# Supplementary material for: The nuclear periphery confers repression on H3K9me2-marked genes and transposons to shape cell fate
Source: bioRxiv. 2024 Jul 11:2024.07.08.602542. Preprint. [Version 1] doi: 10.1101/2024.07.08.602542 (PMC11257442; doi:10.1101/2024.07.08.602542)
Supplement: Supplement 2 — Table S1. Genes in H3K9me2 domains in naïve mESCs. [file media-2.xlsx]

## Sheet: summary
Table S1. Summary of genes found in H3K9me2 domains in naïve mESCs
class 1 domains = intermediate H3K9me2 levels
class 2 domains = high H3K9me2 levels

## Sheet: WT class 1
count	ensembl_gene_id	chromosome_name	start_position	end_position
1	ENSMUSG00000104478	1	108344807	108347562
2	ENSMUSG00000104385	1	6980784	6981446
3	ENSMUSG00000102135	1	6986783	6993812
4	ENSMUSG00000103282	1	6999983	7000012
5	ENSMUSG00000101097	1	108697865	108699733
6	ENSMUSG00000102534	1	7068441	7068765
7	ENSMUSG00000100884	1	109502673	109502859
8	ENSMUSG00000089037	1	109550738	109550867
9	ENSMUSG00000100025	1	109760754	109762476
10	ENSMUSG00000103709	1	7259966	7260143
11	ENSMUSG00000077244	1	7336027	7336156
12	ENSMUSG00000103498	1	7480903	7482217
13	ENSMUSG00000103067	1	7568192	7588373
14	ENSMUSG00000103557	1	7799085	7800789
15	ENSMUSG00000026312	1	109910161	110067887
16	ENSMUSG00000100290	1	110338473	110339010
17	ENSMUSG00000100758	1	110403333	110404260
18	ENSMUSG00000099926	1	110527751	110528563
19	ENSMUSG00000039748	1	175708147	175741055
20	ENSMUSG00000104158	1	175747895	175749791
21	ENSMUSG00000103540	1	175783021	175784964
22	ENSMUSG00000047216	1	110816056	110905314
23	ENSMUSG00000102788	1	110885561	110888556
24	ENSMUSG00000102160	1	110892409	110895167
25	ENSMUSG00000101253	1	111313420	111374375
26	ENSMUSG00000101846	1	111313648	111314428
27	ENSMUSG00000100555	1	111732664	111735505
28	ENSMUSG00000102728	1	111761553	111761954
29	ENSMUSG00000038702	1	111786432	111792648
30	ENSMUSG00000101875	1	111808465	111809038
31	ENSMUSG00000099732	1	111977166	111984840
32	ENSMUSG00000101220	1	112065598	112066435
33	ENSMUSG00000100020	1	112078819	112079483
34	ENSMUSG00000101054	1	112331917	112332585
35	ENSMUSG00000088691	1	112395641	112395776
36	ENSMUSG00000099884	1	112801575	112803718
37	ENSMUSG00000100304	1	112893272	112894661
38	ENSMUSG00000101453	1	113217070	113218095
39	ENSMUSG00000101687	1	115146920	115147493
40	ENSMUSG00000100515	1	115596718	115612354
41	ENSMUSG00000055214	1	175789872	176102878
42	ENSMUSG00000078184	1	175805343	175806680
43	ENSMUSG00000104363	1	175858645	175860289
44	ENSMUSG00000103277	1	176006767	176009201
45	ENSMUSG00000104157	1	176103779	176107335
46	ENSMUSG00000102446	1	176166693	176167209
47	ENSMUSG00000103471	1	176469463	176470124
48	ENSMUSG00000087875	1	176528183	176528290
49	ENSMUSG00000070695	1	115612486	116515053
50	ENSMUSG00000025909	1	8431699	9370103
51	ENSMUSG00002076179	1	116322072	116322143
52	ENSMUSG00000102647	1	8521184	8523715
53	ENSMUSG00000086235	1	8538650	8539049
54	ENSMUSG00000102253	1	8598004	8601537
55	ENSMUSG00002074990	1	8658839	8658948
56	ENSMUSG00000094429	1	116730713	116751140
57	ENSMUSG00000103884	1	8713920	8715083
58	ENSMUSG00000103933	1	8886066	8886263
59	ENSMUSG00002075967	1	8886362	8886471
60	ENSMUSG00000086195	1	8926152	8926491
61	ENSMUSG00000104504	1	8926987	8927326
62	ENSMUSG00000102316	1	9261292	9262341
63	ENSMUSG00000103819	1	9328842	9329359
64	ENSMUSG00000102871	1	9357147	9360405
65	ENSMUSG00000101571	1	9466998	9468912
66	ENSMUSG00000104428	1	9509966	9510601
67	ENSMUSG00000102272	1	9520804	9521973
68	ENSMUSG00000065625	1	9528895	9528997
69	ENSMUSG00000102030	1	118104272	118130037
70	ENSMUSG00000067879	1	9671424	9697368
71	ENSMUSG00000099827	1	9709480	9710807
72	ENSMUSG00000026504	1	176642226	176848003
73	ENSMUSG00000102211	1	176717073	176717796
74	ENSMUSG00000087082	1	176755565	176760277
75	ENSMUSG00000103251	1	176801802	176804011
76	ENSMUSG00000091844	1	44095032	44118906
77	ENSMUSG00000082528	1	75601298	75602973
78	ENSMUSG00000082012	1	75613034	75613823
79	ENSMUSG00000019699	1	176847639	177085769
80	ENSMUSG00000104391	1	176862606	176864502
81	ENSMUSG00000102133	1	176872808	176874339
82	ENSMUSG00000102749	1	176902050	176903350
83	ENSMUSG00000103163	1	176961727	176963019
84	ENSMUSG00000103646	1	176995664	176998428
85	ENSMUSG00000102427	1	177057457	177058252
86	ENSMUSG00000103633	1	177096918	177097234
87	ENSMUSG00000097892	1	177255904	177270836
88	ENSMUSG00000063659	1	177269917	177278330
89	ENSMUSG00000102432	1	177286532	177288770
90	ENSMUSG00000043019	1	151631122	151697802
91	ENSMUSG00000015962	1	177557380	177580890
92	ENSMUSG00000032666	1	151728154	151965876
93	ENSMUSG00000102483	1	177635997	177790244
94	ENSMUSG00000014980	1	152246486	152262439
95	ENSMUSG00000026235	1	77343822	77491725
96	ENSMUSG00000032649	1	152275581	152386446
97	ENSMUSG00000080878	1	152282825	152283276
98	ENSMUSG00000091476	1	177810989	178000271
99	ENSMUSG00000104097	1	177817228	177826305
100	ENSMUSG00000119789	1	177855599	177855705
101	ENSMUSG00000026048	1	44186904	44220420
102	ENSMUSG00000046828	1	44243230	44258121
103	ENSMUSG00000089703	1	44251322	44252278
104	ENSMUSG00000101567	1	44503083	44503391
105	ENSMUSG00000026482	1	152392511	152642102
106	ENSMUSG00000086145	1	152559777	152563252
107	ENSMUSG00000080950	1	152604910	152606310
108	ENSMUSG00000099868	1	152606957	152627575
109	ENSMUSG00000012187	1	78487628	78514810
110	ENSMUSG00000099364	1	78571663	78588078
111	ENSMUSG00000100562	1	78593262	78597882
112	ENSMUSG00000056870	1	44590671	44835998
113	ENSMUSG00000102319	1	44600045	44604607
114	ENSMUSG00000089877	1	44683439	44683858
115	ENSMUSG00000101701	1	44778836	44784109
116	ENSMUSG00000103071	1	44796102	44797652
117	ENSMUSG00000100434	1	44878331	44878858
118	ENSMUSG00000100013	1	44912646	44913312
119	ENSMUSG00000101251	1	44963309	44964053
120	ENSMUSG00000101937	1	45217227	45218166
121	ENSMUSG00000026495	1	178233650	178312078
122	ENSMUSG00000026494	1	178356690	178766765
123	ENSMUSG00000055067	1	178779525	179345606
124	ENSMUSG00000054702	1	79584593	79649689
125	ENSMUSG00000102235	1	79597239	79598751
126	ENSMUSG00000026043	1	45350698	45388866
127	ENSMUSG00002074901	1	45350833	45350973
128	ENSMUSG00000026042	1	45413481	45542442
129	ENSMUSG00000104476	1	45524996	45532212
130	ENSMUSG00000073643	1	79679979	79753860
131	ENSMUSG00000104497	1	79740434	79742224
132	ENSMUSG00000026248	1	79753735	79759162
133	ENSMUSG00000118883	1	80113183	80113289
134	ENSMUSG00000102518	1	80124690	80126518
135	ENSMUSG00000099552	1	80162436	80169790
136	ENSMUSG00000043230	1	80176423	80196190
137	ENSMUSG00000103404	1	80232748	80233914
138	ENSMUSG00000099432	1	46095470	46098146
139	ENSMUSG00000041144	1	46105475	46412710
140	ENSMUSG00000101337	1	46464752	46846636
141	ENSMUSG00000025986	1	46846704	46932012
142	ENSMUSG00000103129	1	46916363	46920232
143	ENSMUSG00000100160	1	46935743	46936039
144	ENSMUSG00000101921	1	47106948	47107185
145	ENSMUSG00000101447	1	47192621	47228231
146	ENSMUSG00000081185	1	47404803	47405531
147	ENSMUSG00000103246	1	47472983	47474924
148	ENSMUSG00000098876	1	47506180	47506284
149	ENSMUSG00000100530	1	47518027	47519357
150	ENSMUSG00000104067	1	47645155	47646060
151	ENSMUSG00000100033	1	47696852	47698789
152	ENSMUSG00002075213	1	47788438	47788558
153	ENSMUSG00002076633	1	47790458	47790727
154	ENSMUSG00000101996	1	47954148	47954974
155	ENSMUSG00000064943	1	48501332	48501452
156	ENSMUSG00000100866	1	48566798	48567010
157	ENSMUSG00000101721	1	48770738	48772249
158	ENSMUSG00000099376	1	48822822	48823752
159	ENSMUSG00000097883	1	48920872	48921882
160	ENSMUSG00002076043	1	49134603	49135044
161	ENSMUSG00000099698	1	49212319	49212533
162	ENSMUSG00000099454	1	49275411	49276403
163	ENSMUSG00000051616	1	49283775	49379602
164	ENSMUSG00000099577	1	49537712	49538151
165	ENSMUSG00000099882	1	49618309	49618745
166	ENSMUSG00000101760	1	50095941	50097649
167	ENSMUSG00000099608	1	50146629	50148121
168	ENSMUSG00000099864	1	50216725	50217450
169	ENSMUSG00002075839	1	50261548	50261679
170	ENSMUSG00000100451	1	50436711	50437238
171	ENSMUSG00000099941	1	50572189	50572350
172	ENSMUSG00002075589	1	50598921	50599234
173	ENSMUSG00000100816	1	50854534	50856860
174	ENSMUSG00000026109	1	50939806	51226429
175	ENSMUSG00000100671	1	50943603	50945077
176	ENSMUSG00000101799	1	51257545	51372938
177	ENSMUSG00000101702	1	51497091	51498090
178	ENSMUSG00000042501	1	10394945	10790170
179	ENSMUSG00000103810	1	10519470	10522214
180	ENSMUSG00000083422	1	10624323	10625778
181	ENSMUSG00000119312	1	10625779	10625885
182	ENSMUSG00000081417	1	10765348	10765839
183	ENSMUSG00000103448	1	10852681	10854602
184	ENSMUSG00000100212	1	10875505	10876746
185	ENSMUSG00000100648	1	10938912	10939670
186	ENSMUSG00002076499	1	10991894	10991984
187	ENSMUSG00000045968	1	153725288	153775974
188	ENSMUSG00000102459	1	153765487	153768043
189	ENSMUSG00000047053	1	153767488	153768804
190	ENSMUSG00000099227	1	153775672	153775782
191	ENSMUSG00000026107	1	51505021	51517584
192	ENSMUSG00000099413	1	51546245	51635877
193	ENSMUSG00000103424	1	51566164	51568528
194	ENSMUSG00000054976	1	81054667	81319479
195	ENSMUSG00000104029	1	81498053	81500056
196	ENSMUSG00000101986	1	81531872	81535198
197	ENSMUSG00000087008	1	81719700	81720684
198	ENSMUSG00000026473	1	153775690	153785469
199	ENSMUSG00000100014	1	153814972	153817036
200	ENSMUSG00000088669	1	153955841	153955945
201	ENSMUSG00000048960	1	11063689	11373905
202	ENSMUSG00000077318	1	11204335	11204462
203	ENSMUSG00000101827	1	11293790	11294398
204	ENSMUSG00000067158	1	82426144	82564570
205	ENSMUSG00000097564	1	82669649	82702890
206	ENSMUSG00000101880	1	154887078	154932925
207	ENSMUSG00000101433	1	154907485	154907695
208	ENSMUSG00000096950	1	154939193	154959012
209	ENSMUSG00000056708	1	154972107	154975382
210	ENSMUSG00000026471	1	155003023	155022560
211	ENSMUSG00000057715	1	11484329	12046125
212	ENSMUSG00000026470	1	155034461	155084002
213	ENSMUSG00000099845	1	11678363	11678624
214	ENSMUSG00000103561	1	11774431	11776574
215	ENSMUSG00000101610	1	12191184	12192056
216	ENSMUSG00000118923	1	12445160	12445266
217	ENSMUSG00000098555	1	12496210	12496330
218	ENSMUSG00000098163	1	12726091	12726777
219	ENSMUSG00000097171	1	12737787	12743314
220	ENSMUSG00000101314	1	12740548	12741400
221	ENSMUSG00000033722	1	155088217	155120190
222	ENSMUSG00000026150	1	82702611	82730115
223	ENSMUSG00000101450	1	82717412	82718428
224	ENSMUSG00000026149	1	82734370	82746182
225	ENSMUSG00000114299	1	82748545	82748964
226	ENSMUSG00000099771	1	82754749	82754931
227	ENSMUSG00000102280	1	82784144	82785189
228	ENSMUSG00000100170	1	82797556	82798098
229	ENSMUSG00000100744	1	82800192	82800582
230	ENSMUSG00000026469	1	155151447	155293161
231	ENSMUSG00000018417	1	51788924	51955230
232	ENSMUSG00000101724	1	51886999	51888277
233	ENSMUSG00000100313	1	51916269	51918767
234	ENSMUSG00000100696	1	51977413	51977824
235	ENSMUSG00002075355	1	51978133	51978254
236	ENSMUSG00000072324	1	51979823	51980420
237	ENSMUSG00000033701	1	155433866	155567076
238	ENSMUSG00000026468	1	155573777	155627430
239	ENSMUSG00000062939	1	52026307	52146348
240	ENSMUSG00000101628	1	52116420	52195246
241	ENSMUSG00000078291	1	52129794	52130225
242	ENSMUSG00000109599	1	52147280	52152910
243	ENSMUSG00000033684	1	155651775	155688635
244	ENSMUSG00000102299	1	155664870	155665104
245	ENSMUSG00000102558	1	155694240	155735337
246	ENSMUSG00000016918	1	12762501	12931416
247	ENSMUSG00000033671	1	155720710	155849001
248	ENSMUSG00000103717	1	155731195	155731453
249	ENSMUSG00000025938	1	12936773	13062874
250	ENSMUSG00000113084	1	82920280	82921109
251	ENSMUSG00000113925	1	82932907	82933734
252	ENSMUSG00000114011	1	82938007	82938645
253	ENSMUSG00000113097	1	82978269	82979201
254	ENSMUSG00000101784	1	82981203	82982628
255	ENSMUSG00000038496	1	82990244	83016169
256	ENSMUSG00000100432	1	82993114	82993743
257	ENSMUSG00000100580	1	83637271	83889365
258	ENSMUSG00000045658	1	84014017	84341901
259	ENSMUSG00000102750	1	84110588	84112231
260	ENSMUSG00000101934	1	84145909	84146454
261	ENSMUSG00000098851	1	84196570	84196682
262	ENSMUSG00000015484	1	155951712	156032596
263	ENSMUSG00000096939	1	119085316	119086295
264	ENSMUSG00000100767	1	119169692	119170483
265	ENSMUSG00000099860	1	119233076	119254563
266	ENSMUSG00000101179	1	119256930	119313311
267	ENSMUSG00000036766	1	84347560	84673942
268	ENSMUSG00000104396	1	84370224	84373120
269	ENSMUSG00000005886	1	13209329	13444307
270	ENSMUSG00000103495	1	13305033	13306658
271	ENSMUSG00002076346	1	13332422	13332503
272	ENSMUSG00000102639	1	13360036	13360730
273	ENSMUSG00000104170	1	13367260	13369131
274	ENSMUSG00000067813	1	13738995	13771947
275	ENSMUSG00000077368	1	13844558	13844688
276	ENSMUSG00000097711	1	13856107	13857103
277	ENSMUSG00000102166	1	13917095	13919343
278	ENSMUSG00002075174	1	14002602	14002909
279	ENSMUSG00000104209	1	14179439	14183043
280	ENSMUSG00000073633	1	84817562	84878208
281	ENSMUSG00000026220	1	84883619	84912855
282	ENSMUSG00000026104	1	52158599	52201024
283	ENSMUSG00000025932	1	14239178	14380459
284	ENSMUSG00002075819	1	14252802	14252901
285	ENSMUSG00000102588	1	14325776	14326214
286	ENSMUSG00000054493	1	14823161	14847155
287	ENSMUSG00000025930	1	14823570	14826216
288	ENSMUSG00000103492	1	14858869	14863189
289	ENSMUSG00000081201	1	14910093	14910380
290	ENSMUSG00000082193	1	14935296	14936189
291	ENSMUSG00000032769	1	14942872	14989086
292	ENSMUSG00000092083	1	15357478	15793974
293	ENSMUSG00000088829	1	15756159	15756270
294	ENSMUSG00000036962	1	119851071	119924964
295	ENSMUSG00000092245	1	119914525	119915044
296	ENSMUSG00000026387	1	119934624	119991266
297	ENSMUSG00000026103	1	52202607	52272391
298	ENSMUSG00000099648	1	52326856	52328254
299	ENSMUSG00000065192	1	52483595	52483703
300	ENSMUSG00000002881	1	52496453	52539838
301	ENSMUSG00000097833	1	52542393	52543388
302	ENSMUSG00000101501	1	52561398	52561860
303	ENSMUSG00000100120	1	52562061	52621838
304	ENSMUSG00000099878	1	52609173	52619450
305	ENSMUSG00000100007	1	52623677	52624318
306	ENSMUSG00000058665	1	120530147	120535721
307	ENSMUSG00000099957	1	120549469	120618132
308	ENSMUSG00000101700	1	121152005	121155255
309	ENSMUSG00000104332	1	121227866	121228560
310	ENSMUSG00000043015	1	52669862	52691078
311	ENSMUSG00000103630	1	52692967	52695051
312	ENSMUSG00000003721	1	121232082	121260318
313	ENSMUSG00000104253	1	121255821	121258878
314	ENSMUSG00000101791	1	121282845	121287629
315	ENSMUSG00000103260	1	181109611	181111457
316	ENSMUSG00000041439	1	52695445	52766621
317	ENSMUSG00000100302	1	52741431	52743921
318	ENSMUSG00000100230	1	52795878	52796288
319	ENSMUSG00000026514	1	181180193	181288206
320	ENSMUSG00000102276	1	181208743	181210053
321	ENSMUSG00000026102	1	52824586	52856847
322	ENSMUSG00000041426	1	52884088	52960145
323	ENSMUSG00000089802	1	52912296	52913157
324	ENSMUSG00000026339	1	121358778	121434189
325	ENSMUSG00000083582	1	121435314	121435532
326	ENSMUSG00000050534	1	121437571	121456194
327	ENSMUSG00000081130	1	121448312	121448776
328	ENSMUSG00000043629	1	52961483	53059338
329	ENSMUSG00000026100	1	53100799	53107238
330	ENSMUSG00000001674	1	121481564	121495718
331	ENSMUSG00000083584	1	121896946	121898253
332	ENSMUSG00000100913	1	122117950	122118784
333	ENSMUSG00002076253	1	122129188	122129270
334	ENSMUSG00000099960	1	122132874	122179909
335	ENSMUSG00000099451	1	122738035	122738411
336	ENSMUSG00000104180	1	122793771	122795502
337	ENSMUSG00000100762	1	123075649	123076946
338	ENSMUSG00000100405	1	123132878	123132994
339	ENSMUSG00000100525	1	123201868	123204500
340	ENSMUSG00000101495	1	123215303	123215536
341	ENSMUSG00000036707	1	85721162	85779297
342	ENSMUSG00000026224	1	85856204	85868346
343	ENSMUSG00000099767	1	85860968	85865053
344	ENSMUSG00000049608	1	85866039	85888729
345	ENSMUSG00000036815	1	123249200	124773776
346	ENSMUSG00000102801	1	123291469	123294963
347	ENSMUSG00000102681	1	123298901	123301907
348	ENSMUSG00000077472	1	123317530	123317660
349	ENSMUSG00000104410	1	123318840	123320900
350	ENSMUSG00000102521	1	123384963	123388180
351	ENSMUSG00000104205	1	123396179	123397673
352	ENSMUSG00000102902	1	123487112	123490170
353	ENSMUSG00000103914	1	124303315	124306979
354	ENSMUSG00000065340	1	124418593	124418696
355	ENSMUSG00000101006	1	124542928	124543333
356	ENSMUSG00000102240	1	124752439	124755465
357	ENSMUSG00000025939	1	16611014	16689713
358	ENSMUSG00000096141	1	53436165	53745943
359	ENSMUSG00000026094	1	53794665	53824383
360	ENSMUSG00000102405	1	53830360	53831816
361	ENSMUSG00000026341	1	125320642	125363464
362	ENSMUSG00000102063	1	125372304	125375135
363	ENSMUSG00000026342	1	125488332	125523557
364	ENSMUSG00000101015	1	125595725	125596353
365	ENSMUSG00000026343	1	125604732	125801599
366	ENSMUSG00000091020	1	16838503	16840362
367	ENSMUSG00000101640	1	16968409	17161855
368	ENSMUSG00000104133	1	17001194	17002020
369	ENSMUSG00000042686	1	17034784	17168113
370	ENSMUSG00000100110	1	17194971	17199180
371	ENSMUSG00000025777	1	17215586	17234495
372	ENSMUSG00000099899	1	17238627	17243327
373	ENSMUSG00000100398	1	17465182	17465653
374	ENSMUSG00000101589	1	17467636	17470505
375	ENSMUSG00000102048	1	17499267	17499752
376	ENSMUSG00000042807	1	53846035	54234327
377	ENSMUSG00000067780	1	17672125	17701163
378	ENSMUSG00000100053	1	17685308	17711305
379	ENSMUSG00000098443	1	53888583	53888654
380	ENSMUSG00000087949	1	53925987	53926100
381	ENSMUSG00000085125	1	17746251	17797870
382	ENSMUSG00000025776	1	17797269	17836568
383	ENSMUSG00000099895	1	17812139	17875641
384	ENSMUSG00000099473	1	18063234	18069846
385	ENSMUSG00000099591	1	18064037	18067707
386	ENSMUSG00000109887	1	18064686	18129280
387	ENSMUSG00000102001	1	18076185	18086410
388	ENSMUSG00000101717	1	18118324	18128493
389	ENSMUSG00000025983	1	54289842	54407886
390	ENSMUSG00000025774	1	18185415	18216126
391	ENSMUSG00000070977	1	18280277	18293788
392	ENSMUSG00000073735	1	18306697	18307667
393	ENSMUSG00000041303	1	54435163	54478130
394	ENSMUSG00000109809	1	54482563	54495922
395	ENSMUSG00000067773	1	18321204	18335362
396	ENSMUSG00000101685	1	18332619	18333603
397	ENSMUSG00000101306	1	18778652	18779560
398	ENSMUSG00000088800	1	19039986	19040057
399	ENSMUSG00000101644	1	19107490	19107601
400	ENSMUSG00000099433	1	19133081	19133359
401	ENSMUSG00000089787	1	19133524	19175064
402	ENSMUSG00000042596	1	19173246	19236570
403	ENSMUSG00000100720	1	19223646	19224190
404	ENSMUSG00000073678	1	54512153	54596843
405	ENSMUSG00000104136	1	54557769	54559429
406	ENSMUSG00000101130	1	54605862	54606440
407	ENSMUSG00000036155	1	127132752	127416073
408	ENSMUSG00000104039	1	127169828	127171221
409	ENSMUSG00000104378	1	127198261	127203022
410	ENSMUSG00000099471	1	127210399	127210845
411	ENSMUSG00000106307	1	127259549	127259678
412	ENSMUSG00002075922	1	127259550	127259678
413	ENSMUSG00000065687	1	127302868	127302976
414	ENSMUSG00000026594	1	156631736	156767196
415	ENSMUSG00000025927	1	19279138	19308800
416	ENSMUSG00000100538	1	19312949	19313993
417	ENSMUSG00000101117	1	19390450	19390921
418	ENSMUSG00000100204	1	19401163	19403408
419	ENSMUSG00002076883	1	19584079	19584143
420	ENSMUSG00000102597	1	19684493	19686991
421	ENSMUSG00000101768	1	156800330	156881604
422	ENSMUSG00000103325	1	156871117	156873419
423	ENSMUSG00000026347	1	127414283	127607285
424	ENSMUSG00000026348	1	127657150	127695715
425	ENSMUSG00000043760	1	20128003	20688288
426	ENSMUSG00000104095	1	20132294	20135772
427	ENSMUSG00000025929	1	20801129	20804720
428	ENSMUSG00000041872	1	20847370	20860841
429	ENSMUSG00000026509	1	182294825	182345173
430	ENSMUSG00000102234	1	182311744	182320038
431	ENSMUSG00000041859	1	20873192	20890536
432	ENSMUSG00000099714	1	20891555	20892740
433	ENSMUSG00000102121	1	20906885	20909913
434	ENSMUSG00000088858	1	20912759	20912890
435	ENSMUSG00000097934	1	20958874	20960697
436	ENSMUSG00000026592	1	156926709	156936250
437	ENSMUSG00000109913	1	156946518	156961969
438	ENSMUSG00000025931	1	20960830	21009874
439	ENSMUSG00000077314	1	20985634	20985764
440	ENSMUSG00000100929	1	21015935	21017138
441	ENSMUSG00000041809	1	21021850	21061065
442	ENSMUSG00000041779	1	21066523	21149453
443	ENSMUSG00000099971	1	21150338	21151972
444	ENSMUSG00000100819	1	21249212	21257651
445	ENSMUSG00000025933	1	21288799	21300391
446	ENSMUSG00000102633	1	21304946	21307045
447	ENSMUSG00000070565	1	156962752	157240165
448	ENSMUSG00000025934	1	21310813	21335885
449	ENSMUSG00000099343	1	21320583	21341817
450	ENSMUSG00000096375	1	21342627	21343130
451	ENSMUSG00000033488	1	157286147	157320208
452	ENSMUSG00000087093	1	157325501	157339291
453	ENSMUSG00000093963	1	21382741	21386544
454	ENSMUSG00000067750	1	21419865	21422424
455	ENSMUSG00000086194	1	21424229	21425340
456	ENSMUSG00000094436	1	21435027	21435254
457	ENSMUSG00000041722	1	21438555	21441069
458	ENSMUSG00000085507	1	21442894	21443988
459	ENSMUSG00000094926	1	21449779	21450006
460	ENSMUSG00000085079	1	21453780	21456597
461	ENSMUSG00000085679	1	21461130	21461325
462	ENSMUSG00000053333	1	86631530	86977817
463	ENSMUSG00000104121	1	86728797	86731749
464	ENSMUSG00000102383	1	86753823	86757377
465	ENSMUSG00000104400	1	86762717	86765500
466	ENSMUSG00000102293	1	86802072	86804386
467	ENSMUSG00000102649	1	86821295	86822854
468	ENSMUSG00000084106	1	86836515	86837405
469	ENSMUSG00000102571	1	86845714	86848378
470	ENSMUSG00000099401	1	86857109	86985318
471	ENSMUSG00000102956	1	86915992	86916738
472	ENSMUSG00000101625	1	87007893	87024140
473	ENSMUSG00000026246	1	87014416	87017650
474	ENSMUSG00000079440	1	87025724	87029328
475	ENSMUSG00000100940	1	87044043	87044880
476	ENSMUSG00000028033	1	21468627	22032166
477	ENSMUSG00000025977	1	55287817	55402628
478	ENSMUSG00000100215	1	55374560	55374955
479	ENSMUSG00000101945	1	55409175	55409522
480	ENSMUSG00000026589	1	157334298	157395995
481	ENSMUSG00000038331	1	56833140	57017809
482	ENSMUSG00000104310	1	57015962	57017799
483	ENSMUSG00000101129	1	57330584	57331560
484	ENSMUSG00000088196	1	128417777	128417910
485	ENSMUSG00000100152	1	128421582	128422169
486	ENSMUSG00000100941	1	128442547	128442854
487	ENSMUSG00000088432	1	128442852	128442956
488	ENSMUSG00000100078	1	128447810	128449197
489	ENSMUSG00000045382	1	128515936	128520030
490	ENSMUSG00000064737	1	128813646	128813756
491	ENSMUSG00002076848	1	57507029	57507185
492	ENSMUSG00000101826	1	57557682	57558571
493	ENSMUSG00000102685	1	57559990	57562801
494	ENSMUSG00000101151	1	57600457	57603210
495	ENSMUSG00000042581	1	129201039	130147015
496	ENSMUSG00000104130	1	129638280	129640966
497	ENSMUSG00000100623	1	130123717	130124125
498	ENSMUSG00000086633	1	130197687	130208995
499	ENSMUSG00000026401	1	130316274	130350746
500	ENSMUSG00000087691	1	130350561	130365651
501	ENSMUSG00000086825	1	130357518	130364928
502	ENSMUSG00000026399	1	130366764	130390481
503	ENSMUSG00000102139	1	130395709	130397962
504	ENSMUSG00000103751	1	130401480	130403050
505	ENSMUSG00000042554	1	130504450	130557358
506	ENSMUSG00000064395	1	130523307	130523413
507	ENSMUSG00000026405	1	130562510	130589369
508	ENSMUSG00000101227	1	23087376	23274754
509	ENSMUSG00000026621	1	184518964	184543510
510	ENSMUSG00000089553	1	23284292	23284412
511	ENSMUSG00000101904	1	130597946	130643536
512	ENSMUSG00000102766	1	23294766	23295488
513	ENSMUSG00000100257	1	130597998	130611808
514	ENSMUSG00000101226	1	23385037	23385680
515	ENSMUSG00000026158	1	23405505	23436853
516	ENSMUSG00000026156	1	23800834	23888239
517	ENSMUSG00000026620	1	184628986	184731767
518	ENSMUSG00000102784	1	184655333	184674697
519	ENSMUSG00000026155	1	23883927	23961398
520	ENSMUSG00000026154	1	24035020	24044737
521	ENSMUSG00000102495	1	24044586	24044975
522	ENSMUSG00000038305	1	57813321	57987553
523	ENSMUSG00000091283	1	57948994	57956270
524	ENSMUSG00000054770	1	57994260	58058115
525	ENSMUSG00000040782	1	159059890	159175210
526	ENSMUSG00000103186	1	159164984	159165389
527	ENSMUSG00002074853	1	159167853	159167992
528	ENSMUSG00000105399	1	159167928	159167993
529	ENSMUSG00000063558	1	58069090	58145572
530	ENSMUSG00000026153	1	24050174	24139422
531	ENSMUSG00000102398	1	24139706	24142505
532	ENSMUSG00000097670	1	24164356	24165222
533	ENSMUSG00000100106	1	130694121	130712170
534	ENSMUSG00000064294	1	58152289	58239857
535	ENSMUSG00000089275	1	58194140	58194247
536	ENSMUSG00000026415	1	130728639	130742477
537	ENSMUSG00000038242	1	58249556	58307756
538	ENSMUSG00000089822	1	58293276	58354815
539	ENSMUSG00000079554	1	58317485	58419418
540	ENSMUSG00000026147	1	24216691	24291765
541	ENSMUSG00000016528	1	130981437	131025563
542	ENSMUSG00000088705	1	131001395	131001488
543	ENSMUSG00000102856	1	131013989	131019886
544	ENSMUSG00002075689	1	131030130	131030482
545	ENSMUSG00000026141	1	24300971	24626553
546	ENSMUSG00000026258	1	87397993	87403204
547	ENSMUSG00000026721	1	160046744	160620781
548	ENSMUSG00000039239	1	186354989	186438186
549	ENSMUSG00000100393	1	186437892	186439230
550	ENSMUSG00000102619	1	186443415	186445295
551	ENSMUSG00000001305	1	186453175	186481555
552	ENSMUSG00000097784	1	186481593	186485118
553	ENSMUSG00000104302	1	160091894	160270642
554	ENSMUSG00000103693	1	160149256	160154648
555	ENSMUSG00000026259	1	87404556	87501592
556	ENSMUSG00000079434	1	87437611	87525567
557	ENSMUSG00000091123	1	87441897	87442019
558	ENSMUSG00000073725	1	24717711	24805382
559	ENSMUSG00000100450	1	25051022	25051837
560	ENSMUSG00000099392	1	25065662	25066313
561	ENSMUSG00000039210	1	186947705	187083901
562	ENSMUSG00000104394	1	186968654	186972554
563	ENSMUSG00000104245	1	187077167	187109666
564	ENSMUSG00000026427	1	131080918	131115395
565	ENSMUSG00000033569	1	25106557	25868788
566	ENSMUSG00000026430	1	131104147	131172995
567	ENSMUSG00000080849	1	25262811	25263254
568	ENSMUSG00000104257	1	25315485	25317035
569	ENSMUSG00000101729	1	131144614	131145826
570	ENSMUSG00000119153	1	25318526	25318632
571	ENSMUSG00000102296	1	25323299	25324329
572	ENSMUSG00000103209	1	25335593	25338967
573	ENSMUSG00000104027	1	25353357	25356789
574	ENSMUSG00000102407	1	25364947	25367479
575	ENSMUSG00000103214	1	25385059	25388163
576	ENSMUSG00000104100	1	25401645	25404901
577	ENSMUSG00000084740	1	25490152	25490255
578	ENSMUSG00000103889	1	25647331	25650265
579	ENSMUSG00000101301	1	25654027	25654596
580	ENSMUSG00000104221	1	25659319	25662261
581	ENSMUSG00000102250	1	25711326	25715320
582	ENSMUSG00000102317	1	25725143	25730582
583	ENSMUSG00000103563	1	25761119	25763859
584	ENSMUSG00000102465	1	25774470	25778050
585	ENSMUSG00000102659	1	25794424	25798114
586	ENSMUSG00000103924	1	25814838	25819387
587	ENSMUSG00000104132	1	25836362	25839986
588	ENSMUSG00000102747	1	25843178	25846487
589	ENSMUSG00000102386	1	25848037	25849053
590	ENSMUSG00000103004	1	25863471	25863800
591	ENSMUSG00000104516	1	25869738	25870959
592	ENSMUSG00000101618	1	26035685	26036240
593	ENSMUSG00000099458	1	26505317	26505967
594	ENSMUSG00000088111	1	26605914	26606019
595	ENSMUSG00000119695	1	26998184	26998302
596	ENSMUSG00000100310	1	27375433	27375849
597	ENSMUSG00000101033	1	27939500	27940153
598	ENSMUSG00000101372	1	28028991	28030863
599	ENSMUSG00000103241	1	28608999	28610512
600	ENSMUSG00000086240	1	28619580	28619853
601	ENSMUSG00000048411	1	28815198	28819333
602	ENSMUSG00000081557	1	28839321	28841802
603	ENSMUSG00000058590	1	28977117	28977420
604	ENSMUSG00002075209	1	29320045	29320156
605	ENSMUSG00002076857	1	29340561	29340660
606	ENSMUSG00002074912	1	29400356	29400451
607	ENSMUSG00000099257	1	29460569	29460693
608	ENSMUSG00000099492	1	29523685	29524996
609	ENSMUSG00000118548	1	29852235	29853519
610	ENSMUSG00000101726	1	29969175	29969796
611	ENSMUSG00002075317	1	30025015	30025124
612	ENSMUSG00002075289	1	30372372	30372478
613	ENSMUSG00000026029	1	58834533	58886662
614	ENSMUSG00000099719	1	58889244	58931951
615	ENSMUSG00000101093	1	31598621	31600481
616	ENSMUSG00000070960	1	31654230	31655742
617	ENSMUSG00000088620	1	31695713	31695819
618	ENSMUSG00000082159	1	31775138	31775972
619	ENSMUSG00000026058	1	32211795	32697649
620	ENSMUSG00000064688	1	32252214	32252320
621	ENSMUSG00000103482	1	32512838	32514646
622	ENSMUSG00000104498	1	32524396	32526023
623	ENSMUSG00000104313	1	32535525	32537069
624	ENSMUSG00000102865	1	32558644	32560080
625	ENSMUSG00000102321	1	32578109	32581521
626	ENSMUSG00000091318	1	32582767	32586375
627	ENSMUSG00000089489	1	32607440	32607502
628	ENSMUSG00000104433	1	32749260	32751729
629	ENSMUSG00002076392	1	32765720	32766011
630	ENSMUSG00000026432	1	131526977	131539738
631	ENSMUSG00000102926	1	33006565	33011571
632	ENSMUSG00000095841	1	131560247	131560707
633	ENSMUSG00000100497	1	33067241	33069371
634	ENSMUSG00000102917	1	33104211	33105431
635	ENSMUSG00000100481	1	33139988	33141776
636	ENSMUSG00000100590	1	33147986	33148736
637	ENSMUSG00000026134	1	33492891	33708876
638	ENSMUSG00000101682	1	33521182	33521599
639	ENSMUSG00000004552	1	131566044	131603243
640	ENSMUSG00000052688	1	131616433	131643177
641	ENSMUSG00000072295	1	59036275	59134059
642	ENSMUSG00000047383	1	59036282	59042698
643	ENSMUSG00000099752	1	59053383	59098640
644	ENSMUSG00000077616	1	59110147	59110277
645	ENSMUSG00000026604	1	189460465	189608892
646	ENSMUSG00000042268	1	131671760	131699242
647	ENSMUSG00000104435	1	189612132	189616849
648	ENSMUSG00000026603	1	189612689	189654560
649	ENSMUSG00000103467	1	189645536	189648156
650	ENSMUSG00000042251	1	131725119	131749211
651	ENSMUSG00000026701	1	161067682	161078789
652	ENSMUSG00000104163	1	161125389	161126585
653	ENSMUSG00000038079	1	59139749	59159567
654	ENSMUSG00000089872	1	190432399	190643967
655	ENSMUSG00000103625	1	161638614	161641736
656	ENSMUSG00000026634	1	190657309	190679159
657	ENSMUSG00000103158	1	161718027	161730742
658	ENSMUSG00000037568	1	190679843	190711493
659	ENSMUSG00000086277	1	161769655	161807205
660	ENSMUSG00000026698	1	161796755	161801004
661	ENSMUSG00000103393	1	161796769	161854675
662	ENSMUSG00000026628	1	190902493	190950236
663	ENSMUSG00000103685	1	190981621	190983463
664	ENSMUSG00000026694	1	162359696	162376120
665	ENSMUSG00000103114	1	191168537	191197245
666	ENSMUSG00000104341	1	191209444	191209908
667	ENSMUSG00000103517	1	191223023	191226018
668	ENSMUSG00000026697	1	162466724	162477262
669	ENSMUSG00000091060	1	162474762	162485788
670	ENSMUSG00000055833	1	191618242	191639639
671	ENSMUSG00000037434	1	191638879	191645359
672	ENSMUSG00000026442	1	132492428	132669535
673	ENSMUSG00000101126	1	132657093	132660564
674	ENSMUSG00000088911	1	132741966	132742086
675	ENSMUSG00000026443	1	132808011	132867743
676	ENSMUSG00000100798	1	88479239	88489889
677	ENSMUSG00000104057	1	88580807	88582567
678	ENSMUSG00000100367	1	88584030	88585822
679	ENSMUSG00000049866	1	88600847	88629943
680	ENSMUSG00000101736	1	88650088	88650546
681	ENSMUSG00000099848	1	88796197	88803132
682	ENSMUSG00000058248	1	191873082	192192467
683	ENSMUSG00000101333	1	88860041	88861295
684	ENSMUSG00000099378	1	88943835	88949932
685	ENSMUSG00000099544	1	88976696	88976938
686	ENSMUSG00000036206	1	88998137	89082790
687	ENSMUSG00000101288	1	89230441	89285866
688	ENSMUSG00000099938	1	89288064	89333855
689	ENSMUSG00000037375	1	192179019	192453531
690	ENSMUSG00000103874	1	192502982	192503435
691	ENSMUSG00000047384	1	192515426	192517522
692	ENSMUSG00000100872	1	192523969	192525048
693	ENSMUSG00000055013	1	89382528	89825339
694	ENSMUSG00000104114	1	89411160	89413543
695	ENSMUSG00000102009	1	89578251	89611630
696	ENSMUSG00002076983	1	89612524	89612834
697	ENSMUSG00000103252	1	89753203	89755247
698	ENSMUSG00000034486	1	89855678	89858901
699	ENSMUSG00000016262	1	192526796	192538064
700	ENSMUSG00000102162	1	192570879	192571350
701	ENSMUSG00000040124	1	163212477	163231238
702	ENSMUSG00000088951	1	163229852	163229959
703	ENSMUSG00000040113	1	163529825	163552801
704	ENSMUSG00000089700	1	163557138	163558179
705	ENSMUSG00000067081	1	89877942	89942388
706	ENSMUSG00000016200	1	192573541	192718083
707	ENSMUSG00000102442	1	192734808	192734922
708	ENSMUSG00000026301	1	89969854	90081123
709	ENSMUSG00000100850	1	90081350	90087184
710	ENSMUSG00000044337	1	90131702	90144473
711	ENSMUSG00000104087	1	90154882	90156248
712	ENSMUSG00000101951	1	90182998	90187842
713	ENSMUSG00000101028	1	90208180	90211634
714	ENSMUSG00000082160	1	60631410	60631868
715	ENSMUSG00000103215	1	60633966	60635395
716	ENSMUSG00000101997	1	90381116	90382223
717	ENSMUSG00002075076	1	60652857	60652962
718	ENSMUSG00000103292	1	90448218	90451019
719	ENSMUSG00000084151	1	60740031	60741096
720	ENSMUSG00000101188	1	60743091	60744308
721	ENSMUSG00000026012	1	60755959	60812518
722	ENSMUSG00000086795	1	60815824	60820993
723	ENSMUSG00000104069	1	60818511	60820620
724	ENSMUSG00000083118	1	60831649	60832991
725	ENSMUSG00000083355	1	60848275	60849101
726	ENSMUSG00000102549	1	60919497	60920897
727	ENSMUSG00000026585	1	163607152	163744678
728	ENSMUSG00000034432	1	90530703	90541063
729	ENSMUSG00000045815	1	34618283	34618792
730	ENSMUSG00000045174	1	34618738	34630025
731	ENSMUSG00000100524	1	34646378	34646800
732	ENSMUSG00000102499	1	34649653	34649887
733	ENSMUSG00000103521	1	34649989	34651384
734	ENSMUSG00000104098	1	34674625	34675270
735	ENSMUSG00000037509	1	34717269	34852390
736	ENSMUSG00000103978	1	90798305	90799141
737	ENSMUSG00000102537	1	34791856	34792003
738	ENSMUSG00000102612	1	34792204	34792558
739	ENSMUSG00000026639	1	192890007	193026186
740	ENSMUSG00000103716	1	34967590	34969726
741	ENSMUSG00000103548	1	35008708	35008936
742	ENSMUSG00000103760	1	35009146	35009581
743	ENSMUSG00000103997	1	35024737	35024971
744	ENSMUSG00000077231	1	35218037	35218165
745	ENSMUSG00000064601	1	35800683	35800787
746	ENSMUSG00000101714	1	35846055	35849543
747	ENSMUSG00000016194	1	192903942	192946383
748	ENSMUSG00000102531	1	35918926	35920200
749	ENSMUSG00000103089	1	192941924	192944145
750	ENSMUSG00000103096	1	35998000	35998903
751	ENSMUSG00000102279	1	36021041	36025454
752	ENSMUSG00000009633	1	192954469	192955525
753	ENSMUSG00000104348	1	192963579	192966151
754	ENSMUSG00000104201	1	36050153	36050975
755	ENSMUSG00000102434	1	36068728	36070099
756	ENSMUSG00000103736	1	192972074	192973197
757	ENSMUSG00000016179	1	193028654	193052606
758	ENSMUSG00000103895	1	193049148	193049775
759	ENSMUSG00000102648	1	193157598	193158000
760	ENSMUSG00000102981	1	193175895	193178194
761	ENSMUSG00000097850	1	193189546	193192482
762	ENSMUSG00000065533	1	193189771	193189838
763	ENSMUSG00000026579	1	163979407	164047846
764	ENSMUSG00000026640	1	194300526	194499177
765	ENSMUSG00000102523	1	194332627	194334482
766	ENSMUSG00000102621	1	194351981	194353814
767	ENSMUSG00000102841	1	194359310	194362873
768	ENSMUSG00000103776	1	194415015	194415546
769	ENSMUSG00000103597	1	194502038	194502395
770	ENSMUSG00000092633	1	194504309	194504372
771	ENSMUSG00002075163	1	194540965	194541258
772	ENSMUSG00000026305	1	90926459	91056666
773	ENSMUSG00000016494	1	194621127	194643587
774	ENSMUSG00000097325	1	194638067	194659268
775	ENSMUSG00000104206	1	194671370	194677653
776	ENSMUSG00000104525	1	194675566	194678503
777	ENSMUSG00000103867	1	194696054	194698756
778	ENSMUSG00000016493	1	194719134	194774557
779	ENSMUSG00000065412	1	194719348	194719428
780	ENSMUSG00000065548	1	194719855	194719942
781	ENSMUSG00000104010	1	194724691	194726987
782	ENSMUSG00000026576	1	164264678	164285924
783	ENSMUSG00000103226	1	164316629	164316944
784	ENSMUSG00000097281	1	164330878	164342451
785	ENSMUSG00000102389	1	164403024	164406122
786	ENSMUSG00000102897	1	164468522	164525802
787	ENSMUSG00000025969	1	62742444	62857854
788	ENSMUSG00000100811	1	62753882	62757232
789	ENSMUSG00000103032	1	62848461	62851016
790	ENSMUSG00000101189	1	164788490	164790394
791	ENSMUSG00002075650	1	164851914	164852025
792	ENSMUSG00000102408	1	164891593	164919497
793	ENSMUSG00000026572	1	164965424	164988342
794	ENSMUSG00000089967	1	164976393	164976518
795	ENSMUSG00000049515	1	91249797	91276028
796	ENSMUSG00000026571	1	165156267	165288044
797	ENSMUSG00000102401	1	165279124	165282198
798	ENSMUSG00000026308	1	91278738	91290138
799	ENSMUSG00000026616	1	194819119	194859024
800	ENSMUSG00000102236	1	194902359	194905074
801	ENSMUSG00002076810	1	194910586	194910706
802	ENSMUSG00002075165	1	194923218	194923315
803	ENSMUSG00000037432	1	36411372	36461191
804	ENSMUSG00000067071	1	91339205	91341760
805	ENSMUSG00000001143	1	36458952	36484352
806	ENSMUSG00000055866	1	91343704	91387046
807	ENSMUSG00000101911	1	91397628	91397820
808	ENSMUSG00000026567	1	165312752	165404343
809	ENSMUSG00000027520	1	63312424	63353735
810	ENSMUSG00000102745	1	91843982	91847273
811	ENSMUSG00000103059	1	165320991	165322570
812	ENSMUSG00000103583	1	165321360	165322736
813	ENSMUSG00002076323	1	165325568	165325818
814	ENSMUSG00002074951	1	165399419	165399545
815	ENSMUSG00000026313	1	91856501	92123421
816	ENSMUSG00000101522	1	92357843	92358254
817	ENSMUSG00000040723	1	165474085	165537326
818	ENSMUSG00002075583	1	165522334	165522476
819	ENSMUSG00000103686	1	165549125	165550346
820	ENSMUSG00000103242	1	165562169	165563230
821	ENSMUSG00000026260	1	92366732	92401582
822	ENSMUSG00000067064	1	92403647	92412835
823	ENSMUSG00000063583	1	92533504	92542528
824	ENSMUSG00000061616	1	92545510	92551134
825	ENSMUSG00000073616	1	92564867	92569707
826	ENSMUSG00000044055	1	92571940	92576563
827	ENSMUSG00000034212	1	92787525	92830628
828	ENSMUSG00000005763	1	165616250	165704846
829	ENSMUSG00000047067	1	92834703	92836157
830	ENSMUSG00000097251	1	92836100	92838486
831	ENSMUSG00000118799	1	165637205	165637311
832	ENSMUSG00000026269	1	92838505	92852106
833	ENSMUSG00000100632	1	92861248	92878312
834	ENSMUSG00000026270	1	92862098	92875663
835	ENSMUSG00000026271	1	92878587	92914113
836	ENSMUSG00000100021	1	92927118	92930493
837	ENSMUSG00000045091	1	92934056	92939991
838	ENSMUSG00000025959	1	64068606	64161441
839	ENSMUSG00000086836	1	64117813	64129941
840	ENSMUSG00000101895	1	64225150	64342202
841	ENSMUSG00002076107	1	64435493	64435562
842	ENSMUSG00000099658	1	64493518	64493736
843	ENSMUSG00000042793	1	134911039	135033014
844	ENSMUSG00000100437	1	64689094	64691915
845	ENSMUSG00000051344	1	64825142	64995983
846	ENSMUSG00000014602	1	92943186	93029673
847	ENSMUSG00000101378	1	93050653	93051825
848	ENSMUSG00000026272	1	93062962	93073143
849	ENSMUSG00000034159	1	93079071	93088670
850	ENSMUSG00000084989	1	93096447	93158794
851	ENSMUSG00000047793	1	93163563	93228787
852	ENSMUSG00000086056	1	166311182	166325157
853	ENSMUSG00000026273	1	93226933	93233637
854	ENSMUSG00000085841	1	166589714	166598054
855	ENSMUSG00000025946	1	65321215	65428403
856	ENSMUSG00000082565	1	65589623	65590396
857	ENSMUSG00000082774	1	65591841	65592153
858	ENSMUSG00000025945	1	65965679	65967466
859	ENSMUSG00000081623	1	66071342	66072084
860	ENSMUSG00000083242	1	66072244	66072584
861	ENSMUSG00000083289	1	66102124	66102535
862	ENSMUSG00000026688	1	167199535	167221410
863	ENSMUSG00000026110	1	37478421	37580097
864	ENSMUSG00000026090	1	37650758	37759166
865	ENSMUSG00000089767	1	37653340	37654453
866	ENSMUSG00000104365	1	37699803	37701728
867	ENSMUSG00000102650	1	37733528	37735745
868	ENSMUSG00000052534	1	167946933	168259839
869	ENSMUSG00000015222	1	66214432	66481742
870	ENSMUSG00000088850	1	66345048	66345184
871	ENSMUSG00000073656	1	66361435	66367955
872	ENSMUSG00000026683	1	169325503	169359033
873	ENSMUSG00000070532	1	169756217	169762222
874	ENSMUSG00000089990	1	169760267	169761817
875	ENSMUSG00000026675	1	169777104	169796810
876	ENSMUSG00000060771	1	37793857	37905510
877	ENSMUSG00000026674	1	169799876	169938331
878	ENSMUSG00000055567	1	66507526	66738307
879	ENSMUSG00000103375	1	66729789	66731515
880	ENSMUSG00000073494	1	170060318	170081177
881	ENSMUSG00000026003	1	66869998	66902436
882	ENSMUSG00000077328	1	66905956	66906085
883	ENSMUSG00000099624	1	93903075	93913538
884	ENSMUSG00000061816	1	66963454	66984563
885	ENSMUSG00000073608	1	93918231	93944869
886	ENSMUSG00000094191	1	66987722	66988099
887	ENSMUSG00000082212	1	66990988	66992628
888	ENSMUSG00000034000	1	93948173	93956056
889	ENSMUSG00000102716	1	38171164	38198973
890	ENSMUSG00000026285	1	93966027	93980278
891	ENSMUSG00000100990	1	94132142	94132984
892	ENSMUSG00000100347	1	94396440	94397612
893	ENSMUSG00000102193	1	170458490	170459070
894	ENSMUSG00000077413	1	94543361	94543429
895	ENSMUSG00000100518	1	94724808	94730197
896	ENSMUSG00000089310	1	94967659	94967768
897	ENSMUSG00000099592	1	95183688	95184535
898	ENSMUSG00000051185	1	95241348	95263009
899	ENSMUSG00000103973	1	95256406	95258943
900	ENSMUSG00000081051	1	95426346	95426876
901	ENSMUSG00000026663	1	170532243	170695340
902	ENSMUSG00000040710	1	95515407	95595296
903	ENSMUSG00000103197	1	95574499	95576233
904	ENSMUSG00000119556	1	170579286	170579392
905	ENSMUSG00000100777	1	95628909	95644243
906	ENSMUSG00000102718	1	95665921	95668018
907	ENSMUSG00000119061	1	95759854	95759960
908	ENSMUSG00000100062	1	95918384	95949483
909	ENSMUSG00002076073	1	96194578	96194666
910	ENSMUSG00002075550	1	96230871	96230980
911	ENSMUSG00000102658	1	96240967	96243260
912	ENSMUSG00000100336	1	96470784	96484428
913	ENSMUSG00000100589	1	96539782	96590298
914	ENSMUSG00000119190	1	96544824	96544930
915	ENSMUSG00000100362	1	96573145	96573895
916	ENSMUSG00000077255	1	96689756	96689883
917	ENSMUSG00000040693	1	96743995	96799896
918	ENSMUSG00000097480	1	96929545	96930508
919	ENSMUSG00000100454	1	96952241	96953290
920	ENSMUSG00000044757	1	96952406	96953653
921	ENSMUSG00000025991	1	67162185	67270418
922	ENSMUSG00000086204	1	67288359	67362768
923	ENSMUSG00000077745	1	67296383	67296511
924	ENSMUSG00000082473	1	67624212	67626195
925	ENSMUSG00002076414	1	67656134	67656211
926	ENSMUSG00000085075	1	67831640	67844483
927	ENSMUSG00002074910	1	68012835	68012936
928	ENSMUSG00000087329	1	68063402	68064922
929	ENSMUSG00000026331	1	96986763	97056026
930	ENSMUSG00000100484	1	97090585	97238389
931	ENSMUSG00000044768	1	97534043	97589799
932	ENSMUSG00000118489	1	97588556	97589999
933	ENSMUSG00000026078	1	39024689	39036319
934	ENSMUSG00000062209	1	68071345	69147218
935	ENSMUSG00000103046	1	39031759	39033397
936	ENSMUSG00000102449	1	68154354	68155706
937	ENSMUSG00000083795	1	68332439	68332885
938	ENSMUSG00000080539	1	68424101	68424194
939	ENSMUSG00000103307	1	68630777	68632845
940	ENSMUSG00000104508	1	68678583	68679988
941	ENSMUSG00000103642	1	68750196	68752564
942	ENSMUSG00000026656	1	170786186	170804116
943	ENSMUSG00000103809	1	68797644	68800886
944	ENSMUSG00000087514	1	69131072	69145899
945	ENSMUSG00000084332	1	69170073	69170458
946	ENSMUSG00000103676	1	170800942	170805315
947	ENSMUSG00000026077	1	39232812	39402317
948	ENSMUSG00000025997	1	69570373	69726404
949	ENSMUSG00000099954	1	69699346	69701220
950	ENSMUSG00000103402	1	69810027	69811912
951	ENSMUSG00000053153	1	69866129	70764291
952	ENSMUSG00000026196	1	71066657	71142305
953	ENSMUSG00000089965	1	71078811	71079189
954	ENSMUSG00000026335	1	97722839	98023371
955	ENSMUSG00000119063	1	97977547	97977653
956	ENSMUSG00000100711	1	98101373	98118423
957	ENSMUSG00000097608	1	98191248	98192231
958	ENSMUSG00000099634	1	98194876	98195163
959	ENSMUSG00000026192	1	71596309	71618790
960	ENSMUSG00000026336	1	98348849	98444716
961	ENSMUSG00000089791	1	98385493	98386887
962	ENSMUSG00002075992	1	98477176	98477285
963	ENSMUSG00000100009	1	98517242	98535109
964	ENSMUSG00000087804	1	98945089	98945188
965	ENSMUSG00000099453	1	99566121	99567966
966	ENSMUSG00000067028	1	99700490	100413667
967	ENSMUSG00000082431	1	99718154	99718750
968	ENSMUSG00000104104	1	99775709	99778417
969	ENSMUSG00000100662	1	99933746	99934309
970	ENSMUSG00000087883	1	100180642	100180773
971	ENSMUSG00000099835	1	100210054	100210368
972	ENSMUSG00000100794	1	100210516	100211005
973	ENSMUSG00000099427	1	100524800	100525352
974	ENSMUSG00000099892	1	100571307	100571973
975	ENSMUSG00000100977	1	100581525	100581881
976	ENSMUSG00000100684	1	101083534	101102927
977	ENSMUSG00000100088	1	101299353	101299801
978	ENSMUSG00000100222	1	101313611	101314315
979	ENSMUSG00000100065	1	101681539	101682268
980	ENSMUSG00000100349	1	101808231	101808466
981	ENSMUSG00000099375	1	101820683	101822816
982	ENSMUSG00000087908	1	102881140	102881273
983	ENSMUSG00000100955	1	103099651	103196318
984	ENSMUSG00000088594	1	103164351	103164492
985	ENSMUSG00000099469	1	103291711	103351383
986	ENSMUSG00000102325	1	103652070	103654958
987	ENSMUSG00000101297	1	104239446	104239752
988	ENSMUSG00000100059	1	104398666	104399141
989	ENSMUSG00002076592	1	104413682	104414011
990	ENSMUSG00000099464	1	104440726	104441793
991	ENSMUSG00000100935	1	104537249	104538608
992	ENSMUSG00000099801	1	104560309	104561083
993	ENSMUSG00000050840	1	104696254	104923206
994	ENSMUSG00000101214	1	105309985	105496864
995	ENSMUSG00000067017	1	105383696	105386554
996	ENSMUSG00000056536	1	105446147	105591402
997	ENSMUSG00000100672	1	105491851	105492303
998	ENSMUSG00000101219	1	105502262	105502536
999	ENSMUSG00002075378	1	105502412	105502507
1000	ENSMUSG00000101656	1	105543467	105544083
1001	ENSMUSG00000077207	1	137143282	137143385
1002	ENSMUSG00000102751	1	137179880	137181795
1003	ENSMUSG00000102738	1	137253172	137253580
1004	ENSMUSG00000088164	1	137294889	137294985
1005	ENSMUSG00000026321	1	105708443	105775709
1006	ENSMUSG00000102690	1	105815363	105818742
1007	ENSMUSG00000118795	1	105873284	105873390
1008	ENSMUSG00000099448	1	105883505	105884040
1009	ENSMUSG00000102693	1	3143476	3144545
1010	ENSMUSG00000064842	1	3172239	3172348
1011	ENSMUSG00000051951	1	3276124	3741721
1012	ENSMUSG00000102851	1	3322980	3323459
1013	ENSMUSG00000103377	1	3435954	3438772
1014	ENSMUSG00000104017	1	3445779	3448011
1015	ENSMUSG00000103025	1	3535200	3537508
1016	ENSMUSG00000089699	1	3536810	3583776
1017	ENSMUSG00000103201	1	3582674	3584730
1018	ENSMUSG00000103147	1	3602018	3602943
1019	ENSMUSG00000103161	1	3663115	3666126
1020	ENSMUSG00000102331	1	3717532	3729127
1021	ENSMUSG00000102348	1	3750378	3752011
1022	ENSMUSG00000102592	1	3822233	3824583
1023	ENSMUSG00000088333	1	3854099	3854156
1024	ENSMUSG00000102343	1	3975962	4056438
1025	ENSMUSG00000025900	1	4069780	4479464
1026	ENSMUSG00000102948	1	4326457	4330742
1027	ENSMUSG00000104123	1	4433569	4435052
1028	ENSMUSG00000025902	1	4561154	4567577
1029	ENSMUSG00000104238	1	4566774	4569781
1030	ENSMUSG00000102269	1	4593128	4596960
1031	ENSMUSG00000118917	1	4599240	4599346
1032	ENSMUSG00000103003	1	4605060	4605509
1033	ENSMUSG00000104328	1	4653352	4656475
1034	ENSMUSG00000102501	1	106000314	106003624
1035	ENSMUSG00000097612	1	106017798	106018745
1036	ENSMUSG00000044340	1	106099482	106321980
1037	ENSMUSG00000099604	1	106367330	106367600
1038	ENSMUSG00000057329	1	106465908	106642004
1039	ENSMUSG00000067006	1	106788903	106811078
1040	ENSMUSG00000083613	1	106815582	106816627
1041	ENSMUSG00000059956	1	106862179	106884810
1042	ENSMUSG00000026395	1	137990599	138103446
1043	ENSMUSG00000048775	1	106908714	106928925
1044	ENSMUSG00000084228	1	106947867	106953055
1045	ENSMUSG00000044594	1	106973317	106980033
1046	ENSMUSG00000104291	1	138089558	138095421
1047	ENSMUSG00000099656	1	138111839	138112322
1048	ENSMUSG00000099459	1	138117932	138119865
1049	ENSMUSG00000102822	1	138189380	138189799
1050	ENSMUSG00000058017	1	107005897	107011236
1051	ENSMUSG00000083884	1	107065574	107066299
1052	ENSMUSG00000073602	1	107081670	107206091
1053	ENSMUSG00000080729	1	107119205	107121287
1054	ENSMUSG00000081114	1	107181283	107182020
1055	ENSMUSG00000073601	1	107198931	107206101
1056	ENSMUSG00000084189	1	107218071	107230084
1057	ENSMUSG00000026393	1	138410613	138547879
1058	ENSMUSG00000099510	1	138443353	138477747
1059	ENSMUSG00000026327	1	107288928	107308205
1060	ENSMUSG00000102651	1	138480043	138482446
1061	ENSMUSG00000087210	1	107312930	107315142
1062	ENSMUSG00000102448	1	138495435	138499094
1063	ENSMUSG00000100459	1	138567833	138609815
1064	ENSMUSG00000067001	1	107327385	107380419
1065	ENSMUSG00000073652	1	71691996	71702002
1066	ENSMUSG00000002459	1	4979799	5140508
1067	ENSMUSG00000102653	1	5008799	5010933
1068	ENSMUSG00000085623	1	5041080	5047043
1069	ENSMUSG00000019230	1	138752924	138776315
1070	ENSMUSG00000102123	1	72146314	72161160
1071	ENSMUSG00000039395	1	72198601	72251466
1072	ENSMUSG00000079283	1	138779721	138784590
1073	ENSMUSG00000026315	1	107517736	107538214
1074	ENSMUSG00000099808	1	138804010	138804689
1075	ENSMUSG00002076567	1	138806000	138806115
1076	ENSMUSG00000086161	1	107614738	107621244
1077	ENSMUSG00000103850	1	138843343	138843781
1078	ENSMUSG00000119815	1	107684332	107684438
1079	ENSMUSG00000077237	1	107820704	107820835
1080	ENSMUSG00000101477	1	107880567	107881165
1081	ENSMUSG00000099484	1	107890852	107891037
1082	ENSMUSG00000100041	1	108304700	108307168
1083	ENSMUSG00000060679	1	42890393	42944843
1084	ENSMUSG00000070939	1	43086360	43137797
1085	ENSMUSG00000104352	1	5346329	5347560
1086	ENSMUSG00000104046	1	5377962	5380240
1087	ENSMUSG00000102907	1	5473770	5475801
1088	ENSMUSG00000025905	1	5658689	5676354
1089	ENSMUSG00000103936	1	5688060	5688453
1090	ENSMUSG00000103083	1	171504252	171509548
1091	ENSMUSG00002076544	1	5714868	5714968
1092	ENSMUSG00000103137	1	171506904	171507438
1093	ENSMUSG00000103090	1	6119187	6120269
1094	ENSMUSG00000008136	1	43162234	43236144
1095	ENSMUSG00000099576	1	43289316	43342085
1096	ENSMUSG00000015355	1	171509577	171532826
1097	ENSMUSG00000099694	1	43309843	43310295
1098	ENSMUSG00000103883	1	171515879	171517582
1099	ENSMUSG00000101923	1	43448744	43449123
1100	ENSMUSG00000059058	1	171538656	171538850
1101	ENSMUSG00000104224	1	171552973	171553206
1102	ENSMUSG00000104440	1	171557483	171558034
1103	ENSMUSG00002075752	1	171559628	171559682
1104	ENSMUSG00000119062	1	171560867	171560973
1105	ENSMUSG00000066877	1	43483739	43609675
1106	ENSMUSG00000103422	1	43527607	43530097
1107	ENSMUSG00000103945	1	43599433	43600725
1108	ENSMUSG00000026051	1	43769762	43781738
1109	ENSMUSG00000015316	1	171594695	171628752
1110	ENSMUSG00000039354	1	72622410	72672293
1111	ENSMUSG00000110712	1	72680347	72682122
1112	ENSMUSG00000063681	1	139124794	139304838
1113	ENSMUSG00000103844	1	139307190	139330590
1114	ENSMUSG00000102661	1	139336016	139341602
1115	ENSMUSG00000039342	1	72682139	72739738
1116	ENSMUSG00000087247	1	6429442	6464955
1117	ENSMUSG00000103355	1	6450618	6451256
1118	ENSMUSG00000102706	1	6452858	6453330
1119	ENSMUSG00000110487	1	72732023	72732611
1120	ENSMUSG00000039323	1	72863662	72891633
1121	ENSMUSG00000026185	1	72897091	72914043
1122	ENSMUSG00000033952	1	139382510	139421829
1123	ENSMUSG00000026368	1	139429440	139451490
1124	ENSMUSG00000057037	1	139474791	139488010
1125	ENSMUSG00000090623	1	139512521	139588637
1126	ENSMUSG00000119797	1	139599342	139599445
1127	ENSMUSG00000070594	1	139625361	139708981
1128	ENSMUSG00000119360	1	139714721	139714824
1129	ENSMUSG00000033898	1	139731905	139786456
1130	ENSMUSG00000089991	1	139790695	139864215
1131	ENSMUSG00000085867	1	139867339	139921943
1132	ENSMUSG00000102905	1	139928287	139928707
1133	ENSMUSG00000087930	1	139931563	139931704
1134	ENSMUSG00000103691	1	139966171	139976767
1135	ENSMUSG00000026365	1	140012446	140111502
1136	ENSMUSG00000052726	1	140173896	140539805
1137	ENSMUSG00000102698	1	140194225	140197590
1138	ENSMUSG00000102368	1	140497914	140584142
1139	ENSMUSG00000102500	1	140751065	140751456
1140	ENSMUSG00000095238	1	141184334	141184895
1141	ENSMUSG00000033740	1	6557455	6931164
1142	ENSMUSG00000118759	1	141225838	141225944
1143	ENSMUSG00002075391	1	141242093	141242206
1144	ENSMUSG00000007107	1	172051080	172085981
1145	ENSMUSG00000104147	1	141347775	141350884
1146	ENSMUSG00000103858	1	141473944	141475215
1147	ENSMUSG00000099671	1	142382938	142383552
1148	ENSMUSG00000103890	1	142650594	142650888
1149	ENSMUSG00000103617	1	172064858	172065857
1150	ENSMUSG00000101909	1	142650885	142657733
1151	ENSMUSG00000102818	1	142682931	142683064
1152	ENSMUSG00000101795	1	143021085	143022354
1153	ENSMUSG00000103329	1	6931461	6934375
1154	ENSMUSG00000026361	1	143474538	143578631
1155	ENSMUSG00000038034	1	172089208	172147408
1156	ENSMUSG00000007097	1	172099276	172125631
1157	ENSMUSG00000103357	1	172286136	172302536
1158	ENSMUSG00000026548	1	172302925	172306142
1159	ENSMUSG00000051079	1	144014392	144053110
1160	ENSMUSG00000100389	1	144097717	144099388
1161	ENSMUSG00000037995	1	172309355	172326445
1162	ENSMUSG00000026358	1	144118034	144124980
1163	ENSMUSG00000100441	1	144187770	144188174
1164	ENSMUSG00000098509	1	144392386	144443405
1165	ENSMUSG00002075314	1	144484742	144484848
1166	ENSMUSG00000101049	1	144828666	144829809
1167	ENSMUSG00000065787	1	144836472	144836577
1168	ENSMUSG00002076236	1	144855222	144855323
1169	ENSMUSG00000099617	1	145040689	145041681
1170	ENSMUSG00000097130	1	145059632	145060627
1171	ENSMUSG00000088579	1	145167092	145167218
1172	ENSMUSG00000101661	1	145190894	145191286
1173	ENSMUSG00000103055	1	145199132	145202429
1174	ENSMUSG00000099964	1	146295174	146370798
1175	ENSMUSG00000090323	1	146296174	146296774
1176	ENSMUSG00000102403	1	146353385	146358093
1177	ENSMUSG00000035131	1	146370498	146778210
1178	ENSMUSG00000080078	1	146601319	146604828
1179	ENSMUSG00000087627	1	146678703	146683078
1180	ENSMUSG00000085822	1	146685569	146717434
1181	ENSMUSG00000104269	1	146964775	146966673
1182	ENSMUSG00000102134	1	147156496	147157680
1183	ENSMUSG00000100380	1	147379606	147381780
1184	ENSMUSG00000104331	1	147391464	147396002
1185	ENSMUSG00000101973	1	147865823	147866290
1186	ENSMUSG00000099629	1	148110255	148124116
1187	ENSMUSG00000088582	1	148202718	148202846
1188	ENSMUSG00000101208	1	148374250	148374552
1189	ENSMUSG00000101735	1	148526087	148526876
1190	ENSMUSG00000099842	1	148813639	148814118
1191	ENSMUSG00000026546	1	172348368	172373437
1192	ENSMUSG00000101074	1	148816839	148817063
1193	ENSMUSG00000101564	1	148851264	148855236
1194	ENSMUSG00000082588	1	148900970	148901789
1195	ENSMUSG00000100917	1	148913326	148915338
1196	ENSMUSG00000102074	1	148981857	149003062
1197	ENSMUSG00000101457	1	149048802	149050337
1198	ENSMUSG00000102314	1	149284232	149285687
1199	ENSMUSG00000102309	1	149286465	149287921
1200	ENSMUSG00000103724	1	149307652	149309715
1201	ENSMUSG00000104036	1	149310763	149313075
1202	ENSMUSG00000088167	1	149583128	149583233
1203	ENSMUSG00002075595	1	149610501	149610609
1204	ENSMUSG00000049598	1	172383505	172391284
1205	ENSMUSG00000053318	1	172409325	172418135
1206	ENSMUSG00000070504	1	172424209	172430118
1207	ENSMUSG00000026544	1	172458331	172460529
1208	ENSMUSG00000060128	1	172496601	172497203
1209	ENSMUSG00002076129	1	172512082	172512408
1210	ENSMUSG00000037942	1	172525622	172660598
1211	ENSMUSG00000102430	1	172609012	172609444
1212	ENSMUSG00000070182	1	172671101	172671205
1213	ENSMUSG00000102701	1	172701118	172701980
1214	ENSMUSG00000026542	1	172721528	172722608
1215	ENSMUSG00000077252	1	172763779	172763901
1216	ENSMUSG00000037924	1	172777976	172785924
1217	ENSMUSG00000106730	1	172880399	172881257
1218	ENSMUSG00000107139	1	172904543	172904837
1219	ENSMUSG00000103338	1	172925564	172925815
1220	ENSMUSG00000056220	1	149705369	149837041
1221	ENSMUSG00002076362	1	149717281	149717412
1222	ENSMUSG00000099701	1	149897941	149900007
1223	ENSMUSG00002076752	1	149938908	149939019
1224	ENSMUSG00000097028	1	149950624	149975714
1225	ENSMUSG00000037872	1	173159453	173161317
1226	ENSMUSG00000032487	1	149975782	149983978
1227	ENSMUSG00000101199	1	150021719	150022320
1228	ENSMUSG00000099875	1	150141286	150141750
1229	ENSMUSG00000100690	1	150144677	150145012
1230	ENSMUSG00000006007	1	150195168	150209657
1231	ENSMUSG00000099447	1	150196432	150222522
1232	ENSMUSG00000102990	1	150200289	150202438
1233	ENSMUSG00000005338	1	173160825	173195261
1234	ENSMUSG00000037860	1	173178445	173293606
1235	ENSMUSG00000037849	1	173296051	173318607
1236	ENSMUSG00000070501	1	173347283	173363523
1237	ENSMUSG00002076661	1	173351652	173351735
1238	ENSMUSG00000073491	1	173393849	173426840
1239	ENSMUSG00000043263	1	173458483	173475494
1240	ENSMUSG00002076962	1	173471077	173471160
1241	ENSMUSG00000066677	1	173501241	173525961
1242	ENSMUSG00000103051	1	173540301	173543226
1243	ENSMUSG00000073490	1	173550993	173569313
1244	ENSMUSG00000073489	1	173574859	173594509
1245	ENSMUSG00000090222	1	173604095	173625836
1246	ENSMUSG00000090272	1	173676692	173708447
1247	ENSMUSG00000006010	1	150237056	150268831
1248	ENSMUSG00000026536	1	173723911	173740612
1249	ENSMUSG00000026535	1	173790134	173810310
1250	ENSMUSG00000103588	1	173814492	173829538
1251	ENSMUSG00000054203	1	173839564	173859376
1252	ENSMUSG00000045381	1	173868271	173871977
1253	ENSMUSG00000047048	1	173876771	173882318
1254	ENSMUSG00000102603	1	173879564	173880107
1255	ENSMUSG00000050134	1	173894171	173899839
1256	ENSMUSG00000049528	1	173911897	173918909
1257	ENSMUSG00000106975	1	173922533	173922998
1258	ENSMUSG00000059371	1	173924457	173930790
1259	ENSMUSG00000103863	1	173938466	173938919
1260	ENSMUSG00000046486	1	173940777	173948728
1261	ENSMUSG00000051528	1	173959083	173965823
1262	ENSMUSG00000091950	1	173979047	173980096
1263	ENSMUSG00000055033	1	173983199	173989761
1264	ENSMUSG00000107114	1	173995268	173997290
1265	ENSMUSG00000026532	1	174000342	174076016
1266	ENSMUSG00000050788	1	174076080	174079627
1267	ENSMUSG00000066672	1	174192688	174202038
1268	ENSMUSG00000102920	1	174202113	174203249
1269	ENSMUSG00000059503	1	174218612	174219621
1270	ENSMUSG00000051509	1	174251630	174262313
1271	ENSMUSG00000066671	1	174269648	174278843
1272	ENSMUSG00000028354	1	174329391	174650295
1273	ENSMUSG00000026527	1	174886653	175320066
1274	ENSMUSG00000026526	1	175427940	175453201
1275	ENSMUSG00000039783	1	175447947	175489682
1276	ENSMUSG00000026525	1	175489987	175520342
1277	ENSMUSG00000078185	1	175509803	175520467
1278	ENSMUSG00000099622	1	150876791	150880328
1279	ENSMUSG00000026523	1	175526159	175643300
1280	ENSMUSG00000026389	1	120118487	120200435
1281	ENSMUSG00000036907	1	120268312	120270903
1282	ENSMUSG00000101275	1	120363534	120366184
1283	ENSMUSG00000026390	1	120402267	120432753
1284	ENSMUSG00000038147	1	171667265	171718285
1285	ENSMUSG00000015314	1	171745082	171780737
1286	ENSMUSG00000103878	1	182373815	182383045
1287	ENSMUSG00000038599	1	182392572	182459917
1288	ENSMUSG00000038576	1	182591425	182724156
1289	ENSMUSG00000102291	1	182735275	182738106
1290	ENSMUSG00000079164	1	182782353	182804010
1291	ENSMUSG00002076589	1	182856170	182856270
1292	ENSMUSG00000030768	1	182867830	183003086
1293	ENSMUSG00000102478	1	182986635	182988121
1294	ENSMUSG00000053461	1	183199147	183217717
1295	ENSMUSG00000049353	1	191709331	191720244
1296	ENSMUSG00000102915	1	191724822	191725053
1297	ENSMUSG00000026637	1	191729166	191776868
1298	ENSMUSG00000093003	1	191730515	191730595
1299	ENSMUSG00000103653	1	191758120	191758750
1300	ENSMUSG00000006576	1	75522910	75538816
1301	ENSMUSG00000083244	1	75544727	75545218
1302	ENSMUSG00000041670	1	22356475	22845203
1303	ENSMUSG00000099381	1	45944783	45945958
1304	ENSMUSG00000025993	1	45947228	45965683
1305	ENSMUSG00000099946	1	46010342	46016135
1306	ENSMUSG00000070896	1	46020708	46021172
1307	ENSMUSG00000090682	1	46050917	46051180
1308	ENSMUSG00000044457	1	46059232	46069629
1309	ENSMUSG00000098549	1	45928685	45929433
1310	ENSMUSG00000089278	1	107367777	107367907
1311	ENSMUSG00000062345	1	107439153	107463208
1312	ENSMUSG00000102932	1	156054663	156054863
1313	ENSMUSG00000060985	1	156082866	156131234
1314	ENSMUSG00000102372	1	156117672	156118317
1315	ENSMUSG00000103705	1	156131059	156132536
1316	ENSMUSG00000026602	1	156138297	156155605
1317	ENSMUSG00000026601	1	156151079	156248729
1318	ENSMUSG00000078193	1	156193610	156194054
1319	ENSMUSG00000026600	1	156252095	156301901
1320	ENSMUSG00000103199	1	156282860	156285422
1321	ENSMUSG00000100218	1	45552692	45553215
1322	ENSMUSG00000100361	1	45558934	45559914
1323	ENSMUSG00000119267	1	45724616	45724722
1324	ENSMUSG00000065255	1	45786055	45786185
1325	ENSMUSG00000100843	1	45807497	45808646
1326	ENSMUSG00000087764	1	45812122	45812324
1327	ENSMUSG00000025995	1	45834326	45862779
1328	ENSMUSG00000084817	1	45896492	45896914
1329	ENSMUSG00000100108	1	85900087	85914639
1330	ENSMUSG00000099342	1	85942125	85943608
1331	ENSMUSG00000026226	1	85944538	85957680
1332	ENSMUSG00000048814	1	38832726	38875792
1333	ENSMUSG00000026080	1	38902948	38937242
1334	ENSMUSG00000103647	1	38923835	38927153
1335	ENSMUSG00000102447	1	38947026	38947797
1336	ENSMUSG00000037318	1	192857761	192884011
1337	ENSMUSG00000089683	1	192885346	192908516
1338	ENSMUSG00000114212	1	151058288	151059994
1339	ENSMUSG00000114943	1	151068127	151069805
1340	ENSMUSG00002076687	1	151136575	151136665
1341	ENSMUSG00000088953	1	63071865	63071978
1342	ENSMUSG00000081617	1	63077373	63077740
1343	ENSMUSG00000040865	1	62997577	63153849
1344	ENSMUSG00000102717	1	136044315	136047560
1345	ENSMUSG00000120125	1	172340840	172341502
1346	ENSMUSG00000120049	1	51517737	51519300
1347	ENSMUSG00000120334	1	57019637	57020285
1348	ENSMUSG00000120337	1	67154576	67155686
1349	ENSMUSG00000100182	1	98059154	98073990
1350	ENSMUSG00000120472	1	191660729	191662345
1351	ENSMUSG00000099556	1	130667655	130691877
1352	ENSMUSG00000104077	1	194699941	194700593
1353	ENSMUSG00000089812	1	192537231	192539259
1354	ENSMUSG00000103708	1	36042065	36050125
1355	ENSMUSG00000104351	1	172340816	172342414
1356	ENSMUSG00000120738	1	174018625	174019192
1357	ENSMUSG00000120753	1	172757611	172778720
1358	ENSMUSG00000097754	1	150034794	150040836
1359	ENSMUSG00000087022	1	57010571	57089243
1360	ENSMUSG00000101257	1	80202761	80207332
1361	ENSMUSG00000120842	1	155120328	155122270
1362	ENSMUSG00000103174	1	190999301	191025888
1363	ENSMUSG00000097416	1	191718793	191722119
1364	ENSMUSG00000103383	1	164459318	164486807
1365	ENSMUSG00000120874	1	91341153	91343508
1366	ENSMUSG00000101514	1	27923059	27941903
1367	ENSMUSG00000087213	1	64719013	64729842
1368	ENSMUSG00000120654	1	156040707	156051832
1369	ENSMUSG00000120928	1	60744380	60744497
1370	ENSMUSG00000085965	1	60817899	60842949
1371	ENSMUSG00000097503	1	169796958	169800516
1372	ENSMUSG00000073478	1	190956601	190958337
1373	ENSMUSG00000085184	1	172365700	172385696
1374	ENSMUSG00000120601	1	43236116	43306587
1375	ENSMUSG00000097881	1	121015116	121106170
1376	ENSMUSG00000120457	1	154917284	154930606
1377	ENSMUSG00000100627	1	153913343	153993697
1378	ENSMUSG00000121003	1	128520188	128520779
1379	ENSMUSG00000092627	1	89857938	89861910
1380	ENSMUSG00000120108	1	193337931	193467219
1381	ENSMUSG00000120763	1	60648340	60667252
1382	ENSMUSG00000120197	1	154959421	154960136
1383	ENSMUSG00000101741	1	51735483	51786219
1384	ENSMUSG00000096929	1	194658654	194720212
1385	ENSMUSG00000121041	1	45899764	45904925
1386	ENSMUSG00000100426	1	62860510	62871529
1387	ENSMUSG00000121039	1	95595423	95599315
1388	ENSMUSG00000104340	1	170806354	170814037
1389	ENSMUSG00000101011	1	149289002	149325717
1390	ENSMUSG00000121232	1	127657027	127660300
1391	ENSMUSG00000097519	1	57398377	57416741
1392	ENSMUSG00000097573	1	59158988	59161300
1393	ENSMUSG00000085526	1	130390313	130484812
1394	ENSMUSG00000100457	1	107844966	107956078
1395	ENSMUSG00000104011	1	164286042	164292059
1396	ENSMUSG00000121266	1	125363743	125364241
1397	ENSMUSG00000073535	1	155395918	155402965
1398	ENSMUSG00000097814	1	96798851	96835521
1399	ENSMUSG00000099843	1	105901277	105918027
1400	ENSMUSG00000079671	1	9630705	9701406
1401	ENSMUSG00000121086	1	194300525	194303207
1402	ENSMUSG00000121273	1	72844741	72845242
1403	ENSMUSG00000120056	1	72784313	72808825
1404	ENSMUSG00000089706	1	97958839	97985405
1405	ENSMUSG00000097398	1	88682612	88683458
1406	ENSMUSG00000121279	1	57615856	57618965
1407	ENSMUSG00000120521	1	89029828	89030640
1408	ENSMUSG00000120473	1	172817855	172827339
1409	ENSMUSG00000120445	1	163830352	163848583
1410	ENSMUSG00000103960	1	163859529	163859917
1411	ENSMUSG00000100987	1	133889900	133899676
1412	ENSMUSG00000120798	1	133905262	133918369
1413	ENSMUSG00000104413	1	171737524	171746933
1414	ENSMUSG00000102817	1	161004506	161062740
1415	ENSMUSG00000121369	1	161028379	161064877
1416	ENSMUSG00000096964	1	170082946	170083149
1417	ENSMUSG00000121407	1	170081618	170083308
1418	ENSMUSG00000045463	1	96849643	96924962
1419	ENSMUSG00000121412	1	96833901	96925302
1420	ENSMUSG00000103105	1	173528951	173531626
1421	ENSMUSG00000121434	1	173529281	173533973
1422	ENSMUSG00000102371	1	173969826	173970716
1423	ENSMUSG00000121436	1	173967974	173970820
1424	ENSMUSG00000121505	1	21355457	21395963
1425	ENSMUSG00000092572	1	107456757	107477001
1426	ENSMUSG00000026303	1	90842807	90878864
1427	ENSMUSG00000090550	1	90880830	90881749
1428	ENSMUSG00000100791	1	90902181	90902982
1429	ENSMUSG00000026304	1	90885855	90897383
1430	ENSMUSG00000053185	1	30757641	30759043
1431	ENSMUSG00000100261	1	30808768	30810896
1432	ENSMUSG00000101180	1	30833629	30833956
1433	ENSMUSG00000099796	1	31203630	31203854
1434	ENSMUSG00000050217	1	31215482	31243806
1435	ENSMUSG00000026063	1	31261919	31263369
1436	ENSMUSG00000077664	1	31298674	31298800
1437	ENSMUSG00000086727	1	31036933	31261765
1438	ENSMUSG00000100205	1	31306407	31306965
1439	ENSMUSG00000100592	1	31313973	31314536
1440	ENSMUSG00000094215	1	31326026	31326787
1441	ENSMUSG00000120377	1	135967873	135968655
1442	ENSMUSG00000097918	1	135978542	135979108
1443	ENSMUSG00000026407	1	135980488	136047560
1444	ENSMUSG00000102838	1	135984919	135987171
1445	ENSMUSG00000119402	1	150937755	150937861
1446	ENSMUSG00000102628	1	150956201	150958296
1447	ENSMUSG00000100595	1	150983666	150984611
1448	ENSMUSG00000097426	1	151012258	151013531
1449	ENSMUSG00000102095	1	151013785	151018096
1450	ENSMUSG00000114694	1	151074157	151075830
1451	ENSMUSG00000114582	1	151079872	151081545
1452	ENSMUSG00000114591	1	151085879	151087552
1453	ENSMUSG00000089334	1	53139209	53139309
1454	ENSMUSG00000060715	1	53197736	53226795
1455	ENSMUSG00000026098	1	53228346	53336177
1456	ENSMUSG00002076105	1	53482430	53482554
1457	ENSMUSG00000084416	1	65033110	65033763
1458	ENSMUSG00000077471	1	65040466	65040621
1459	ENSMUSG00000025955	1	65051848	65071918
1460	ENSMUSG00000090042	1	65067239	65067891
1461	ENSMUSG00000100774	1	65134386	65134595
1462	ENSMUSG00000044429	1	65139548	65142532
1463	ENSMUSG00000044816	1	65144444	65162373
1464	ENSMUSG00000083039	1	63396593	63397209
1465	ENSMUSG00000081643	1	63403879	63404524
1466	ENSMUSG00000025964	1	63485050	63635435
1467	ENSMUSG00000115378	1	63655127	63659978
1468	ENSMUSG00000069085	1	63662010	63726086
1469	ENSMUSG00000083066	1	63710627	63711130
1470	ENSMUSG00000025963	1	63737978	63769477
1471	ENSMUSG00000025962	1	63769773	63793814
1472	ENSMUSG00000025961	1	63794066	63808426
1473	ENSMUSG00000044689	1	64003886	64008158
1474	ENSMUSG00000098487	1	64081597	64081660
1475	ENSMUSG00000102471	1	39636585	39637173
1476	ENSMUSG00000050967	1	39657574	39690642
1477	ENSMUSG00000097083	1	39689344	39696550
1478	ENSMUSG00000057173	1	39704461	39760157
1479	ENSMUSG00000101634	1	39878335	39886494
1480	ENSMUSG00000026074	1	39940073	40065470
1481	ENSMUSG00000100846	1	65139778	65158717
1482	ENSMUSG00000101415	1	117857468	117877157
1483	ENSMUSG00000101154	1	117319987	117321262
1484	ENSMUSG00000065865	1	117464031	117464194
1485	ENSMUSG00002076328	1	117488960	117489069
1486	ENSMUSG00000101573	1	117506121	117506594
1487	ENSMUSG00000107979	1	117531608	117534214
1488	ENSMUSG00000099615	1	117590021	117606103
1489	ENSMUSG00000100617	1	117893669	117914614
1490	ENSMUSG00000100265	1	117626585	117656155
1491	ENSMUSG00000077377	1	15828056	15828187
1492	ENSMUSG00000101652	1	15830346	15830892
1493	ENSMUSG00000100814	1	15830985	15831084
1494	ENSMUSG00000032719	1	15924086	15962946
1495	ENSMUSG00002076565	1	15949754	15950056
1496	ENSMUSG00000100652	1	16123559	16124111
1497	ENSMUSG00000067795	1	16136203	16163549
1498	ENSMUSG00000043716	1	16171519	16174886
1499	ENSMUSG00000025921	1	16175998	16203958
1500	ENSMUSG00000025920	1	16298898	16590336
1501	ENSMUSG00000100561	1	81774956	81775661
1502	ENSMUSG00000055980	1	82210822	82269137
1503	ENSMUSG00000026142	1	82294173	82423087
1504	ENSMUSG00000104493	1	82329938	82332770
1505	ENSMUSG00000104397	1	34368514	34369388
1506	ENSMUSG00000102839	1	34389856	34390242
1507	ENSMUSG00000101206	1	34406452	34408084
1508	ENSMUSG00000026124	1	34574729	34583394
1509	ENSMUSG00000037529	1	34583049	34600024
1510	ENSMUSG00000080054	1	36997011	36997508
1511	ENSMUSG00000119706	1	37044520	37044638
1512	ENSMUSG00000050122	1	37065677	37226694
1513	ENSMUSG00000102231	1	37338433	37338778
1514	ENSMUSG00000026113	1	37338946	37449817
1515	ENSMUSG00000086064	1	37368748	37373253
1516	ENSMUSG00000102879	1	37370052	37370585
1517	ENSMUSG00000061815	1	74164700	74187382
1518	ENSMUSG00000026180	1	74193150	74200405
1519	ENSMUSG00000052760	1	85644804	85706364
1520	ENSMUSG00000098634	1	85679669	85679795
1521	ENSMUSG00002076791	1	85691515	85691592
1522	ENSMUSG00000100217	1	85702992	85712415
1523	ENSMUSG00002075989	1	85712434	85712683
1524	ENSMUSG00000090994	1	87471357	87472414
1525	ENSMUSG00000026288	1	87548034	87648229
1526	ENSMUSG00002075025	1	87943646	87943755
1527	ENSMUSG00000090165	1	87983110	88146726
1528	ENSMUSG00000092220	1	87983115	88146306
1529	ENSMUSG00000090175	1	87998522	88146719
1530	ENSMUSG00000089675	1	88015535	88146726
1531	ENSMUSG00000090124	1	88022784	88147724
1532	ENSMUSG00000082837	1	88025640	88025853
1533	ENSMUSG00000090145	1	88030974	88146725
1534	ENSMUSG00000084195	1	88054498	88055331
1535	ENSMUSG00000081261	1	88057303	88057555
1536	ENSMUSG00000054545	1	88062531	88146719
1537	ENSMUSG00000081602	1	88074098	88074491
1538	ENSMUSG00000082513	1	88078760	88079603
1539	ENSMUSG00000082677	1	88081510	88082293
1540	ENSMUSG00000089943	1	88093734	88146719
1541	ENSMUSG00000118621	1	88106023	88106112
1542	ENSMUSG00000081488	1	88114384	88115241
1543	ENSMUSG00000083277	1	88119623	88120405
1544	ENSMUSG00000026295	1	88334683	88354160
1545	ENSMUSG00000099553	1	88371691	88390342
1546	ENSMUSG00000100908	1	88387405	88393280
1547	ENSMUSG00000062310	1	88427593	88437788
1548	ENSMUSG00000099870	1	118177593	118178755
1549	ENSMUSG00000041782	1	135746336	135761080
1550	ENSMUSG00000026414	1	135764092	135779998
1551	ENSMUSG00000101482	1	135797520	135797888
1552	ENSMUSG00000026413	1	135799133	135846945
1553	ENSMUSG00000051985	1	135881316	135934080
1554	ENSMUSG00000026411	1	135935888	135963080
1555	ENSMUSG00000040612	1	166081708	166144392
1556	ENSMUSG00000091393	1	166134310	166137154
1557	ENSMUSG00000120355	1	166166943	166175190
1558	ENSMUSG00000103400	1	166205447	166208062
1559	ENSMUSG00000026563	1	166206666	166221190
1560	ENSMUSG00000040596	1	166212191	166237432
1561	ENSMUSG00000084093	1	166259274	166259444
1562	ENSMUSG00000050625	1	181337198	181339016
1563	ENSMUSG00000047369	1	181404124	181643339
1564	ENSMUSG00000103100	1	181513995	181517807
1565	ENSMUSG00002075974	10	26233845	26233944
1566	ENSMUSG00000112045	10	26259140	26260090
1567	ENSMUSG00000112797	10	26369094	26374743
1568	ENSMUSG00000111882	10	26486743	26505071
1569	ENSMUSG00000098179	10	26549597	26550608
1570	ENSMUSG00000112389	10	26617422	26617559
1571	ENSMUSG00000087651	10	83558729	83598626
1572	ENSMUSG00000112675	10	26618075	26618552
1573	ENSMUSG00000112077	10	83646028	83647429
1574	ENSMUSG00000039031	10	26629417	26794644
1575	ENSMUSG00000020032	10	84206769	84276461
1576	ENSMUSG00000112751	10	26825736	26858032
1577	ENSMUSG00000112804	10	26842081	26842287
1578	ENSMUSG00000111514	10	84353909	84359134
1579	ENSMUSG00000046841	10	84362169	84369926
1580	ENSMUSG00000020034	10	84412490	84450223
1581	ENSMUSG00000069516	10	117113236	117118226
1582	ENSMUSG00000069515	10	117123702	117128773
1583	ENSMUSG00000019899	10	26856032	27495754
1584	ENSMUSG00000112052	10	27156714	27157666
1585	ENSMUSG00000112610	10	27522309	27574323
1586	ENSMUSG00000112206	10	27620880	27685620
1587	ENSMUSG00000112703	10	27654270	27654887
1588	ENSMUSG00000112786	10	27660240	27660639
1589	ENSMUSG00000112432	10	27941662	27942186
1590	ENSMUSG00000020037	10	84591926	84742402
1591	ENSMUSG00002074857	10	84646951	84647047
1592	ENSMUSG00000020183	10	117465405	117523257
1593	ENSMUSG00000118970	10	117498187	117498293
1594	ENSMUSG00000020038	10	84967564	85020928
1595	ENSMUSG00000019889	10	27950816	28473393
1596	ENSMUSG00002075684	10	28090035	28090117
1597	ENSMUSG00000049109	10	28544356	28759814
1598	ENSMUSG00000020042	10	85222678	85496156
1599	ENSMUSG00000056316	10	29019278	29020190
1600	ENSMUSG00000001785	10	85665358	85724960
1601	ENSMUSG00000038916	10	29019835	29075626
1602	ENSMUSG00000110723	10	29074950	29097936
1603	ENSMUSG00000112500	10	117761364	117784197
1604	ENSMUSG00000102896	10	117840843	117841192
1605	ENSMUSG00000112470	10	117948422	117959999
1606	ENSMUSG00000004360	10	29087602	29106775
1607	ENSMUSG00000050108	10	85795204	85847759
1608	ENSMUSG00000111090	10	29238144	29241341
1609	ENSMUSG00000111646	10	29242736	29250941
1610	ENSMUSG00000088257	10	29271032	29271159
1611	ENSMUSG00000111741	10	29301702	29302569
1612	ENSMUSG00000001786	10	85857836	85887737
1613	ENSMUSG00000077265	10	85874549	85874652
1614	ENSMUSG00000019880	10	29328412	29411863
1615	ENSMUSG00000110986	10	29366770	29369417
1616	ENSMUSG00000110831	10	29410713	29490467
1617	ENSMUSG00000111046	10	29490157	29490572
1618	ENSMUSG00000111001	10	29960261	29961330
1619	ENSMUSG00000110776	10	30055722	30056220
1620	ENSMUSG00000075266	10	30070565	30076556
1621	ENSMUSG00000059602	10	85890989	86334760
1622	ENSMUSG00000111047	10	30248914	30251557
1623	ENSMUSG00000118726	10	30369938	30370044
1624	ENSMUSG00000111397	10	30387756	30390119
1625	ENSMUSG00000111211	10	30406910	30408026
1626	ENSMUSG00000020212	10	117977716	118004902
1627	ENSMUSG00000112684	10	117999890	118001067
1628	ENSMUSG00000100681	10	118928810	118939012
1629	ENSMUSG00000112609	10	118947529	118958871
1630	ENSMUSG00000112161	10	118971069	119002290
1631	ENSMUSG00000020048	10	86526073	86541373
1632	ENSMUSG00000084899	10	86527983	86528959
1633	ENSMUSG00002076916	10	86541180	86541312
1634	ENSMUSG00000020114	10	119035160	119075960
1635	ENSMUSG00000044937	10	86541675	86612708
1636	ENSMUSG00000056366	10	86567851	86568252
1637	ENSMUSG00000112743	10	86599836	86669836
1638	ENSMUSG00000054027	10	86614869	86674253
1639	ENSMUSG00000039697	10	30504995	30679322
1640	ENSMUSG00002075780	10	30549130	30549223
1641	ENSMUSG00000110894	10	30616148	30619958
1642	ENSMUSG00000111442	10	30644795	30645571
1643	ENSMUSG00000110744	10	30656853	30658267
1644	ENSMUSG00000019789	10	30708355	30718797
1645	ENSMUSG00000110918	10	30756513	30756846
1646	ENSMUSG00000111778	10	30882408	30942240
1647	ENSMUSG00000000295	10	31189379	31204200
1648	ENSMUSG00002075988	10	31193165	31193277
1649	ENSMUSG00000111664	10	31197414	31200018
1650	ENSMUSG00000000296	10	31208372	31321954
1651	ENSMUSG00000111256	10	31274919	31290397
1652	ENSMUSG00000110960	10	31289811	31290161
1653	ENSMUSG00000110758	10	31299525	31302086
1654	ENSMUSG00000110976	10	31305989	31309502
1655	ENSMUSG00000111865	10	31324253	31328078
1656	ENSMUSG00000063760	10	31369189	31485180
1657	ENSMUSG00000112338	10	31431916	31433436
1658	ENSMUSG00000098068	10	31450396	31451009
1659	ENSMUSG00000098038	10	31515154	31516456
1660	ENSMUSG00000069670	10	31565306	32766458
1661	ENSMUSG00000112367	10	32139607	32142535
1662	ENSMUSG00000112409	10	32155173	32155689
1663	ENSMUSG00000112511	10	32245551	32246288
1664	ENSMUSG00000112075	10	32360486	32362995
1665	ENSMUSG00000112914	10	32514827	32515482
1666	ENSMUSG00000112469	10	32793204	32815681
1667	ENSMUSG00000112932	10	87924060	87925686
1668	ENSMUSG00000035383	10	87926934	87928237
1669	ENSMUSG00000035365	10	87927294	87982803
1670	ENSMUSG00000019787	10	32956550	33352705
1671	ENSMUSG00000112897	10	33047706	33048482
1672	ENSMUSG00000112182	10	33087081	33087628
1673	ENSMUSG00000112707	10	33098341	33132414
1674	ENSMUSG00000112692	10	33176120	33176674
1675	ENSMUSG00000112855	10	33200008	33203771
1676	ENSMUSG00000112521	10	33288072	33288524
1677	ENSMUSG00000111958	10	33311478	33312849
1678	ENSMUSG00000111980	10	33339901	33340344
1679	ENSMUSG00000112329	10	33353111	33353468
1680	ENSMUSG00000019785	10	33388282	33500765
1681	ENSMUSG00000112248	10	33456684	33459825
1682	ENSMUSG00000112369	10	33495232	33497705
1683	ENSMUSG00000090087	10	33500242	33538428
1684	ENSMUSG00000112656	10	33590888	33591383
1685	ENSMUSG00000090298	10	33642420	33662700
1686	ENSMUSG00000071343	10	33684493	33685494
1687	ENSMUSG00000069668	10	33733717	33755528
1688	ENSMUSG00000020056	10	88036955	88082020
1689	ENSMUSG00000112715	10	88145675	88145994
1690	ENSMUSG00000020057	10	88158666	88214942
1691	ENSMUSG00000071340	10	33913593	33985811
1692	ENSMUSG00000049872	10	33963811	33972515
1693	ENSMUSG00000046031	10	34002063	34003980
1694	ENSMUSG00000060843	10	63265877	64839446
1695	ENSMUSG00000112114	10	65252525	65253450
1696	ENSMUSG00000112341	10	65370433	65371056
1697	ENSMUSG00000112720	10	65607337	65607978
1698	ENSMUSG00000112913	10	65711384	65744029
1699	ENSMUSG00000112247	10	66527121	66527394
1700	ENSMUSG00000112202	10	66534020	66541740
1701	ENSMUSG00000112159	10	66576065	66576938
1702	ENSMUSG00000112383	10	66595233	66597874
1703	ENSMUSG00000112425	10	66645619	66658133
1704	ENSMUSG00000112514	10	66659948	66663182
1705	ENSMUSG00000112379	10	66673376	66675280
1706	ENSMUSG00000112267	10	66725450	66727391
1707	ENSMUSG00000039480	10	34164284	34294548
1708	ENSMUSG00000039462	10	34265977	34273081
1709	ENSMUSG00000020061	10	88354141	88441014
1710	ENSMUSG00000112841	10	88438334	88441202
1711	ENSMUSG00000019779	10	34359395	34487274
1712	ENSMUSG00000111042	10	34754620	34941308
1713	ENSMUSG00000110935	10	34774252	34774816
1714	ENSMUSG00000077749	10	34988194	34988327
1715	ENSMUSG00000111216	10	35018309	35018574
1716	ENSMUSG00000110837	10	35118119	35118739
1717	ENSMUSG00000111753	10	35354823	35361392
1718	ENSMUSG00000063953	10	35584671	35587888
1719	ENSMUSG00000111550	10	35714486	35730471
1720	ENSMUSG00000110865	10	35725306	35735446
1721	ENSMUSG00000110987	10	35971872	35972491
1722	ENSMUSG00000044499	10	36382810	36710393
1723	ENSMUSG00000088423	10	36651781	36651927
1724	ENSMUSG00000019777	10	36850540	36877885
1725	ENSMUSG00000112314	10	67133185	67254362
1726	ENSMUSG00002076892	10	37807676	37807776
1727	ENSMUSG00000111488	10	37992241	37998057
1728	ENSMUSG00000111208	10	38171070	38189842
1729	ENSMUSG00000110782	10	38309975	38310131
1730	ENSMUSG00000119503	10	38491371	38491477
1731	ENSMUSG00000094311	10	38696537	38697775
1732	ENSMUSG00000111431	10	38804285	38804678
1733	ENSMUSG00000037855	10	67721933	67748492
1734	ENSMUSG00000112899	10	67798309	67809538
1735	ENSMUSG00000019846	10	38841511	38986184
1736	ENSMUSG00000051736	10	38994800	39009910
1737	ENSMUSG00000019845	10	39009972	39028538
1738	ENSMUSG00000111055	10	39045296	39049248
1739	ENSMUSG00000111877	10	39074534	39075297
1740	ENSMUSG00000111008	10	39121042	39131096
1741	ENSMUSG00000019947	10	67928350	68114570
1742	ENSMUSG00000112275	10	68148838	68162808
1743	ENSMUSG00000112157	10	68154901	68156972
1744	ENSMUSG00000112322	10	120117145	120118104
1745	ENSMUSG00000112672	10	120122983	120123177
1746	ENSMUSG00000102382	10	120146183	120148717
1747	ENSMUSG00000056758	10	120197180	120312374
1748	ENSMUSG00000047638	10	89290096	89369447
1749	ENSMUSG00000034764	10	120200062	120220241
1750	ENSMUSG00000090191	10	120225428	120228698
1751	ENSMUSG00000076448	10	120283896	120284015
1752	ENSMUSG00000088924	10	120441442	120441501
1753	ENSMUSG00000112716	10	120468577	120535108
1754	ENSMUSG00000103213	10	120499157	120502922
1755	ENSMUSG00000103017	10	120567720	120568760
1756	ENSMUSG00000112757	10	120581881	120584238
1757	ENSMUSG00000019935	10	89409882	89457115
1758	ENSMUSG00000111907	10	120596726	120601933
1759	ENSMUSG00000044544	10	120601637	120614791
1760	ENSMUSG00000051236	10	120617001	120735006
1761	ENSMUSG00000086444	10	120636582	120637699
1762	ENSMUSG00000020218	10	120869865	120936555
1763	ENSMUSG00000112780	10	120949429	120951150
1764	ENSMUSG00000112431	10	120995687	120997434
1765	ENSMUSG00000112415	10	121020935	121021416
1766	ENSMUSG00000112846	10	121035046	121038554
1767	ENSMUSG00000112871	10	121078907	121079748
1768	ENSMUSG00000052302	10	121099725	121187183
1769	ENSMUSG00000038528	10	39834032	39862642
1770	ENSMUSG00000038522	10	39877571	39901264
1771	ENSMUSG00000111608	10	39885551	39885932
1772	ENSMUSG00000096171	10	39887862	39888869
1773	ENSMUSG00000019838	10	39909528	40018254
1774	ENSMUSG00000077200	10	39985458	39985586
1775	ENSMUSG00000110781	10	40040106	40045755
1776	ENSMUSG00000111045	10	40056653	40059688
1777	ENSMUSG00000047642	10	121477493	121529820
1778	ENSMUSG00000112526	10	121539568	121540940
1779	ENSMUSG00000053684	10	121575842	121588783
1780	ENSMUSG00000020121	10	121616896	121883220
1781	ENSMUSG00000112596	10	121664923	121667963
1782	ENSMUSG00000112184	10	121902248	121902926
1783	ENSMUSG00000111973	10	121905041	121905356
1784	ENSMUSG00000112815	10	121910693	121910903
1785	ENSMUSG00000034620	10	121914019	121933276
1786	ENSMUSG00000111952	10	121955605	121966463
1787	ENSMUSG00000112873	10	122241018	122382403
1788	ENSMUSG00000112095	10	122400928	122405796
1789	ENSMUSG00000034613	10	122514667	122781700
1790	ENSMUSG00000112220	10	122627960	122628388
1791	ENSMUSG00000045555	10	40559278	40687079
1792	ENSMUSG00000111098	10	40911191	40913210
1793	ENSMUSG00000110889	10	40922837	40925100
1794	ENSMUSG00000046922	10	40945973	40948281
1795	ENSMUSG00000111576	10	40951364	40977790
1796	ENSMUSG00000111587	10	40979000	41014192
1797	ENSMUSG00000038417	10	41064168	41179256
1798	ENSMUSG00000091415	10	41179976	41310530
1799	ENSMUSG00000110822	10	41238833	41240960
1800	ENSMUSG00000111601	10	41254892	41256877
1801	ENSMUSG00000119364	10	41263896	41264002
1802	ENSMUSG00000058589	10	89709371	90809162
1803	ENSMUSG00000019979	10	90825173	90918632
1804	ENSMUSG00000087966	10	90841603	90841705
1805	ENSMUSG00000044071	10	123099901	123577109
1806	ENSMUSG00000112603	10	123726708	123727803
1807	ENSMUSG00000112250	10	124054767	124055333
1808	ENSMUSG00002075256	10	124290964	124291222
1809	ENSMUSG00000112364	10	124304979	124360393
1810	ENSMUSG00000112130	10	124657017	124681386
1811	ENSMUSG00000112542	10	124691118	124693397
1812	ENSMUSG00000075225	10	41414842	41592630
1813	ENSMUSG00000020105	10	125802037	125851228
1814	ENSMUSG00002075715	10	125872696	125872768
1815	ENSMUSG00000112387	10	126090986	126093087
1816	ENSMUSG00000111544	10	91044120	91056504
1817	ENSMUSG00000110870	10	91064048	91064359
1818	ENSMUSG00000112482	10	126207844	126210931
1819	ENSMUSG00000112435	10	126422559	126422673
1820	ENSMUSG00000112208	10	126499867	126510321
1821	ENSMUSG00000112832	10	126624733	126629579
1822	ENSMUSG00000112492	10	126645461	126646169
1823	ENSMUSG00000089550	10	126676244	126676370
1824	ENSMUSG00000020014	10	92611481	92917480
1825	ENSMUSG00000111531	10	93153265	93158587
1826	ENSMUSG00000111316	10	93232952	93233135
1827	ENSMUSG00000015889	10	93289273	93320737
1828	ENSMUSG00000020017	10	93324630	93355166
1829	ENSMUSG00000015890	10	93359200	93375895
1830	ENSMUSG00000111366	10	93454724	93470185
1831	ENSMUSG00000038248	10	42878496	43050526
1832	ENSMUSG00000111171	10	42910989	42926215
1833	ENSMUSG00000020019	10	93476543	93583069
1834	ENSMUSG00000090159	10	93501245	93501708
1835	ENSMUSG00000085723	10	93510080	93519184
1836	ENSMUSG00000086891	10	93562588	93564069
1837	ENSMUSG00000047139	10	43454280	43460261
1838	ENSMUSG00000111300	10	43515219	43515644
1839	ENSMUSG00000111565	10	43535314	43539494
1840	ENSMUSG00000111749	10	43556997	43563298
1841	ENSMUSG00000111575	10	43566722	43567824
1842	ENSMUSG00000111377	10	43616110	43619083
1843	ENSMUSG00000094852	10	43697227	43698231
1844	ENSMUSG00000019866	10	43826632	44024849
1845	ENSMUSG00000111122	10	44029466	44030886
1846	ENSMUSG00000111224	10	44045573	44046350
1847	ENSMUSG00002075638	10	93752031	93752198
1848	ENSMUSG00000114757	10	93754952	93772132
1849	ENSMUSG00000091358	10	44045907	44095579
1850	ENSMUSG00000038160	10	44144354	44240287
1851	ENSMUSG00000089260	10	44235672	44235764
1852	ENSMUSG00000111078	10	44294396	44300320
1853	ENSMUSG00000038151	10	44313173	44404497
1854	ENSMUSG00000095168	10	44882206	44883213
1855	ENSMUSG00000110891	10	44900398	44904248
1856	ENSMUSG00000019849	10	44943299	45043294
1857	ENSMUSG00000019848	10	45054194	45194548
1858	ENSMUSG00000118733	10	45123183	45123245
1859	ENSMUSG00000077591	10	45144699	45144827
1860	ENSMUSG00000090088	10	45163407	45165520
1861	ENSMUSG00000111526	10	45173905	45174367
1862	ENSMUSG00000071317	10	45211868	45248575
1863	ENSMUSG00000063804	10	45252716	45362491
1864	ENSMUSG00002075193	10	45413340	45413446
1865	ENSMUSG00000036099	10	93775027	93871679
1866	ENSMUSG00000065607	10	93799630	93799725
1867	ENSMUSG00000020021	10	93871863	93981201
1868	ENSMUSG00000038822	10	45453925	45588441
1869	ENSMUSG00000111466	10	45457315	45457667
1870	ENSMUSG00000111491	10	45533051	45538008
1871	ENSMUSG00000111036	10	45557053	45557621
1872	ENSMUSG00002076863	10	45692843	45692957
1873	ENSMUSG00000111182	10	46104735	46201390
1874	ENSMUSG00000111754	10	46546240	46546825
1875	ENSMUSG00000065718	10	46714442	46714603
1876	ENSMUSG00000111499	10	46732449	46732598
1877	ENSMUSG00000111419	10	46900343	46913442
1878	ENSMUSG00000111057	10	46956630	46957339
1879	ENSMUSG00000111719	10	47180800	47186671
1880	ENSMUSG00000111072	10	47201314	47201768
1881	ENSMUSG00000112917	10	47817937	47821523
1882	ENSMUSG00000111911	10	47849527	47849792
1883	ENSMUSG00000112062	10	48287451	48287763
1884	ENSMUSG00002076715	10	48313918	48314046
1885	ENSMUSG00000111262	10	48411077	48412452
1886	ENSMUSG00000111585	10	48442264	48446095
1887	ENSMUSG00000065630	10	48495408	48495491
1888	ENSMUSG00000111436	10	48554107	48557953
1889	ENSMUSG00000111581	10	48558786	48559069
1890	ENSMUSG00000111900	10	48568948	48570508
1891	ENSMUSG00000111704	10	48686374	48686577
1892	ENSMUSG00000111298	10	48728527	48729622
1893	ENSMUSG00000111433	10	48744674	48746341
1894	ENSMUSG00000111486	10	48786212	48786629
1895	ENSMUSG00000111374	10	48970102	48970825
1896	ENSMUSG00000020023	10	94147811	94426818
1897	ENSMUSG00000086269	10	94403690	94447946
1898	ENSMUSG00000098544	10	94421999	94422061
1899	ENSMUSG00000112477	10	94456402	94484519
1900	ENSMUSG00000112473	10	94488658	94488914
1901	ENSMUSG00000056073	10	48970929	49664862
1902	ENSMUSG00000020024	10	94524516	94626715
1903	ENSMUSG00000112295	10	49065090	49068461
1904	ENSMUSG00000112669	10	94617836	94623023
1905	ENSMUSG00000097884	10	49095518	49101749
1906	ENSMUSG00000112103	10	49113011	49113957
1907	ENSMUSG00000111935	10	49358096	49360575
1908	ENSMUSG00000112340	10	49537743	49539369
1909	ENSMUSG00000112142	10	49576459	49578930
1910	ENSMUSG00000111934	10	49664923	49666263
1911	ENSMUSG00000110832	10	49675421	49677175
1912	ENSMUSG00000111551	10	49702366	49706211
1913	ENSMUSG00000110973	10	49831756	49832077
1914	ENSMUSG00000111142	10	49856130	49857977
1915	ENSMUSG00000112349	10	50055247	50059090
1916	ENSMUSG00000112049	10	50059135	50060245
1917	ENSMUSG00000112667	10	50131771	50135618
1918	ENSMUSG00000110779	10	50168742	50172238
1919	ENSMUSG00000110896	10	50209860	50210845
1920	ENSMUSG00000110720	10	50298230	50298904
1921	ENSMUSG00000111083	10	50300182	50300436
1922	ENSMUSG00000111202	10	50301140	50301426
1923	ENSMUSG00000112456	10	50357092	50358269
1924	ENSMUSG00000112529	10	50397673	50399365
1925	ENSMUSG00000074785	10	94626728	94780697
1926	ENSMUSG00002075567	10	94784452	94784755
1927	ENSMUSG00000112277	10	94829814	94835304
1928	ENSMUSG00000112677	10	94952241	94953593
1929	ENSMUSG00000112501	10	94970152	94972736
1930	ENSMUSG00000112682	10	94996223	95001522
1931	ENSMUSG00000045867	10	95010608	95159995
1932	ENSMUSG00002074867	10	50742171	50742460
1933	ENSMUSG00000019913	10	50770850	50865248
1934	ENSMUSG00000084449	10	51058395	51058501
1935	ENSMUSG00000111880	10	51114925	51115724
1936	ENSMUSG00000112843	10	51402436	51407257
1937	ENSMUSG00000112226	10	51419131	51422944
1938	ENSMUSG00000112645	10	51427165	51427543
1939	ENSMUSG00000112244	10	51445045	51450230
1940	ENSMUSG00000019909	10	51461512	51466613
1941	ENSMUSG00000036478	10	96452868	96458671
1942	ENSMUSG00000105557	10	97259340	97259424
1943	ENSMUSG00000019905	10	51490919	51507557
1944	ENSMUSG00000112878	10	51543085	51551927
1945	ENSMUSG00000019929	10	97315471	97354005
1946	ENSMUSG00000036446	10	97400990	97408565
1947	ENSMUSG00000112484	10	97426846	97432793
1948	ENSMUSG00000019932	10	97442741	97449554
1949	ENSMUSG00000019936	10	97479930	97518316
1950	ENSMUSG00000074776	10	97517276	97802952
1951	ENSMUSG00000047025	10	97528921	97530785
1952	ENSMUSG00000112497	10	97550634	97589564
1953	ENSMUSG00000079183	10	97560736	97562617
1954	ENSMUSG00000089097	10	97580619	97580746
1955	ENSMUSG00000019900	10	51553852	51606528
1956	ENSMUSG00000062224	10	51632269	51633290
1957	ENSMUSG00000112270	10	51633353	51637111
1958	ENSMUSG00000112337	10	51658089	51663037
1959	ENSMUSG00000112659	10	51739948	51846387
1960	ENSMUSG00000088198	10	51764721	51764848
1961	ENSMUSG00000019943	10	98750268	98862005
1962	ENSMUSG00000112660	10	98875334	98877305
1963	ENSMUSG00000112805	10	99052304	99064768
1964	ENSMUSG00000112902	10	99068656	99073478
1965	ENSMUSG00000069601	10	69234603	69863268
1966	ENSMUSG00000019960	10	99099093	99103351
1967	ENSMUSG00000112384	10	99103548	99106308
1968	ENSMUSG00000112544	10	99103758	99114946
1969	ENSMUSG00000044633	10	99134750	99258909
1970	ENSMUSG00000090665	10	99279906	99281681
1971	ENSMUSG00000112265	10	99295551	99324472
1972	ENSMUSG00000112729	10	69401878	69402191
1973	ENSMUSG00000112180	10	99373484	99373931
1974	ENSMUSG00000111962	10	99445033	99493996
1975	ENSMUSG00000112503	10	99474584	99477782
1976	ENSMUSG00000019933	10	70040494	70055541
1977	ENSMUSG00000037762	10	70080930	70121798
1978	ENSMUSG00000089835	10	70120065	70120783
1979	ENSMUSG00000052426	10	70121379	70124006
1980	ENSMUSG00000112676	10	70174132	70174284
1981	ENSMUSG00000112884	10	70248290	70251411
1982	ENSMUSG00000043259	10	70276311	70394566
1983	ENSMUSG00002074897	10	70337022	70337333
1984	ENSMUSG00000112273	10	70340710	70341078
1985	ENSMUSG00000037747	10	70393512	70491795
1986	ENSMUSG00000112752	10	70643072	70649652
1987	ENSMUSG00000112320	10	70649675	70651882
1988	ENSMUSG00000112870	10	70666585	70673693
1989	ENSMUSG00000112125	10	70699229	70704282
1990	ENSMUSG00000112376	10	53057276	53096559
1991	ENSMUSG00000047692	10	70704474	70770154
1992	ENSMUSG00000112853	10	53079118	53080411
1993	ENSMUSG00000112032	10	70705827	70708250
1994	ENSMUSG00000112835	10	53111283	53136832
1995	ENSMUSG00000118918	10	70717934	70718040
1996	ENSMUSG00000038594	10	53149539	53256043
1997	ENSMUSG00000112709	10	53156377	53159782
1998	ENSMUSG00000112239	10	53175233	53176238
1999	ENSMUSG00000111892	10	53255548	53257482
[truncated: 17,038 more rows]

## Sheet: WT class 2
count	ensembl_gene_id	chromosome_name	start_position	end_position
1	ENSMUSG00000104248	1	176197721	176201286
2	ENSMUSG00000104021	1	176257677	176354839
3	ENSMUSG00000099996	1	75993295	75995393
4	ENSMUSG00000101763	1	76086818	76087217
5	ENSMUSG00000100827	1	76397329	76505059
6	ENSMUSG00000100553	1	76465770	76478665
7	ENSMUSG00000098611	1	76486197	76486280
8	ENSMUSG00000100534	1	76867109	77004429
9	ENSMUSG00000102904	1	77119864	77123629
10	ENSMUSG00002076350	1	77121390	77121483
11	ENSMUSG00000103043	1	177294944	177303833
12	ENSMUSG00000102885	1	177416587	177422088
13	ENSMUSG00000101506	1	77547309	77547600
14	ENSMUSG00000065215	1	77874920	77875083
15	ENSMUSG00000102052	1	77919603	77949013
16	ENSMUSG00000004872	1	78077904	78173771
17	ENSMUSG00000032908	1	78286982	78396926
18	ENSMUSG00000099561	1	78302265	78316743
19	ENSMUSG00000102945	1	78352251	78353068
20	ENSMUSG00000026494	1	178356690	178766765
21	ENSMUSG00000089713	1	178726147	178745179
22	ENSMUSG00000099706	1	78769340	79202228
23	ENSMUSG00000047330	1	78794475	78797745
24	ENSMUSG00000101324	1	78798975	78800369
25	ENSMUSG00000072978	1	78945354	78945796
26	ENSMUSG00000050711	1	79412386	79417837
27	ENSMUSG00000026249	1	79771914	79838897
28	ENSMUSG00000100397	1	79935297	79935774
29	ENSMUSG00000099753	1	80076339	80076602
30	ENSMUSG00000110100	1	80427314	80439165
31	ENSMUSG00000099858	1	153495350	153496419
32	ENSMUSG00000042671	1	153528771	153576069
33	ENSMUSG00000100945	1	153566137	153568402
34	ENSMUSG00000102404	1	153590400	153592315
35	ENSMUSG00000100334	1	153596986	153613575
36	ENSMUSG00000026109	1	50939806	51226429
37	ENSMUSG00000101242	1	51177440	51180381
38	ENSMUSG00000099924	1	51187468	51189740
39	ENSMUSG00000099625	1	51234380	51236907
40	ENSMUSG00000101799	1	51257545	51372938
41	ENSMUSG00000045954	1	51328285	51342119
42	ENSMUSG00000099741	1	51356687	51357711
43	ENSMUSG00000038608	1	80478790	80736244
44	ENSMUSG00000042641	1	153655127	153719888
45	ENSMUSG00000103192	1	80643726	80647281
46	ENSMUSG00000104488	1	80706526	80708381
47	ENSMUSG00000102721	1	80724939	80726771
48	ENSMUSG00000045968	1	153725288	153775974
49	ENSMUSG00000101903	1	153879142	153881967
50	ENSMUSG00000100502	1	153903109	153910047
51	ENSMUSG00000066797	1	154076933	154081435
52	ENSMUSG00000099933	1	154117267	154132652
53	ENSMUSG00000100221	1	154131435	154146162
54	ENSMUSG00002076439	1	154187154	154187273
55	ENSMUSG00000100031	1	154198802	154199354
56	ENSMUSG00000067158	1	82426144	82564570
57	ENSMUSG00000079465	1	82564642	82699780
58	ENSMUSG00002075966	1	82612734	82612831
59	ENSMUSG00000004110	1	154266477	154760247
60	ENSMUSG00000097564	1	82669649	82702890
61	ENSMUSG00000026166	1	83094487	83096888
62	ENSMUSG00000101173	1	83135705	83136738
63	ENSMUSG00000053161	1	83137473	83188295
64	ENSMUSG00000101896	1	83189765	83190605
65	ENSMUSG00000026163	1	83231860	83385921
66	ENSMUSG00000079140	1	83292234	83293021
67	ENSMUSG00000104374	1	83309019	83310307
68	ENSMUSG00000104219	1	83404317	83405119
69	ENSMUSG00000100580	1	83637271	83889365
70	ENSMUSG00002076780	1	83773633	83773753
71	ENSMUSG00000077736	1	83899639	83899762
72	ENSMUSG00000045658	1	84014017	84341901
73	ENSMUSG00000036766	1	84347560	84673942
74	ENSMUSG00000118590	1	84936703	84942293
75	ENSMUSG00000099693	1	84968359	84970753
76	ENSMUSG00000052477	1	84970411	85248287
77	ENSMUSG00000064281	1	84989835	84990425
78	ENSMUSG00002076475	1	84990088	84990167
79	ENSMUSG00000061852	1	85016786	85019679
80	ENSMUSG00000089976	1	85038875	85040363
81	ENSMUSG00000073737	1	15339026	15340021
82	ENSMUSG00000092083	1	15357478	15793974
83	ENSMUSG00000102937	1	15434526	15436058
84	ENSMUSG00000104149	1	15626473	15628561
85	ENSMUSG00000026514	1	181180193	181288206
86	ENSMUSG00000089888	1	181228029	181228321
87	ENSMUSG00000089927	1	181259288	181259965
88	ENSMUSG00000102488	1	121634244	121634992
89	ENSMUSG00000099574	1	125118019	125125192
90	ENSMUSG00000026343	1	125604732	125801599
91	ENSMUSG00000026344	1	125795359	125840838
92	ENSMUSG00000042807	1	53846035	54234327
93	ENSMUSG00000102868	1	54191556	54194255
94	ENSMUSG00000119657	1	54288261	54288367
95	ENSMUSG00000025983	1	54289842	54407886
96	ENSMUSG00000049690	1	125841357	126758536
97	ENSMUSG00000104519	1	125847003	125849699
98	ENSMUSG00000102723	1	125997877	125999198
99	ENSMUSG00000103824	1	126251372	126252411
100	ENSMUSG00000101600	1	126799940	126804352
101	ENSMUSG00000101385	1	126977721	126978433
102	ENSMUSG00000043760	1	20128003	20688288
103	ENSMUSG00000052331	1	54684499	54965546
104	ENSMUSG00000101674	1	54720888	54806683
105	ENSMUSG00000102503	1	54776325	54777734
106	ENSMUSG00002075552	1	54808377	54808481
107	ENSMUSG00000102642	1	54953004	54955753
108	ENSMUSG00000028033	1	21468627	22032166
109	ENSMUSG00000104138	1	21524915	21527241
110	ENSMUSG00000082935	1	21582157	21583280
111	ENSMUSG00000038349	1	55445080	55793444
112	ENSMUSG00000102145	1	55480063	55485089
113	ENSMUSG00000100309	1	55483233	55484183
114	ENSMUSG00000102831	1	55598619	55600214
115	ENSMUSG00000099950	1	55970400	56011487
116	ENSMUSG00000102491	1	55999563	55999915
117	ENSMUSG00000100372	1	56058137	56059362
118	ENSMUSG00000100944	1	56490566	56490721
119	ENSMUSG00000101332	1	56570983	56573035
120	ENSMUSG00000045336	1	56675203	56676594
121	ENSMUSG00000026589	1	157334298	157395995
122	ENSMUSG00000103021	1	157423876	157424397
123	ENSMUSG00000103501	1	157428381	157428985
124	ENSMUSG00000102245	1	157448842	157449039
125	ENSMUSG00000103962	1	157449534	157449706
126	ENSMUSG00000102789	1	157767955	157968888
127	ENSMUSG00000004031	1	158072839	158183896
128	ENSMUSG00002075847	1	57038314	57038434
129	ENSMUSG00000099945	1	57166499	57168559
130	ENSMUSG00000101429	1	57239804	57254152
131	ENSMUSG00000042581	1	129201039	130147015
132	ENSMUSG00000090533	1	183413978	183414328
133	ENSMUSG00000103305	1	183481174	183541943
134	ENSMUSG00000104007	1	183650327	183650473
135	ENSMUSG00000102743	1	183660602	183661427
136	ENSMUSG00000039384	1	183745499	183807833
137	ENSMUSG00000044854	1	183765227	183766498
138	ENSMUSG00000102682	1	184090526	184126468
139	ENSMUSG00000102794	1	184108541	184114638
140	ENSMUSG00000104419	1	184175177	184175931
141	ENSMUSG00000101574	1	184260038	184289888
142	ENSMUSG00000089057	1	184312306	184312403
143	ENSMUSG00000103308	1	184342477	184361670
144	ENSMUSG00000102606	1	184349445	184349924
145	ENSMUSG00000103314	1	184427231	184427658
146	ENSMUSG00000092578	1	184444694	184451186
147	ENSMUSG00000039377	1	184459337	184464816
148	ENSMUSG00000102158	1	184469174	184471717
149	ENSMUSG00000101468	1	23023944	23026206
150	ENSMUSG00000101227	1	23087376	23274754
151	ENSMUSG00000099503	1	23613668	23635745
152	ENSMUSG00000026587	1	158189843	158519351
153	ENSMUSG00000103762	1	158203506	158206374
154	ENSMUSG00000103971	1	158312602	158381869
155	ENSMUSG00000070103	1	158333195	158333303
156	ENSMUSG00000102508	1	158362377	158364978
157	ENSMUSG00000102618	1	158376434	158379536
158	ENSMUSG00000073530	1	158539297	158808060
159	ENSMUSG00000047661	1	158795271	158808033
160	ENSMUSG00000104014	1	158961842	158993957
161	ENSMUSG00000061992	1	158995730	158996212
162	ENSMUSG00000103289	1	159205974	159206479
163	ENSMUSG00000103389	1	159256530	159256739
164	ENSMUSG00000015829	1	159351339	159759299
165	ENSMUSG00000103225	1	159422718	159424954
166	ENSMUSG00000073528	1	159442319	159512446
167	ENSMUSG00000103719	1	159755960	159759296
168	ENSMUSG00000088145	1	159811066	159811175
169	ENSMUSG00000104111	1	159869271	159871901
170	ENSMUSG00000090394	1	159871952	159907778
171	ENSMUSG00000026729	1	159902305	159905555
172	ENSMUSG00000026415	1	130728639	130742477
173	ENSMUSG00000026417	1	130754421	130779986
174	ENSMUSG00000026725	1	159912599	159981150
175	ENSMUSG00000016529	1	130947582	130952711
176	ENSMUSG00000103799	1	185477000	185489969
177	ENSMUSG00000102546	1	185610281	185611082
178	ENSMUSG00000103449	1	185909535	185955986
179	ENSMUSG00000102790	1	185914454	185914941
180	ENSMUSG00000102217	1	186079512	186080622
181	ENSMUSG00000103690	1	186244035	186290878
182	ENSMUSG00000026141	1	24300971	24626553
183	ENSMUSG00000077463	1	24587922	24588058
184	ENSMUSG00000099997	1	24633168	24634504
185	ENSMUSG00000039239	1	186354989	186438186
186	ENSMUSG00000089045	1	186408939	186409073
187	ENSMUSG00000103503	1	186659130	186662309
188	ENSMUSG00000097935	1	186692705	186693710
189	ENSMUSG00000104312	1	186696725	186699800
190	ENSMUSG00000039224	1	186699613	186702824
191	ENSMUSG00000104424	1	186738204	186738801
192	ENSMUSG00000026611	1	186776845	186947662
193	ENSMUSG00000089831	1	186805208	186805532
194	ENSMUSG00000106839	1	186813766	186816081
195	ENSMUSG00000107163	1	186820357	186823357
196	ENSMUSG00000089947	1	186853066	186856562
197	ENSMUSG00000089730	1	186857335	186860049
198	ENSMUSG00000100808	1	24949542	24950740
199	ENSMUSG00000100483	1	25002290	25004239
200	ENSMUSG00000103923	1	187180074	187194861
201	ENSMUSG00000026610	1	187340988	187947082
202	ENSMUSG00000103961	1	187349049	187384021
203	ENSMUSG00000103401	1	187395066	187395558
204	ENSMUSG00000118492	1	187445002	187445232
205	ENSMUSG00000103577	1	187738773	187741187
206	ENSMUSG00000103732	1	187892904	187895340
207	ENSMUSG00000104482	1	187978337	187990082
208	ENSMUSG00000073722	1	26720895	26726541
209	ENSMUSG00000026609	1	187994220	188697238
210	ENSMUSG00000077235	1	188355120	188355250
211	ENSMUSG00000084550	1	188492673	188492776
212	ENSMUSG00000104230	1	33251855	33254556
213	ENSMUSG00000101754	1	33275020	33276712
214	ENSMUSG00000065223	1	33332757	33332856
215	ENSMUSG00000100318	1	33354751	33355663
216	ENSMUSG00000101612	1	33410412	33412666
217	ENSMUSG00000010175	1	189850232	189902911
218	ENSMUSG00000099404	1	189900867	189901830
219	ENSMUSG00000103644	1	190135842	190149342
220	ENSMUSG00000103510	1	190151530	190177052
221	ENSMUSG00000093064	1	190215042	190215354
222	ENSMUSG00002075368	1	190215126	190215213
223	ENSMUSG00000103963	1	190326523	190336745
224	ENSMUSG00000026700	1	161222980	161245981
225	ENSMUSG00000089872	1	190432399	190643967
226	ENSMUSG00000066755	1	161322224	161332859
227	ENSMUSG00002076072	1	161380118	161380235
228	ENSMUSG00000103393	1	161796769	161854675
229	ENSMUSG00000040265	1	161810022	162305603
230	ENSMUSG00000090260	1	161832538	161844063
231	ENSMUSG00000102994	1	161914204	161916037
232	ENSMUSG00000078190	1	162045192	162053119
233	ENSMUSG00000070126	1	162045383	162045492
234	ENSMUSG00000065516	1	162050937	162051046
235	ENSMUSG00000089933	1	162143661	162144090
236	ENSMUSG00000066752	1	162305249	162307512
237	ENSMUSG00000040181	1	162657130	162694179
238	ENSMUSG00000040170	1	162701886	162726295
239	ENSMUSG00000058248	1	191873082	192192467
240	ENSMUSG00000095576	1	162744120	162765084
241	ENSMUSG00000026691	1	162781369	162812097
242	ENSMUSG00000103288	1	162810583	162894251
243	ENSMUSG00000071890	1	162851871	162913239
244	ENSMUSG00000037375	1	192179019	192453531
245	ENSMUSG00000026586	1	163072688	163141279
246	ENSMUSG00000101869	1	163434946	163437838
247	ENSMUSG00000102117	1	163451362	163452247
248	ENSMUSG00002075783	1	90255034	90255140
249	ENSMUSG00000102549	1	60919497	60920897
250	ENSMUSG00000056128	1	90602883	90607515
251	ENSMUSG00000026011	1	60926159	60954991
252	ENSMUSG00000081382	1	60940057	60940581
253	ENSMUSG00000080800	1	60987389	60987624
254	ENSMUSG00000026009	1	61017086	61039479
255	ENSMUSG00000102561	1	61028638	61031122
256	ENSMUSG00000082804	1	61114833	61115384
257	ENSMUSG00000082661	1	61160537	61163163
258	ENSMUSG00000080785	1	61235700	61236401
259	ENSMUSG00000100893	1	61304450	61310673
260	ENSMUSG00000085248	1	61341068	61346905
261	ENSMUSG00000085447	1	61417591	61435063
262	ENSMUSG00000086408	1	61479260	61508634
263	ENSMUSG00002075578	1	61509600	61509702
264	ENSMUSG00000100965	1	61514110	61515187
265	ENSMUSG00000102168	1	61585041	61585322
266	ENSMUSG00000100381	1	61587281	61587670
267	ENSMUSG00000086009	1	61656102	61660308
268	ENSMUSG00000052062	1	61677983	62681443
269	ENSMUSG00000103656	1	61693582	61696317
270	ENSMUSG00000104402	1	61716408	61719436
271	ENSMUSG00000104081	1	61741686	61743050
272	ENSMUSG00000085842	1	61806574	61890699
273	ENSMUSG00000103002	1	61844380	61845299
274	ENSMUSG00000100344	1	62020089	62020366
275	ENSMUSG00000101509	1	62134240	62134498
276	ENSMUSG00000085019	1	62170354	62175268
277	ENSMUSG00000102359	1	62286312	62288829
278	ENSMUSG00000085400	1	62495884	62538420
279	ENSMUSG00000100750	1	62573650	62575101
280	ENSMUSG00000048126	1	90693645	90771693
281	ENSMUSG00000104417	1	35664687	35690378
282	ENSMUSG00000104182	1	193549317	193550244
283	ENSMUSG00000102897	1	164468522	164525802
284	ENSMUSG00000102761	1	164509551	164540340
285	ENSMUSG00000102163	1	164532988	164540110
286	ENSMUSG00000026574	1	164624213	164651835
287	ENSMUSG00000103659	1	164631538	164727160
288	ENSMUSG00000104117	1	164690702	164764344
289	ENSMUSG00000103320	1	164700402	164703922
290	ENSMUSG00000026573	1	164759213	164763096
291	ENSMUSG00000100980	1	91726250	91730659
292	ENSMUSG00000007805	1	91729183	91775750
293	ENSMUSG00000101414	1	91750237	91751707
294	ENSMUSG00000101265	1	92252232	92257610
295	ENSMUSG00000057464	1	92416823	92423823
296	ENSMUSG00000042849	1	92434088	92446383
297	ENSMUSG00000058904	1	92499044	92502119
298	ENSMUSG00000097001	1	92500096	92500471
299	ENSMUSG00000099363	1	92502336	92502518
300	ENSMUSG00000046300	1	92513501	92519097
301	ENSMUSG00000107778	1	92517594	92517639
302	ENSMUSG00000062497	1	92522133	92525475
303	ENSMUSG00000108131	1	92523087	92523198
304	ENSMUSG00000099665	1	92686935	92688202
305	ENSMUSG00000100781	1	92748680	92765618
306	ENSMUSG00000034220	1	92759367	92788501
307	ENSMUSG00000101995	1	92769899	92776493
308	ENSMUSG00000065470	1	92778100	92778165
309	ENSMUSG00000034212	1	92787525	92830628
310	ENSMUSG00000014602	1	92943186	93029673
311	ENSMUSG00000103073	1	166626097	166626408
312	ENSMUSG00000086925	1	166773166	166773927
313	ENSMUSG00000102548	1	166801592	166827297
314	ENSMUSG00000100503	1	65460009	65460280
315	ENSMUSG00000100504	1	65460283	65460962
316	ENSMUSG00000099383	1	65460929	65461096
317	ENSMUSG00000100340	1	65477823	65478144
318	ENSMUSG00000100439	1	65509360	65509667
319	ENSMUSG00000060568	1	166828986	166918871
320	ENSMUSG00000102870	1	166968724	166969391
321	ENSMUSG00000103333	1	167013549	167013957
322	ENSMUSG00000040485	1	167273238	167294349
323	ENSMUSG00000015843	1	167425953	167467192
324	ENSMUSG00000026686	1	167516806	167676310
325	ENSMUSG00000093538	1	167831708	167950034
326	ENSMUSG00000052534	1	167946933	168259839
327	ENSMUSG00000103780	1	168163549	168165240
328	ENSMUSG00000098407	1	168318212	168318331
329	ENSMUSG00000103463	1	168502841	168503451
330	ENSMUSG00000098829	1	168846543	168846658
331	ENSMUSG00000103530	1	169156098	169175201
332	ENSMUSG00000058622	1	169281097	169281438
333	ENSMUSG00000103526	1	169419118	169419701
334	ENSMUSG00000103267	1	169423353	169424508
335	ENSMUSG00000026678	1	169483070	169523382
336	ENSMUSG00000038530	1	169569046	169575211
337	ENSMUSG00000119314	1	169627019	169627125
338	ENSMUSG00000103110	1	169681117	169681320
339	ENSMUSG00000055567	1	66507526	66738307
340	ENSMUSG00000102752	1	170125768	170133901
341	ENSMUSG00000038473	1	170130237	170417430
342	ENSMUSG00000042800	1	170136372	170139694
343	ENSMUSG00000037138	1	38216407	38704036
344	ENSMUSG00000085391	1	38274501	38285747
345	ENSMUSG00000085280	1	38346983	38351011
346	ENSMUSG00000087131	1	38424030	38433055
347	ENSMUSG00000102984	1	38526600	38527128
348	ENSMUSG00000100354	1	69529516	69532947
349	ENSMUSG00000101156	1	69553091	69586866
350	ENSMUSG00000026077	1	39232812	39402317
351	ENSMUSG00000092553	1	39315364	39315646
352	ENSMUSG00000025997	1	69570373	69726404
353	ENSMUSG00000053153	1	69866129	70764291
354	ENSMUSG00000104287	1	70610594	70616430
355	ENSMUSG00000075952	1	70635974	70636080
356	ENSMUSG00000045648	1	70764874	70924556
357	ENSMUSG00000101551	1	71194405	71195179
358	ENSMUSG00000050296	1	71281435	71454069
359	ENSMUSG00000101617	1	71532896	71532973
360	ENSMUSG00000088510	1	102341648	102341746
361	ENSMUSG00000101890	1	102377078	102465381
362	ENSMUSG00000099989	1	102386381	102386647
363	ENSMUSG00000050840	1	104696254	104923206
364	ENSMUSG00000103991	1	104703839	104706853
365	ENSMUSG00002075223	1	104808649	104808760
366	ENSMUSG00000103060	1	104834248	104837056
367	ENSMUSG00000089866	1	104839156	104840058
368	ENSMUSG00000099669	1	105044179	105055091
369	ENSMUSG00000099702	1	105172150	105172386
370	ENSMUSG00000047496	1	105204639	105284435
371	ENSMUSG00000099582	1	105248846	105249171
372	ENSMUSG00000101214	1	105309985	105496864
373	ENSMUSG00000103070	1	137456588	137458968
374	ENSMUSG00000088715	1	137662056	137662171
375	ENSMUSG00000103728	1	137691815	137695265
376	ENSMUSG00000104112	1	137739587	137739881
377	ENSMUSG00000104118	1	137837029	137840896
378	ENSMUSG00000098045	1	137845428	137849050
379	ENSMUSG00000103038	1	137852126	137854117
380	ENSMUSG00000102277	1	137854989	137858011
381	ENSMUSG00000098145	1	137856127	137896978
382	ENSMUSG00000102142	1	137859779	137861022
383	ENSMUSG00000104145	1	137862927	137865084
384	ENSMUSG00000103427	1	137877160	137882381
385	ENSMUSG00000065565	1	137894193	137894279
386	ENSMUSG00000098206	1	137894269	137897656
387	ENSMUSG00000065458	1	137894377	137894456
388	ENSMUSG00000104197	1	137898912	137900053
389	ENSMUSG00002075181	1	137915395	137915514
390	ENSMUSG00000098104	1	4758157	4759626
391	ENSMUSG00000102175	1	4762442	4763647
392	ENSMUSG00002075947	1	4793500	4793602
393	ENSMUSG00000103265	1	4805269	4805899
394	ENSMUSG00000057329	1	106465908	106642004
395	ENSMUSG00000054006	1	106469673	106502775
396	ENSMUSG00000103348	1	106532514	106534600
397	ENSMUSG00000101793	1	138305002	138305152
398	ENSMUSG00000079588	1	40844761	40896047
399	ENSMUSG00000094136	1	40902897	40903392
400	ENSMUSG00000100459	1	138567833	138609815
401	ENSMUSG00000104072	1	41206747	41220412
402	ENSMUSG00000103152	1	138617262	138617583
403	ENSMUSG00000100185	1	41566091	41568703
404	ENSMUSG00000100178	1	42142449	42143493
405	ENSMUSG00000101877	1	42218450	42219548
406	ENSMUSG00000053640	1	42268886	42270268
407	ENSMUSG00000101919	1	42277393	42277855
408	ENSMUSG00000100180	1	42363750	42395097
409	ENSMUSG00000103106	1	42530973	42534823
410	ENSMUSG00000104199	1	42690886	42691561
411	ENSMUSG00000101834	1	71748864	71749214
412	ENSMUSG00000100319	1	71753207	71754083
413	ENSMUSG00000093436	1	42734085	42783951
414	ENSMUSG00000102689	1	71882249	71885769
415	ENSMUSG00000099784	1	42789872	42792041
416	ENSMUSG00000101848	1	71998157	72044354
417	ENSMUSG00000101764	1	72022840	72077890
418	ENSMUSG00000059483	1	72043447	72043926
419	ENSMUSG00000101496	1	72127016	72127613
420	ENSMUSG00000102123	1	72146314	72161160
421	ENSMUSG00000041907	1	42992032	43074616
422	ENSMUSG00002075628	1	43076005	43076089
423	ENSMUSG00000039372	1	72466271	72576089
424	ENSMUSG00000085812	1	72498658	72499186
425	ENSMUSG00000008136	1	43162234	43236144
426	ENSMUSG00000094497	1	43228316	43228798
427	ENSMUSG00000099576	1	43289316	43342085
428	ENSMUSG00000101968	1	73024003	73064666
429	ENSMUSG00000026182	1	73054233	73055068
430	ENSMUSG00000102266	1	73246049	73248582
431	ENSMUSG00000099877	1	73429934	73446728
432	ENSMUSG00002076669	1	73431405	73431558
433	ENSMUSG00000101812	1	73438127	73469949
434	ENSMUSG00000100044	1	73551205	73552200
435	ENSMUSG00000100444	1	73561254	73568949
436	ENSMUSG00000100429	1	73568096	73575508
437	ENSMUSG00000100301	1	73657247	73903625
438	ENSMUSG00000026360	1	143875076	143879899
439	ENSMUSG00000051079	1	144014392	144053110
440	ENSMUSG00000026536	1	173723911	173740612
441	ENSMUSG00000039997	1	173747973	173770238
442	ENSMUSG00000026535	1	173790134	173810310
443	ENSMUSG00000050069	1	174661351	174749385
444	ENSMUSG00000101519	1	150425068	150425427
445	ENSMUSG00000026527	1	174886653	175320066
446	ENSMUSG00000066842	1	150438275	150869186
447	ENSMUSG00000093650	1	150501017	150659250
448	ENSMUSG00000038599	1	182392572	182459917
449	ENSMUSG00000104376	1	182507504	182509457
450	ENSMUSG00000102688	1	182515295	182515793
451	ENSMUSG00000103451	1	183295709	183296242
452	ENSMUSG00000097642	1	22779845	22780646
453	ENSMUSG00000099692	1	22100288	22100839
454	ENSMUSG00000041670	1	22356475	22845203
455	ENSMUSG00000102541	1	38761701	38762202
456	ENSMUSG00000103531	1	38806265	38806767
457	ENSMUSG00000067604	1	38978230	38989357
458	ENSMUSG00000042474	1	130793406	130808528
459	ENSMUSG00000026420	1	130809811	130815191
460	ENSMUSG00000026416	1	130834722	130839188
461	ENSMUSG00000016524	1	130860393	130867852
462	ENSMUSG00000104991	1	63064901	63065005
463	ENSMUSG00000040865	1	62997577	63153849
464	ENSMUSG00000101386	1	120686172	120691294
465	ENSMUSG00000101922	1	120744229	120764726
466	ENSMUSG00000100761	1	120752976	120753185
467	ENSMUSG00000100979	1	120784403	120785739
468	ENSMUSG00000102360	1	120796725	120799829
469	ENSMUSG00000099336	1	120775718	120785215
470	ENSMUSG00000079045	1	189902481	189952583
471	ENSMUSG00000120661	1	184464972	184465646
472	ENSMUSG00000087022	1	57010571	57089243
473	ENSMUSG00000120831	1	77498961	77533210
474	ENSMUSG00000098243	1	137826327	137937516
475	ENSMUSG00000101211	1	71933225	71956284
476	ENSMUSG00000120601	1	43236116	43306587
477	ENSMUSG00000086706	1	130737703	130751821
478	ENSMUSG00000119953	1	189902456	189912926
479	ENSMUSG00000097881	1	121015116	121106170
480	ENSMUSG00000100546	1	92641951	92658482
481	ENSMUSG00000100627	1	153913343	153993697
482	ENSMUSG00000099707	1	71927035	71930757
483	ENSMUSG00000101299	1	42298929	42343592
484	ENSMUSG00000120413	1	164686249	164712588
485	ENSMUSG00000121242	1	71975569	71977777
486	ENSMUSG00000119954	1	186319522	186393410
487	ENSMUSG00000120782	1	190192237	190197937
488	ENSMUSG00000100832	1	41782848	41978749
489	ENSMUSG00000097482	1	105283732	105289578
490	ENSMUSG00000060424	1	42629754	42734584
491	ENSMUSG00000101483	1	80405912	80457752
492	ENSMUSG00000026581	1	163889551	163911750
493	ENSMUSG00000026580	1	163942833	163977595
494	ENSMUSG00000101348	1	97274200	97397704
495	ENSMUSG00000121413	1	97387407	97500740
496	ENSMUSG00000026062	1	40719734	40808433
497	ENSMUSG00000103679	1	40730602	40736796
498	ENSMUSG00000103270	1	40810545	40824538
499	ENSMUSG00000117091	1	31016324	31017049
500	ENSMUSG00000100237	1	31081000	31082756
501	ENSMUSG00000086726	1	31025306	31026034
502	ENSMUSG00000086727	1	31036933	31261765
503	ENSMUSG00000041945	1	40811198	40829847
504	ENSMUSG00000102985	1	40088199	40089528
505	ENSMUSG00000026073	1	40113239	40164391
506	ENSMUSG00000097899	1	40115388	40125011
507	ENSMUSG00000102975	1	40127671	40130741
508	ENSMUSG00000100868	1	16298730	16314286
509	ENSMUSG00000025920	1	16298898	16590336
510	ENSMUSG00000089982	1	16323816	16338145
511	ENSMUSG00000121342	1	85177334	85180892
512	ENSMUSG00000121478	1	85250107	85267563
513	ENSMUSG00000103571	1	82082901	82084704
514	ENSMUSG00000098797	1	82109637	82109740
515	ENSMUSG00000055980	1	82210822	82269137
516	ENSMUSG00000026142	1	82294173	82423087
517	ENSMUSG00000026072	1	40264240	40356417
518	ENSMUSG00000103560	1	40277180	40283659
519	ENSMUSG00000070942	1	40363770	40406722
520	ENSMUSG00000103230	1	40393012	40393696
521	ENSMUSG00000026069	1	40468730	40504575
522	ENSMUSG00000026070	1	40504712	40540014
523	ENSMUSG00000026068	1	40554522	40590865
524	ENSMUSG00000104441	1	40611348	40619822
525	ENSMUSG00000026065	1	40619241	40669885
526	ENSMUSG00000102676	1	40622055	40626001
527	ENSMUSG00000101344	1	73789480	73881076
528	ENSMUSG00002076885	1	73802869	73802994
529	ENSMUSG00000079457	1	85177334	85191507
530	ENSMUSG00000118618	1	85177418	85180029
531	ENSMUSG00000079455	1	85244419	85263212
532	ENSMUSG00000091199	1	85286380	85305006
533	ENSMUSG00000070034	1	85504620	85526538
534	ENSMUSG00000026222	1	85577709	85637719
535	ENSMUSG00002075189	1	85602603	85602706
536	ENSMUSG00000084021	1	87950103	87951684
537	ENSMUSG00000083478	1	87952933	87953781
538	ENSMUSG00000118514	1	87965322	87966525
539	ENSMUSG00000090165	1	87983110	88146726
540	ENSMUSG00000092220	1	87983115	88146306
541	ENSMUSG00000118583	1	87988846	87990077
542	ENSMUSG00000090175	1	87998522	88146719
543	ENSMUSG00000089675	1	88015535	88146726
544	ENSMUSG00000090124	1	88022784	88147724
545	ENSMUSG00000090145	1	88030974	88146725
546	ENSMUSG00000054545	1	88062531	88146719
547	ENSMUSG00000089943	1	88093734	88146719
548	ENSMUSG00000090171	1	88128323	88146719
549	ENSMUSG00000081984	1	88132454	88133504
550	ENSMUSG00000089960	1	88139681	88146719
551	ENSMUSG00000036251	1	88205383	88317015
552	ENSMUSG00000085420	1	88275211	88280652
553	ENSMUSG00000026295	1	88334683	88354160
554	ENSMUSG00000103370	1	188797092	188798630
555	ENSMUSG00000104464	1	188810356	188811901
556	ENSMUSG00000037624	1	188940127	189134470
557	ENSMUSG00000103669	1	188942558	188943210
558	ENSMUSG00000102824	1	189009640	189010020
559	ENSMUSG00000104507	1	189075628	189077094
560	ENSMUSG00002075718	1	189125547	189125667
561	ENSMUSG00000112133	10	83737716	83737992
562	ENSMUSG00000111699	10	83828592	83840724
563	ENSMUSG00000111049	10	83872424	83936561
564	ENSMUSG00000104317	10	83897622	83898091
565	ENSMUSG00000111524	10	83928130	83932113
566	ENSMUSG00000111062	10	84027684	84057921
567	ENSMUSG00000111875	10	84144750	84145208
568	ENSMUSG00000019899	10	26856032	27495754
569	ENSMUSG00000101636	10	27265862	27273221
570	ENSMUSG00002075790	10	85120097	85120197
571	ENSMUSG00000050490	10	85149352	85150303
572	ENSMUSG00002075019	10	85169765	85169868
573	ENSMUSG00000020042	10	85222678	85496156
574	ENSMUSG00000111435	10	85543544	85548232
575	ENSMUSG00000111609	10	85545191	85546636
576	ENSMUSG00000112451	10	85562476	85568932
577	ENSMUSG00000112479	10	85566619	85567963
578	ENSMUSG00000112119	10	85580038	85580932
579	ENSMUSG00000112568	10	85581267	85581815
580	ENSMUSG00000111891	10	85600129	85601626
581	ENSMUSG00000111996	10	85600450	85601626
582	ENSMUSG00000112504	10	85601764	85603441
583	ENSMUSG00000112418	10	85621162	85627912
584	ENSMUSG00000111884	10	85622320	85623301
585	ENSMUSG00000112826	10	85642077	85646751
586	ENSMUSG00000112318	10	85643673	85645117
587	ENSMUSG00000001785	10	85665358	85724960
588	ENSMUSG00000112326	10	85665606	85669179
589	ENSMUSG00000112836	10	85685005	85686730
590	ENSMUSG00000050108	10	85795204	85847759
591	ENSMUSG00000111195	10	29860174	29880374
592	ENSMUSG00000111554	10	29886947	29893091
593	ENSMUSG00000059602	10	85890989	86334760
594	ENSMUSG00000112493	10	85931723	85949450
595	ENSMUSG00000087256	10	85961691	85965718
596	ENSMUSG00000020044	10	86136236	86185370
597	ENSMUSG00000112586	10	86362163	86372201
598	ENSMUSG00000090816	10	86375747	86377198
599	ENSMUSG00000112893	10	86386672	86388514
600	ENSMUSG00000112115	10	86390811	86392046
601	ENSMUSG00000112207	10	86405797	86407546
602	ENSMUSG00000112579	10	86407627	86408830
603	ENSMUSG00000112562	10	86408908	86410111
604	ENSMUSG00000112325	10	86410187	86411392
605	ENSMUSG00000112268	10	86411488	86411713
606	ENSMUSG00000112735	10	86429020	86429452
607	ENSMUSG00000112010	10	86436781	86437306
608	ENSMUSG00000112638	10	86437432	86437609
609	ENSMUSG00000112834	10	86437645	86438791
610	ENSMUSG00000074695	10	118040847	118045952
611	ENSMUSG00000111998	10	86438872	86440066
612	ENSMUSG00000112078	10	86440156	86440627
613	ENSMUSG00000112565	10	86456515	86456791
614	ENSMUSG00000112699	10	86456839	86457997
615	ENSMUSG00000112359	10	86458120	86459863
616	ENSMUSG00000112282	10	86473003	86474257
617	ENSMUSG00000112098	10	86476547	86478395
618	ENSMUSG00000090308	10	86491822	86493244
619	ENSMUSG00000112666	10	86493269	86506882
620	ENSMUSG00000090461	10	118125534	118130943
621	ENSMUSG00000055170	10	118276951	118281797
622	ENSMUSG00000111913	10	118277324	118280045
623	ENSMUSG00000112029	10	118550386	118551631
624	ENSMUSG00000112535	10	118554051	118555333
625	ENSMUSG00000112198	10	118639624	118641195
626	ENSMUSG00000112616	10	118668493	118671011
627	ENSMUSG00000028630	10	118691508	118706114
628	ENSMUSG00000104443	10	118696731	118699447
629	ENSMUSG00000112402	10	118716854	118719559
630	ENSMUSG00000098162	10	118728816	118729723
631	ENSMUSG00000112854	10	118756286	118763048
632	ENSMUSG00000112540	10	118854251	118857575
633	ENSMUSG00000112778	10	118864195	118886404
634	ENSMUSG00000112683	10	118926247	118926753
635	ENSMUSG00000100681	10	118928810	118939012
636	ENSMUSG00000112155	10	119156139	119167767
637	ENSMUSG00000112199	10	119178397	119179170
638	ENSMUSG00000089959	10	86674958	86710818
639	ENSMUSG00000035459	10	86677062	86843889
640	ENSMUSG00000089881	10	86744625	86745877
641	ENSMUSG00000089775	10	86745343	86748580
642	ENSMUSG00000089656	10	86808080	86863879
643	ENSMUSG00000089666	10	86836161	86836569
644	ENSMUSG00000047129	10	86893909	87066451
645	ENSMUSG00000112213	10	87066622	87133417
646	ENSMUSG00000118948	10	31039522	31039628
647	ENSMUSG00000103862	10	87125355	87127689
648	ENSMUSG00000119409	10	87199902	87200008
649	ENSMUSG00000020052	10	87326681	87329522
650	ENSMUSG00000112460	10	87343724	87344347
651	ENSMUSG00000020051	10	87357657	87419998
652	ENSMUSG00000112536	10	87524440	87524891
653	ENSMUSG00000058934	10	87662239	87699243
654	ENSMUSG00000069670	10	31565306	32766458
655	ENSMUSG00000020053	10	87694127	87772904
656	ENSMUSG00000112222	10	87802709	87803623
657	ENSMUSG00000112183	10	87816324	87820082
658	ENSMUSG00000112235	10	87874087	87875541
659	ENSMUSG00000060843	10	63265877	64839446
660	ENSMUSG00000062561	10	63760645	63763213
661	ENSMUSG00000042846	10	63764251	63926056
662	ENSMUSG00002075335	10	64140416	64140523
663	ENSMUSG00000077439	10	66319332	66319461
664	ENSMUSG00000101338	10	66476697	66477641
665	ENSMUSG00000110731	10	36267588	36272924
666	ENSMUSG00000044499	10	36382810	36710393
667	ENSMUSG00000111231	10	36487896	36490070
668	ENSMUSG00000112314	10	67133185	67254362
669	ENSMUSG00000046463	10	37015398	37027311
670	ENSMUSG00000112848	10	67259325	67260582
671	ENSMUSG00000110799	10	37139390	37139744
672	ENSMUSG00000112726	10	67271077	67278500
673	ENSMUSG00000097742	10	37213482	37255648
674	ENSMUSG00000111549	10	37328448	37328676
675	ENSMUSG00000112537	10	67621565	67622523
676	ENSMUSG00000116971	10	67621579	67672231
677	ENSMUSG00000111956	10	67628597	67629032
678	ENSMUSG00000020062	10	88721854	88765377
679	ENSMUSG00000019945	10	68266783	68377726
680	ENSMUSG00000112793	10	68365924	68369766
681	ENSMUSG00000112434	10	68527333	68528203
682	ENSMUSG00000060044	10	68559476	68618480
683	ENSMUSG00000112333	10	68738633	68740330
684	ENSMUSG00000035189	10	88784856	89180624
685	ENSMUSG00000047638	10	89290096	89369447
686	ENSMUSG00000112272	10	89390945	89391581
687	ENSMUSG00000019935	10	89409882	89457115
688	ENSMUSG00000112305	10	122035055	122035403
689	ENSMUSG00000112873	10	122241018	122382403
690	ENSMUSG00000020123	10	122284404	122289357
691	ENSMUSG00000112794	10	122290037	122292714
692	ENSMUSG00000098522	10	122484244	122484340
693	ENSMUSG00000034613	10	122514667	122781700
694	ENSMUSG00000099225	10	122515220	122515320
695	ENSMUSG00000112417	10	122592343	122594315
696	ENSMUSG00000111957	10	122613385	122613970
697	ENSMUSG00000058589	10	89709371	90809162
698	ENSMUSG00000112140	10	89968846	89970679
699	ENSMUSG00002075767	10	90286772	90286866
700	ENSMUSG00000112153	10	90564822	90572192
701	ENSMUSG00000111909	10	90585854	90586549
702	ENSMUSG00000112507	10	90586734	90586928
703	ENSMUSG00000112015	10	90648945	90650251
704	ENSMUSG00000112601	10	90686961	90689936
705	ENSMUSG00000044071	10	123099901	123577109
706	ENSMUSG00000084461	10	123268471	123268654
707	ENSMUSG00000112036	10	123273405	123276505
708	ENSMUSG00000112283	10	124831888	124855706
709	ENSMUSG00000020102	10	125055139	125225334
710	ENSMUSG00000109803	10	125144781	125146548
711	ENSMUSG00000111943	10	125224408	125226876
712	ENSMUSG00000112100	10	125348400	125348864
713	ENSMUSG00000111525	10	91146207	91148312
714	ENSMUSG00000111591	10	91259216	91259597
715	ENSMUSG00000111051	10	91284083	91284242
716	ENSMUSG00000111782	10	91476564	91476752
717	ENSMUSG00000111657	10	91724691	91789442
718	ENSMUSG00002075017	10	91907523	91907677
719	ENSMUSG00000065524	10	91907948	91908047
720	ENSMUSG00002076545	10	91911031	91911223
721	ENSMUSG00002075375	10	91911353	91911514
722	ENSMUSG00002075948	10	91937527	91937789
723	ENSMUSG00002075598	10	91939569	91939771
724	ENSMUSG00002076875	10	91969084	91969209
725	ENSMUSG00002076982	10	91970825	91970932
726	ENSMUSG00002075145	10	91971562	91971670
727	ENSMUSG00000093227	10	91973002	91973085
728	ENSMUSG00000098040	10	92007163	92211235
729	ENSMUSG00000111104	10	92058866	92059336
730	ENSMUSG00000111776	10	92094452	92095142
731	ENSMUSG00000110794	10	92236876	92253357
732	ENSMUSG00000111604	10	92320082	92320820
733	ENSMUSG00000088407	10	92322680	92322741
734	ENSMUSG00000111759	10	92378267	92379532
735	ENSMUSG00000111121	10	92422923	92423202
736	ENSMUSG00002076919	10	92423076	92423169
737	ENSMUSG00000111470	10	92479953	92487596
738	ENSMUSG00000019988	10	92520608	92558282
739	ENSMUSG00000088412	10	92524726	92524870
740	ENSMUSG00000111432	10	92541945	92542119
741	ENSMUSG00000111740	10	92553370	92559550
742	ENSMUSG00000020014	10	92611481	92917480
743	ENSMUSG00000111463	10	44456513	44466234
744	ENSMUSG00000111730	10	44465924	44468569
745	ENSMUSG00000088964	10	44473236	44473323
746	ENSMUSG00000111116	10	44473885	44478170
747	ENSMUSG00000111034	10	44523514	44538492
748	ENSMUSG00002074959	10	44544380	44544490
749	ENSMUSG00000111641	10	44573177	44575928
750	ENSMUSG00000111362	10	44591654	44593261
751	ENSMUSG00000111494	10	44606865	44614996
752	ENSMUSG00000110893	10	44607036	44699982
753	ENSMUSG00000089608	10	44608449	44608563
754	ENSMUSG00000111868	10	44727489	44742882
755	ENSMUSG00000111671	10	44728710	44729337
756	ENSMUSG00000111182	10	46104735	46201390
757	ENSMUSG00000118904	10	46253705	46253811
758	ENSMUSG00000074785	10	94626728	94780697
759	ENSMUSG00002076700	10	94657391	94657517
760	ENSMUSG00000112736	10	94717173	94719654
761	ENSMUSG00000112234	10	96145207	96156587
762	ENSMUSG00000112290	10	96145993	96198229
763	ENSMUSG00000112749	10	96171952	96181686
764	ENSMUSG00000094249	10	96244712	96244900
765	ENSMUSG00000097939	10	96312341	96313249
766	ENSMUSG00000112264	10	96331583	96359844
767	ENSMUSG00000112588	10	96604487	96605690
768	ENSMUSG00000112293	10	96634250	96634586
769	ENSMUSG00000111912	10	96636901	96720570
770	ENSMUSG00002076541	10	96691444	96691532
771	ENSMUSG00000112488	10	96739020	96794733
772	ENSMUSG00000111924	10	96871630	96896921
773	ENSMUSG00000112631	10	96941355	96942446
774	ENSMUSG00000112892	10	97035057	97036232
775	ENSMUSG00000111981	10	97077774	97079070
776	ENSMUSG00000112896	10	98135789	98187736
777	ENSMUSG00000112457	10	98136881	98137115
778	ENSMUSG00000102310	10	98322372	98322735
779	ENSMUSG00000112874	10	98373340	98405698
780	ENSMUSG00000112647	10	98489661	98535572
781	ENSMUSG00000112659	10	51739948	51846387
782	ENSMUSG00000112557	10	51862438	51865675
783	ENSMUSG00000049641	10	51898598	51904567
784	ENSMUSG00002076609	10	51908347	51908483
785	ENSMUSG00000069601	10	69234603	69863268
786	ENSMUSG00000112810	10	99505376	99511485
787	ENSMUSG00000113032	10	99555005	99727020
788	ENSMUSG00000046934	10	99593568	99595520
789	ENSMUSG00000112304	10	99595368	99666424
790	ENSMUSG00000112463	10	99701234	99701882
791	ENSMUSG00000019893	10	51921817	52071340
792	ENSMUSG00000112149	10	52399118	52402955
793	ENSMUSG00000112791	10	52404615	52405119
794	ENSMUSG00000049576	10	52418416	52421835
795	ENSMUSG00000112552	10	52470108	52476769
796	ENSMUSG00000038602	10	52566629	52987718
797	ENSMUSG00000111918	10	52569934	52573769
798	ENSMUSG00000112257	10	52677589	52677796
799	ENSMUSG00000112576	10	52700401	52702938
800	ENSMUSG00002076720	10	52781734	52781840
801	ENSMUSG00000112681	10	52978639	52981049
802	ENSMUSG00000014329	10	70758662	70995530
803	ENSMUSG00000112745	10	70811336	70828870
804	ENSMUSG00000090212	10	70918706	70919481
805	ENSMUSG00000019856	10	53509241	53627219
806	ENSMUSG00000003746	10	53780881	53952705
807	ENSMUSG00000112824	10	53939907	53941165
808	ENSMUSG00000097069	10	53952018	53957177
809	ENSMUSG00000112013	10	54087830	54088919
810	ENSMUSG00000112516	10	54088967	54092819
811	ENSMUSG00000119760	10	54187321	54187427
812	ENSMUSG00000111999	10	71634935	71635677
813	ENSMUSG00000077642	10	72363382	72363514
814	ENSMUSG00000112191	10	56705182	56705403
815	ENSMUSG00000112862	10	72553763	72554322
816	ENSMUSG00000019876	10	57508077	57617208
817	ENSMUSG00000036019	10	105023524	105410312
818	ENSMUSG00000112176	10	105213201	105213337
819	ENSMUSG00000112512	10	105228363	105230147
820	ENSMUSG00000037990	10	58649181	58974738
821	ENSMUSG00002076965	10	58801365	58801568
822	ENSMUSG00000102934	10	107272282	107273220
823	ENSMUSG00002075236	10	107316267	107316395
824	ENSMUSG00000000435	10	107318769	107321995
825	ENSMUSG00000035923	10	107328714	107330598
826	ENSMUSG00000035916	10	107352910	107555912
827	ENSMUSG00000091455	10	107596392	107747995
828	ENSMUSG00000112910	10	107782506	107813695
829	ENSMUSG00000112401	10	107977549	107978293
830	ENSMUSG00000035864	10	108333511	108846843
831	ENSMUSG00000112039	10	108534625	108536021
832	ENSMUSG00000111910	10	108614172	108618734
833	ENSMUSG00000112260	10	109484640	109485399
834	ENSMUSG00000020181	10	109517120	110292065
835	ENSMUSG00000112548	10	110215369	110217522
836	ENSMUSG00000111948	10	110316498	110316938
837	ENSMUSG00000112398	10	110432127	110451822
838	ENSMUSG00000112872	10	110470130	110470664
839	ENSMUSG00000040624	10	3690364	3917303
840	ENSMUSG00000019768	10	4561593	4955614
841	ENSMUSG00000112137	10	111593163	111635758
842	ENSMUSG00000112706	10	111603683	111604046
843	ENSMUSG00000112802	10	111642293	111643157
844	ENSMUSG00000102180	10	111646685	111646982
845	ENSMUSG00000112321	10	111665230	111665849
846	ENSMUSG00000096054	10	4970917	5501482
847	ENSMUSG00000035681	10	112107026	112302929
848	ENSMUSG00000050663	10	114234726	114638212
849	ENSMUSG00000089934	10	114593652	114621009
850	ENSMUSG00000084865	10	114637631	114652736
851	ENSMUSG00000111883	10	114710912	114721036
852	ENSMUSG00002075120	10	114746616	114746940
853	ENSMUSG00000112016	10	114783836	114788740
854	ENSMUSG00000119363	10	114827446	114827552
855	ENSMUSG00000006764	10	114914546	115020927
856	ENSMUSG00000020140	10	115286216	115423685
857	ENSMUSG00000092210	10	115405891	115418353
858	ENSMUSG00000112099	10	115434931	115436233
859	ENSMUSG00000112513	10	115638321	115705427
860	ENSMUSG00000034127	10	115652737	115685798
861	ENSMUSG00000112360	10	7877707	7897056
862	ENSMUSG00000111674	10	8827693	8842988
863	ENSMUSG00000111077	10	8945163	8947219
864	ENSMUSG00000112543	10	9099715	9100495
865	ENSMUSG00000112019	10	9205595	9212362
866	ENSMUSG00000111627	10	9212426	9271003
867	ENSMUSG00000112048	10	9231899	9232276
868	ENSMUSG00000112307	10	9358673	9362946
869	ENSMUSG00000112827	10	9389681	9389850
870	ENSMUSG00000053980	10	9408275	9411425
871	ENSMUSG00000111951	10	9421990	9423265
872	ENSMUSG00000112700	10	9442120	9443349
873	ENSMUSG00000112162	10	9463346	9463858
874	ENSMUSG00000112303	10	9472216	9475167
875	ENSMUSG00000060487	10	9498680	9550952
876	ENSMUSG00000112680	10	9543420	9543920
877	ENSMUSG00000111901	10	9559652	9567650
878	ENSMUSG00000062866	10	13083461	13350156
879	ENSMUSG00000112055	10	13502942	13510851
880	ENSMUSG00000019806	10	13522798	13744724
881	ENSMUSG00000015501	10	13841819	14027118
882	ENSMUSG00000101014	10	14024828	14030190
883	ENSMUSG00000112266	10	14072759	14082565
884	ENSMUSG00000112284	10	14102233	14142534
885	ENSMUSG00000112238	10	14102411	14109702
886	ENSMUSG00000089333	10	14109257	14109367
887	ENSMUSG00000101969	10	16782175	16971555
888	ENSMUSG00002076853	10	16992552	16992648
889	ENSMUSG00000019850	10	18876658	18891405
890	ENSMUSG00000110938	10	18962278	18962926
891	ENSMUSG00000111821	10	18969798	18977343
892	ENSMUSG00000110770	10	18977293	18978066
893	ENSMUSG00000111320	10	18998955	18999184
894	ENSMUSG00000111052	10	19017499	19082450
895	ENSMUSG00000039760	10	19497746	19510429
896	ENSMUSG00000042940	10	19520498	19536549
897	ENSMUSG00000020007	10	19588318	19635801
898	ENSMUSG00000019990	10	20273750	20600824
899	ENSMUSG00000092051	10	20391073	20395514
900	ENSMUSG00000091730	10	20501381	20505322
901	ENSMUSG00000111091	10	20631863	20707046
902	ENSMUSG00000111177	10	20754041	20754872
903	ENSMUSG00000053219	10	22034468	22250038
904	ENSMUSG00000075297	10	22034485	22164748
905	ENSMUSG00000097586	10	22157353	22157635
906	ENSMUSG00000097245	10	22219338	22221691
907	ENSMUSG00000078452	10	22236451	22250038
908	ENSMUSG00000096937	10	22278782	22283369
909	ENSMUSG00000097012	10	22290413	22319935
910	ENSMUSG00000112727	10	22667218	22668172
911	ENSMUSG00000045680	10	22693180	22696073
912	ENSMUSG00000111894	10	23448918	23485329
913	ENSMUSG00000112868	10	23487161	23498046
914	ENSMUSG00000009070	10	74793309	74868418
915	ENSMUSG00000040009	10	74803009	74852739
916	ENSMUSG00000009115	10	76398106	76406035
917	ENSMUSG00000001155	10	76411482	76426172
918	ENSMUSG00000020241	10	76431596	76459464
919	ENSMUSG00000112721	10	76520266	76522635
920	ENSMUSG00000001119	10	76544626	76562002
921	ENSMUSG00000112291	10	76562417	76566107
922	ENSMUSG00000001120	10	76597691	76797721
923	ENSMUSG00000010461	10	22978862	23226684
924	ENSMUSG00000119293	10	23042763	23042869
925	ENSMUSG00000093189	10	4986175	4986456
926	ENSMUSG00000111972	10	119245784	119247127
927	ENSMUSG00000100558	10	119249349	119262769
928	ENSMUSG00000085454	10	119265272	119291284
929	ENSMUSG00000085592	10	119278584	119279529
930	ENSMUSG00000034813	10	119289735	119923166
931	ENSMUSG00000112741	10	119298255	119300426
932	ENSMUSG00000112287	10	119307223	119309793
933	ENSMUSG00000112243	10	119359743	119360363
934	ENSMUSG00000112555	10	119436268	119453625
935	ENSMUSG00000112106	10	119489969	119492300
936	ENSMUSG00000084764	10	119581968	119597604
937	ENSMUSG00000085418	10	119661109	119688295
938	ENSMUSG00000120178	10	20742000	20767448
939	ENSMUSG00000111752	10	85056806	85102256
940	ENSMUSG00000112430	10	111561034	111678953
941	ENSMUSG00000120427	10	99748999	99749445
942	ENSMUSG00000112397	10	22690837	22724571
943	ENSMUSG00000112354	10	96355019	96431593
944	ENSMUSG00000085468	10	76400407	76406366
945	ENSMUSG00000112230	10	118337939	118392477
946	ENSMUSG00000111535	10	44474716	44565305
947	ENSMUSG00000120516	10	96207097	96207923
948	ENSMUSG00000112117	10	91906899	92001132
949	ENSMUSG00000112774	10	122222797	122270938
950	ENSMUSG00000097705	10	22062118	22178734
951	ENSMUSG00000097352	10	22183107	22190095
952	ENSMUSG00000121430	10	22182601	22197664
953	ENSMUSG00000087884	10	10538898	10539028
954	ENSMUSG00000020151	10	115854118	116110837
955	ENSMUSG00000074734	10	115947572	115949607
956	ENSMUSG00000112461	10	116120454	116122248
957	ENSMUSG00000112299	10	99824483	99825656
958	ENSMUSG00000091779	10	103978848	103981317
959	ENSMUSG00000097427	10	103987358	103989826
960	ENSMUSG00000097878	10	103995867	103998334
961	ENSMUSG00000097550	10	104004376	104006844
962	ENSMUSG00000094144	10	104012885	104015352
963	ENSMUSG00000095022	10	104021394	104023861
964	ENSMUSG00000090854	10	104029903	104032383
965	ENSMUSG00000117008	10	95883490	95931867
966	ENSMUSG00000112316	10	95963847	95965604
967	ENSMUSG00000096486	10	95972465	95972776
968	ENSMUSG00000112083	10	68932492	68933696
969	ENSMUSG00000077315	10	68968712	68968828
970	ENSMUSG00000111941	10	68983603	68986962
971	ENSMUSG00000019944	10	68987264	69127621
972	ENSMUSG00000019828	10	10561803	10958100
973	ENSMUSG00000112772	10	10606373	10606870
974	ENSMUSG00000112730	10	10624674	10654114
975	ENSMUSG00000111921	10	10911660	10911888
976	ENSMUSG00000093563	10	51995415	51995965
977	ENSMUSG00000093427	10	52065344	52065903
978	ENSMUSG00000112464	10	52390495	52390873
979	ENSMUSG00000111887	10	52394389	52394578
980	ENSMUSG00000003227	10	58436611	58511476
981	ENSMUSG00000091526	10	58532567	58540101
982	ENSMUSG00002075731	10	58540398	58540473
983	ENSMUSG00000112424	10	58593092	58595389
984	ENSMUSG00000055958	10	58648396	58648964
985	ENSMUSG00000112120	10	67332189	67333537
986	ENSMUSG00000037868	10	67371305	67378018
987	ENSMUSG00000112141	10	67404352	67407819
988	ENSMUSG00000074999	10	67407872	67410093
989	ENSMUSG00000112558	10	67411713	67422217
990	ENSMUSG00000112097	10	67483245	67503270
991	ENSMUSG00000112396	10	67543668	67545298
992	ENSMUSG00000112619	10	67544418	67553869
993	ENSMUSG00000057134	10	67380341	67384898
994	ENSMUSG00000020154	10	116111428	116225440
995	ENSMUSG00002075760	11	23964655	23964759
996	ENSMUSG00000055010	11	23998955	24025054
997	ENSMUSG00000061462	11	58885082	59029996
998	ENSMUSG00000000861	11	24028056	24124123
999	ENSMUSG00000085516	11	24110528	24122824
1000	ENSMUSG00000086117	11	24148737	24152624
1001	ENSMUSG00000085579	11	24151418	24167601
1002	ENSMUSG00000087085	11	24376246	24672646
1003	ENSMUSG00000086892	11	24431909	24519952
1004	ENSMUSG00000081767	11	24502438	24503962
1005	ENSMUSG00002076333	11	24503986	24504058
1006	ENSMUSG00002075301	11	24629568	24629711
1007	ENSMUSG00000073103	11	24671006	24680722
1008	ENSMUSG00000087145	11	24853983	24876058
1009	ENSMUSG00000033015	11	25182626	25317137
1010	ENSMUSG00000077669	11	25188588	25188715
1011	ENSMUSG00000086439	11	25251263	25272786
1012	ENSMUSG00000032985	11	25552763	26160763
1013	ENSMUSG00000064761	11	25635140	25635269
1014	ENSMUSG00000006777	11	99368800	99383963
1015	ENSMUSG00000064165	11	99404940	99412164
1016	ENSMUSG00000059169	11	99428311	99433984
1017	ENSMUSG00000069722	11	99440956	99441691
1018	ENSMUSG00000069721	11	99446649	99447679
1019	ENSMUSG00000078132	11	99449993	99450292
1020	ENSMUSG00000047564	11	99456853	99457456
1021	ENSMUSG00000047253	11	99470802	99471842
1022	ENSMUSG00000075567	11	99473888	99474480
1023	ENSMUSG00000078131	11	99481287	99482165
1024	ENSMUSG00000049809	11	99488173	99488931
1025	ENSMUSG00000086688	11	99822988	99823935
1026	ENSMUSG00000051481	11	99827117	99828051
1027	ENSMUSG00000078255	11	99839301	99840377
1028	ENSMUSG00000082798	11	99846433	99846849
1029	ENSMUSG00000081547	11	99851905	99852144
1030	ENSMUSG00000078254	11	99868851	99869879
1031	ENSMUSG00000078253	11	99875536	99877423
1032	ENSMUSG00000082591	11	99878960	99879418
1033	ENSMUSG00000078252	11	99884060	99884820
1034	ENSMUSG00000035592	11	99902021	99907038
1035	ENSMUSG00000057723	11	99914460	99920694
1036	ENSMUSG00000043485	11	99928173	99932380
1037	ENSMUSG00000048981	11	99937472	99941377
1038	ENSMUSG00000087581	11	99943112	99976809
1039	ENSMUSG00000118536	11	99958759	99958947
1040	ENSMUSG00000020916	11	99992833	99996452
1041	ENSMUSG00000086702	11	99996597	100002932
1042	ENSMUSG00000044041	11	100008153	100012392
1043	ENSMUSG00000054146	11	100022584	100026754
1044	ENSMUSG00000098054	11	32724682	32725639
1045	ENSMUSG00000085676	11	32739762	32740725
1046	ENSMUSG00000020270	11	32768529	32774605
1047	ENSMUSG00000083303	11	32830362	32830940
1048	ENSMUSG00000085402	11	32853137	32876160
1049	ENSMUSG00000081254	11	32860373	32860603
1050	ENSMUSG00002075522	11	32934216	32934299
1051	ENSMUSG00000081076	11	32988816	32989703
1052	ENSMUSG00000087318	11	33018551	33030521
1053	ENSMUSG00000073052	11	33549302	33575618
1054	ENSMUSG00000053519	11	33579339	33943152
1055	ENSMUSG00000085240	11	33645894	33647908
1056	ENSMUSG00000087328	11	33655550	33661435
1057	ENSMUSG00000020155	11	33913013	33923641
1058	ENSMUSG00000085684	11	33923961	34048554
1059	ENSMUSG00000002699	11	33996920	34042295
1060	ENSMUSG00000086243	11	34091827	34093421
1061	ENSMUSG00000047861	11	34154338	34158089
1062	ENSMUSG00000020143	11	34176815	34674719
1063	ENSMUSG00000087122	11	34249707	34258113
1064	ENSMUSG00000069911	11	34264758	34372640
1065	ENSMUSG00000085090	11	34771166	34773358
1066	ENSMUSG00000119023	11	34789844	34789950
1067	ENSMUSG00000056427	11	35012051	35599334
1068	ENSMUSG00000088125	11	35105228	35105364
1069	ENSMUSG00000082309	11	35214026	35214497
1070	ENSMUSG00000086311	11	35240896	35241612
1071	ENSMUSG00000065583	11	35507643	35507752
1072	ENSMUSG00000049336	11	35897483	37126791
1073	ENSMUSG00000087245	11	35971491	35974681
1074	ENSMUSG00000086375	11	36168868	36170814
1075	ENSMUSG00000065173	11	36613709	36613814
1076	ENSMUSG00000085301	11	39899021	40228658
1077	ENSMUSG00000082295	11	40313521	40314181
1078	ENSMUSG00000080749	11	40320364	40320883
1079	ENSMUSG00000085588	11	40365545	40366504
1080	ENSMUSG00000081097	11	40396425	40396890
1081	ENSMUSG00000082390	11	40460144	40461352
1082	ENSMUSG00000080835	11	40503545	40503890
1083	ENSMUSG00000007653	11	42310584	42519855
1084	ENSMUSG00002076784	11	42788322	42788633
1085	ENSMUSG00000055456	11	42926573	42928105
1086	ENSMUSG00000085951	11	42996967	43007121
1087	ENSMUSG00000055415	11	43040704	43153112
1088	ENSMUSG00000085533	11	43088251	43150611
1089	ENSMUSG00000086791	11	43150618	43201915
1090	ENSMUSG00000065601	11	43265224	43265288
1091	ENSMUSG00000084889	11	43276309	43278010
1092	ENSMUSG00000050541	11	43665433	43792037
1093	ENSMUSG00000087172	11	43849916	44025814
1094	ENSMUSG00000086738	11	44156390	44158036
1095	ENSMUSG00000057098	11	44508144	44898918
1096	ENSMUSG00000084773	11	44993693	45007755
1097	ENSMUSG00000087089	11	45051770	45104483
1098	ENSMUSG00000103248	11	45080397	45080699
1099	ENSMUSG00000104099	11	45165245	45187217
1100	ENSMUSG00000080981	11	45171421	45171781
1101	ENSMUSG00000085476	11	45299869	45359331
1102	ENSMUSG00000077320	11	45530210	45530341
1103	ENSMUSG00000020395	11	46215977	46280342
1104	ENSMUSG00000085853	11	46233114	46235847
1105	ENSMUSG00000040405	11	46625907	46670405
1106	ENSMUSG00000055546	11	46701627	46735159
1107	ENSMUSG00000082818	11	46765240	46765584
1108	ENSMUSG00000020354	11	46787080	47879796
1109	ENSMUSG00000082792	11	47432259	47433133
1110	ENSMUSG00000065804	11	47803212	47803372
1111	ENSMUSG00000081952	11	48180811	48181140
1112	ENSMUSG00000083954	11	48442080	48443351
1113	ENSMUSG00000083159	11	48459182	48459842
1114	ENSMUSG00000082250	11	48486106	48486636
1115	ENSMUSG00000088425	11	48575536	48575654
1116	ENSMUSG00000083460	11	48625381	48626388
1117	ENSMUSG00000058163	11	48778249	48793041
1118	ENSMUSG00000048852	11	48795483	48883053
1119	ENSMUSG00000078153	11	48836181	48837017
1120	ENSMUSG00000069893	11	48836977	48870225
1121	ENSMUSG00000040328	11	48869716	49026214
1122	ENSMUSG00000078922	11	48876154	48884999
1123	ENSMUSG00000084153	11	48887501	48888540
1124	ENSMUSG00000069892	11	48906701	48942069
1125	ENSMUSG00000078921	11	48948021	48955033
1126	ENSMUSG00000083178	11	48960523	48961897
1127	ENSMUSG00000078920	11	48967414	48987801
1128	ENSMUSG00000082116	11	48979061	48979370
1129	ENSMUSG00000047511	11	49000809	49005701
1130	ENSMUSG00000050763	11	49033101	49041280
1131	ENSMUSG00000048378	11	49045204	49053681
1132	ENSMUSG00000040283	11	49056412	49077986
1133	ENSMUSG00000100923	11	49195568	49210848
1134	ENSMUSG00000101874	11	49213569	49220637
1135	ENSMUSG00000059729	11	49379897	49388323
1136	ENSMUSG00000044170	11	49397551	49408172
1137	ENSMUSG00000107417	11	49410475	49418026
1138	ENSMUSG00000063827	11	49419074	49429518
1139	ENSMUSG00000095187	11	49434276	49446954
1140	ENSMUSG00000107645	11	49447705	49456686
1141	ENSMUSG00000042200	11	62842019	62883921
1142	ENSMUSG00000087604	11	62881279	62894960
1143	ENSMUSG00000042189	11	62952480	62985790
1144	ENSMUSG00000081600	11	63203136	63204137
1145	ENSMUSG00000082256	11	63490458	63491749
1146	ENSMUSG00000083142	11	63707845	63709126
1147	ENSMUSG00000081455	11	63737009	63737644
1148	ENSMUSG00000087622	11	64055399	64072997
1149	ENSMUSG00000047759	11	64326158	64413667
1150	ENSMUSG00002076830	11	64481321	64481466
1151	ENSMUSG00000081756	11	64650543	64650853
1152	ENSMUSG00000036545	11	50492911	50698400
1153	ENSMUSG00000065104	11	65517220	65517329
1154	ENSMUSG00000063564	11	51180747	51474745
1155	ENSMUSG00000056752	11	65722108	66059377
1156	ENSMUSG00000084967	11	66058861	66192063
1157	ENSMUSG00000053930	11	66102551	66416790
1158	ENSMUSG00000080978	11	66454433	66455411
1159	ENSMUSG00000033196	11	67061853	67088343
1160	ENSMUSG00000085479	11	67086506	67090060
1161	ENSMUSG00000056328	11	67090878	67115401
1162	ENSMUSG00000085348	11	67102082	67128399
1163	ENSMUSG00000057003	11	67128855	67151272
1164	ENSMUSG00000055775	11	67167950	67199460
1165	ENSMUSG00000036264	11	52655461	53079365
1166	ENSMUSG00000087668	11	53002278	53010883
1167	ENSMUSG00000035441	11	80372952	80670851
1168	ENSMUSG00000053184	11	80749191	80758640
1169	ENSMUSG00000020704	11	80770995	81859283
1170	ENSMUSG00000082027	11	80937620	80939597
1171	ENSMUSG00000085130	11	80963229	80974184
1172	ENSMUSG00000086971	11	81275839	81293317
1173	ENSMUSG00000009185	11	82006011	82007625
1174	ENSMUSG00000020702	11	82067483	82196516
1175	ENSMUSG00000055333	11	55141435	55227390
1176	ENSMUSG00000000263	11	55405064	55499024
1177	ENSMUSG00000083363	11	55445766	55446235
1178	ENSMUSG00000086020	11	55662914	55961674
1179	ENSMUSG00000037393	11	55915813	55931836
1180	ENSMUSG00000084169	11	56153681	56153909
1181	ENSMUSG00000065635	11	56153991	56154066
1182	ENSMUSG00000081749	11	56350175	56350900
1183	ENSMUSG00000088228	11	56373775	56373870
1184	ENSMUSG00000020524	11	56902213	57221070
1185	ENSMUSG00000082476	11	57339933	57340670
1186	ENSMUSG00000013653	11	58311937	58316850
1187	ENSMUSG00000058287	11	58323385	58332448
1188	ENSMUSG00000052642	11	58336975	58343749
1189	ENSMUSG00000043314	11	58344931	58353096
1190	ENSMUSG00000050813	11	58378776	58383381
1191	ENSMUSG00000050965	11	107824213	108234754
1192	ENSMUSG00000084978	11	108072676	108084952
1193	ENSMUSG00000000049	11	108234180	108305222
1194	ENSMUSG00000084916	11	108268703	108271919
1195	ENSMUSG00000020728	11	108316018	108751441
1196	ENSMUSG00000083723	11	108607309	108607732
1197	ENSMUSG00000119031	11	108957810	108957916
1198	ENSMUSG00000078605	11	109030117	109035195
1199	ENSMUSG00000081524	11	109050013	109051020
1200	ENSMUSG00000085734	11	109659312	109661425
1201	ENSMUSG00000020617	11	109678477	109718872
1202	ENSMUSG00000087139	11	109688009	109693622
1203	ENSMUSG00000041828	11	109916460	109986804
1204	ENSMUSG00000048616	11	89191464	89193158
1205	ENSMUSG00000085798	11	89193549	89200254
1206	ENSMUSG00000047773	11	89281049	89732092
1207	ENSMUSG00000041797	11	109991575	110059022
1208	ENSMUSG00000020553	11	89873491	89893720
1209	ENSMUSG00000069763	11	89921174	89927334
1210	ENSMUSG00000085074	11	90025668	90034450
1211	ENSMUSG00002076440	11	90075835	90075953
1212	ENSMUSG00000110344	11	90078509	90142081
1213	ENSMUSG00000109967	11	90078934	90158407
1214	ENSMUSG00000003948	11	90140282	90169415
1215	ENSMUSG00000003949	11	90227362	90281721
1216	ENSMUSG00000044749	11	110067646	110142602
1217	ENSMUSG00000020546	11	90367318	90528910
1218	ENSMUSG00000051497	11	110858859	110918794
1219	ENSMUSG00000082448	11	111503643	111504132
1220	ENSMUSG00000081666	11	111615474	111616450
1221	ENSMUSG00000086752	11	111687173	111691702
1222	ENSMUSG00000081088	11	111933626	111934404
1223	ENSMUSG00000085324	11	111998264	112023022
1224	ENSMUSG00000000567	11	112673050	112678586
1225	ENSMUSG00000075437	11	112683557	112689834
1226	ENSMUSG00000020624	11	112715980	112723295
1227	ENSMUSG00000056158	11	92988854	93492575
1228	ENSMUSG00000119015	11	93304044	93304150
1229	ENSMUSG00000082453	11	93541585	93542795
1230	ENSMUSG00000080872	11	93585908	93586377
1231	ENSMUSG00000041592	11	113667200	113957872
1232	ENSMUSG00000020811	11	71640746	71680473
1233	ENSMUSG00000077456	11	71738902	71739032
1234	ENSMUSG00000085528	11	71819297	71830948
1235	ENSMUSG00000082459	11	8062363	8064094
1236	ENSMUSG00000004668	11	9141942	9634259
1237	ENSMUSG00000062511	11	11539223	11577835
1238	ENSMUSG00000020176	11	11880508	11988683
1239	ENSMUSG00000064802	11	12004148	12004303
1240	ENSMUSG00000089034	11	12626933	12627073
1241	ENSMUSG00000088509	11	12642813	12642942
1242	ENSMUSG00000101316	11	16585109	16586066
1243	ENSMUSG00000081332	11	16593009	16593921
1244	ENSMUSG00002075576	11	16595438	16595538
1245	ENSMUSG00000119782	11	16682605	16682711
1246	ENSMUSG00000020122	11	16702203	16868158
1247	ENSMUSG00000085091	11	16765431	16780702
1248	ENSMUSG00000020120	11	16921206	17002381
1249	ENSMUSG00000083752	11	16967852	16972080
1250	ENSMUSG00000044629	11	17001586	17029371
1251	ENSMUSG00002075230	11	17498286	17498609
1252	ENSMUSG00000082411	11	17588503	17589183
1253	ENSMUSG00000085453	11	18045986	18053384
1254	ENSMUSG00000102178	11	18386242	18386836
1255	ENSMUSG00000081101	11	18527227	18528479
1256	ENSMUSG00000085806	11	18545248	18660222
1257	ENSMUSG00000065384	11	18688695	18688796
1258	ENSMUSG00000086025	11	19015276	19025740
1259	ENSMUSG00000102585	11	19066579	19067434
1260	ENSMUSG00000082737	11	19333685	19334708
1261	ENSMUSG00000086911	11	19576761	19578061
1262	ENSMUSG00000089210	11	19643155	19643298
1263	ENSMUSG00000082100	11	19670355	19671472
1264	ENSMUSG00000087058	11	67462448	67468292
1265	ENSMUSG00000049928	11	67552328	67661979
1266	ENSMUSG00000020907	11	67586152	67594159
1267	ENSMUSG00000097886	11	67665434	67680724
1268	ENSMUSG00000033044	11	67689013	67706828
1269	ENSMUSG00000033066	11	67345917	67575800
1270	ENSMUSG00000085652	11	11592203	11635400
1271	ENSMUSG00000073145	11	11645133	11646439
1272	ENSMUSG00000018654	11	11634980	11722926
1273	ENSMUSG00000046095	11	99971674	99979100
1274	ENSMUSG00000048013	11	99983019	99987067
1275	ENSMUSG00000020542	11	65067387	65160815
1276	ENSMUSG00000041674	11	112554753	112672802
1277	ENSMUSG00000120650	11	62942158	62946164
1278	ENSMUSG00000120703	11	45511198	45644439
1279	ENSMUSG00000087452	11	11507407	11529462
1280	ENSMUSG00000087497	11	63970270	64052746
1281	ENSMUSG00000087259	11	112934701	113092720
1282	ENSMUSG00000121240	11	90011189	90021069
1283	ENSMUSG00000120674	11	24205660	24218895
1284	ENSMUSG00000086170	11	43120381	43123098
1285	ENSMUSG00000120678	11	65533072	65540678
1286	ENSMUSG00000081287	11	58368160	58369099
1287	ENSMUSG00000121417	11	58367434	58372226
1288	ENSMUSG00002074926	11	50401729	50402004
1289	ENSMUSG00000086490	11	64731426	64734579
1290	ENSMUSG00000085162	11	65164428	65256757
1291	ENSMUSG00000020703	11	81751499	81785408
1292	ENSMUSG00000109297	11	81873945	81910793
1293	ENSMUSG00000084996	11	81876232	81879595
1294	ENSMUSG00000035385	11	81926397	81928279
1295	ENSMUSG00000035373	11	81936538	81938351
1296	ENSMUSG00000020676	11	81948649	81953781
1297	ENSMUSG00000035352	11	81992671	81994226
1298	ENSMUSG00000113666	12	13657790	13677647
1299	ENSMUSG00000113283	12	13718854	13726085
1300	ENSMUSG00000097973	12	13802675	13803666
1301	ENSMUSG00000113855	12	13837904	13842338
1302	ENSMUSG00000113863	12	13838558	13840253
1303	ENSMUSG00000113397	12	13840265	13841711
1304	ENSMUSG00000113522	12	14063085	14107867
1305	ENSMUSG00000114026	12	14080353	14083322
1306	ENSMUSG00000113167	12	14178117	14180649
1307	ENSMUSG00000020607	12	14196831	14202055
1308	ENSMUSG00000020601	12	15841728	15866923
1309	ENSMUSG00000098480	12	15850995	15851102
1310	ENSMUSG00000097580	12	15867004	15938156
1311	ENSMUSG00000113629	12	15892759	15900626
1312	ENSMUSG00000113222	12	15915145	15915698
1313	ENSMUSG00000113739	12	16026265	16030489
1314	ENSMUSG00000113930	12	16030648	16065546
1315	ENSMUSG00000113142	12	16205102	16205624
1316	ENSMUSG00000113735	12	16235774	16256473
1317	ENSMUSG00000113892	12	16279751	16282228
1318	ENSMUSG00000113868	12	110013120	110052857
1319	ENSMUSG00000113217	12	110028704	110028932
1320	ENSMUSG00000061603	12	52746166	53202382
1321	ENSMUSG00000119139	12	53093491	53093609
1322	ENSMUSG00000021010	12	53294940	54118958
1323	ENSMUSG00000113179	12	53350135	53356629
1324	ENSMUSG00000046782	12	57610899	57784714
1325	ENSMUSG00000111886	12	57745387	57745848
1326	ENSMUSG00000112704	12	57997997	58124222
1327	ENSMUSG00000035431	12	58258558	58261230
1328	ENSMUSG00000045930	12	58311506	58316076
1329	ENSMUSG00000112487	12	58810692	58811736
1330	ENSMUSG00000112785	12	58860669	58861983
1331	ENSMUSG00000098229	12	59338750	59339724
1332	ENSMUSG00000112583	12	59363869	59364955
1333	ENSMUSG00000112867	12	59383614	59383797
1334	ENSMUSG00000112671	12	59397762	59398303
1335	ENSMUSG00000111978	12	59401605	59402395
1336	ENSMUSG00000112937	12	25179173	25184930
1337	ENSMUSG00000113587	12	25200914	25259376
1338	ENSMUSG00000114033	12	25231767	25239629
1339	ENSMUSG00000113745	12	25332594	25332938
1340	ENSMUSG00000114105	12	25350070	25354612
1341	ENSMUSG00002074929	12	25737800	25737905
1342	ENSMUSG00000114111	12	25869763	25870540
1343	ENSMUSG00000113827	12	25921152	25921560
1344	ENSMUSG00000113550	12	26141961	26260504
1345	ENSMUSG00000113611	12	26200315	26200512
1346	ENSMUSG00000113115	12	26261266	26290706
1347	ENSMUSG00000113813	12	26285529	26302544
1348	ENSMUSG00000113218	12	26864370	26884872
1349	ENSMUSG00000113421	12	27648200	27665361
1350	ENSMUSG00000077344	12	27681802	27681926
1351	ENSMUSG00000113213	12	88555386	88557207
1352	ENSMUSG00000113538	12	88596534	88598648
1353	ENSMUSG00000114001	12	88598126	88673589
1354	ENSMUSG00000113997	12	88599039	88632169
1355	ENSMUSG00000066392	12	88689646	90301709
1356	ENSMUSG00000113055	12	90034873	90039147
1357	ENSMUSG00000113023	12	90458399	90458883
1358	ENSMUSG00000114032	12	90554345	90555419
1359	ENSMUSG00000095079	12	113218450	113223856
1360	ENSMUSG00000097157	12	90704975	90836009
1361	ENSMUSG00000087642	12	113232880	113236868
1362	ENSMUSG00000097071	12	90719982	90936572
1363	ENSMUSG00000064548	12	90768393	90768509
1364	ENSMUSG00000089439	12	90781971	90782099
1365	ENSMUSG00000113806	12	90905009	90905156
1366	ENSMUSG00000113747	12	90936723	90938292
1367	ENSMUSG00000076612	12	113248945	113252552
1368	ENSMUSG00002076394	12	90947999	90948321
1369	ENSMUSG00000076613	12	113266585	113271553
1370	ENSMUSG00000102962	12	113279332	113281497
1371	ENSMUSG00000076614	12	113288860	113294143
1372	ENSMUSG00000076615	12	113319844	113324852
1373	ENSMUSG00000090726	12	113333142	113335821
1374	ENSMUSG00000104218	12	113344631	113345181
1375	ENSMUSG00000103198	12	113360391	113360844
1376	ENSMUSG00000102832	12	113360849	113361205
1377	ENSMUSG00000104213	12	113370224	113379944
1378	ENSMUSG00000076617	12	113382178	113386350
1379	ENSMUSG00002075914	12	113388265	113388342
1380	ENSMUSG00002075660	12	113388339	113388408
1381	ENSMUSG00002074884	12	113388344	113388403
1382	ENSMUSG00002076091	12	113388770	113388847
1383	ENSMUSG00000113387	12	28960228	29091873
1384	ENSMUSG00002076657	12	29085179	29085293
1385	ENSMUSG00000113544	12	29154486	29156849
1386	ENSMUSG00000113986	12	29189166	29249767
1387	ENSMUSG00000112776	12	29366914	29367567
1388	ENSMUSG00000061533	12	90965266	91351183
1389	ENSMUSG00000076618	12	113392134	113392187
1390	ENSMUSG00000112933	12	68857958	68859071
1391	ENSMUSG00000113320	12	68943303	69041744
1392	ENSMUSG00000113098	12	69017344	69036151
1393	ENSMUSG00000076619	12	113392705	113392752
1394	ENSMUSG00000076620	12	113393088	113393187
1395	ENSMUSG00000061911	12	29578383	29973212
1396	ENSMUSG00000112663	12	29725627	29736444
1397	ENSMUSG00000076621	12	113393401	113393453
1398	ENSMUSG00000094028	12	113394148	113394158
1399	ENSMUSG00000094552	12	113411834	113411849
1400	ENSMUSG00000096420	12	113413208	113413219
1401	ENSMUSG00000095656	12	113414471	113414487
1402	ENSMUSG00000094957	12	113418562	113418571
1403	ENSMUSG00000094057	12	113420340	113420356
1404	ENSMUSG00000094268	12	113423484	113423512
1405	ENSMUSG00000096884	12	113423721	113423730
1406	ENSMUSG00000096250	12	113424989	113425005
1407	ENSMUSG00000095592	12	113428144	113428172
1408	ENSMUSG00000093876	12	113428381	113428390
1409	ENSMUSG00000095897	12	113429647	113429663
1410	ENSMUSG00000103203	12	113432809	113432837
1411	ENSMUSG00000096396	12	113433046	113433055
1412	ENSMUSG00000095444	12	113434314	113434330
1413	ENSMUSG00000096301	12	113438495	113438523
1414	ENSMUSG00000102532	12	113438732	113438741
1415	ENSMUSG00000096568	12	113439020	113439036
1416	ENSMUSG00000020674	12	29987607	30067657
1417	ENSMUSG00000096464	12	113551887	113552322
1418	ENSMUSG00000103934	12	113553587	113554033
1419	ENSMUSG00000095612	12	113561066	113561597
1420	ENSMUSG00000103111	12	113567080	113567548
1421	ENSMUSG00000094164	12	113574807	113575237
1422	ENSMUSG00000102645	12	113576609	113577062
1423	ENSMUSG00000094951	12	113589126	113589576
1424	ENSMUSG00000104103	12	113593614	113594487
1425	ENSMUSG00000102848	12	113598407	113598780
1426	ENSMUSG00000095866	12	113616911	113617344
1427	ENSMUSG00000020673	12	30104658	30182623
1428	ENSMUSG00000103262	12	113618584	113619044
1429	ENSMUSG00000066389	12	91857670	91858047
1430	ENSMUSG00000090395	12	113618587	113618864
1431	ENSMUSG00000098159	12	91935173	91936351
1432	ENSMUSG00000112953	12	91975378	91975949
1433	ENSMUSG00000113236	12	91977193	91979185
1434	ENSMUSG00000113643	12	92127667	92128213
1435	ENSMUSG00000095285	12	113625389	113625913
1436	ENSMUSG00000114085	12	92186151	92186748
1437	ENSMUSG00000104278	12	113633394	113633767
1438	ENSMUSG00000102182	12	113646086	113646511
1439	ENSMUSG00000096498	12	113649102	113649665
1440	ENSMUSG00000103185	12	113650846	113651341
1441	ENSMUSG00000095429	12	113665744	113666198
1442	ENSMUSG00000096670	12	113680290	113680723
1443	ENSMUSG00000103240	12	113681938	113682851
1444	ENSMUSG00000103860	12	113688381	113688816
1445	ENSMUSG00000112661	12	97810642	97811375
1446	ENSMUSG00000111885	12	97836038	97838779
1447	ENSMUSG00000020672	12	30224481	30423374
1448	ENSMUSG00000112812	12	98042614	98074826
1449	ENSMUSG00000112086	12	98065616	98066614
1450	ENSMUSG00002075546	12	30507967	30508070
1451	ENSMUSG00000100674	12	30532821	30537051
1452	ENSMUSG00000112665	12	30536754	30536988
1453	ENSMUSG00000033854	12	98395696	98544569
1454	ENSMUSG00000113927	12	98411076	98414593
1455	ENSMUSG00000102315	12	114773041	114773474
1456	ENSMUSG00000102512	12	114775941	114776365
1457	ENSMUSG00000102281	12	114780719	114781146
1458	ENSMUSG00000096649	12	114792884	114793317
1459	ENSMUSG00000102656	12	114798843	114799276
1460	ENSMUSG00000102942	12	114807271	114807703
1461	ENSMUSG00000093894	12	115122023	115122455
1462	ENSMUSG00000094505	12	115129397	115129840
1463	ENSMUSG00000103665	12	115139495	115140060
1464	ENSMUSG00000094787	12	115157295	115157754
1465	ENSMUSG00000095589	12	115171715	115172211
1466	ENSMUSG00000103737	12	115188479	115189064
1467	ENSMUSG00000096672	12	115459245	115459678
1468	ENSMUSG00002075484	12	115462639	115462714
1469	ENSMUSG00000094088	12	115471165	115471651
1470	ENSMUSG00000106325	12	115482960	115483402
1471	ENSMUSG00000105680	12	115489971	115490579
1472	ENSMUSG00000104593	12	115495676	115496105
1473	ENSMUSG00000105599	12	115509689	115510017
1474	ENSMUSG00000095170	12	115530769	115531211
1475	ENSMUSG00000106283	12	115554043	115554816
1476	ENSMUSG00000095519	12	115556730	115557211
1477	ENSMUSG00000095863	12	115567560	115567996
1478	ENSMUSG00000105582	12	115574960	115575253
1479	ENSMUSG00000106077	12	115579293	115580441
1480	ENSMUSG00000106420	12	115580427	115581409
1481	ENSMUSG00000094502	12	115586781	115587215
1482	ENSMUSG00000076731	12	115611565	115612007
1483	ENSMUSG00000105737	12	115622633	115623256
1484	ENSMUSG00000105749	12	115736963	115738611
1485	ENSMUSG00000106599	12	115754213	115754647
1486	ENSMUSG00000094124	12	115766268	115766700
1487	ENSMUSG00000091087	12	115772047	115772480
1488	ENSMUSG00000105669	12	115778574	115779195
1489	ENSMUSG00000104780	12	115794896	115795667
1490	ENSMUSG00000096020	12	115797570	115798038
1491	ENSMUSG00000011171	12	116041346	116109881
1492	ENSMUSG00000021176	12	99659304	99850698
1493	ENSMUSG00000056553	12	116449340	117240469
1494	ENSMUSG00000113795	12	116814098	116816722
1495	ENSMUSG00000020573	12	32223472	32258658
1496	ENSMUSG00000111893	12	32269960	32270668
1497	ENSMUSG00000112578	12	32296258	32298623
1498	ENSMUSG00002076203	12	32404884	32405201
1499	ENSMUSG00000112617	12	32723179	32723293
1500	ENSMUSG00000112218	12	32760160	32762531
1501	ENSMUSG00000045404	12	99930758	100028941
1502	ENSMUSG00000112076	12	33546066	33546896
1503	ENSMUSG00000021071	12	70291307	70394388
1504	ENSMUSG00000113694	12	70297939	70322371
1505	ENSMUSG00000112945	12	70394236	70398480
1506	ENSMUSG00000004698	12	34097579	34967094
1507	ENSMUSG00000113741	12	35584420	35640445
1508	ENSMUSG00000113548	12	35652543	35744681
1509	ENSMUSG00000113985	12	35722281	35745117
1510	ENSMUSG00000113833	12	35796228	35798246
1511	ENSMUSG00000090050	12	102094065	102096165
1512	ENSMUSG00000041771	12	102094992	102233350
1513	ENSMUSG00000105037	12	102219731	102219946
1514	ENSMUSG00000064776	12	102219732	102219946
1515	ENSMUSG00000044456	12	102249307	102357114
1516	ENSMUSG00000021198	12	102915118	103150324
1517	ENSMUSG00000021108	12	73631570	73824959
1518	ENSMUSG00000041669	12	103163167	103208409
1519	ENSMUSG00000113022	12	74393115	74395596
1520	ENSMUSG00000034402	12	74943994	75224106
1521	ENSMUSG00000046768	12	75355096	75448230
1522	ENSMUSG00000056899	12	41074089	42002371
1523	ENSMUSG00000113105	12	41844965	41875306
1524	ENSMUSG00000113370	12	41965491	42063539
1525	ENSMUSG00000060807	12	103612889	103623471
1526	ENSMUSG00000071179	12	103635067	103642398
1527	ENSMUSG00000021081	12	103654303	103661788
1528	ENSMUSG00000090478	12	103665787	103670878
1529	ENSMUSG00000092075	12	104046908	104052983
1530	ENSMUSG00000041550	12	104067372	104072396
1531	ENSMUSG00002076045	12	104075542	104075649
1532	ENSMUSG00000041536	12	104078983	104088155
1533	ENSMUSG00000066364	12	104094255	104105804
1534	ENSMUSG00000066361	12	104112641	104120129
1535	ENSMUSG00000091573	12	104139562	104144555
1536	ENSMUSG00000046314	12	44899267	45121492
1537	ENSMUSG00000086012	12	45006430	45017661
1538	ENSMUSG00000064800	12	46031126	46031332
1539	ENSMUSG00000112915	12	46316533	46320667
1540	ENSMUSG00000112088	12	46328689	46329012
1541	ENSMUSG00000002688	12	50388014	50695881
1542	ENSMUSG00000112372	12	50799880	50947768
1543	ENSMUSG00000112154	12	50941882	50942254
1544	ENSMUSG00000112685	12	51032083	51051656
1545	ENSMUSG00000111986	12	51051941	51109326
1546	ENSMUSG00002076018	12	51132470	51132586
1547	ENSMUSG00000112926	12	51180334	51181485
1548	ENSMUSG00000077707	12	77861454	77861583
1549	ENSMUSG00000112551	12	77866356	77866597
1550	ENSMUSG00000092066	12	106408912	106413925
1551	ENSMUSG00000091762	12	106425409	106425754
1552	ENSMUSG00000091442	12	106474501	106476169
1553	ENSMUSG00000091887	12	106511096	106512585
1554	ENSMUSG00000091583	12	106525009	106541183
1555	ENSMUSG00000085820	12	106651866	106682621
1556	ENSMUSG00000085801	12	106804241	106845100
1557	ENSMUSG00000083861	12	106852705	106853185
1558	ENSMUSG00000086319	12	106920071	106922187
1559	ENSMUSG00000085120	12	107045619	107065932
1560	ENSMUSG00000086037	12	107095940	107098835
1561	ENSMUSG00000086060	12	107113423	107126466
1562	ENSMUSG00000082362	12	107171335	107172325
1563	ENSMUSG00000090607	12	107385400	107385688
1564	ENSMUSG00000113415	12	107429528	107454842
1565	ENSMUSG00000060375	12	107454891	107455895
1566	ENSMUSG00000079359	12	107579259	107580099
1567	ENSMUSG00000085641	12	107689999	107701755
1568	ENSMUSG00000086975	12	107710395	107750300
1569	ENSMUSG00000048251	12	107876662	107969861
1570	ENSMUSG00000079055	12	81244689	81379954
1571	ENSMUSG00000098128	12	81275058	81290032
1572	ENSMUSG00000113306	12	109064153	109064479
1573	ENSMUSG00000021219	12	82635066	83208830
1574	ENSMUSG00002075905	12	82819094	82819230
1575	ENSMUSG00000077630	12	82819095	82819230
1576	ENSMUSG00000100890	12	82979294	82985929
1577	ENSMUSG00000102249	12	83006621	83007931
1578	ENSMUSG00000102029	12	83110166	83145648
1579	ENSMUSG00000104380	12	83168089	83168890
1580	ENSMUSG00000103387	12	83168988	83169929
1581	ENSMUSG00000021221	12	83260519	83534490
1582	ENSMUSG00000020627	12	5127472	5425682
1583	ENSMUSG00000112020	12	5285156	5285964
1584	ENSMUSG00000037735	12	5425870	5466631
1585	ENSMUSG00000112323	12	7574002	7909766
1586	ENSMUSG00000073233	12	7909900	7910907
1587	ENSMUSG00000112615	12	7928109	7933870
1588	ENSMUSG00000112465	12	7947573	7948274
1589	ENSMUSG00000020609	12	8027648	8066835
1590	ENSMUSG00000112694	12	8092721	8259165
1591	ENSMUSG00000113913	12	9421438	9523770
1592	ENSMUSG00000066632	12	10948986	10950240
1593	ENSMUSG00000054459	12	11375243	11486614
1594	ENSMUSG00000113220	12	13037318	13044200
1595	ENSMUSG00000113928	12	13096729	13104730
1596	ENSMUSG00000112988	12	13152846	13165904
1597	ENSMUSG00000113284	12	13175777	13177193
1598	ENSMUSG00000113937	12	13199681	13200161
1599	ENSMUSG00000007682	12	90691326	90705812
1600	ENSMUSG00000113042	12	110050254	110051614
1601	ENSMUSG00000113331	12	110118088	110124511
1602	ENSMUSG00000113733	12	110144390	110154495
1603	ENSMUSG00000113586	12	16257734	16336120
1604	ENSMUSG00000113975	12	16254912	16271303
1605	ENSMUSG00000098158	12	15656325	15779692
1606	ENSMUSG00000120697	12	25237501	25239096
1607	ENSMUSG00000120754	12	113389913	113390546
1608	ENSMUSG00000094002	12	27100949	27210632
1609	ENSMUSG00000112006	12	7920535	8000194
1610	ENSMUSG00000120841	12	104044204	104045428
1611	ENSMUSG00000120391	12	83046051	83051294
1612	ENSMUSG00000102098	12	30445811	30517400
1613	ENSMUSG00000084871	12	107149807	107152995
1614	ENSMUSG00000113669	12	25353756	25521978
1615	ENSMUSG00000120259	12	27233205	27257651
1616	ENSMUSG00000020642	12	26350963	26465253
1617	ENSMUSG00000114048	12	26396716	26421747
1618	ENSMUSG00000098771	12	26464900	26465009
1619	ENSMUSG00000113033	12	26481152	26486818
1620	ENSMUSG00000020641	12	26492745	26506451
1621	ENSMUSG00000113059	12	26535904	26536790
1622	ENSMUSG00000020638	12	26519203	26529836
1623	ENSMUSG00000113011	12	87828136	87830737
1624	ENSMUSG00000113286	12	87832555	87834973
1625	ENSMUSG00000113025	12	87855937	87856410
1626	ENSMUSG00000113801	12	88225683	88226155
1627	ENSMUSG00000114145	12	88237135	88237384
1628	ENSMUSG00000113133	12	88247128	88249540
1629	ENSMUSG00000094635	12	88251308	88253839
1630	ENSMUSG00000112979	12	88269583	88271959
1631	ENSMUSG00000072905	12	87840842	87844629
1632	ENSMUSG00000113971	12	87859578	87863503
1633	ENSMUSG00000079029	12	88237410	88241270
1634	ENSMUSG00000113116	12	28573049	28573355
1635	ENSMUSG00000020636	12	28603754	28632522
1636	ENSMUSG00000120379	12	28948567	29001599
1637	ENSMUSG00002075821	12	102954088	102954222
1638	ENSMUSG00000113706	12	102994208	102994671
1639	ENSMUSG00000120322	12	73820368	73828279
1640	ENSMUSG00000113321	12	73840257	73855185
1641	ENSMUSG00000113699	12	73869361	73871328
1642	ENSMUSG00000087700	12	73889813	73996588
1643	ENSMUSG00000020633	12	28487794	28602448
1644	ENSMUSG00000093765	12	116066389	116102268
1645	ENSMUSG00000113304	12	116115223	116115961
1646	ENSMUSG00002076861	12	116115721	116115841
1647	ENSMUSG00000113002	12	116126608	116127429
1648	ENSMUSG00000118807	12	116136933	116137039
1649	ENSMUSG00000044912	12	74044435	74320041
1650	ENSMUSG00000100192	12	74269272	74281914
1651	ENSMUSG00000114381	13	39949797	39950420
1652	ENSMUSG00000065256	13	40012339	40012503
1653	ENSMUSG00000114957	13	40030511	40037857
1654	ENSMUSG00000047094	13	40155358	40514926
1655	ENSMUSG00000114248	13	40649664	40650949
1656	ENSMUSG00000114215	13	40687046	40687423
1657	ENSMUSG00000114198	13	40712796	40759955
1658	ENSMUSG00000114545	13	41696481	41713389
1659	ENSMUSG00000054258	13	41802919	41810253
1660	ENSMUSG00000058022	13	41916624	42001160
1661	ENSMUSG00000085759	13	41954259	41955271
1662	ENSMUSG00000099672	13	41996490	42003244
1663	ENSMUSG00000103479	13	42004194	42004656
1664	ENSMUSG00000089035	13	42055127	42055230
1665	ENSMUSG00000021367	13	42454952	42461466
1666	ENSMUSG00000113619	13	42455774	42458467
1667	ENSMUSG00000113000	13	42625796	42626253
1668	ENSMUSG00000113367	13	42722939	42723362
1669	ENSMUSG00002076214	13	42778470	42778560
1670	ENSMUSG00000054728	13	42834099	43292002
1671	ENSMUSG00000089710	13	42936168	42941734
1672	ENSMUSG00000085276	13	43021814	43023078
1673	ENSMUSG00000090135	13	43151987	43159543
1674	ENSMUSG00002075558	13	43205624	43205886
1675	ENSMUSG00000087202	13	43271149	43279193
1676	ENSMUSG00000113365	13	68208575	68208727
1677	ENSMUSG00000021536	13	68768162	69147660
1678	ENSMUSG00000098242	13	68958199	68958951
1679	ENSMUSG00000113859	13	69004652	69005676
1680	ENSMUSG00000113505	13	69143656	69146138
1681	ENSMUSG00000113121	13	69146912	69179669
1682	ENSMUSG00000103035	13	69164741	69166307
1683	ENSMUSG00000097522	13	69289348	69292084
1684	ENSMUSG00000114121	13	43836596	43854540
1685	ENSMUSG00000110016	13	43870267	43872514
1686	ENSMUSG00000015396	13	43938251	43956608
1687	ENSMUSG00000114192	13	43995914	43999633
1688	ENSMUSG00000113780	13	44018145	44022065
1689	ENSMUSG00000089107	13	44026278	44026385
1690	ENSMUSG00000113671	13	44102355	44106175
1691	ENSMUSG00000113276	13	44245504	44253436
1692	ENSMUSG00000089815	13	44274643	44278655
1693	ENSMUSG00000036110	13	23990976	24009163
1694	ENSMUSG00000103545	13	99778482	99779311
1695	ENSMUSG00000077673	13	99828907	99829037
1696	ENSMUSG00000113802	13	70107952	70111556
1697	ENSMUSG00000099639	13	70152169	70176467
1698	ENSMUSG00000113980	13	70155350	70155733
1699	ENSMUSG00000113074	13	70170078	70268068
1700	ENSMUSG00000112998	13	70209677	70212041
1701	ENSMUSG00000113573	13	70297919	70354091
1702	ENSMUSG00000077594	13	70316951	70317078
1703	ENSMUSG00000113463	13	70380941	70396241
1704	ENSMUSG00000114054	13	70570610	70570900
1705	ENSMUSG00000036083	13	24023417	24044699
1706	ENSMUSG00000113334	13	70798263	70804098
1707	ENSMUSG00000113909	13	70799124	70803906
1708	ENSMUSG00000113796	13	70824835	70830085
1709	ENSMUSG00000113794	13	70854352	70881326
1710	ENSMUSG00000078915	13	45231974	45232603
1711	ENSMUSG00000021335	13	24051733	24079713
1712	ENSMUSG00000047061	13	45232168	45234698
1713	ENSMUSG00000113553	13	45253433	45271206
1714	ENSMUSG00000021336	13	24079873	24098992
1715	ENSMUSG00000082558	13	24107783	24108147
1716	ENSMUSG00000050799	13	24117756	24118139
1717	ENSMUSG00000060081	13	24118445	24118834
1718	ENSMUSG00002075403	13	24118690	24118818
1719	ENSMUSG00000049538	13	70875921	70989930
1720	ENSMUSG00000113771	13	70988570	71007728
1721	ENSMUSG00000021337	13	24137439	24175197
1722	ENSMUSG00000021600	13	71031067	71032622
1723	ENSMUSG00000087603	13	24140792	24150158
1724	ENSMUSG00000102303	13	71216599	71219845
1725	ENSMUSG00000080580	13	71255208	71255328
1726	ENSMUSG00000113358	13	71635726	71760828
1727	ENSMUSG00000113305	13	71772729	71773093
1728	ENSMUSG00000113034	13	71773147	71773262
1729	ENSMUSG00000114038	13	71857174	72104671
1730	ENSMUSG00000060969	13	72106040	72111842
1731	ENSMUSG00000113594	13	72498340	72498790
1732	ENSMUSG00000113172	13	72515445	72519766
1733	ENSMUSG00000094989	13	72602881	72603459
1734	ENSMUSG00000113375	13	72616096	72619922
1735	ENSMUSG00000113858	13	72620321	72620688
1736	ENSMUSG00000113697	13	72850968	72853511
1737	ENSMUSG00000113837	13	72917550	72934461
1738	ENSMUSG00000113082	13	72957720	72964882
1739	ENSMUSG00000113952	13	73381514	73381856
1740	ENSMUSG00000046876	13	45703231	46118484
1741	ENSMUSG00000114131	13	45903048	45908682
1742	ENSMUSG00000113860	13	46214073	46222241
1743	ENSMUSG00000062282	13	46328904	46344522
1744	ENSMUSG00000038132	13	46571910	46584571
1745	ENSMUSG00000114752	13	46626145	46655460
1746	ENSMUSG00000021373	13	46655324	46803757
1747	ENSMUSG00002076569	13	46672160	46672237
1748	ENSMUSG00000114596	13	46758803	46773256
1749	ENSMUSG00000114576	13	100401253	100415325
1750	ENSMUSG00000078942	13	100417629	100454182
1751	ENSMUSG00000082956	13	100476652	100515468
1752	ENSMUSG00000021609	13	73684866	73726791
1753	ENSMUSG00000016756	13	24511387	24661360
1754	ENSMUSG00000084788	13	24519920	24598786
1755	ENSMUSG00000083165	13	24594089	24594423
1756	ENSMUSG00000114958	13	47488727	47494415
1757	ENSMUSG00000114843	13	47514862	47593030
1758	ENSMUSG00000114509	13	47821026	47821868
1759	ENSMUSG00000114959	13	48063911	48087777
1760	ENSMUSG00000047324	13	48113806	48172084
1761	ENSMUSG00000114810	13	48185249	48195947
1762	ENSMUSG00000097622	13	48197707	48416099
1763	ENSMUSG00000114881	13	48466146	48467727
1764	ENSMUSG00000114695	13	48512935	48561988
1765	ENSMUSG00000036006	13	24685508	24917799
1766	ENSMUSG00000085603	13	24780330	24788908
1767	ENSMUSG00000100596	13	100983941	101114423
1768	ENSMUSG00000104450	13	101009288	101012703
1769	ENSMUSG00000114738	13	101045605	101046397
1770	ENSMUSG00000114759	13	101082913	101083323
1771	ENSMUSG00000098005	13	101149527	101150494
1772	ENSMUSG00000096722	13	101175110	101175754
1773	ENSMUSG00000114590	13	101368635	101384059
1774	ENSMUSG00000100733	13	101390802	101600668
1775	ENSMUSG00000114295	13	101485260	101485689
1776	ENSMUSG00000103437	13	101579268	101579759
1777	ENSMUSG00000114652	13	101680285	101684660
1778	ENSMUSG00000114400	13	101681714	101684787
1779	ENSMUSG00000114700	13	101693739	101694339
1780	ENSMUSG00000099774	13	101742126	101742741
1781	ENSMUSG00000114223	13	101978048	101978814
1782	ENSMUSG00000114762	13	101991999	101992859
1783	ENSMUSG00000114717	13	102056928	102058899
1784	ENSMUSG00000102542	13	102250625	102252543
1785	ENSMUSG00002076822	13	102365177	102365460
1786	ENSMUSG00000114444	13	102503399	102503660
1787	ENSMUSG00000114846	13	102699695	102726793
1788	ENSMUSG00000114730	13	102741041	102743411
1789	ENSMUSG00000035910	13	25239987	25394689
1790	ENSMUSG00000048978	13	25436023	25454485
1791	ENSMUSG00000114427	13	25612152	25614110
1792	ENSMUSG00000083919	13	25639705	25640412
1793	ENSMUSG00000080840	13	25766254	25767369
1794	ENSMUSG00000082161	13	25864257	25865126
1795	ENSMUSG00000086531	13	26105016	26170276
1796	ENSMUSG00000081653	13	26971348	26971769
1797	ENSMUSG00000082236	13	27083674	27083979
1798	ENSMUSG00000114646	13	27152474	27242005
1799	ENSMUSG00000034751	13	102868994	103471005
1800	ENSMUSG00000091577	13	103296303	103300577
1801	ENSMUSG00000047643	13	103492760	103494212
1802	ENSMUSG00002075671	13	103532710	103532814
1803	ENSMUSG00000095940	13	103533617	103534099
1804	ENSMUSG00002076400	13	103557310	103557590
1805	ENSMUSG00000114206	13	103727903	103844141
1806	ENSMUSG00000086785	13	28694727	28695215
1807	ENSMUSG00000082730	13	29314194	29314741
1808	ENSMUSG00000038732	13	30320472	30430700
1809	ENSMUSG00000049115	13	30520424	30566850
1810	ENSMUSG00000086263	13	30799026	30808242
1811	ENSMUSG00000114175	13	50124037	50128296
1812	ENSMUSG00000090497	13	50130294	50131110
1813	ENSMUSG00000113963	13	50154383	50156294
1814	ENSMUSG00000113312	13	50203040	50205041
1815	ENSMUSG00000113888	13	50210477	50212421
1816	ENSMUSG00000069255	13	30843982	30895214
1817	ENSMUSG00000081905	13	30915760	30916019
1818	ENSMUSG00000021356	13	30933209	30950959
1819	ENSMUSG00000113515	13	30968416	30979209
1820	ENSMUSG00000021357	13	30997902	31158076
1821	ENSMUSG00000082014	13	31193160	31194345
1822	ENSMUSG00000114161	13	31256713	31261828
1823	ENSMUSG00000084175	13	31383069	31383638
1824	ENSMUSG00000087460	13	31397393	31425069
1825	ENSMUSG00000038372	13	32003562	32522723
1826	ENSMUSG00000113935	13	32155069	32156312
1827	ENSMUSG00000112944	13	32279262	32283158
1828	ENSMUSG00000113449	13	32716902	32720398
1829	ENSMUSG00000118652	13	32797999	32866498
1830	ENSMUSG00000044951	13	32884810	32967937
1831	ENSMUSG00000113737	13	52883651	52911241
1832	ENSMUSG00000113834	13	53657642	53687293
1833	ENSMUSG00000063166	13	53679739	53680095
1834	ENSMUSG00000113599	13	53789930	53793229
1835	ENSMUSG00000113329	13	53802621	53804116
1836	ENSMUSG00000112965	13	53835645	53854453
1837	ENSMUSG00000114143	13	53930663	53933009
1838	ENSMUSG00000114012	13	54042663	54044891
1839	ENSMUSG00000113982	13	54075327	54088807
1840	ENSMUSG00000021719	13	105082412	105191438
1841	ENSMUSG00000021718	13	105218630	105258290
1842	ENSMUSG00000021720	13	105266509	105431323
1843	ENSMUSG00000114367	13	106667506	106668325
1844	ENSMUSG00000059877	13	106683323	106683568
1845	ENSMUSG00000114422	13	106883578	106898087
1846	ENSMUSG00000113843	13	34577707	34578507
1847	ENSMUSG00000114170	13	34610213	34610414
1848	ENSMUSG00000113998	13	34684711	34690494
1849	ENSMUSG00000113554	13	34745969	34746278
1850	ENSMUSG00000113185	13	34794810	34796229
1851	ENSMUSG00000021411	13	34811817	34837469
1852	ENSMUSG00000086786	13	34836906	34850757
1853	ENSMUSG00000113044	13	34864716	34864904
1854	ENSMUSG00000113615	13	34895432	34899013
1855	ENSMUSG00000113822	13	34902039	34904734
1856	ENSMUSG00000113457	13	34904665	34912644
1857	ENSMUSG00000038246	13	34918833	34931606
1858	ENSMUSG00000113484	13	34965568	34998527
1859	ENSMUSG00000098003	13	78521106	78527247
1860	ENSMUSG00000114632	13	78522298	78532317
1861	ENSMUSG00000114639	13	78575367	78590643
1862	ENSMUSG00000114522	13	78631473	78710689
1863	ENSMUSG00000114475	13	107416115	107416691
1864	ENSMUSG00000114459	13	107484704	107485016
1865	ENSMUSG00000049233	13	107550644	107551229
1866	ENSMUSG00000113738	13	35236710	35267243
1867	ENSMUSG00000113906	13	35351129	35356292
1868	ENSMUSG00000102099	13	35351910	35372000
1869	ENSMUSG00000113770	13	35368353	35396031
1870	ENSMUSG00000114237	13	35426954	35440504
1871	ENSMUSG00000077601	13	35477130	35477260
1872	ENSMUSG00000114838	13	35579366	35639815
1873	ENSMUSG00000114337	13	35727885	35729467
1874	ENSMUSG00000114661	13	35787013	35844760
1875	ENSMUSG00000059288	13	35843816	36058046
1876	ENSMUSG00000065178	13	35846118	35846259
1877	ENSMUSG00000069170	13	81243187	81781273
1878	ENSMUSG00000114939	13	81387296	81388903
1879	ENSMUSG00000114454	13	81648921	81649575
1880	ENSMUSG00000021420	13	36301395	36910254
1881	ENSMUSG00000114714	13	36642430	36643263
1882	ENSMUSG00000114581	13	36742440	36743039
1883	ENSMUSG00000114387	13	36753738	36759908
1884	ENSMUSG00000114746	13	36766065	36767500
1885	ENSMUSG00000114851	13	36796790	36837047
1886	ENSMUSG00000077282	13	36838379	36838510
1887	ENSMUSG00000039114	13	36909335	36919105
1888	ENSMUSG00000114708	13	36911232	36913233
1889	ENSMUSG00000021423	13	37529184	37603012
1890	ENSMUSG00000113017	13	5965792	6064284
1891	ENSMUSG00000113054	13	6074532	6079003
1892	ENSMUSG00000113483	13	6123112	6123781
1893	ENSMUSG00000101540	13	6445752	6448776
1894	ENSMUSG00000021699	13	108586482	110089995
1895	ENSMUSG00000059751	13	108807137	108807931
1896	ENSMUSG00000021700	13	110190721	110417530
1897	ENSMUSG00000045609	13	110441311	110442025
1898	ENSMUSG00000109853	13	110763822	110779264
1899	ENSMUSG00000114775	13	110820446	110823459
1900	ENSMUSG00000114587	13	110979439	110979655
1901	ENSMUSG00000114275	13	110981108	110981470
1902	ENSMUSG00000114320	13	110996947	110997205
1903	ENSMUSG00000114307	13	111019386	111040380
1904	ENSMUSG00000114472	13	111040033	111044814
1905	ENSMUSG00000114747	13	111154057	111155355
1906	ENSMUSG00000114824	13	111348001	111365965
1907	ENSMUSG00000055194	13	111391547	111394283
1908	ENSMUSG00000081277	13	111497737	111498209
1909	ENSMUSG00000082258	13	111498210	111498453
1910	ENSMUSG00000086201	13	111498374	111505214
1911	ENSMUSG00000114799	13	38454364	38454585
1912	ENSMUSG00000114525	13	38504502	38524697
1913	ENSMUSG00000114861	13	38516548	38516914
1914	ENSMUSG00000039004	13	38529083	38684278
1915	ENSMUSG00000114895	13	38638125	38645781
1916	ENSMUSG00000052551	13	8252902	8818783
1917	ENSMUSG00000113742	13	8603056	8607671
1918	ENSMUSG00000038991	13	38684055	38712800
1919	ENSMUSG00000114399	13	38698072	38698851
1920	ENSMUSG00000114638	13	38711379	38716896
1921	ENSMUSG00000114331	13	38719250	38720656
1922	ENSMUSG00000114866	13	38738841	38747795
1923	ENSMUSG00000114767	13	38894030	39092231
1924	ENSMUSG00000114813	13	38907618	38911198
1925	ENSMUSG00000114845	13	38959800	38961167
1926	ENSMUSG00000114319	13	38966137	39009731
1927	ENSMUSG00002075509	13	39082336	39082563
1928	ENSMUSG00000050377	13	112656432	112730894
1929	ENSMUSG00000114547	13	112730277	112731618
1930	ENSMUSG00000021432	13	39116112	39144851
1931	ENSMUSG00000096932	13	39144595	39150581
1932	ENSMUSG00000114512	13	39624541	39633647
1933	ENSMUSG00000114821	13	39647203	39650993
1934	ENSMUSG00000114330	13	39651323	39654110
1935	ENSMUSG00000114841	13	39755559	39883475
1936	ENSMUSG00000114300	13	39801644	39831223
1937	ENSMUSG00000114346	13	39910784	39911443
1938	ENSMUSG00000114710	13	39925266	39944860
1939	ENSMUSG00000021758	13	112734867	112789009
1940	ENSMUSG00000021763	13	113429693	113516245
1941	ENSMUSG00002076424	13	113539620	113539720
1942	ENSMUSG00000114864	13	113556872	113560423
1943	ENSMUSG00000114790	13	113582824	113639380
1944	ENSMUSG00000114659	13	113616511	113616779
1945	ENSMUSG00000114364	13	113625492	113625671
1946	ENSMUSG00000114715	13	113665575	113704303
1947	ENSMUSG00000051758	13	114743773	114834358
1948	ENSMUSG00000021619	13	91083475	91372087
1949	ENSMUSG00000015533	13	114969617	115068636
1950	ENSMUSG00000114703	13	115071178	115071604
1951	ENSMUSG00000042284	13	115089632	115238500
1952	ENSMUSG00000114470	13	115171809	115238457
1953	ENSMUSG00000003992	13	91608402	91851548
1954	ENSMUSG00000042275	13	115224891	115226722
1955	ENSMUSG00000114255	13	115226037	115227523
1956	ENSMUSG00000118824	13	115252663	115252769
1957	ENSMUSG00000114872	13	115300144	115301356
1958	ENSMUSG00000021620	13	91889631	91934267
1959	ENSMUSG00002076198	13	91892824	91893123
1960	ENSMUSG00002075889	13	91900225	91900304
1961	ENSMUSG00000114290	13	116938631	116974714
1962	ENSMUSG00000046159	13	9925522	10410883
1963	ENSMUSG00000113502	13	10098703	10101884
1964	ENSMUSG00000113680	13	10114794	10120902
1965	ENSMUSG00000113695	13	10214780	10215810
1966	ENSMUSG00000113261	13	10225820	10230843
1967	ENSMUSG00000021725	13	116991356	117162073
1968	ENSMUSG00000114609	13	117187270	117187672
1969	ENSMUSG00000114876	13	117222167	117222515
1970	ENSMUSG00000021541	13	56920926	57043806
1971	ENSMUSG00000047419	13	93177221	93281232
1972	ENSMUSG00000077279	13	57078633	57078761
1973	ENSMUSG00000114363	13	57387660	57388068
1974	ENSMUSG00000056222	13	57569008	58056146
1975	ENSMUSG00000021313	13	11567988	12121831
1976	ENSMUSG00000113053	13	12879013	12880958
1977	ENSMUSG00000113117	13	12881612	12888673
1978	ENSMUSG00000113353	13	13054340	13055782
1979	ENSMUSG00000113256	13	13092295	13092550
1980	ENSMUSG00000079092	13	13170710	13179968
1981	ENSMUSG00000021684	13	95160962	95386844
1982	ENSMUSG00000114380	13	58816438	58816653
1983	ENSMUSG00000114384	13	58884222	58910174
1984	ENSMUSG00000114325	13	58904365	58904978
1985	ENSMUSG00000114808	13	58910199	58924357
1986	ENSMUSG00000114231	13	58923272	58945262
1987	ENSMUSG00000055254	13	58954383	59281784
1988	ENSMUSG00000114448	13	58959967	58962177
1989	ENSMUSG00000114218	13	58972032	58974808
1990	ENSMUSG00000114208	13	59292071	59293642
1991	ENSMUSG00000114854	13	59293687	59352141
1992	ENSMUSG00000114393	13	59318447	59330630
1993	ENSMUSG00000114478	13	59359436	59364986
1994	ENSMUSG00000114743	13	59383564	59403225
1995	ENSMUSG00000114240	13	59442633	59478057
1996	ENSMUSG00000114200	13	59553300	59557115
1997	ENSMUSG00000114623	13	59559432	59567068
1998	ENSMUSG00000114057	13	16106267	16109266
1999	ENSMUSG00000119058	13	16215631	16215737
[truncated: 6,478 more rows]

## Sheet: LBRKO class 1
count	ensembl_gene_id	chromosome_name	start_position	end_position
1	ENSMUSG00000104385	1	6980784	6981446
2	ENSMUSG00000102135	1	6986783	6993812
3	ENSMUSG00000103282	1	6999983	7000012
4	ENSMUSG00000100764	1	43781121	43783055
5	ENSMUSG00000102534	1	7068441	7068765
6	ENSMUSG00000100884	1	109502673	109502859
7	ENSMUSG00000100635	1	43782075	43782686
8	ENSMUSG00000100480	1	43784944	43785442
9	ENSMUSG00000089037	1	109550738	109550867
10	ENSMUSG00000100025	1	109760754	109762476
11	ENSMUSG00000051285	1	7159144	7243852
12	ENSMUSG00000048538	1	7247963	7249261
13	ENSMUSG00000103709	1	7259966	7260143
14	ENSMUSG00000077244	1	7336027	7336156
15	ENSMUSG00000103498	1	7480903	7482217
16	ENSMUSG00000103067	1	7568192	7588373
17	ENSMUSG00000026312	1	109910161	110067887
18	ENSMUSG00000100290	1	110338473	110339010
19	ENSMUSG00000100758	1	110403333	110404260
20	ENSMUSG00000099926	1	110527751	110528563
21	ENSMUSG00000039748	1	175708147	175741055
22	ENSMUSG00000118715	1	175732111	175732217
23	ENSMUSG00000104158	1	175747895	175749791
24	ENSMUSG00000103540	1	175783021	175784964
25	ENSMUSG00000057363	1	43786126	43866960
26	ENSMUSG00000047216	1	110816056	110905314
27	ENSMUSG00000102788	1	110885561	110888556
28	ENSMUSG00000102160	1	110892409	110895167
29	ENSMUSG00000101253	1	111313420	111374375
30	ENSMUSG00000101846	1	111313648	111314428
31	ENSMUSG00000100701	1	43927211	43927755
32	ENSMUSG00000101395	1	43937454	43938269
33	ENSMUSG00000088848	1	43942088	43942212
34	ENSMUSG00002075225	1	43957937	43958046
35	ENSMUSG00000038702	1	111786432	111792648
36	ENSMUSG00000101875	1	111808465	111809038
37	ENSMUSG00000099732	1	111977166	111984840
38	ENSMUSG00000101220	1	112065598	112066435
39	ENSMUSG00000100020	1	112078819	112079483
40	ENSMUSG00000088691	1	112395641	112395776
41	ENSMUSG00000099884	1	112801575	112803718
42	ENSMUSG00000101453	1	113217070	113218095
43	ENSMUSG00000102105	1	113493176	113493713
44	ENSMUSG00000099943	1	113510501	113511236
45	ENSMUSG00002075119	1	113645644	113645777
46	ENSMUSG00000097648	1	113819115	113891864
47	ENSMUSG00000100515	1	115596718	115612354
48	ENSMUSG00000055214	1	175789872	176102878
49	ENSMUSG00000078184	1	175805343	175806680
50	ENSMUSG00000103277	1	176006767	176009201
51	ENSMUSG00000104157	1	176103779	176107335
52	ENSMUSG00000102446	1	176166693	176167209
53	ENSMUSG00000103471	1	176469463	176470124
54	ENSMUSG00000087875	1	176528183	176528290
55	ENSMUSG00000070695	1	115612486	116515053
56	ENSMUSG00000025909	1	8431699	9370103
57	ENSMUSG00002076179	1	116322072	116322143
58	ENSMUSG00000102647	1	8521184	8523715
59	ENSMUSG00000086235	1	8538650	8539049
60	ENSMUSG00000102253	1	8598004	8601537
61	ENSMUSG00002074990	1	8658839	8658948
62	ENSMUSG00000094429	1	116730713	116751140
63	ENSMUSG00000103884	1	8713920	8715083
64	ENSMUSG00000103933	1	8886066	8886263
65	ENSMUSG00002075967	1	8886362	8886471
66	ENSMUSG00000086195	1	8926152	8926491
67	ENSMUSG00000104504	1	8926987	8927326
68	ENSMUSG00000102316	1	9261292	9262341
69	ENSMUSG00000103819	1	9328842	9329359
70	ENSMUSG00000102871	1	9357147	9360405
71	ENSMUSG00000101571	1	9466998	9468912
72	ENSMUSG00000104428	1	9509966	9510601
73	ENSMUSG00000102272	1	9520804	9521973
74	ENSMUSG00000065625	1	9528895	9528997
75	ENSMUSG00000103411	1	9569563	9571747
76	ENSMUSG00000061024	1	9615633	9617680
77	ENSMUSG00000102030	1	118104272	118130037
78	ENSMUSG00000025911	1	9618173	9650898
79	ENSMUSG00000081441	1	9644773	9645874
80	ENSMUSG00000067879	1	9671424	9697368
81	ENSMUSG00000099827	1	9709480	9710807
82	ENSMUSG00000057335	1	176561219	176641633
83	ENSMUSG00000103634	1	176573130	176574548
84	ENSMUSG00000104154	1	176579087	176580981
85	ENSMUSG00000103435	1	176582083	176586442
86	ENSMUSG00000041763	1	43972807	44042160
87	ENSMUSG00000026504	1	176642226	176848003
88	ENSMUSG00000103367	1	176663290	176663628
89	ENSMUSG00000103584	1	176681966	176682125
90	ENSMUSG00002076339	1	176707400	176707479
91	ENSMUSG00000102475	1	176709137	176709971
92	ENSMUSG00000047343	1	44048568	44059194
93	ENSMUSG00000102211	1	176717073	176717796
94	ENSMUSG00000090106	1	44057630	44057809
95	ENSMUSG00000091844	1	44095032	44118906
96	ENSMUSG00000082528	1	75601298	75602973
97	ENSMUSG00000082012	1	75613034	75613823
98	ENSMUSG00000019699	1	176847639	177085769
99	ENSMUSG00000104391	1	176862606	176864502
100	ENSMUSG00000102133	1	176872808	176874339
101	ENSMUSG00000102749	1	176902050	176903350
102	ENSMUSG00000103163	1	176961727	176963019
103	ENSMUSG00000103646	1	176995664	176998428
104	ENSMUSG00000102427	1	177057457	177058252
105	ENSMUSG00000043019	1	151631122	151697802
106	ENSMUSG00000015962	1	177557380	177580890
107	ENSMUSG00000102483	1	177635997	177790244
108	ENSMUSG00000026235	1	77343822	77491725
109	ENSMUSG00000091476	1	177810989	178000271
110	ENSMUSG00000104097	1	177817228	177826305
111	ENSMUSG00000119789	1	177855599	177855705
112	ENSMUSG00000102493	1	177970867	177971838
113	ENSMUSG00000032908	1	78286982	78396926
114	ENSMUSG00000026048	1	44186904	44220420
115	ENSMUSG00000046828	1	44243230	44258121
116	ENSMUSG00000089703	1	44251322	44252278
117	ENSMUSG00000101567	1	44503083	44503391
118	ENSMUSG00000026245	1	78394612	78465534
119	ENSMUSG00000090486	1	78473663	78488795
120	ENSMUSG00000026482	1	152392511	152642102
121	ENSMUSG00000099868	1	152606957	152627575
122	ENSMUSG00000055547	1	152626302	152633295
123	ENSMUSG00000012187	1	78487628	78514810
124	ENSMUSG00000099364	1	78571663	78588078
125	ENSMUSG00000100562	1	78593262	78597882
126	ENSMUSG00000056870	1	44590671	44835998
127	ENSMUSG00000102319	1	44600045	44604607
128	ENSMUSG00000089877	1	44683439	44683858
129	ENSMUSG00000101701	1	44778836	44784109
130	ENSMUSG00000103071	1	44796102	44797652
131	ENSMUSG00000100434	1	44878331	44878858
132	ENSMUSG00000100013	1	44912646	44913312
133	ENSMUSG00000101937	1	45217227	45218166
134	ENSMUSG00000026495	1	178233650	178312078
135	ENSMUSG00000032883	1	78635542	78685460
136	ENSMUSG00000026494	1	178356690	178766765
137	ENSMUSG00000079470	1	78635755	78649229
138	ENSMUSG00000099706	1	78769340	79202228
139	ENSMUSG00000050711	1	79412386	79417837
140	ENSMUSG00000099562	1	79483520	79484874
141	ENSMUSG00000077782	1	79491456	79491581
142	ENSMUSG00000055067	1	178779525	179345606
143	ENSMUSG00000054702	1	79584593	79649689
144	ENSMUSG00000102235	1	79597239	79598751
145	ENSMUSG00000026043	1	45350698	45388866
146	ENSMUSG00002074901	1	45350833	45350973
147	ENSMUSG00000026042	1	45413481	45542442
148	ENSMUSG00000104476	1	45524996	45532212
149	ENSMUSG00000073643	1	79679979	79753860
150	ENSMUSG00000104497	1	79740434	79742224
151	ENSMUSG00000026248	1	79753735	79759162
152	ENSMUSG00000067106	1	79900253	79901143
153	ENSMUSG00000099432	1	46095470	46098146
154	ENSMUSG00000041144	1	46105475	46412710
155	ENSMUSG00000042684	1	153378761	153425791
156	ENSMUSG00000101337	1	46464752	46846636
157	ENSMUSG00000025986	1	46846704	46932012
158	ENSMUSG00000100213	1	46888689	46889639
159	ENSMUSG00000103129	1	46916363	46920232
160	ENSMUSG00000100160	1	46935743	46936039
161	ENSMUSG00000101921	1	47106948	47107185
162	ENSMUSG00000101447	1	47192621	47228231
163	ENSMUSG00000081185	1	47404803	47405531
164	ENSMUSG00000103246	1	47472983	47474924
165	ENSMUSG00000098876	1	47506180	47506284
166	ENSMUSG00000100530	1	47518027	47519357
167	ENSMUSG00000104067	1	47645155	47646060
168	ENSMUSG00000100033	1	47696852	47698789
169	ENSMUSG00002075213	1	47788438	47788558
170	ENSMUSG00002076633	1	47790458	47790727
171	ENSMUSG00000101996	1	47954148	47954974
172	ENSMUSG00000064943	1	48501332	48501452
173	ENSMUSG00000100866	1	48566798	48567010
174	ENSMUSG00000099376	1	48822822	48823752
175	ENSMUSG00000097883	1	48920872	48921882
176	ENSMUSG00002076043	1	49134603	49135044
177	ENSMUSG00000099698	1	49212319	49212533
178	ENSMUSG00000099454	1	49275411	49276403
179	ENSMUSG00000051616	1	49283775	49379602
180	ENSMUSG00000099577	1	49537712	49538151
181	ENSMUSG00000099882	1	49618309	49618745
182	ENSMUSG00000101760	1	50095941	50097649
183	ENSMUSG00000099608	1	50146629	50148121
184	ENSMUSG00000099864	1	50216725	50217450
185	ENSMUSG00002075839	1	50261548	50261679
186	ENSMUSG00000100451	1	50436711	50437238
187	ENSMUSG00000099941	1	50572189	50572350
188	ENSMUSG00002075589	1	50598921	50599234
189	ENSMUSG00000100816	1	50854534	50856860
190	ENSMUSG00000026109	1	50939806	51226429
191	ENSMUSG00000100671	1	50943603	50945077
192	ENSMUSG00002075527	1	51054472	51054572
193	ENSMUSG00000101799	1	51257545	51372938
194	ENSMUSG00000101702	1	51497091	51498090
195	ENSMUSG00000042501	1	10394945	10790170
196	ENSMUSG00000103810	1	10519470	10522214
197	ENSMUSG00000083422	1	10624323	10625778
198	ENSMUSG00000119312	1	10625779	10625885
199	ENSMUSG00000081417	1	10765348	10765839
200	ENSMUSG00000103448	1	10852681	10854602
201	ENSMUSG00000100212	1	10875505	10876746
202	ENSMUSG00000100648	1	10938912	10939670
203	ENSMUSG00002076499	1	10991894	10991984
204	ENSMUSG00000099949	1	80875371	80875822
205	ENSMUSG00000099918	1	80927143	80927614
206	ENSMUSG00000045968	1	153725288	153775974
207	ENSMUSG00000102459	1	153765487	153768043
208	ENSMUSG00000047053	1	153767488	153768804
209	ENSMUSG00000099227	1	153775672	153775782
210	ENSMUSG00000026107	1	51505021	51517584
211	ENSMUSG00000099413	1	51546245	51635877
212	ENSMUSG00000103424	1	51566164	51568528
213	ENSMUSG00000054976	1	81054667	81319479
214	ENSMUSG00000104029	1	81498053	81500056
215	ENSMUSG00000101986	1	81531872	81535198
216	ENSMUSG00000087008	1	81719700	81720684
217	ENSMUSG00000026473	1	153775690	153785469
218	ENSMUSG00000100014	1	153814972	153817036
219	ENSMUSG00000048960	1	11063689	11373905
220	ENSMUSG00000077318	1	11204335	11204462
221	ENSMUSG00000101827	1	11293790	11294398
222	ENSMUSG00000067158	1	82426144	82564570
223	ENSMUSG00000097564	1	82669649	82702890
224	ENSMUSG00000101880	1	154887078	154932925
225	ENSMUSG00000101433	1	154907485	154907695
226	ENSMUSG00000096950	1	154939193	154959012
227	ENSMUSG00000056708	1	154972107	154975382
228	ENSMUSG00000026471	1	155003023	155022560
229	ENSMUSG00000057715	1	11484329	12046125
230	ENSMUSG00000026470	1	155034461	155084002
231	ENSMUSG00000099845	1	11678363	11678624
232	ENSMUSG00000103561	1	11774431	11776574
233	ENSMUSG00000101610	1	12191184	12192056
234	ENSMUSG00000104181	1	155055547	155056134
235	ENSMUSG00000118923	1	12445160	12445266
236	ENSMUSG00000098555	1	12496210	12496330
237	ENSMUSG00000097628	1	12635801	12636607
238	ENSMUSG00000098163	1	12726091	12726777
239	ENSMUSG00000097171	1	12737787	12743314
240	ENSMUSG00000101314	1	12740548	12741400
241	ENSMUSG00000033722	1	155088217	155120190
242	ENSMUSG00000103670	1	155107050	155108905
243	ENSMUSG00000026150	1	82702611	82730115
244	ENSMUSG00000101450	1	82717412	82718428
245	ENSMUSG00000026149	1	82734370	82746182
246	ENSMUSG00000114299	1	82748545	82748964
247	ENSMUSG00000099771	1	82754749	82754931
248	ENSMUSG00000102280	1	82784144	82785189
249	ENSMUSG00000100170	1	82797556	82798098
250	ENSMUSG00000100744	1	82800192	82800582
251	ENSMUSG00002074851	1	82817167	82817219
252	ENSMUSG00000026469	1	155151447	155293161
253	ENSMUSG00002076398	1	155191712	155191835
254	ENSMUSG00000018417	1	51788924	51955230
255	ENSMUSG00000100696	1	51977413	51977824
256	ENSMUSG00002075355	1	51978133	51978254
257	ENSMUSG00000072324	1	51979823	51980420
258	ENSMUSG00000033701	1	155433866	155567076
259	ENSMUSG00000026468	1	155573777	155627430
260	ENSMUSG00000103180	1	155641892	155642020
261	ENSMUSG00000062939	1	52026307	52146348
262	ENSMUSG00000101628	1	52116420	52195246
263	ENSMUSG00000078291	1	52129794	52130225
264	ENSMUSG00000109599	1	52147280	52152910
265	ENSMUSG00000033684	1	155651775	155688635
266	ENSMUSG00000102299	1	155664870	155665104
267	ENSMUSG00000102558	1	155694240	155735337
268	ENSMUSG00000016918	1	12762501	12931416
269	ENSMUSG00000033671	1	155720710	155849001
270	ENSMUSG00000103717	1	155731195	155731453
271	ENSMUSG00000025938	1	12936773	13062874
272	ENSMUSG00000026159	1	82817204	82878903
273	ENSMUSG00000104518	1	13129625	13130175
274	ENSMUSG00000069620	1	13132249	13132569
275	ENSMUSG00000099498	1	13139062	13148886
276	ENSMUSG00000113880	1	82891046	82891851
277	ENSMUSG00000113973	1	82902638	82903433
278	ENSMUSG00000113846	1	82908292	82909120
279	ENSMUSG00000113084	1	82920280	82921109
280	ENSMUSG00000113925	1	82932907	82933734
281	ENSMUSG00000114011	1	82938007	82938645
282	ENSMUSG00000113097	1	82978269	82979201
283	ENSMUSG00000101784	1	82981203	82982628
284	ENSMUSG00000038496	1	82990244	83016169
285	ENSMUSG00000100432	1	82993114	82993743
286	ENSMUSG00000100190	1	83019245	83020201
287	ENSMUSG00000113267	1	83022653	83023667
288	ENSMUSG00000104423	1	83036007	83037099
289	ENSMUSG00000101315	1	83038651	83039642
290	ENSMUSG00000055676	1	180154535	180158115
291	ENSMUSG00000038855	1	180158050	180252367
292	ENSMUSG00000104388	1	180185214	180192563
293	ENSMUSG00000053963	1	180259952	180311069
294	ENSMUSG00000104210	1	180300920	180304652
295	ENSMUSG00000102608	1	180336343	180347292
296	ENSMUSG00000045658	1	84014017	84341901
297	ENSMUSG00000102750	1	84110588	84112231
298	ENSMUSG00000101934	1	84145909	84146454
299	ENSMUSG00000098851	1	84196570	84196682
300	ENSMUSG00000015484	1	155951712	156032596
301	ENSMUSG00000048402	1	118761862	118981349
302	ENSMUSG00000098273	1	118881950	118882030
303	ENSMUSG00000096939	1	119085316	119086295
304	ENSMUSG00000100767	1	119169692	119170483
305	ENSMUSG00000099860	1	119233076	119254563
306	ENSMUSG00000101179	1	119256930	119313311
307	ENSMUSG00000036766	1	84347560	84673942
308	ENSMUSG00000104396	1	84370224	84373120
309	ENSMUSG00000005886	1	13209329	13444307
310	ENSMUSG00000093254	1	84673560	84673636
311	ENSMUSG00000103506	1	13247686	13249938
312	ENSMUSG00000103495	1	13305033	13306658
313	ENSMUSG00002076346	1	13332422	13332503
314	ENSMUSG00000102639	1	13360036	13360730
315	ENSMUSG00000104170	1	13367260	13369131
316	ENSMUSG00000087782	1	13404722	13404833
317	ENSMUSG00000103085	1	13413787	13418428
318	ENSMUSG00000102664	1	13424707	13426954
319	ENSMUSG00000101476	1	13446294	13458637
320	ENSMUSG00000101171	1	13477236	13477879
321	ENSMUSG00000067813	1	13738995	13771947
322	ENSMUSG00000077368	1	13844558	13844688
323	ENSMUSG00000097711	1	13856107	13857103
324	ENSMUSG00000102166	1	13917095	13919343
325	ENSMUSG00002075174	1	14002602	14002909
326	ENSMUSG00000104209	1	14179439	14183043
327	ENSMUSG00000026220	1	84883619	84912855
328	ENSMUSG00000026104	1	52158599	52201024
329	ENSMUSG00000099569	1	52173602	52174489
330	ENSMUSG00000046057	1	156621082	156621414
331	ENSMUSG00000025932	1	14239178	14380459
332	ENSMUSG00002075819	1	14252802	14252901
333	ENSMUSG00000102588	1	14325776	14326214
334	ENSMUSG00000054493	1	14823161	14847155
335	ENSMUSG00000025930	1	14823570	14826216
336	ENSMUSG00000103492	1	14858869	14863189
337	ENSMUSG00000081201	1	14910093	14910380
338	ENSMUSG00000082193	1	14935296	14936189
339	ENSMUSG00000100042	1	119802511	119802740
340	ENSMUSG00000100636	1	119825191	119825854
341	ENSMUSG00000101224	1	119830860	119834627
342	ENSMUSG00000036975	1	119835620	119840938
343	ENSMUSG00000032769	1	14942872	14989086
344	ENSMUSG00000088159	1	15089264	15089383
345	ENSMUSG00000073737	1	15339026	15340021
346	ENSMUSG00000092083	1	15357478	15793974
347	ENSMUSG00000088829	1	15756159	15756270
348	ENSMUSG00000036962	1	119851071	119924964
349	ENSMUSG00000092245	1	119914525	119915044
350	ENSMUSG00000026387	1	119934624	119991266
351	ENSMUSG00000050777	1	119995107	120001804
352	ENSMUSG00000026103	1	52202607	52272391
353	ENSMUSG00000099648	1	52326856	52328254
354	ENSMUSG00000002881	1	52496453	52539838
355	ENSMUSG00000097833	1	52542393	52543388
356	ENSMUSG00000101501	1	52561398	52561860
357	ENSMUSG00000100120	1	52562061	52621838
358	ENSMUSG00000099878	1	52609173	52619450
359	ENSMUSG00000100007	1	52623677	52624318
360	ENSMUSG00000058665	1	120530147	120535721
361	ENSMUSG00000099957	1	120549469	120618132
362	ENSMUSG00000101700	1	121152005	121155255
363	ENSMUSG00000104332	1	121227866	121228560
364	ENSMUSG00000043015	1	52669862	52691078
365	ENSMUSG00000103630	1	52692967	52695051
366	ENSMUSG00000003721	1	121232082	121260318
367	ENSMUSG00000104253	1	121255821	121258878
368	ENSMUSG00000101791	1	121282845	121287629
369	ENSMUSG00000103260	1	181109611	181111457
370	ENSMUSG00000041439	1	52695445	52766621
371	ENSMUSG00000100302	1	52741431	52743921
372	ENSMUSG00000100230	1	52795878	52796288
373	ENSMUSG00000026102	1	52824586	52856847
374	ENSMUSG00000041426	1	52884088	52960145
375	ENSMUSG00000089802	1	52912296	52913157
376	ENSMUSG00000026339	1	121358778	121434189
377	ENSMUSG00000085857	1	121417025	121420932
378	ENSMUSG00000083582	1	121435314	121435532
379	ENSMUSG00000050534	1	121437571	121456194
380	ENSMUSG00000081130	1	121448312	121448776
381	ENSMUSG00000043629	1	52961483	53059338
382	ENSMUSG00000026100	1	53100799	53107238
383	ENSMUSG00000001674	1	121481564	121495718
384	ENSMUSG00000102006	1	121573396	121573578
385	ENSMUSG00000102488	1	121634244	121634992
386	ENSMUSG00000083584	1	121896946	121898253
387	ENSMUSG00000100913	1	122117950	122118784
388	ENSMUSG00002076253	1	122129188	122129270
389	ENSMUSG00000099960	1	122132874	122179909
390	ENSMUSG00000089274	1	122438278	122438426
391	ENSMUSG00000103263	1	122449478	122450605
392	ENSMUSG00000089190	1	122480902	122481045
393	ENSMUSG00000099451	1	122738035	122738411
394	ENSMUSG00000104180	1	122793771	122795502
395	ENSMUSG00000100762	1	123075649	123076946
396	ENSMUSG00000100405	1	123132878	123132994
397	ENSMUSG00000100525	1	123201868	123204500
398	ENSMUSG00000101495	1	123215303	123215536
399	ENSMUSG00000036707	1	85721162	85779297
400	ENSMUSG00000026224	1	85856204	85868346
401	ENSMUSG00000099767	1	85860968	85865053
402	ENSMUSG00000049608	1	85866039	85888729
403	ENSMUSG00000036815	1	123249200	124773776
404	ENSMUSG00000102801	1	123291469	123294963
405	ENSMUSG00000102681	1	123298901	123301907
406	ENSMUSG00000077472	1	123317530	123317660
407	ENSMUSG00000104410	1	123318840	123320900
408	ENSMUSG00000102521	1	123384963	123388180
409	ENSMUSG00000104205	1	123396179	123397673
410	ENSMUSG00000102902	1	123487112	123490170
411	ENSMUSG00000103914	1	124303315	124306979
412	ENSMUSG00000065340	1	124418593	124418696
413	ENSMUSG00000101006	1	124542928	124543333
414	ENSMUSG00000102240	1	124752439	124755465
415	ENSMUSG00000025939	1	16611014	16689713
416	ENSMUSG00000096141	1	53436165	53745943
417	ENSMUSG00000026094	1	53794665	53824383
418	ENSMUSG00000102405	1	53830360	53831816
419	ENSMUSG00000026341	1	125320642	125363464
420	ENSMUSG00000026342	1	125488332	125523557
421	ENSMUSG00000091020	1	16838503	16840362
422	ENSMUSG00000101640	1	16968409	17161855
423	ENSMUSG00000104133	1	17001194	17002020
424	ENSMUSG00000042686	1	17034784	17168113
425	ENSMUSG00000100110	1	17194971	17199180
426	ENSMUSG00000025777	1	17215586	17234495
427	ENSMUSG00000099899	1	17238627	17243327
428	ENSMUSG00000100272	1	17320338	17320716
429	ENSMUSG00000100398	1	17465182	17465653
430	ENSMUSG00000101589	1	17467636	17470505
431	ENSMUSG00000102048	1	17499267	17499752
432	ENSMUSG00000042807	1	53846035	54234327
433	ENSMUSG00000067780	1	17672125	17701163
434	ENSMUSG00000100053	1	17685308	17711305
435	ENSMUSG00000085125	1	17746251	17797870
436	ENSMUSG00000025776	1	17797269	17836568
437	ENSMUSG00000099895	1	17812139	17875641
438	ENSMUSG00000099473	1	18063234	18069846
439	ENSMUSG00000099591	1	18064037	18067707
440	ENSMUSG00000109887	1	18064686	18129280
441	ENSMUSG00000102001	1	18076185	18086410
442	ENSMUSG00000101717	1	18118324	18128493
443	ENSMUSG00000025983	1	54289842	54407886
444	ENSMUSG00000025774	1	18185415	18216126
445	ENSMUSG00000070977	1	18280277	18293788
446	ENSMUSG00000073735	1	18306697	18307667
447	ENSMUSG00000041303	1	54435163	54478130
448	ENSMUSG00000109809	1	54482563	54495922
449	ENSMUSG00000067773	1	18321204	18335362
450	ENSMUSG00000101685	1	18332619	18333603
451	ENSMUSG00000101306	1	18778652	18779560
452	ENSMUSG00000088800	1	19039986	19040057
453	ENSMUSG00000101644	1	19107490	19107601
454	ENSMUSG00000099433	1	19133081	19133359
455	ENSMUSG00000089787	1	19133524	19175064
456	ENSMUSG00000042596	1	19173246	19236570
457	ENSMUSG00000100720	1	19223646	19224190
458	ENSMUSG00000073678	1	54512153	54596843
459	ENSMUSG00000104136	1	54557769	54559429
460	ENSMUSG00000101130	1	54605862	54606440
461	ENSMUSG00000036155	1	127132752	127416073
462	ENSMUSG00000104039	1	127169828	127171221
463	ENSMUSG00000104378	1	127198261	127203022
464	ENSMUSG00000099471	1	127210399	127210845
465	ENSMUSG00000106307	1	127259549	127259678
466	ENSMUSG00002075922	1	127259550	127259678
467	ENSMUSG00000065687	1	127302868	127302976
468	ENSMUSG00000103390	1	127334513	127335055
469	ENSMUSG00000026594	1	156631736	156767196
470	ENSMUSG00000025927	1	19279138	19308800
471	ENSMUSG00000100538	1	19312949	19313993
472	ENSMUSG00000101117	1	19390450	19390921
473	ENSMUSG00000100204	1	19401163	19403408
474	ENSMUSG00002076883	1	19584079	19584143
475	ENSMUSG00000102597	1	19684493	19686991
476	ENSMUSG00000101964	1	156662857	156665494
477	ENSMUSG00000097260	1	182220108	182221100
478	ENSMUSG00000073482	1	182235829	182236586
479	ENSMUSG00000033544	1	156666132	156688648
480	ENSMUSG00000103303	1	156683787	156686429
481	ENSMUSG00000102960	1	156699747	156703690
482	ENSMUSG00000101768	1	156800330	156881604
483	ENSMUSG00000103325	1	156871117	156873419
484	ENSMUSG00000026347	1	127414283	127607285
485	ENSMUSG00000026348	1	127657150	127695715
486	ENSMUSG00000102014	1	127681353	127701829
487	ENSMUSG00000026510	1	182236737	182289997
488	ENSMUSG00000043760	1	20128003	20688288
489	ENSMUSG00000104095	1	20132294	20135772
490	ENSMUSG00000089914	1	20426676	20462524
491	ENSMUSG00000090142	1	20514482	20515034
492	ENSMUSG00000070175	1	20515035	20515136
493	ENSMUSG00000025929	1	20801129	20804720
494	ENSMUSG00000041872	1	20847370	20860841
495	ENSMUSG00000026509	1	182294825	182345173
496	ENSMUSG00000102234	1	182311744	182320038
497	ENSMUSG00000104415	1	182321721	182325862
498	ENSMUSG00000041859	1	20873192	20890536
499	ENSMUSG00000099714	1	20891555	20892740
500	ENSMUSG00000102121	1	20906885	20909913
501	ENSMUSG00000088858	1	20912759	20912890
502	ENSMUSG00000097934	1	20958874	20960697
503	ENSMUSG00000109913	1	156946518	156961969
504	ENSMUSG00000025931	1	20960830	21009874
505	ENSMUSG00000077314	1	20985634	20985764
506	ENSMUSG00000100929	1	21015935	21017138
507	ENSMUSG00000041809	1	21021850	21061065
508	ENSMUSG00000041779	1	21066523	21149453
509	ENSMUSG00000099971	1	21150338	21151972
510	ENSMUSG00000100819	1	21249212	21257651
511	ENSMUSG00000025933	1	21288799	21300391
512	ENSMUSG00000102633	1	21304946	21307045
513	ENSMUSG00002075077	1	86565274	86565330
514	ENSMUSG00000103609	1	86565923	86568176
515	ENSMUSG00000070565	1	156962752	157240165
516	ENSMUSG00000026241	1	86594013	86598293
517	ENSMUSG00000025934	1	21310813	21335885
518	ENSMUSG00000099343	1	21320583	21341817
519	ENSMUSG00000096375	1	21342627	21343130
520	ENSMUSG00000033488	1	157286147	157320208
521	ENSMUSG00000087093	1	157325501	157339291
522	ENSMUSG00000053333	1	86631530	86977817
523	ENSMUSG00000100225	1	86692666	86693087
524	ENSMUSG00000100768	1	86702541	86704250
525	ENSMUSG00000104121	1	86728797	86731749
526	ENSMUSG00000102383	1	86753823	86757377
527	ENSMUSG00000104400	1	86762717	86765500
528	ENSMUSG00000102293	1	86802072	86804386
529	ENSMUSG00000102649	1	86821295	86822854
530	ENSMUSG00000084106	1	86836515	86837405
531	ENSMUSG00000102571	1	86845714	86848378
532	ENSMUSG00000099401	1	86857109	86985318
533	ENSMUSG00000102956	1	86915992	86916738
534	ENSMUSG00000103984	1	86964445	86967372
535	ENSMUSG00000025978	1	55209318	55265941
536	ENSMUSG00000046994	1	55276336	55287629
537	ENSMUSG00000101625	1	87007893	87024140
538	ENSMUSG00000026246	1	87014416	87017650
539	ENSMUSG00000079440	1	87025724	87029328
540	ENSMUSG00000100940	1	87044043	87044880
541	ENSMUSG00000028033	1	21468627	22032166
542	ENSMUSG00000036500	1	87052695	87055634
543	ENSMUSG00000099839	1	87070596	87074705
544	ENSMUSG00000103748	1	21909172	21910738
545	ENSMUSG00000025977	1	55287817	55402628
546	ENSMUSG00000100215	1	55374560	55374955
547	ENSMUSG00000101945	1	55409175	55409522
548	ENSMUSG00000026247	1	87075377	87084243
549	ENSMUSG00000026589	1	157334298	157395995
550	ENSMUSG00000026354	1	128212493	128256055
551	ENSMUSG00000038331	1	56833140	57017809
552	ENSMUSG00000104310	1	57015962	57017799
553	ENSMUSG00000101129	1	57330584	57331560
554	ENSMUSG00000064737	1	128813646	128813756
555	ENSMUSG00000077776	1	57461403	57461532
556	ENSMUSG00002076848	1	57507029	57507185
557	ENSMUSG00000101826	1	57557682	57558571
558	ENSMUSG00000102685	1	57559990	57562801
559	ENSMUSG00000101151	1	57600457	57603210
560	ENSMUSG00000042581	1	129201039	130147015
561	ENSMUSG00000103742	1	129210844	129213330
562	ENSMUSG00000103637	1	129300041	129300999
563	ENSMUSG00000104130	1	129638280	129640966
564	ENSMUSG00000089648	1	129724345	129725595
565	ENSMUSG00000094122	1	129729124	129729501
566	ENSMUSG00000102800	1	129760885	129764725
567	ENSMUSG00000103803	1	129788552	129790782
568	ENSMUSG00000100623	1	130123717	130124125
569	ENSMUSG00000086633	1	130197687	130208995
570	ENSMUSG00000026401	1	130316274	130350746
571	ENSMUSG00000087691	1	130350561	130365651
572	ENSMUSG00000086825	1	130357518	130364928
573	ENSMUSG00000026399	1	130366764	130390481
574	ENSMUSG00000102139	1	130395709	130397962
575	ENSMUSG00000103751	1	130401480	130403050
576	ENSMUSG00000042554	1	130504450	130557358
577	ENSMUSG00000064395	1	130523307	130523413
578	ENSMUSG00000101468	1	23023944	23026206
579	ENSMUSG00000101227	1	23087376	23274754
580	ENSMUSG00000026621	1	184518964	184543510
581	ENSMUSG00000073730	1	23139554	23141334
582	ENSMUSG00000089553	1	23284292	23284412
583	ENSMUSG00000101904	1	130597946	130643536
584	ENSMUSG00000102766	1	23294766	23295488
585	ENSMUSG00000100257	1	130597998	130611808
586	ENSMUSG00000065405	1	23311350	23311420
587	ENSMUSG00000097970	1	23330618	23331016
588	ENSMUSG00000065567	1	23330782	23330865
589	ENSMUSG00000100775	1	23332810	23333156
590	ENSMUSG00000101226	1	23385037	23385680
591	ENSMUSG00000026255	1	87192085	87238561
592	ENSMUSG00000026158	1	23405505	23436853
593	ENSMUSG00000026156	1	23800834	23888239
594	ENSMUSG00002076207	1	184590335	184590609
595	ENSMUSG00000039349	1	184604123	184615415
596	ENSMUSG00000026620	1	184628986	184731767
597	ENSMUSG00000026155	1	23883927	23961398
598	ENSMUSG00000026154	1	24035020	24044737
599	ENSMUSG00000102495	1	24044586	24044975
600	ENSMUSG00000104169	1	159036705	159038711
601	ENSMUSG00000054770	1	57994260	58058115
602	ENSMUSG00000040782	1	159059890	159175210
603	ENSMUSG00000103186	1	159164984	159165389
604	ENSMUSG00002074853	1	159167853	159167992
605	ENSMUSG00000105399	1	159167928	159167993
606	ENSMUSG00000063558	1	58069090	58145572
607	ENSMUSG00000026153	1	24050174	24139422
608	ENSMUSG00000102398	1	24139706	24142505
609	ENSMUSG00000097670	1	24164356	24165222
610	ENSMUSG00000026409	1	130616919	130656990
611	ENSMUSG00000046404	1	130645064	130652095
612	ENSMUSG00000104515	1	130654869	130656558
613	ENSMUSG00000042510	1	130659713	130672359
614	ENSMUSG00000100106	1	130694121	130712170
615	ENSMUSG00000064294	1	58152289	58239857
616	ENSMUSG00000089275	1	58194140	58194247
617	ENSMUSG00000038242	1	58249556	58307756
618	ENSMUSG00000089822	1	58293276	58354815
619	ENSMUSG00000079554	1	58317485	58419418
620	ENSMUSG00000026147	1	24216691	24291765
621	ENSMUSG00000026614	1	185187045	185200959
622	ENSMUSG00000026141	1	24300971	24626553
623	ENSMUSG00000026258	1	87397993	87403204
624	ENSMUSG00000077463	1	24587922	24588058
625	ENSMUSG00000026721	1	160046744	160620781
626	ENSMUSG00000039239	1	186354989	186438186
627	ENSMUSG00000100393	1	186437892	186439230
628	ENSMUSG00000102619	1	186443415	186445295
629	ENSMUSG00000001305	1	186453175	186481555
630	ENSMUSG00000097784	1	186481593	186485118
631	ENSMUSG00000104302	1	160091894	160270642
632	ENSMUSG00000089204	1	160123434	160123542
633	ENSMUSG00000103522	1	160142914	160144065
634	ENSMUSG00000103693	1	160149256	160154648
635	ENSMUSG00000103432	1	160436525	160440020
636	ENSMUSG00000026259	1	87404556	87501592
637	ENSMUSG00000079434	1	87437611	87525567
638	ENSMUSG00000073725	1	24717711	24805382
639	ENSMUSG00000100808	1	24949542	24950740
640	ENSMUSG00000100483	1	25002290	25004239
641	ENSMUSG00000100450	1	25051022	25051837
642	ENSMUSG00000099392	1	25065662	25066313
643	ENSMUSG00000039210	1	186947705	187083901
644	ENSMUSG00000104394	1	186968654	186972554
645	ENSMUSG00000026427	1	131080918	131115395
646	ENSMUSG00000033569	1	25106557	25868788
647	ENSMUSG00000026430	1	131104147	131172995
648	ENSMUSG00000080849	1	25262811	25263254
649	ENSMUSG00000104257	1	25315485	25317035
650	ENSMUSG00000101729	1	131144614	131145826
651	ENSMUSG00000119153	1	25318526	25318632
652	ENSMUSG00000102296	1	25323299	25324329
653	ENSMUSG00000103209	1	25335593	25338967
654	ENSMUSG00000104027	1	25353357	25356789
655	ENSMUSG00000102407	1	25364947	25367479
656	ENSMUSG00000103214	1	25385059	25388163
657	ENSMUSG00000104100	1	25401645	25404901
658	ENSMUSG00000084740	1	25490152	25490255
659	ENSMUSG00000103889	1	25647331	25650265
660	ENSMUSG00000101301	1	25654027	25654596
661	ENSMUSG00000104221	1	25659319	25662261
662	ENSMUSG00000102250	1	25711326	25715320
663	ENSMUSG00000102317	1	25725143	25730582
664	ENSMUSG00000103563	1	25761119	25763859
665	ENSMUSG00000102465	1	25774470	25778050
666	ENSMUSG00000102659	1	25794424	25798114
667	ENSMUSG00000103924	1	25814838	25819387
668	ENSMUSG00000104132	1	25836362	25839986
669	ENSMUSG00000102747	1	25843178	25846487
670	ENSMUSG00000102386	1	25848037	25849053
671	ENSMUSG00000103004	1	25863471	25863800
672	ENSMUSG00000104516	1	25869738	25870959
673	ENSMUSG00000101618	1	26035685	26036240
674	ENSMUSG00000099458	1	26505317	26505967
675	ENSMUSG00000088111	1	26605914	26606019
676	ENSMUSG00000119695	1	26998184	26998302
677	ENSMUSG00000100310	1	27375433	27375849
678	ENSMUSG00000101033	1	27939500	27940153
679	ENSMUSG00000101372	1	28028991	28030863
680	ENSMUSG00000103241	1	28608999	28610512
681	ENSMUSG00000086240	1	28619580	28619853
682	ENSMUSG00000048411	1	28815198	28819333
683	ENSMUSG00000081557	1	28839321	28841802
684	ENSMUSG00000058590	1	28977117	28977420
685	ENSMUSG00000101235	1	29258781	29259330
686	ENSMUSG00002075209	1	29320045	29320156
687	ENSMUSG00002076857	1	29340561	29340660
688	ENSMUSG00002074912	1	29400356	29400451
689	ENSMUSG00000099257	1	29460569	29460693
690	ENSMUSG00000099492	1	29523685	29524996
691	ENSMUSG00000118548	1	29852235	29853519
692	ENSMUSG00002075289	1	30372372	30372478
693	ENSMUSG00000101093	1	31598621	31600481
694	ENSMUSG00000070960	1	31654230	31655742
695	ENSMUSG00000088620	1	31695713	31695819
696	ENSMUSG00000082159	1	31775138	31775972
697	ENSMUSG00000026425	1	131212989	131455090
698	ENSMUSG00000104060	1	131304199	131306269
699	ENSMUSG00000101778	1	131334550	131336951
700	ENSMUSG00000026058	1	32211795	32697649
701	ENSMUSG00000064688	1	32252214	32252320
702	ENSMUSG00000103482	1	32512838	32514646
703	ENSMUSG00000104498	1	32524396	32526023
704	ENSMUSG00000104313	1	32535525	32537069
705	ENSMUSG00000102865	1	32558644	32560080
706	ENSMUSG00000102321	1	32578109	32581521
707	ENSMUSG00000091318	1	32582767	32586375
708	ENSMUSG00000089489	1	32607440	32607502
709	ENSMUSG00000104433	1	32749260	32751729
710	ENSMUSG00002076392	1	32765720	32766011
711	ENSMUSG00000026432	1	131526977	131539738
712	ENSMUSG00000102926	1	33006565	33011571
713	ENSMUSG00000095841	1	131560247	131560707
714	ENSMUSG00000100497	1	33067241	33069371
715	ENSMUSG00000102917	1	33104211	33105431
716	ENSMUSG00000100481	1	33139988	33141776
717	ENSMUSG00000100590	1	33147986	33148736
718	ENSMUSG00000088750	1	33231074	33231183
719	ENSMUSG00000103087	1	189371547	189372431
720	ENSMUSG00000026134	1	33492891	33708876
721	ENSMUSG00000101682	1	33521182	33521599
722	ENSMUSG00000004552	1	131566044	131603243
723	ENSMUSG00000026605	1	189372803	189420283
724	ENSMUSG00000052688	1	131616433	131643177
725	ENSMUSG00000072295	1	59036275	59134059
726	ENSMUSG00000047383	1	59036282	59042698
727	ENSMUSG00000099752	1	59053383	59098640
728	ENSMUSG00000077616	1	59110147	59110277
729	ENSMUSG00000026604	1	189460465	189608892
730	ENSMUSG00000042268	1	131671760	131699242
731	ENSMUSG00000104435	1	189612132	189616849
732	ENSMUSG00000026603	1	189612689	189654560
733	ENSMUSG00000103467	1	189645536	189648156
734	ENSMUSG00000042251	1	131725119	131749211
735	ENSMUSG00000026701	1	161067682	161078789
736	ENSMUSG00000038079	1	59139749	59159567
737	ENSMUSG00000089872	1	190432399	190643967
738	ENSMUSG00000103625	1	161638614	161641736
739	ENSMUSG00000026634	1	190657309	190679159
740	ENSMUSG00000103158	1	161718027	161730742
741	ENSMUSG00000037568	1	190679843	190711493
742	ENSMUSG00000079550	1	59160094	59202548
743	ENSMUSG00000026628	1	190902493	190950236
744	ENSMUSG00000103685	1	190981621	190983463
745	ENSMUSG00000026694	1	162359696	162376120
746	ENSMUSG00000099922	1	59418089	59431458
747	ENSMUSG00000103114	1	191168537	191197245
748	ENSMUSG00000104341	1	191209444	191209908
749	ENSMUSG00000103517	1	191223023	191226018
750	ENSMUSG00000047361	1	59555423	59675576
751	ENSMUSG00000099811	1	59572150	59588680
752	ENSMUSG00000101409	1	59573970	59576388
753	ENSMUSG00000091743	1	162455926	162456636
754	ENSMUSG00000026697	1	162466724	162477262
755	ENSMUSG00000091060	1	162474762	162485788
756	ENSMUSG00000053024	1	132437165	132470994
757	ENSMUSG00000026623	1	191449946	191516367
758	ENSMUSG00000119660	1	191494312	191494415
759	ENSMUSG00000064845	1	191504833	191504946
760	ENSMUSG00000102596	1	191523095	191523426
761	ENSMUSG00000055833	1	191618242	191639639
762	ENSMUSG00000037434	1	191638879	191645359
763	ENSMUSG00000037395	1	191782846	191822359
764	ENSMUSG00000102755	1	191820989	191821121
765	ENSMUSG00000097316	1	191821196	191835323
766	ENSMUSG00000026442	1	132492428	132669535
767	ENSMUSG00000101126	1	132657093	132660564
768	ENSMUSG00000088911	1	132741966	132742086
769	ENSMUSG00000026443	1	132808011	132867743
770	ENSMUSG00002075842	1	132851362	132851482
771	ENSMUSG00000102709	1	132871250	132873058
772	ENSMUSG00000100798	1	88479239	88489889
773	ENSMUSG00000104057	1	88580807	88582567
774	ENSMUSG00000100367	1	88584030	88585822
775	ENSMUSG00000049866	1	88600847	88629943
776	ENSMUSG00000101736	1	88650088	88650546
777	ENSMUSG00000058248	1	191873082	192192467
778	ENSMUSG00000099378	1	88943835	88949932
779	ENSMUSG00000099544	1	88976696	88976938
780	ENSMUSG00000036206	1	88998137	89082790
781	ENSMUSG00000102700	1	89024795	89026540
782	ENSMUSG00000037375	1	192179019	192453531
783	ENSMUSG00000103874	1	192502982	192503435
784	ENSMUSG00000047384	1	192515426	192517522
785	ENSMUSG00000100872	1	192523969	192525048
786	ENSMUSG00000055013	1	89382528	89825339
787	ENSMUSG00002075930	1	89491082	89491196
788	ENSMUSG00000101662	1	89496487	89504324
789	ENSMUSG00000102009	1	89578251	89611630
790	ENSMUSG00002076983	1	89612524	89612834
791	ENSMUSG00000034486	1	89855678	89858901
792	ENSMUSG00000016262	1	192526796	192538064
793	ENSMUSG00000102162	1	192570879	192571350
794	ENSMUSG00000040124	1	163212477	163231238
795	ENSMUSG00000088951	1	163229852	163229959
796	ENSMUSG00000040113	1	163529825	163552801
797	ENSMUSG00000089700	1	163557138	163558179
798	ENSMUSG00000067081	1	89877942	89942388
799	ENSMUSG00000054387	1	132887222	132958299
800	ENSMUSG00000016200	1	192573541	192718083
801	ENSMUSG00000103640	1	192723281	192724713
802	ENSMUSG00000102442	1	192734808	192734922
803	ENSMUSG00000082160	1	60631410	60631868
804	ENSMUSG00000103215	1	60633966	60635395
805	ENSMUSG00002075076	1	60652857	60652962
806	ENSMUSG00000103292	1	90448218	90451019
807	ENSMUSG00000084151	1	60740031	60741096
808	ENSMUSG00000101188	1	60743091	60744308
809	ENSMUSG00000026012	1	60755959	60812518
810	ENSMUSG00000086795	1	60815824	60820993
811	ENSMUSG00000104069	1	60818511	60820620
812	ENSMUSG00000083118	1	60831649	60832991
813	ENSMUSG00000083355	1	60848275	60849101
814	ENSMUSG00000026585	1	163607152	163744678
815	ENSMUSG00000034432	1	90530703	90541063
816	ENSMUSG00000045815	1	34618283	34618792
817	ENSMUSG00000045174	1	34618738	34630025
818	ENSMUSG00000100524	1	34646378	34646800
819	ENSMUSG00000102499	1	34649653	34649887
820	ENSMUSG00000103521	1	34649989	34651384
821	ENSMUSG00000104098	1	34674625	34675270
822	ENSMUSG00000037509	1	34717269	34852390
823	ENSMUSG00000102537	1	34791856	34792003
824	ENSMUSG00000102612	1	34792204	34792558
825	ENSMUSG00000041757	1	133091948	133231173
826	ENSMUSG00000026639	1	192890007	193026186
827	ENSMUSG00000103716	1	34967590	34969726
828	ENSMUSG00000103548	1	35008708	35008936
829	ENSMUSG00000103760	1	35009146	35009581
830	ENSMUSG00000103997	1	35024737	35024971
831	ENSMUSG00000077231	1	35218037	35218165
832	ENSMUSG00000101714	1	35846055	35849543
833	ENSMUSG00000016194	1	192903942	192946383
834	ENSMUSG00000102531	1	35918926	35920200
835	ENSMUSG00000103089	1	192941924	192944145
836	ENSMUSG00000103096	1	35998000	35998903
837	ENSMUSG00000102279	1	36021041	36025454
838	ENSMUSG00000009633	1	192954469	192955525
839	ENSMUSG00000104201	1	36050153	36050975
840	ENSMUSG00000102434	1	36068728	36070099
841	ENSMUSG00000045216	1	36107481	36145527
842	ENSMUSG00000104523	1	36144465	36145527
843	ENSMUSG00000102648	1	193157598	193158000
844	ENSMUSG00000102981	1	193175895	193178194
845	ENSMUSG00000097850	1	193189546	193192482
846	ENSMUSG00000065533	1	193189771	193189838
847	ENSMUSG00000026579	1	163979407	164047846
848	ENSMUSG00000040918	1	164076615	164092954
849	ENSMUSG00000026640	1	194300526	194499177
850	ENSMUSG00000102523	1	194332627	194334482
851	ENSMUSG00000102621	1	194351981	194353814
852	ENSMUSG00000102841	1	194359310	194362873
853	ENSMUSG00000103776	1	194415015	194415546
854	ENSMUSG00000103597	1	194502038	194502395
855	ENSMUSG00000092633	1	194504309	194504372
856	ENSMUSG00002075163	1	194540965	194541258
857	ENSMUSG00000026305	1	90926459	91056666
858	ENSMUSG00000016494	1	194621127	194643587
859	ENSMUSG00000097325	1	194638067	194659268
860	ENSMUSG00000104206	1	194671370	194677653
861	ENSMUSG00000104525	1	194675566	194678503
862	ENSMUSG00000103867	1	194696054	194698756
863	ENSMUSG00000026575	1	164131690	164265294
864	ENSMUSG00000103493	1	164252282	164254563
865	ENSMUSG00000016493	1	194719134	194774557
866	ENSMUSG00000065412	1	194719348	194719428
867	ENSMUSG00000065548	1	194719855	194719942
868	ENSMUSG00000104010	1	194724691	194726987
869	ENSMUSG00000026576	1	164264678	164285924
870	ENSMUSG00000103226	1	164316629	164316944
871	ENSMUSG00000097281	1	164330878	164342451
872	ENSMUSG00000102389	1	164403024	164406122
873	ENSMUSG00000102897	1	164468522	164525802
874	ENSMUSG00000102761	1	164509551	164540340
875	ENSMUSG00000025969	1	62742444	62857854
876	ENSMUSG00000100811	1	62753882	62757232
877	ENSMUSG00000101189	1	164788490	164790394
878	ENSMUSG00002075650	1	164851914	164852025
879	ENSMUSG00000102408	1	164891593	164919497
880	ENSMUSG00000034343	1	91178026	91218059
881	ENSMUSG00000083064	1	91223767	91224658
882	ENSMUSG00000026572	1	164965424	164988342
883	ENSMUSG00000089967	1	164976393	164976518
884	ENSMUSG00000040836	1	165123358	165154314
885	ENSMUSG00000026307	1	91226060	91248797
886	ENSMUSG00000090322	1	91232814	91248823
887	ENSMUSG00000049515	1	91249797	91276028
888	ENSMUSG00000026616	1	194819119	194859024
889	ENSMUSG00000102236	1	194902359	194905074
890	ENSMUSG00000047443	1	91294152	91301939
891	ENSMUSG00000010311	1	133824937	133835737
892	ENSMUSG00000037432	1	36411372	36461191
893	ENSMUSG00000026309	1	91301583	91326537
894	ENSMUSG00000100253	1	91332601	91333751
895	ENSMUSG00000067071	1	91339205	91341760
896	ENSMUSG00000001143	1	36458952	36484352
897	ENSMUSG00000037408	1	36510701	36547845
898	ENSMUSG00000104316	1	36513033	36515191
899	ENSMUSG00002075980	1	36545643	36545783
900	ENSMUSG00000055866	1	91343704	91387046
901	ENSMUSG00000101911	1	91397628	91397820
902	ENSMUSG00000100151	1	91410746	91412496
903	ENSMUSG00000101958	1	91415451	91417731
904	ENSMUSG00000026311	1	91468266	91487311
905	ENSMUSG00000026567	1	165312752	165404343
906	ENSMUSG00000027520	1	63312424	63353735
907	ENSMUSG00000102745	1	91843982	91847273
908	ENSMUSG00000103059	1	165320991	165322570
909	ENSMUSG00000103583	1	165321360	165322736
910	ENSMUSG00002076323	1	165325568	165325818
911	ENSMUSG00002074951	1	165399419	165399545
912	ENSMUSG00000026313	1	91856501	92123421
913	ENSMUSG00000103101	1	91903709	91909286
914	ENSMUSG00000102565	1	91947314	91949819
915	ENSMUSG00000101522	1	92357843	92358254
916	ENSMUSG00000040723	1	165474085	165537326
917	ENSMUSG00002075583	1	165522334	165522476
918	ENSMUSG00000103686	1	165549125	165550346
919	ENSMUSG00000103242	1	165562169	165563230
920	ENSMUSG00000026260	1	92366732	92401582
921	ENSMUSG00000040713	1	165591315	165602877
922	ENSMUSG00000104306	1	165603437	165604724
923	ENSMUSG00000067064	1	92403647	92412835
924	ENSMUSG00000089829	1	165608644	165616936
925	ENSMUSG00002076221	1	165613403	165613520
926	ENSMUSG00000102416	1	36749230	36797034
927	ENSMUSG00000104237	1	36778129	36783873
928	ENSMUSG00000034212	1	92787525	92830628
929	ENSMUSG00000005763	1	165616250	165704846
930	ENSMUSG00000047067	1	92834703	92836157
931	ENSMUSG00000097251	1	92836100	92838486
932	ENSMUSG00000118799	1	165637205	165637311
933	ENSMUSG00000026117	1	36800879	36821899
934	ENSMUSG00000097291	1	36803944	36804955
935	ENSMUSG00000026269	1	92838505	92852106
936	ENSMUSG00000100632	1	92861248	92878312
937	ENSMUSG00000026270	1	92862098	92875663
938	ENSMUSG00000026271	1	92878587	92914113
939	ENSMUSG00000026452	1	134574415	134690331
940	ENSMUSG00000025959	1	64068606	64161441
941	ENSMUSG00000086836	1	64117813	64129941
942	ENSMUSG00000086721	1	64189360	64189824
943	ENSMUSG00000101895	1	64225150	64342202
944	ENSMUSG00002076107	1	64435493	64435562
945	ENSMUSG00000099658	1	64493518	64493736
946	ENSMUSG00000073557	1	134682396	134883680
947	ENSMUSG00000103614	1	134727633	134729723
948	ENSMUSG00002075458	1	134737013	134737106
949	ENSMUSG00000103976	1	134747654	134755287
950	ENSMUSG00000101168	1	134761880	134774153
951	ENSMUSG00000042793	1	134911039	135033014
952	ENSMUSG00000101832	1	64656943	64665192
953	ENSMUSG00000100437	1	64689094	64691915
954	ENSMUSG00000070871	1	64729614	64764803
955	ENSMUSG00000051344	1	64825142	64995983
956	ENSMUSG00000084989	1	93096447	93158794
957	ENSMUSG00000047793	1	93163563	93228787
958	ENSMUSG00000098997	1	93202271	93202332
959	ENSMUSG00000086056	1	166311182	166325157
960	ENSMUSG00000026273	1	93226933	93233637
961	ENSMUSG00000085841	1	166589714	166598054
962	ENSMUSG00000025946	1	65321215	65428403
963	ENSMUSG00000099819	1	65562830	65563234
964	ENSMUSG00000082565	1	65589623	65590396
965	ENSMUSG00000082774	1	65591841	65592153
966	ENSMUSG00000025945	1	65965679	65967466
967	ENSMUSG00000081623	1	66071342	66072084
968	ENSMUSG00000083242	1	66072244	66072584
969	ENSMUSG00000083289	1	66102124	66102535
970	ENSMUSG00000026688	1	167199535	167221410
971	ENSMUSG00000026110	1	37478421	37580097
972	ENSMUSG00000026090	1	37650758	37759166
973	ENSMUSG00000104365	1	37699803	37701728
974	ENSMUSG00000102650	1	37733528	37735745
975	ENSMUSG00000052534	1	167946933	168259839
976	ENSMUSG00000015222	1	66214432	66481742
977	ENSMUSG00000088850	1	66345048	66345184
978	ENSMUSG00000073656	1	66361435	66367955
979	ENSMUSG00000026683	1	169325503	169359033
980	ENSMUSG00000070532	1	169756217	169762222
981	ENSMUSG00000089990	1	169760267	169761817
982	ENSMUSG00000026675	1	169777104	169796810
983	ENSMUSG00000034066	1	93439801	93549698
984	ENSMUSG00000060771	1	37793857	37905510
985	ENSMUSG00000026674	1	169799876	169938331
986	ENSMUSG00000026277	1	93547473	93586381
987	ENSMUSG00000055567	1	66507526	66738307
988	ENSMUSG00000103375	1	66729789	66731515
989	ENSMUSG00000061584	1	37945004	37955574
990	ENSMUSG00000087374	1	37972677	37993217
991	ENSMUSG00000026085	1	37985817	37996840
992	ENSMUSG00002076708	1	38013048	38013284
993	ENSMUSG00000026005	1	66739990	66758964
994	ENSMUSG00000026670	1	169969507	170002526
995	ENSMUSG00000026667	1	170020989	170042966
996	ENSMUSG00000044306	1	170042429	170043991
997	ENSMUSG00000026004	1	66758407	66856721
998	ENSMUSG00000102559	1	66804785	66807890
999	ENSMUSG00000102374	1	66808449	66811025
1000	ENSMUSG00000102776	1	66814670	66819266
1001	ENSMUSG00000082057	1	66823072	66825604
1002	ENSMUSG00000026003	1	66869998	66902436
1003	ENSMUSG00000077328	1	66905956	66906085
1004	ENSMUSG00000099624	1	93903075	93913538
1005	ENSMUSG00000061816	1	66963454	66984563
1006	ENSMUSG00000073608	1	93918231	93944869
1007	ENSMUSG00000094191	1	66987722	66988099
1008	ENSMUSG00000082212	1	66990988	66992628
1009	ENSMUSG00000026082	1	38091867	38168882
1010	ENSMUSG00000038473	1	170130237	170417430
1011	ENSMUSG00000100990	1	94132142	94132984
1012	ENSMUSG00000100347	1	94396440	94397612
1013	ENSMUSG00000102193	1	170458490	170459070
1014	ENSMUSG00000077413	1	94543361	94543429
1015	ENSMUSG00000100518	1	94724808	94730197
1016	ENSMUSG00000089310	1	94967659	94967768
1017	ENSMUSG00000099592	1	95183688	95184535
1018	ENSMUSG00000051185	1	95241348	95263009
1019	ENSMUSG00000103973	1	95256406	95258943
1020	ENSMUSG00000081051	1	95426346	95426876
1021	ENSMUSG00000026663	1	170532243	170695340
1022	ENSMUSG00000040710	1	95515407	95595296
1023	ENSMUSG00000103197	1	95574499	95576233
1024	ENSMUSG00000100777	1	95628909	95644243
1025	ENSMUSG00000102718	1	95665921	95668018
1026	ENSMUSG00000100062	1	95918384	95949483
1027	ENSMUSG00002076073	1	96194578	96194666
1028	ENSMUSG00002075550	1	96230871	96230980
1029	ENSMUSG00000102658	1	96240967	96243260
1030	ENSMUSG00000100336	1	96470784	96484428
1031	ENSMUSG00000100589	1	96539782	96590298
1032	ENSMUSG00000119190	1	96544824	96544930
1033	ENSMUSG00000100362	1	96573145	96573895
1034	ENSMUSG00000077255	1	96689756	96689883
1035	ENSMUSG00000026000	1	67039676	67078031
1036	ENSMUSG00000040693	1	96743995	96799896
1037	ENSMUSG00000070524	1	170734842	170740510
1038	ENSMUSG00000097480	1	96929545	96930508
1039	ENSMUSG00000100454	1	96952241	96953290
1040	ENSMUSG00000044757	1	96952406	96953653
1041	ENSMUSG00000025991	1	67162185	67270418
1042	ENSMUSG00000086204	1	67288359	67362768
1043	ENSMUSG00000077745	1	67296383	67296511
1044	ENSMUSG00000082473	1	67624212	67626195
1045	ENSMUSG00002076414	1	67656134	67656211
1046	ENSMUSG00000085075	1	67831640	67844483
1047	ENSMUSG00000038421	1	170745145	170755152
1048	ENSMUSG00002074910	1	68012835	68012936
1049	ENSMUSG00000089838	1	170752878	170753213
1050	ENSMUSG00000087329	1	68063402	68064922
1051	ENSMUSG00000104386	1	170763340	170763634
1052	ENSMUSG00000026331	1	96986763	97056026
1053	ENSMUSG00000100484	1	97090585	97238389
1054	ENSMUSG00000103179	1	97471989	97473173
1055	ENSMUSG00000044768	1	97534043	97589799
1056	ENSMUSG00000118489	1	97588556	97589999
1057	ENSMUSG00000062209	1	68071345	69147218
1058	ENSMUSG00000102449	1	68154354	68155706
1059	ENSMUSG00000083795	1	68332439	68332885
1060	ENSMUSG00000080539	1	68424101	68424194
1061	ENSMUSG00000103307	1	68630777	68632845
1062	ENSMUSG00000104508	1	68678583	68679988
1063	ENSMUSG00000103642	1	68750196	68752564
1064	ENSMUSG00000103809	1	68797644	68800886
1065	ENSMUSG00000087514	1	69131072	69145899
1066	ENSMUSG00000084332	1	69170073	69170458
1067	ENSMUSG00000101387	1	69416480	69417230
1068	ENSMUSG00000099804	1	69480215	69483243
1069	ENSMUSG00000026077	1	39232812	39402317
1070	ENSMUSG00000025997	1	69570373	69726404
1071	ENSMUSG00000099954	1	69699346	69701220
1072	ENSMUSG00000103402	1	69810027	69811912
1073	ENSMUSG00000053153	1	69866129	70764291
1074	ENSMUSG00002076719	1	69960632	69960906
1075	ENSMUSG00000080524	1	69994163	69994288
1076	ENSMUSG00000101730	1	70107127	70107214
1077	ENSMUSG00000103052	1	70349671	70352070
1078	ENSMUSG00000026333	1	97697897	97721434
1079	ENSMUSG00000003134	1	39410573	39517836
1080	ENSMUSG00000026196	1	71066657	71142305
1081	ENSMUSG00000089965	1	71078811	71079189
1082	ENSMUSG00000026335	1	97722839	98023371
1083	ENSMUSG00000119063	1	97977547	97977653
1084	ENSMUSG00000100711	1	98101373	98118423
1085	ENSMUSG00000097608	1	98191248	98192231
1086	ENSMUSG00000099634	1	98194876	98195163
1087	ENSMUSG00000026192	1	71596309	71618790
1088	ENSMUSG00000026336	1	98348849	98444716
1089	ENSMUSG00000089791	1	98385493	98386887
1090	ENSMUSG00002075992	1	98477176	98477285
1091	ENSMUSG00000100009	1	98517242	98535109
1092	ENSMUSG00000099686	1	98692566	98693279
1093	ENSMUSG00000087804	1	98945089	98945188
1094	ENSMUSG00000099453	1	99566121	99567966
1095	ENSMUSG00000067028	1	99700490	100413667
1096	ENSMUSG00000082431	1	99718154	99718750
1097	ENSMUSG00000104104	1	99775709	99778417
1098	ENSMUSG00000100662	1	99933746	99934309
1099	ENSMUSG00000087883	1	100180642	100180773
1100	ENSMUSG00000099835	1	100210054	100210368
1101	ENSMUSG00000100794	1	100210516	100211005
1102	ENSMUSG00000099427	1	100524800	100525352
1103	ENSMUSG00000099892	1	100571307	100571973
1104	ENSMUSG00000100977	1	100581525	100581881
1105	ENSMUSG00000100684	1	101083534	101102927
1106	ENSMUSG00000100088	1	101299353	101299801
1107	ENSMUSG00000100222	1	101313611	101314315
1108	ENSMUSG00000100065	1	101681539	101682268
1109	ENSMUSG00000100349	1	101808231	101808466
1110	ENSMUSG00000099375	1	101820683	101822816
1111	ENSMUSG00000077295	1	102034174	102034305
1112	ENSMUSG00000099770	1	102089092	102089664
1113	ENSMUSG00000088510	1	102341648	102341746
1114	ENSMUSG00000101890	1	102377078	102465381
1115	ENSMUSG00000099989	1	102386381	102386647
1116	ENSMUSG00000087908	1	102881140	102881273
1117	ENSMUSG00000100955	1	103099651	103196318
1118	ENSMUSG00000088594	1	103164351	103164492
1119	ENSMUSG00000099469	1	103291711	103351383
1120	ENSMUSG00000102325	1	103652070	103654958
1121	ENSMUSG00000101297	1	104239446	104239752
1122	ENSMUSG00000100059	1	104398666	104399141
1123	ENSMUSG00002076592	1	104413682	104414011
1124	ENSMUSG00000099464	1	104440726	104441793
1125	ENSMUSG00000100935	1	104537249	104538608
1126	ENSMUSG00000099801	1	104560309	104561083
1127	ENSMUSG00000050840	1	104696254	104923206
1128	ENSMUSG00000101214	1	105309985	105496864
1129	ENSMUSG00000056536	1	105446147	105591402
1130	ENSMUSG00000100672	1	105491851	105492303
1131	ENSMUSG00000101219	1	105502262	105502536
1132	ENSMUSG00002075378	1	105502412	105502507
1133	ENSMUSG00000101656	1	105543467	105544083
1134	ENSMUSG00002076813	1	136685248	136685347
1135	ENSMUSG00000104360	1	136716920	136717258
1136	ENSMUSG00000103953	1	136720772	136721248
1137	ENSMUSG00000104261	1	136726049	136726697
1138	ENSMUSG00000026398	1	136770309	136888186
1139	ENSMUSG00000088970	1	136917949	136918008
1140	ENSMUSG00000102751	1	137179880	137181795
1141	ENSMUSG00000088715	1	137662056	137662171
1142	ENSMUSG00000026321	1	105708443	105775709
1143	ENSMUSG00000102690	1	105815363	105818742
1144	ENSMUSG00000118795	1	105873284	105873390
1145	ENSMUSG00000099448	1	105883505	105884040
1146	ENSMUSG00000102693	1	3143476	3144545
1147	ENSMUSG00000064842	1	3172239	3172348
1148	ENSMUSG00000051951	1	3276124	3741721
1149	ENSMUSG00000102851	1	3322980	3323459
1150	ENSMUSG00000103377	1	3435954	3438772
1151	ENSMUSG00000104017	1	3445779	3448011
1152	ENSMUSG00000103025	1	3535200	3537508
1153	ENSMUSG00000089699	1	3536810	3583776
1154	ENSMUSG00000103201	1	3582674	3584730
1155	ENSMUSG00000103147	1	3602018	3602943
1156	ENSMUSG00000103161	1	3663115	3666126
1157	ENSMUSG00000102331	1	3717532	3729127
1158	ENSMUSG00000102348	1	3750378	3752011
1159	ENSMUSG00000102592	1	3822233	3824583
1160	ENSMUSG00000088333	1	3854099	3854156
1161	ENSMUSG00000102343	1	3975962	4056438
1162	ENSMUSG00000025900	1	4069780	4479464
1163	ENSMUSG00000102948	1	4326457	4330742
1164	ENSMUSG00000104123	1	4433569	4435052
1165	ENSMUSG00000025902	1	4561154	4567577
1166	ENSMUSG00000104238	1	4566774	4569781
1167	ENSMUSG00000102269	1	4593128	4596960
1168	ENSMUSG00000118917	1	4599240	4599346
1169	ENSMUSG00000103003	1	4605060	4605509
1170	ENSMUSG00000102501	1	106000314	106003624
1171	ENSMUSG00000097612	1	106017798	106018745
1172	ENSMUSG00000101583	1	106080355	106099254
1173	ENSMUSG00000044340	1	106099482	106321980
1174	ENSMUSG00000103291	1	106147044	106151995
1175	ENSMUSG00000100247	1	106327908	106329717
1176	ENSMUSG00000099604	1	106367330	106367600
1177	ENSMUSG00000057329	1	106465908	106642004
1178	ENSMUSG00000009905	1	106648189	106687457
1179	ENSMUSG00000067006	1	106788903	106811078
1180	ENSMUSG00000083613	1	106815582	106816627
1181	ENSMUSG00000059956	1	106862179	106884810
1182	ENSMUSG00000026395	1	137990599	138103446
1183	ENSMUSG00000048775	1	106908714	106928925
1184	ENSMUSG00000084228	1	106947867	106953055
1185	ENSMUSG00000044594	1	106973317	106980033
1186	ENSMUSG00000102822	1	138189380	138189799
1187	ENSMUSG00000058017	1	107005897	107011236
1188	ENSMUSG00000026394	1	138201476	138217200
1189	ENSMUSG00000083884	1	107065574	107066299
1190	ENSMUSG00000073602	1	107081670	107206091
1191	ENSMUSG00000080729	1	107119205	107121287
1192	ENSMUSG00000081114	1	107181283	107182020
1193	ENSMUSG00000073601	1	107198931	107206101
1194	ENSMUSG00000084189	1	107218071	107230084
1195	ENSMUSG00000026393	1	138410613	138547879
1196	ENSMUSG00000099510	1	138443353	138477747
1197	ENSMUSG00000026327	1	107288928	107308205
1198	ENSMUSG00000102651	1	138480043	138482446
1199	ENSMUSG00000087210	1	107312930	107315142
1200	ENSMUSG00000102448	1	138495435	138499094
1201	ENSMUSG00000067001	1	107327385	107380419
1202	ENSMUSG00000073652	1	71691996	71702002
1203	ENSMUSG00000002459	1	4979799	5140508
1204	ENSMUSG00000102653	1	5008799	5010933
1205	ENSMUSG00000085623	1	5041080	5047043
1206	ENSMUSG00000019230	1	138752924	138776315
1207	ENSMUSG00000102123	1	72146314	72161160
1208	ENSMUSG00000039395	1	72198601	72251466
1209	ENSMUSG00000079283	1	138779721	138784590
1210	ENSMUSG00000026315	1	107517736	107538214
1211	ENSMUSG00000099808	1	138804010	138804689
1212	ENSMUSG00002076567	1	138806000	138806115
1213	ENSMUSG00000086161	1	107614738	107621244
1214	ENSMUSG00000103850	1	138843343	138843781
1215	ENSMUSG00000119815	1	107684332	107684438
1216	ENSMUSG00000102365	1	138888179	138890641
1217	ENSMUSG00000077237	1	107820704	107820835
1218	ENSMUSG00000101477	1	107880567	107881165
1219	ENSMUSG00000099484	1	107890852	107891037
1220	ENSMUSG00000100041	1	108304700	108307168
1221	ENSMUSG00000060679	1	42890393	42944843
1222	ENSMUSG00000077448	1	42905845	42905978
1223	ENSMUSG00000026187	1	72346586	72434111
1224	ENSMUSG00000039372	1	72466271	72576089
1225	ENSMUSG00000070939	1	43086360	43137797
1226	ENSMUSG00000104352	1	5346329	5347560
1227	ENSMUSG00000104046	1	5377962	5380240
1228	ENSMUSG00000102907	1	5473770	5475801
1229	ENSMUSG00000100269	1	43095427	43096294
1230	ENSMUSG00000025905	1	5658689	5676354
1231	ENSMUSG00000103936	1	5688060	5688453
1232	ENSMUSG00000103083	1	171504252	171509548
1233	ENSMUSG00002076544	1	5714868	5714968
1234	ENSMUSG00000103137	1	171506904	171507438
1235	ENSMUSG00000103090	1	6119187	6120269
1236	ENSMUSG00000008136	1	43162234	43236144
1237	ENSMUSG00000099576	1	43289316	43342085
1238	ENSMUSG00000015355	1	171509577	171532826
1239	ENSMUSG00000099694	1	43309843	43310295
1240	ENSMUSG00000103883	1	171515879	171517582
1241	ENSMUSG00000101923	1	43448744	43449123
1242	ENSMUSG00000059058	1	171538656	171538850
1243	ENSMUSG00000104224	1	171552973	171553206
1244	ENSMUSG00000104440	1	171557483	171558034
1245	ENSMUSG00002075752	1	171559628	171559682
1246	ENSMUSG00000119062	1	171560867	171560973
1247	ENSMUSG00000056268	1	138891173	139106698
1248	ENSMUSG00000066877	1	43483739	43609675
1249	ENSMUSG00000104436	1	138896248	138899589
1250	ENSMUSG00000104900	1	138905394	138906984
1251	ENSMUSG00000026051	1	43769762	43781738
1252	ENSMUSG00000102626	1	138911602	138912235
1253	ENSMUSG00000015316	1	171594695	171628752
1254	ENSMUSG00000085361	1	138919252	138919807
1255	ENSMUSG00000102157	1	138957923	138960720
1256	ENSMUSG00000105936	1	138997951	139000422
1257	ENSMUSG00000102451	1	139010600	139014722
1258	ENSMUSG00000085481	1	139061629	139062403
1259	ENSMUSG00000102243	1	139082890	139085520
1260	ENSMUSG00000039354	1	72622410	72672293
1261	ENSMUSG00000110712	1	72680347	72682122
1262	ENSMUSG00000063681	1	139124794	139304838
1263	ENSMUSG00000103844	1	139307190	139330590
1264	ENSMUSG00000102661	1	139336016	139341602
1265	ENSMUSG00000039342	1	72682139	72739738
1266	ENSMUSG00000087247	1	6429442	6464955
1267	ENSMUSG00000103355	1	6450618	6451256
1268	ENSMUSG00000102706	1	6452858	6453330
1269	ENSMUSG00000110487	1	72732023	72732611
1270	ENSMUSG00000110596	1	72745448	72745661
1271	ENSMUSG00000046330	1	72750449	72752972
1272	ENSMUSG00000039323	1	72863662	72891633
1273	ENSMUSG00000026185	1	72897091	72914043
1274	ENSMUSG00000101112	1	73308223	73345519
1275	ENSMUSG00000100697	1	73350876	73351209
1276	ENSMUSG00000033952	1	139382510	139421829
1277	ENSMUSG00000026368	1	139429440	139451490
1278	ENSMUSG00000057037	1	139474791	139488010
1279	ENSMUSG00000090623	1	139512521	139588637
1280	ENSMUSG00000119797	1	139599342	139599445
1281	ENSMUSG00000070594	1	139625361	139708981
1282	ENSMUSG00000119360	1	139714721	139714824
1283	ENSMUSG00000033898	1	139731905	139786456
1284	ENSMUSG00000089991	1	139790695	139864215
1285	ENSMUSG00000104496	1	139855978	139857346
1286	ENSMUSG00000085867	1	139867339	139921943
1287	ENSMUSG00000102905	1	139928287	139928707
1288	ENSMUSG00000087930	1	139931563	139931704
1289	ENSMUSG00000103691	1	139966171	139976767
1290	ENSMUSG00000026365	1	140012446	140111502
1291	ENSMUSG00000052726	1	140173896	140539805
1292	ENSMUSG00000102698	1	140194225	140197590
1293	ENSMUSG00000102368	1	140497914	140584142
1294	ENSMUSG00000102500	1	140751065	140751456
1295	ENSMUSG00000095238	1	141184334	141184895
1296	ENSMUSG00000033740	1	6557455	6931164
1297	ENSMUSG00000118759	1	141225838	141225944
1298	ENSMUSG00002075391	1	141242093	141242206
1299	ENSMUSG00000007107	1	172051080	172085981
1300	ENSMUSG00000102740	1	141284527	141285015
1301	ENSMUSG00000104147	1	141347775	141350884
1302	ENSMUSG00000103858	1	141473944	141475215
1303	ENSMUSG00000099671	1	142382938	142383552
1304	ENSMUSG00000103890	1	142650594	142650888
1305	ENSMUSG00000103617	1	172064858	172065857
1306	ENSMUSG00000101909	1	142650885	142657733
1307	ENSMUSG00000102818	1	142682931	142683064
1308	ENSMUSG00000101795	1	143021085	143022354
1309	ENSMUSG00000103329	1	6931461	6934375
1310	ENSMUSG00000026361	1	143474538	143578631
1311	ENSMUSG00000038034	1	172089208	172147408
1312	ENSMUSG00000007097	1	172099276	172125631
1313	ENSMUSG00000038026	1	172148068	172156885
1314	ENSMUSG00000102413	1	172150561	172151228
1315	ENSMUSG00000044708	1	172168777	172201652
1316	ENSMUSG00000050229	1	172204113	172211666
1317	ENSMUSG00000102278	1	172215801	172218556
1318	ENSMUSG00000103357	1	172286136	172302536
1319	ENSMUSG00000026548	1	172302925	172306142
1320	ENSMUSG00000051079	1	144014392	144053110
1321	ENSMUSG00000100389	1	144097717	144099388
1322	ENSMUSG00000037995	1	172309355	172326445
1323	ENSMUSG00000026358	1	144118034	144124980
1324	ENSMUSG00000100441	1	144187770	144188174
1325	ENSMUSG00000098509	1	144392386	144443405
1326	ENSMUSG00002075314	1	144484742	144484848
1327	ENSMUSG00000026547	1	172327614	172334947
1328	ENSMUSG00000101049	1	144828666	144829809
1329	ENSMUSG00000065787	1	144836472	144836577
1330	ENSMUSG00002076236	1	144855222	144855323
1331	ENSMUSG00000099617	1	145040689	145041681
1332	ENSMUSG00000097130	1	145059632	145060627
1333	ENSMUSG00000088579	1	145167092	145167218
1334	ENSMUSG00000101661	1	145190894	145191286
1335	ENSMUSG00000103055	1	145199132	145202429
1336	ENSMUSG00000099964	1	146295174	146370798
1337	ENSMUSG00000090323	1	146296174	146296774
1338	ENSMUSG00000035131	1	146370498	146778210
1339	ENSMUSG00000080078	1	146601319	146604828
1340	ENSMUSG00000087627	1	146678703	146683078
1341	ENSMUSG00000085822	1	146685569	146717434
1342	ENSMUSG00000104269	1	146964775	146966673
1343	ENSMUSG00000102134	1	147156496	147157680
1344	ENSMUSG00000100380	1	147379606	147381780
1345	ENSMUSG00000104331	1	147391464	147396002
1346	ENSMUSG00000101973	1	147865823	147866290
1347	ENSMUSG00000099629	1	148110255	148124116
1348	ENSMUSG00000088582	1	148202718	148202846
1349	ENSMUSG00000101208	1	148374250	148374552
1350	ENSMUSG00000101735	1	148526087	148526876
1351	ENSMUSG00000099842	1	148813639	148814118
1352	ENSMUSG00000026546	1	172348368	172373437
1353	ENSMUSG00000101074	1	148816839	148817063
1354	ENSMUSG00000101564	1	148851264	148855236
1355	ENSMUSG00000082588	1	148900970	148901789
1356	ENSMUSG00000100917	1	148913326	148915338
1357	ENSMUSG00000102074	1	148981857	149003062
1358	ENSMUSG00000101457	1	149048802	149050337
1359	ENSMUSG00000102314	1	149284232	149285687
1360	ENSMUSG00000102309	1	149286465	149287921
1361	ENSMUSG00000103724	1	149307652	149309715
1362	ENSMUSG00000104036	1	149310763	149313075
1363	ENSMUSG00000088167	1	149583128	149583233
1364	ENSMUSG00002075595	1	149610501	149610609
1365	ENSMUSG00000053318	1	172409325	172418135
1366	ENSMUSG00000070504	1	172424209	172430118
1367	ENSMUSG00000026544	1	172458331	172460529
1368	ENSMUSG00000060128	1	172496601	172497203
1369	ENSMUSG00002076129	1	172512082	172512408
1370	ENSMUSG00000037942	1	172525622	172660598
1371	ENSMUSG00000102430	1	172609012	172609444
1372	ENSMUSG00000070182	1	172671101	172671205
1373	ENSMUSG00000102701	1	172701118	172701980
1374	ENSMUSG00000026542	1	172721528	172722608
1375	ENSMUSG00000077252	1	172763779	172763901
1376	ENSMUSG00000037924	1	172777976	172785924
1377	ENSMUSG00000106730	1	172880399	172881257
1378	ENSMUSG00000107139	1	172904543	172904837
1379	ENSMUSG00000056220	1	149705369	149837041
1380	ENSMUSG00002076362	1	149717281	149717412
1381	ENSMUSG00000099701	1	149897941	149900007
1382	ENSMUSG00002076752	1	149938908	149939019
1383	ENSMUSG00000097028	1	149950624	149975714
1384	ENSMUSG00000037872	1	173159453	173161317
1385	ENSMUSG00000032487	1	149975782	149983978
1386	ENSMUSG00000101199	1	150021719	150022320
1387	ENSMUSG00000099875	1	150141286	150141750
1388	ENSMUSG00000100690	1	150144677	150145012
1389	ENSMUSG00000006007	1	150195168	150209657
1390	ENSMUSG00000099447	1	150196432	150222522
1391	ENSMUSG00000102990	1	150200289	150202438
1392	ENSMUSG00000005338	1	173160825	173195261
1393	ENSMUSG00000037860	1	173178445	173293606
1394	ENSMUSG00000037849	1	173296051	173318607
1395	ENSMUSG00000070501	1	173347283	173363523
1396	ENSMUSG00002076661	1	173351652	173351735
1397	ENSMUSG00000073491	1	173393849	173426840
1398	ENSMUSG00000043263	1	173458483	173475494
1399	ENSMUSG00002076962	1	173471077	173471160
1400	ENSMUSG00000066677	1	173501241	173525961
1401	ENSMUSG00000103051	1	173540301	173543226
1402	ENSMUSG00000073490	1	173550993	173569313
1403	ENSMUSG00000073489	1	173574859	173594509
1404	ENSMUSG00000090222	1	173604095	173625836
1405	ENSMUSG00000102187	1	173657365	173659820
1406	ENSMUSG00000090272	1	173676692	173708447
1407	ENSMUSG00000006010	1	150237056	150268831
1408	ENSMUSG00000026536	1	173723911	173740612
1409	ENSMUSG00000026535	1	173790134	173810310
1410	ENSMUSG00000103588	1	173814492	173829538
1411	ENSMUSG00000054203	1	173839564	173859376
1412	ENSMUSG00000045381	1	173868271	173871977
1413	ENSMUSG00000047048	1	173876771	173882318
1414	ENSMUSG00000102603	1	173879564	173880107
1415	ENSMUSG00000050134	1	173894171	173899839
1416	ENSMUSG00000049528	1	173911897	173918909
1417	ENSMUSG00000106975	1	173922533	173922998
1418	ENSMUSG00000059371	1	173924457	173930790
1419	ENSMUSG00000103863	1	173938466	173938919
1420	ENSMUSG00000046486	1	173940777	173948728
1421	ENSMUSG00000051528	1	173959083	173965823
1422	ENSMUSG00000091950	1	173979047	173980096
1423	ENSMUSG00000055033	1	173983199	173989761
1424	ENSMUSG00000107114	1	173995268	173997290
1425	ENSMUSG00000006005	1	150268589	150325686
1426	ENSMUSG00000026532	1	174000342	174076016
1427	ENSMUSG00000050788	1	174076080	174079627
1428	ENSMUSG00000066672	1	174192688	174202038
1429	ENSMUSG00000102920	1	174202113	174203249
1430	ENSMUSG00000059503	1	174218612	174219621
1431	ENSMUSG00000051509	1	174251630	174262313
1432	ENSMUSG00000066671	1	174269648	174278843
1433	ENSMUSG00000028354	1	174329391	174650295
1434	ENSMUSG00000006014	1	150325163	150341916
1435	ENSMUSG00000026527	1	174886653	175320066
1436	ENSMUSG00000026526	1	175427940	175453201
1437	ENSMUSG00000039783	1	175447947	175489682
1438	ENSMUSG00000026525	1	175489987	175520342
1439	ENSMUSG00000078185	1	175509803	175520467
1440	ENSMUSG00000099622	1	150876791	150880328
1441	ENSMUSG00000026385	1	120041010	120048808
1442	ENSMUSG00000026388	1	120048917	120115919
1443	ENSMUSG00000026389	1	120118487	120200435
1444	ENSMUSG00000036907	1	120268312	120270903
1445	ENSMUSG00000038147	1	171667265	171718285
1446	ENSMUSG00000015314	1	171745082	171780737
1447	ENSMUSG00000103878	1	182373815	182383045
1448	ENSMUSG00000038599	1	182392572	182459917
1449	ENSMUSG00000079164	1	182782353	182804010
1450	ENSMUSG00002076589	1	182856170	182856270
1451	ENSMUSG00000030768	1	182867830	183003086
1452	ENSMUSG00000102478	1	182986635	182988121
1453	ENSMUSG00000118599	1	183048156	183051138
1454	ENSMUSG00000104212	1	183195398	183195780
1455	ENSMUSG00000053461	1	183199147	183217717
1456	ENSMUSG00000104022	1	183201586	183203121
1457	ENSMUSG00000047021	1	74941230	74974758
1458	ENSMUSG00000006538	1	74984474	74990831
1459	ENSMUSG00000103145	1	74993411	74995000
1460	ENSMUSG00000026162	1	75006298	75101844
1461	ENSMUSG00000100418	1	22308073	22308519
1462	ENSMUSG00000072258	1	183170325	183191020
1463	ENSMUSG00000049353	1	191709331	191720244
1464	ENSMUSG00000102915	1	191724822	191725053
1465	ENSMUSG00000026637	1	191729166	191776868
1466	ENSMUSG00000093003	1	191730515	191730595
1467	ENSMUSG00000103653	1	191758120	191758750
1468	ENSMUSG00000097089	1	191776655	191783928
1469	ENSMUSG00000026213	1	75498173	75513979
1470	ENSMUSG00000082059	1	75518855	75519202
1471	ENSMUSG00000006576	1	75522910	75538816
1472	ENSMUSG00000083244	1	75544727	75545218
1473	ENSMUSG00000099692	1	22100288	22100839
1474	ENSMUSG00000041670	1	22356475	22845203
1475	ENSMUSG00000099381	1	45944783	45945958
1476	ENSMUSG00000025993	1	45947228	45965683
1477	ENSMUSG00000099946	1	46010342	46016135
1478	ENSMUSG00000070896	1	46020708	46021172
1479	ENSMUSG00000090682	1	46050917	46051180
1480	ENSMUSG00000044457	1	46059232	46069629
1481	ENSMUSG00000098549	1	45928685	45929433
1482	ENSMUSG00000089278	1	107367777	107367907
1483	ENSMUSG00000062345	1	107439153	107463208
1484	ENSMUSG00000102932	1	156054663	156054863
1485	ENSMUSG00000060985	1	156082866	156131234
1486	ENSMUSG00000102372	1	156117672	156118317
1487	ENSMUSG00000103705	1	156131059	156132536
1488	ENSMUSG00000026602	1	156138297	156155605
1489	ENSMUSG00000026601	1	156151079	156248729
1490	ENSMUSG00000078193	1	156193610	156194054
1491	ENSMUSG00000026600	1	156252095	156301901
1492	ENSMUSG00000103199	1	156282860	156285422
1493	ENSMUSG00000100218	1	45552692	45553215
1494	ENSMUSG00000100361	1	45558934	45559914
1495	ENSMUSG00000119267	1	45724616	45724722
1496	ENSMUSG00000065255	1	45786055	45786185
1497	ENSMUSG00000100843	1	45807497	45808646
1498	ENSMUSG00000087764	1	45812122	45812324
1499	ENSMUSG00000025995	1	45834326	45862779
1500	ENSMUSG00000099850	1	45872960	45875948
1501	ENSMUSG00000084817	1	45896492	45896914
1502	ENSMUSG00000101693	1	133178136	133197546
1503	ENSMUSG00000070645	1	133278248	133288063
1504	ENSMUSG00000070644	1	133291310	133308074
1505	ENSMUSG00000070643	1	133310041	133352115
1506	ENSMUSG00000100108	1	85900087	85914639
1507	ENSMUSG00000099342	1	85942125	85943608
1508	ENSMUSG00000026226	1	85944538	85957680
1509	ENSMUSG00000026227	1	85973585	85983178
1510	ENSMUSG00000016181	1	192773412	192812580
1511	ENSMUSG00000037318	1	192857761	192884011
1512	ENSMUSG00000090080	1	192869582	192874687
1513	ENSMUSG00000089683	1	192885346	192908516
1514	ENSMUSG00000114212	1	151058288	151059994
1515	ENSMUSG00000114943	1	151068127	151069805
1516	ENSMUSG00002076687	1	151136575	151136665
1517	ENSMUSG00000088953	1	63071865	63071978
1518	ENSMUSG00000081617	1	63077373	63077740
1519	ENSMUSG00000040865	1	62997577	63153849
1520	ENSMUSG00000102717	1	136044315	136047560
1521	ENSMUSG00000087230	1	136109390	136140566
1522	ENSMUSG00000041642	1	136059127	136105736
1523	ENSMUSG00000120125	1	172340840	172341502
1524	ENSMUSG00000120049	1	51517737	51519300
1525	ENSMUSG00000120334	1	57019637	57020285
1526	ENSMUSG00000120337	1	67154576	67155686
1527	ENSMUSG00000100182	1	98059154	98073990
1528	ENSMUSG00000120472	1	191660729	191662345
1529	ENSMUSG00000099556	1	130667655	130691877
1530	ENSMUSG00000104077	1	194699941	194700593
1531	ENSMUSG00000089812	1	192537231	192539259
1532	ENSMUSG00000103708	1	36042065	36050125
1533	ENSMUSG00000104351	1	172340816	172342414
1534	ENSMUSG00000120738	1	174018625	174019192
1535	ENSMUSG00000120753	1	172757611	172778720
1536	ENSMUSG00000097754	1	150034794	150040836
1537	ENSMUSG00000087022	1	57010571	57089243
1538	ENSMUSG00000120842	1	155120328	155122270
1539	ENSMUSG00000103174	1	190999301	191025888
1540	ENSMUSG00000097416	1	191718793	191722119
1541	ENSMUSG00000103383	1	164459318	164486807
1542	ENSMUSG00000120874	1	91341153	91343508
1543	ENSMUSG00000097615	1	185179313	185187765
1544	ENSMUSG00000101514	1	27923059	27941903
1545	ENSMUSG00000087213	1	64719013	64729842
1546	ENSMUSG00000120921	1	88997228	88997725
1547	ENSMUSG00000120654	1	156040707	156051832
1548	ENSMUSG00000120928	1	60744380	60744497
1549	ENSMUSG00000085965	1	60817899	60842949
1550	ENSMUSG00000097503	1	169796958	169800516
1551	ENSMUSG00000102185	1	185219491	185230364
1552	ENSMUSG00000073478	1	190956601	190958337
1553	ENSMUSG00000120194	1	172167820	172168641
1554	ENSMUSG00000120601	1	43236116	43306587
1555	ENSMUSG00000097881	1	121015116	121106170
1556	ENSMUSG00000120457	1	154917284	154930606
1557	ENSMUSG00000092627	1	89857938	89861910
1558	ENSMUSG00000120763	1	60648340	60667252
1559	ENSMUSG00000120197	1	154959421	154960136
1560	ENSMUSG00000101741	1	51735483	51786219
1561	ENSMUSG00000096929	1	194658654	194720212
1562	ENSMUSG00000121041	1	45899764	45904925
1563	ENSMUSG00000121039	1	95595423	95599315
1564	ENSMUSG00000101011	1	149289002	149325717
1565	ENSMUSG00000121223	1	172203715	172203862
1566	ENSMUSG00000121232	1	127657027	127660300
1567	ENSMUSG00000097519	1	57398377	57416741
1568	ENSMUSG00000097649	1	55265410	55274783
1569	ENSMUSG00000121239	1	129536468	129543952
1570	ENSMUSG00000097573	1	59158988	59161300
1571	ENSMUSG00000085526	1	130390313	130484812
1572	ENSMUSG00000100457	1	107844966	107956078
1573	ENSMUSG00000104011	1	164286042	164292059
1574	ENSMUSG00000121266	1	125363743	125364241
1575	ENSMUSG00000073535	1	155395918	155402965
1576	ENSMUSG00000097814	1	96798851	96835521
1577	ENSMUSG00000099843	1	105901277	105918027
1578	ENSMUSG00000079671	1	9630705	9701406
1579	ENSMUSG00000121271	1	130660855	130661590
1580	ENSMUSG00000121272	1	89486971	89491251
1581	ENSMUSG00000121086	1	194300525	194303207
1582	ENSMUSG00000121273	1	72844741	72845242
1583	ENSMUSG00000121135	1	176662183	176663734
1584	ENSMUSG00000089706	1	97958839	97985405
1585	ENSMUSG00000097398	1	88682612	88683458
1586	ENSMUSG00000121279	1	57615856	57618965
1587	ENSMUSG00000120521	1	89029828	89030640
1588	ENSMUSG00000120473	1	172817855	172827339
1589	ENSMUSG00000120445	1	163830352	163848583
1590	ENSMUSG00000103960	1	163859529	163859917
1591	ENSMUSG00000026582	1	163875773	163885246
1592	ENSMUSG00000026581	1	163889551	163911750
1593	ENSMUSG00000100987	1	133889900	133899676
1594	ENSMUSG00000120798	1	133905262	133918369
1595	ENSMUSG00000099507	1	133960179	133961116
1596	ENSMUSG00000041559	1	133964992	133976015
1597	ENSMUSG00000120043	1	133987389	133988720
1598	ENSMUSG00000120884	1	133988823	133989352
1599	ENSMUSG00000104413	1	171737524	171746933
1600	ENSMUSG00000007122	1	172037461	172047435
1601	ENSMUSG00000092085	1	172040588	172041247
1602	ENSMUSG00000101940	1	86995754	86998724
1603	ENSMUSG00000121351	1	86995394	86998820
1604	ENSMUSG00000102817	1	161004506	161062740
1605	ENSMUSG00000121369	1	161028379	161064877
1606	ENSMUSG00000045463	1	96849643	96924962
1607	ENSMUSG00000121412	1	96833901	96925302
1608	ENSMUSG00000101348	1	97274200	97397704
1609	ENSMUSG00000121413	1	97387407	97500740
1610	ENSMUSG00000103105	1	173528951	173531626
1611	ENSMUSG00000121434	1	173529281	173533973
1612	ENSMUSG00000102371	1	173969826	173970716
1613	ENSMUSG00000121436	1	173967974	173970820
1614	ENSMUSG00000097993	1	135036235	135060332
1615	ENSMUSG00000097988	1	135036699	135041116
1616	ENSMUSG00000120719	1	135058988	135059294
1617	ENSMUSG00000031506	1	135060438	135073055
1618	ENSMUSG00000026426	1	135074562	135084007
1619	ENSMUSG00002075149	1	135078404	135078504
1620	ENSMUSG00000085311	1	135080701	135081544
1621	ENSMUSG00000026424	1	135087972	135095419
1622	ENSMUSG00000092572	1	107456757	107477001
1623	ENSMUSG00000026303	1	90842807	90878864
1624	ENSMUSG00000090550	1	90880830	90881749
1625	ENSMUSG00000100791	1	90902181	90902982
1626	ENSMUSG00000026304	1	90885855	90897383
1627	ENSMUSG00000053185	1	30757641	30759043
1628	ENSMUSG00000100261	1	30808768	30810896
1629	ENSMUSG00000101180	1	30833629	30833956
1630	ENSMUSG00000048874	1	30841420	30913002
1631	ENSMUSG00000026064	1	30979383	30988390
1632	ENSMUSG00000117310	1	30979383	30988851
1633	ENSMUSG00000117091	1	31016324	31017049
1634	ENSMUSG00000100910	1	31175107	31189186
1635	ENSMUSG00000099796	1	31203630	31203854
1636	ENSMUSG00000050217	1	31215482	31243806
1637	ENSMUSG00000026063	1	31261919	31263369
1638	ENSMUSG00000077664	1	31298674	31298800
1639	ENSMUSG00000091993	1	171328136	171331679
1640	ENSMUSG00000119640	1	171330616	171330731
1641	ENSMUSG00000060244	1	171331046	171332324
1642	ENSMUSG00000086726	1	31025306	31026034
1643	ENSMUSG00000086727	1	31036933	31261765
1644	ENSMUSG00000100205	1	31306407	31306965
1645	ENSMUSG00000100592	1	31313973	31314536
1646	ENSMUSG00000094215	1	31326026	31326787
1647	ENSMUSG00000120377	1	135967873	135968655
1648	ENSMUSG00000097918	1	135978542	135979108
1649	ENSMUSG00000026407	1	135980488	136047560
1650	ENSMUSG00000102838	1	135984919	135987171
1651	ENSMUSG00000086264	1	136053916	136058972
1652	ENSMUSG00000119402	1	150937755	150937861
1653	ENSMUSG00000102628	1	150956201	150958296
1654	ENSMUSG00000100595	1	150983666	150984611
1655	ENSMUSG00000097426	1	151012258	151013531
1656	ENSMUSG00000102095	1	151013785	151018096
1657	ENSMUSG00000100954	1	151174226	151220982
1658	ENSMUSG00000114694	1	151074157	151075830
1659	ENSMUSG00000114582	1	151079872	151081545
1660	ENSMUSG00000114591	1	151085879	151087552
1661	ENSMUSG00000089334	1	53139209	53139309
1662	ENSMUSG00000060715	1	53197736	53226795
1663	ENSMUSG00000026098	1	53228346	53336177
1664	ENSMUSG00000100763	1	53235272	53236854
1665	ENSMUSG00000100069	1	53429574	53431744
1666	ENSMUSG00002076105	1	53482430	53482554
1667	ENSMUSG00000097264	1	64973561	64973939
1668	ENSMUSG00000084416	1	65033110	65033763
1669	ENSMUSG00000077471	1	65040466	65040621
1670	ENSMUSG00000025955	1	65051848	65071918
1671	ENSMUSG00000090042	1	65067239	65067891
1672	ENSMUSG00000070870	1	65087713	65090308
1673	ENSMUSG00000067299	1	65101031	65102611
1674	ENSMUSG00000025952	1	65110684	65112848
1675	ENSMUSG00000073658	1	65119378	65121447
1676	ENSMUSG00000100774	1	65134386	65134595
1677	ENSMUSG00000044429	1	65139548	65142532
1678	ENSMUSG00000044816	1	65144444	65162373
1679	ENSMUSG00000083039	1	63396593	63397209
1680	ENSMUSG00000081643	1	63403879	63404524
1681	ENSMUSG00000025964	1	63485050	63635435
1682	ENSMUSG00000115378	1	63655127	63659978
1683	ENSMUSG00000069085	1	63662010	63726086
1684	ENSMUSG00000083066	1	63710627	63711130
1685	ENSMUSG00000025963	1	63737978	63769477
1686	ENSMUSG00000025962	1	63769773	63793814
1687	ENSMUSG00000025961	1	63794066	63808426
1688	ENSMUSG00000080817	1	63883986	63884737
1689	ENSMUSG00000098487	1	64081597	64081660
1690	ENSMUSG00000102471	1	39636585	39637173
1691	ENSMUSG00000050967	1	39657574	39690642
1692	ENSMUSG00000026074	1	39940073	40065470
1693	ENSMUSG00000100846	1	65139778	65158717
1694	ENSMUSG00000101415	1	117857468	117877157
1695	ENSMUSG00000101154	1	117319987	117321262
1696	ENSMUSG00000065865	1	117464031	117464194
1697	ENSMUSG00002076328	1	117488960	117489069
1698	ENSMUSG00000101573	1	117506121	117506594
1699	ENSMUSG00000107979	1	117531608	117534214
1700	ENSMUSG00000100617	1	117893669	117914614
1701	ENSMUSG00000026463	1	133627195	133728779
1702	ENSMUSG00000102509	1	133702948	133706159
1703	ENSMUSG00000103166	1	133757266	133758963
1704	ENSMUSG00000100830	1	133762927	133766110
1705	ENSMUSG00000077377	1	15828056	15828187
1706	ENSMUSG00000101652	1	15830346	15830892
1707	ENSMUSG00000100814	1	15830985	15831084
1708	ENSMUSG00000032719	1	15924086	15962946
1709	ENSMUSG00002076565	1	15949754	15950056
1710	ENSMUSG00000100652	1	16123559	16124111
1711	ENSMUSG00000067795	1	16136203	16163549
1712	ENSMUSG00000043716	1	16171519	16174886
1713	ENSMUSG00000025921	1	16175998	16203958
1714	ENSMUSG00000025920	1	16298898	16590336
1715	ENSMUSG00000100561	1	81774956	81775661
1716	ENSMUSG00000026142	1	82294173	82423087
1717	ENSMUSG00000104493	1	82329938	82332770
1718	ENSMUSG00000121274	1	33758492	33759167
1719	ENSMUSG00000004768	1	33758968	33781645
1720	ENSMUSG00000104397	1	34368514	34369388
1721	ENSMUSG00000102839	1	34389856	34390242
1722	ENSMUSG00000101206	1	34406452	34408084
1723	ENSMUSG00000026125	1	34537491	34542144
1724	ENSMUSG00000101116	1	34562797	34563088
1725	ENSMUSG00000026124	1	34574729	34583394
1726	ENSMUSG00000101803	1	34577167	34577641
1727	ENSMUSG00000037529	1	34583049	34600024
1728	ENSMUSG00000080054	1	36997011	36997508
1729	ENSMUSG00000119706	1	37044520	37044638
1730	ENSMUSG00000050122	1	37065677	37226694
1731	ENSMUSG00000103603	1	37171354	37172345
1732	ENSMUSG00000026114	1	37253515	37302465
1733	ENSMUSG00000102231	1	37338433	37338778
1734	ENSMUSG00000026113	1	37338946	37449817
1735	ENSMUSG00000086064	1	37368748	37373253
1736	ENSMUSG00000102879	1	37370052	37370585
1737	ENSMUSG00000103948	1	37524932	37527686
1738	ENSMUSG00000087233	1	37526274	37528063
1739	ENSMUSG00000121276	1	74214967	74220795
1740	ENSMUSG00000055322	1	73949390	74163608
1741	ENSMUSG00000061815	1	74164700	74187382
1742	ENSMUSG00000026180	1	74193150	74200405
1743	ENSMUSG00000033257	1	74700904	74742889
1744	ENSMUSG00000026170	1	74752733	74777051
1745	ENSMUSG00000006542	1	74778081	74788380
1746	ENSMUSG00000026204	1	75223671	75241146
1747	ENSMUSG00000101840	1	75228966	75234071
1748	ENSMUSG00000033061	1	75248843	75255059
1749	ENSMUSG00000100556	1	75249249	75252296
1750	ENSMUSG00000026208	1	75336973	75345223
1751	ENSMUSG00000100217	1	85702992	85712415
1752	ENSMUSG00002075989	1	85712434	85712683
1753	ENSMUSG00000026288	1	87548034	87648229
1754	ENSMUSG00002075025	1	87943646	87943755
1755	ENSMUSG00000090165	1	87983110	88146726
1756	ENSMUSG00000092220	1	87983115	88146306
1757	ENSMUSG00000090175	1	87998522	88146719
1758	ENSMUSG00000089675	1	88015535	88146726
1759	ENSMUSG00000090124	1	88022784	88147724
1760	ENSMUSG00000090145	1	88030974	88146725
1761	ENSMUSG00000084195	1	88054498	88055331
1762	ENSMUSG00000081261	1	88057303	88057555
1763	ENSMUSG00000054545	1	88062531	88146719
1764	ENSMUSG00000081602	1	88074098	88074491
1765	ENSMUSG00000082513	1	88078760	88079603
1766	ENSMUSG00000082677	1	88081510	88082293
1767	ENSMUSG00000089943	1	88093734	88146719
1768	ENSMUSG00000118621	1	88106023	88106112
1769	ENSMUSG00000081488	1	88114384	88115241
1770	ENSMUSG00000083277	1	88119623	88120405
1771	ENSMUSG00000099870	1	118177593	118178755
1772	ENSMUSG00000026374	1	118222508	118239469
1773	ENSMUSG00000064302	1	118316788	118540408
1774	ENSMUSG00000100040	1	118737866	118738183
1775	ENSMUSG00000090208	1	133834269	133842560
1776	ENSMUSG00000041577	1	133838042	133849152
1777	ENSMUSG00000048096	1	135252545	135295803
1778	ENSMUSG00002075633	1	135281455	135281560
1779	ENSMUSG00000026418	1	135707172	135738727
1780	ENSMUSG00000041782	1	135746336	135761080
1781	ENSMUSG00000026414	1	135764092	135779998
1782	ENSMUSG00000051985	1	135881316	135934080
1783	ENSMUSG00000026411	1	135935888	135963080
1784	ENSMUSG00000102363	1	165671616	165672177
1785	ENSMUSG00000103768	1	165672656	165673654
1786	ENSMUSG00000102154	1	165675724	165676613
1787	ENSMUSG00000097196	1	165830529	165865825
1788	ENSMUSG00000102890	1	165870908	165871260
1789	ENSMUSG00000120395	1	165874547	165876901
1790	ENSMUSG00000102484	1	165919984	165920144
1791	ENSMUSG00000026564	1	165925717	165955491
1792	ENSMUSG00000000544	1	165957807	165994079
1793	ENSMUSG00000040612	1	166081708	166144392
1794	ENSMUSG00000120355	1	166166943	166175190
1795	ENSMUSG00000103400	1	166205447	166208062
1796	ENSMUSG00000026563	1	166206666	166221190
1797	ENSMUSG00000040596	1	166212191	166237432
1798	ENSMUSG00000084093	1	166259274	166259444
1799	ENSMUSG00000104194	1	166275821	166276726
1800	ENSMUSG00000050625	1	181337198	181339016
1801	ENSMUSG00000047369	1	181404124	181643339
1802	ENSMUSG00000026608	1	188703292	188740038
1803	ENSMUSG00002075974	10	26233845	26233944
1804	ENSMUSG00000112045	10	26259140	26260090
1805	ENSMUSG00000112072	10	83495135	83496481
1806	ENSMUSG00000112797	10	26369094	26374743
1807	ENSMUSG00000111882	10	26486743	26505071
1808	ENSMUSG00000098179	10	26549597	26550608
1809	ENSMUSG00000112389	10	26617422	26617559
1810	ENSMUSG00000087651	10	83558729	83598626
1811	ENSMUSG00000112675	10	26618075	26618552
1812	ENSMUSG00000039031	10	26629417	26794644
1813	ENSMUSG00000112751	10	26825736	26858032
1814	ENSMUSG00000112804	10	26842081	26842287
1815	ENSMUSG00000111514	10	84353909	84359134
1816	ENSMUSG00000046841	10	84362169	84369926
1817	ENSMUSG00000020034	10	84412490	84450223
1818	ENSMUSG00000089096	10	84450583	84450677
1819	ENSMUSG00000097309	10	84454205	84458442
1820	ENSMUSG00000034453	10	84458156	84563042
1821	ENSMUSG00000020177	10	117068142	117074608
1822	ENSMUSG00000078430	10	117083926	117086632
1823	ENSMUSG00000069516	10	117113236	117118226
1824	ENSMUSG00000069515	10	117123702	117128773
1825	ENSMUSG00000019899	10	26856032	27495754
1826	ENSMUSG00000112052	10	27156714	27157666
1827	ENSMUSG00002076490	10	27328285	27328356
1828	ENSMUSG00000112610	10	27522309	27574323
1829	ENSMUSG00000112206	10	27620880	27685620
1830	ENSMUSG00000112703	10	27654270	27654887
1831	ENSMUSG00000112786	10	27660240	27660639
1832	ENSMUSG00000112620	10	27746087	27746716
1833	ENSMUSG00000112432	10	27941662	27942186
1834	ENSMUSG00000112344	10	117281920	117283398
1835	ENSMUSG00000020037	10	84591926	84742402
1836	ENSMUSG00002074857	10	84646951	84647047
1837	ENSMUSG00000020183	10	117465405	117523257
1838	ENSMUSG00000118970	10	117498187	117498293
1839	ENSMUSG00000035620	10	84753480	84854201
1840	ENSMUSG00000020038	10	84967564	85020928
1841	ENSMUSG00000019889	10	27950816	28473393
1842	ENSMUSG00002075684	10	28090035	28090117
1843	ENSMUSG00000049109	10	28544356	28759814
1844	ENSMUSG00000056316	10	29019278	29020190
1845	ENSMUSG00000001785	10	85665358	85724960
1846	ENSMUSG00000038916	10	29019835	29075626
1847	ENSMUSG00000110723	10	29074950	29097936
1848	ENSMUSG00000102896	10	117840843	117841192
1849	ENSMUSG00000112470	10	117948422	117959999
1850	ENSMUSG00000004360	10	29087602	29106775
1851	ENSMUSG00000019883	10	29189162	29223465
1852	ENSMUSG00000050108	10	85795204	85847759
1853	ENSMUSG00000097692	10	85856305	85858193
1854	ENSMUSG00000111090	10	29238144	29241341
1855	ENSMUSG00000111646	10	29242736	29250941
1856	ENSMUSG00000088257	10	29271032	29271159
1857	ENSMUSG00000111741	10	29301702	29302569
1858	ENSMUSG00000001786	10	85857836	85887737
1859	ENSMUSG00000077265	10	85874549	85874652
1860	ENSMUSG00000019880	10	29328412	29411863
1861	ENSMUSG00000110831	10	29410713	29490467
1862	ENSMUSG00000111046	10	29490157	29490572
1863	ENSMUSG00000111427	10	29657407	29657995
1864	ENSMUSG00000111001	10	29960261	29961330
1865	ENSMUSG00000110776	10	30055722	30056220
1866	ENSMUSG00000075266	10	30070565	30076556
1867	ENSMUSG00000059602	10	85890989	86334760
1868	ENSMUSG00000111047	10	30248914	30251557
1869	ENSMUSG00000118726	10	30369938	30370044
1870	ENSMUSG00000111397	10	30387756	30390119
1871	ENSMUSG00000111211	10	30406910	30408026
1872	ENSMUSG00000020212	10	117977716	118004902
1873	ENSMUSG00000112684	10	117999890	118001067
1874	ENSMUSG00000112002	10	118068033	118069436
1875	ENSMUSG00000112216	10	118074277	118076685
1876	ENSMUSG00000112135	10	118079705	118082114
1877	ENSMUSG00000112614	10	118089164	118091573
1878	ENSMUSG00000112252	10	118094593	118097001
1879	ENSMUSG00000112561	10	118101842	118103538
1880	ENSMUSG00000019792	10	30410221	30476745
1881	ENSMUSG00000112814	10	118160466	118162874
1882	ENSMUSG00000112419	10	118165905	118168313
1883	ENSMUSG00000112027	10	118171328	118173736
1884	ENSMUSG00000112781	10	118176752	118179160
1885	ENSMUSG00000112495	10	118182176	118184584
1886	ENSMUSG00000112919	10	118187602	118190010
1887	ENSMUSG00000100681	10	118928810	118939012
1888	ENSMUSG00000112609	10	118947529	118958871
1889	ENSMUSG00000112161	10	118971069	119002290
1890	ENSMUSG00000020048	10	86526073	86541373
1891	ENSMUSG00000084899	10	86527983	86528959
1892	ENSMUSG00002076916	10	86541180	86541312
1893	ENSMUSG00000020114	10	119035160	119075960
1894	ENSMUSG00000044937	10	86541675	86612708
1895	ENSMUSG00000056366	10	86567851	86568252
1896	ENSMUSG00000112743	10	86599836	86669836
1897	ENSMUSG00000054027	10	86614869	86674253
1898	ENSMUSG00000089959	10	86674958	86710818
1899	ENSMUSG00000035459	10	86677062	86843889
1900	ENSMUSG00000039697	10	30504995	30679322
1901	ENSMUSG00002075780	10	30549130	30549223
1902	ENSMUSG00000110894	10	30616148	30619958
1903	ENSMUSG00000111442	10	30644795	30645571
1904	ENSMUSG00000110744	10	30656853	30658267
1905	ENSMUSG00000019789	10	30708355	30718797
1906	ENSMUSG00000110918	10	30756513	30756846
1907	ENSMUSG00000119396	10	30818375	30818481
1908	ENSMUSG00000111778	10	30882408	30942240
1909	ENSMUSG00000000295	10	31189379	31204200
1910	ENSMUSG00002075988	10	31193165	31193277
1911	ENSMUSG00000111664	10	31197414	31200018
1912	ENSMUSG00000000296	10	31208372	31321954
1913	ENSMUSG00000111256	10	31274919	31290397
1914	ENSMUSG00000110960	10	31289811	31290161
1915	ENSMUSG00000110758	10	31299525	31302086
1916	ENSMUSG00000110976	10	31305989	31309502
1917	ENSMUSG00000111865	10	31324253	31328078
1918	ENSMUSG00000063760	10	31369189	31485180
1919	ENSMUSG00000098038	10	31515154	31516456
1920	ENSMUSG00000069670	10	31565306	32766458
1921	ENSMUSG00000112866	10	31743908	31747097
1922	ENSMUSG00000112906	10	31847715	31849665
1923	ENSMUSG00000112367	10	32139607	32142535
1924	ENSMUSG00000112409	10	32155173	32155689
1925	ENSMUSG00000112511	10	32245551	32246288
1926	ENSMUSG00000112075	10	32360486	32362995
1927	ENSMUSG00000112914	10	32514827	32515482
1928	ENSMUSG00000112469	10	32793204	32815681
1929	ENSMUSG00000112932	10	87924060	87925686
1930	ENSMUSG00000035383	10	87926934	87928237
1931	ENSMUSG00000035365	10	87927294	87982803
1932	ENSMUSG00000112026	10	87970428	87971715
1933	ENSMUSG00000112406	10	87971781	87973393
1934	ENSMUSG00000019787	10	32956550	33352705
1935	ENSMUSG00000112897	10	33047706	33048482
1936	ENSMUSG00000112182	10	33087081	33087628
1937	ENSMUSG00000112707	10	33098341	33132414
1938	ENSMUSG00000112692	10	33176120	33176674
1939	ENSMUSG00000112855	10	33200008	33203771
1940	ENSMUSG00000112521	10	33288072	33288524
1941	ENSMUSG00000111958	10	33311478	33312849
1942	ENSMUSG00000111980	10	33339901	33340344
1943	ENSMUSG00000035351	10	87982854	88014252
1944	ENSMUSG00000112329	10	33353111	33353468
1945	ENSMUSG00000088843	10	88000821	88000935
1946	ENSMUSG00000019785	10	33388282	33500765
1947	ENSMUSG00000112248	10	33456684	33459825
1948	ENSMUSG00000112369	10	33495232	33497705
1949	ENSMUSG00000090087	10	33500242	33538428
1950	ENSMUSG00000090298	10	33642420	33662700
1951	ENSMUSG00000071343	10	33684493	33685494
1952	ENSMUSG00000069668	10	33733717	33755528
1953	ENSMUSG00000020056	10	88036955	88082020
1954	ENSMUSG00000039552	10	33781107	33792017
1955	ENSMUSG00000020057	10	88158666	88214942
1956	ENSMUSG00000035311	10	88214994	88283191
1957	ENSMUSG00000039531	10	33795138	33827265
1958	ENSMUSG00000071340	10	33913593	33985811
1959	ENSMUSG00000039508	10	33914780	33920306
1960	ENSMUSG00000049872	10	33963811	33972515
1961	ENSMUSG00000046031	10	34002063	34003980
1962	ENSMUSG00000111563	10	34118809	34121585
1963	ENSMUSG00000060843	10	63265877	64839446
1964	ENSMUSG00000060002	10	88288607	88339935
1965	ENSMUSG00000100528	10	64955305	64956146
1966	ENSMUSG00000112114	10	65252525	65253450
1967	ENSMUSG00000112341	10	65370433	65371056
1968	ENSMUSG00000112720	10	65607337	65607978
1969	ENSMUSG00000112913	10	65711384	65744029
1970	ENSMUSG00000112210	10	65981075	66015293
1971	ENSMUSG00000065705	10	66006180	66006285
1972	ENSMUSG00000112247	10	66527121	66527394
1973	ENSMUSG00000112202	10	66534020	66541740
1974	ENSMUSG00000112159	10	66576065	66576938
1975	ENSMUSG00000112383	10	66595233	66597874
1976	ENSMUSG00000112425	10	66645619	66658133
1977	ENSMUSG00000112514	10	66659948	66663182
1978	ENSMUSG00000112379	10	66673376	66675280
1979	ENSMUSG00000112267	10	66725450	66727391
1980	ENSMUSG00000039480	10	34164284	34294548
1981	ENSMUSG00000039462	10	34265977	34273081
1982	ENSMUSG00000020061	10	88354141	88441014
1983	ENSMUSG00000112841	10	88438334	88441202
1984	ENSMUSG00000112231	10	88477241	88478032
1985	ENSMUSG00000019779	10	34359395	34487274
1986	ENSMUSG00000111042	10	34754620	34941308
1987	ENSMUSG00000110935	10	34774252	34774816
1988	ENSMUSG00000077749	10	34988194	34988327
1989	ENSMUSG00000111216	10	35018309	35018574
1990	ENSMUSG00000110837	10	35118119	35118739
1991	ENSMUSG00000111753	10	35354823	35361392
1992	ENSMUSG00000063953	10	35584671	35587888
1993	ENSMUSG00000111550	10	35714486	35730471
1994	ENSMUSG00000110865	10	35725306	35735446
1995	ENSMUSG00000110987	10	35971872	35972491
1996	ENSMUSG00000044499	10	36382810	36710393
1997	ENSMUSG00000111231	10	36487896	36490070
1998	ENSMUSG00000088423	10	36651781	36651927
1999	ENSMUSG00000019777	10	36850540	36877885
[truncated: 18,944 more rows]

## Sheet: LBRKO class 2
count	ensembl_gene_id	chromosome_name	start_position	end_position
1	ENSMUSG00000104021	1	176257677	176354839
2	ENSMUSG00000099996	1	75993295	75995393
3	ENSMUSG00000101763	1	76086818	76087217
4	ENSMUSG00000100827	1	76397329	76505059
5	ENSMUSG00000100553	1	76465770	76478665
6	ENSMUSG00000098611	1	76486197	76486280
7	ENSMUSG00000100534	1	76867109	77004429
8	ENSMUSG00000102904	1	77119864	77123629
9	ENSMUSG00002076350	1	77121390	77121483
10	ENSMUSG00000103043	1	177294944	177303833
11	ENSMUSG00000102885	1	177416587	177422088
12	ENSMUSG00000103767	1	177463273	177464503
13	ENSMUSG00000032666	1	151728154	151965876
14	ENSMUSG00000084557	1	151730574	151730706
15	ENSMUSG00000100685	1	151751170	151762814
16	ENSMUSG00000103744	1	152167934	152168279
17	ENSMUSG00000102483	1	177635997	177790244
18	ENSMUSG00000032649	1	152275581	152386446
19	ENSMUSG00000101506	1	77547309	77547600
20	ENSMUSG00000065215	1	77874920	77875083
21	ENSMUSG00000102052	1	77919603	77949013
22	ENSMUSG00000004872	1	78077904	78173771
23	ENSMUSG00000118426	1	78193369	78194113
24	ENSMUSG00000032908	1	78286982	78396926
25	ENSMUSG00000099561	1	78302265	78316743
26	ENSMUSG00000102945	1	78352251	78353068
27	ENSMUSG00000026482	1	152392511	152642102
28	ENSMUSG00000086145	1	152559777	152563252
29	ENSMUSG00000026494	1	178356690	178766765
30	ENSMUSG00000064967	1	178464470	178464636
31	ENSMUSG00000102922	1	178583373	178583846
32	ENSMUSG00000089713	1	178726147	178745179
33	ENSMUSG00000099706	1	78769340	79202228
34	ENSMUSG00000047330	1	78794475	78797745
35	ENSMUSG00000101324	1	78798975	78800369
36	ENSMUSG00000072978	1	78945354	78945796
37	ENSMUSG00000055067	1	178779525	179345606
38	ENSMUSG00000026249	1	79771914	79838897
39	ENSMUSG00000099753	1	80076339	80076602
40	ENSMUSG00000101722	1	80360539	80363968
41	ENSMUSG00000090637	1	80360821	80362902
42	ENSMUSG00000110100	1	80427314	80439165
43	ENSMUSG00000099858	1	153495350	153496419
44	ENSMUSG00000042671	1	153528771	153576069
45	ENSMUSG00000100945	1	153566137	153568402
46	ENSMUSG00000102404	1	153590400	153592315
47	ENSMUSG00000100334	1	153596986	153613575
48	ENSMUSG00000026109	1	50939806	51226429
49	ENSMUSG00000026475	1	153616095	153621214
50	ENSMUSG00000099568	1	153619298	153625070
51	ENSMUSG00000101242	1	51177440	51180381
52	ENSMUSG00000099924	1	51187468	51189740
53	ENSMUSG00000099625	1	51234380	51236907
54	ENSMUSG00000101799	1	51257545	51372938
55	ENSMUSG00000045954	1	51328285	51342119
56	ENSMUSG00000099741	1	51356687	51357711
57	ENSMUSG00000066800	1	153625172	153639967
58	ENSMUSG00000100183	1	153626428	153627293
59	ENSMUSG00000038608	1	80478790	80736244
60	ENSMUSG00000042641	1	153655127	153719888
61	ENSMUSG00000103192	1	80643726	80647281
62	ENSMUSG00000045968	1	153725288	153775974
63	ENSMUSG00000101903	1	153879142	153881967
64	ENSMUSG00000100502	1	153903109	153910047
65	ENSMUSG00000088669	1	153955841	153955945
66	ENSMUSG00000066797	1	154076933	154081435
67	ENSMUSG00000099933	1	154117267	154132652
68	ENSMUSG00000100221	1	154131435	154146162
69	ENSMUSG00002076439	1	154187154	154187273
70	ENSMUSG00000100031	1	154198802	154199354
71	ENSMUSG00000067158	1	82426144	82564570
72	ENSMUSG00000079465	1	82564642	82699780
73	ENSMUSG00002075966	1	82612734	82612831
74	ENSMUSG00000004110	1	154266477	154760247
75	ENSMUSG00000097564	1	82669649	82702890
76	ENSMUSG00000062939	1	52026307	52146348
77	ENSMUSG00000026166	1	83094487	83096888
78	ENSMUSG00000101173	1	83135705	83136738
79	ENSMUSG00000053161	1	83137473	83188295
80	ENSMUSG00000101896	1	83189765	83190605
81	ENSMUSG00002075005	1	83194392	83194512
82	ENSMUSG00000026163	1	83231860	83385921
83	ENSMUSG00000079140	1	83292234	83293021
84	ENSMUSG00000104374	1	83309019	83310307
85	ENSMUSG00000104219	1	83404317	83405119
86	ENSMUSG00000100580	1	83637271	83889365
87	ENSMUSG00002076780	1	83773633	83773753
88	ENSMUSG00000077736	1	83899639	83899762
89	ENSMUSG00000045658	1	84014017	84341901
90	ENSMUSG00000036766	1	84347560	84673942
91	ENSMUSG00000102481	1	84642910	84647164
92	ENSMUSG00000118590	1	84936703	84942293
93	ENSMUSG00000099693	1	84968359	84970753
94	ENSMUSG00000052477	1	84970411	85248287
95	ENSMUSG00000064281	1	84989835	84990425
96	ENSMUSG00002076475	1	84990088	84990167
97	ENSMUSG00000118640	1	85005675	85006565
98	ENSMUSG00000061852	1	85016786	85019679
99	ENSMUSG00000089976	1	85038875	85040363
100	ENSMUSG00000101279	1	85045115	85057957
101	ENSMUSG00000092083	1	15357478	15793974
102	ENSMUSG00000102937	1	15434526	15436058
103	ENSMUSG00000104149	1	15626473	15628561
104	ENSMUSG00000026514	1	181180193	181288206
105	ENSMUSG00000089888	1	181228029	181228321
106	ENSMUSG00000089927	1	181259288	181259965
107	ENSMUSG00000036815	1	123249200	124773776
108	ENSMUSG00000101985	1	123684287	123685479
109	ENSMUSG00000101994	1	123732269	123733150
110	ENSMUSG00000026343	1	125604732	125801599
111	ENSMUSG00000026344	1	125795359	125840838
112	ENSMUSG00000042807	1	53846035	54234327
113	ENSMUSG00000102868	1	54191556	54194255
114	ENSMUSG00000119657	1	54288261	54288367
115	ENSMUSG00000025983	1	54289842	54407886
116	ENSMUSG00000049690	1	125841357	126758536
117	ENSMUSG00000104519	1	125847003	125849699
118	ENSMUSG00000102723	1	125997877	125999198
119	ENSMUSG00000103824	1	126251372	126252411
120	ENSMUSG00000101600	1	126799940	126804352
121	ENSMUSG00000101385	1	126977721	126978433
122	ENSMUSG00000043760	1	20128003	20688288
123	ENSMUSG00000052331	1	54684499	54965546
124	ENSMUSG00000101674	1	54720888	54806683
125	ENSMUSG00000102503	1	54776325	54777734
126	ENSMUSG00002075552	1	54808377	54808481
127	ENSMUSG00000102642	1	54953004	54955753
128	ENSMUSG00000093963	1	21382741	21386544
129	ENSMUSG00000028033	1	21468627	22032166
130	ENSMUSG00000104138	1	21524915	21527241
131	ENSMUSG00000082935	1	21582157	21583280
132	ENSMUSG00000101085	1	55420354	55421246
133	ENSMUSG00000038349	1	55445080	55793444
134	ENSMUSG00000102145	1	55480063	55485089
135	ENSMUSG00000100309	1	55483233	55484183
136	ENSMUSG00000102831	1	55598619	55600214
137	ENSMUSG00000099950	1	55970400	56011487
138	ENSMUSG00000102491	1	55999563	55999915
139	ENSMUSG00000100372	1	56058137	56059362
140	ENSMUSG00000100944	1	56490566	56490721
141	ENSMUSG00000101332	1	56570983	56573035
142	ENSMUSG00000045336	1	56675203	56676594
143	ENSMUSG00000026589	1	157334298	157395995
144	ENSMUSG00000103021	1	157423876	157424397
145	ENSMUSG00000103501	1	157428381	157428985
146	ENSMUSG00000102245	1	157448842	157449039
147	ENSMUSG00000103962	1	157449534	157449706
148	ENSMUSG00000102789	1	157767955	157968888
149	ENSMUSG00000004031	1	158072839	158183896
150	ENSMUSG00002075847	1	57038314	57038434
151	ENSMUSG00000099945	1	57166499	57168559
152	ENSMUSG00000101429	1	57239804	57254152
153	ENSMUSG00000045382	1	128515936	128520030
154	ENSMUSG00000099403	1	128678663	128679084
155	ENSMUSG00000097283	1	128698336	128702158
156	ENSMUSG00000103305	1	183481174	183541943
157	ENSMUSG00000104007	1	183650327	183650473
158	ENSMUSG00000102743	1	183660602	183661427
159	ENSMUSG00000039384	1	183745499	183807833
160	ENSMUSG00000044854	1	183765227	183766498
161	ENSMUSG00000102682	1	184090526	184126468
162	ENSMUSG00000102794	1	184108541	184114638
163	ENSMUSG00000104419	1	184175177	184175931
164	ENSMUSG00000101574	1	184260038	184289888
165	ENSMUSG00000089057	1	184312306	184312403
166	ENSMUSG00000103308	1	184342477	184361670
167	ENSMUSG00000102606	1	184349445	184349924
168	ENSMUSG00000103314	1	184427231	184427658
169	ENSMUSG00000092578	1	184444694	184451186
170	ENSMUSG00000039377	1	184459337	184464816
171	ENSMUSG00000102158	1	184469174	184471717
172	ENSMUSG00000099503	1	23613668	23635745
173	ENSMUSG00000026587	1	158189843	158519351
174	ENSMUSG00000103762	1	158203506	158206374
175	ENSMUSG00000103971	1	158312602	158381869
176	ENSMUSG00000070103	1	158333195	158333303
177	ENSMUSG00000102508	1	158362377	158364978
178	ENSMUSG00000102618	1	158376434	158379536
179	ENSMUSG00000026620	1	184628986	184731767
180	ENSMUSG00000102784	1	184655333	184674697
181	ENSMUSG00000103942	1	184814935	184818161
182	ENSMUSG00000103478	1	184818299	184823516
183	ENSMUSG00000104461	1	184824188	184831744
184	ENSMUSG00000073530	1	158539297	158808060
185	ENSMUSG00000047661	1	158795271	158808033
186	ENSMUSG00000104014	1	158961842	158993957
187	ENSMUSG00000038305	1	57813321	57987553
188	ENSMUSG00000091283	1	57948994	57956270
189	ENSMUSG00000103289	1	159205974	159206479
190	ENSMUSG00000103389	1	159256530	159256739
191	ENSMUSG00000015829	1	159351339	159759299
192	ENSMUSG00000103225	1	159422718	159424954
193	ENSMUSG00000073528	1	159442319	159512446
194	ENSMUSG00000103719	1	159755960	159759296
195	ENSMUSG00000088145	1	159811066	159811175
196	ENSMUSG00000104111	1	159869271	159871901
197	ENSMUSG00000090394	1	159871952	159907778
198	ENSMUSG00000026729	1	159902305	159905555
199	ENSMUSG00000026415	1	130728639	130742477
200	ENSMUSG00000026417	1	130754421	130779986
201	ENSMUSG00000026725	1	159912599	159981150
202	ENSMUSG00000016529	1	130947582	130952711
203	ENSMUSG00000103799	1	185477000	185489969
204	ENSMUSG00000102546	1	185610281	185611082
205	ENSMUSG00000039246	1	185819928	185849507
206	ENSMUSG00000103056	1	185844378	185844570
207	ENSMUSG00002076007	1	185855398	185855503
208	ENSMUSG00000103449	1	185909535	185955986
209	ENSMUSG00000102790	1	185914454	185914941
210	ENSMUSG00000102217	1	186079512	186080622
211	ENSMUSG00000103690	1	186244035	186290878
212	ENSMUSG00000026141	1	24300971	24626553
213	ENSMUSG00000099997	1	24633168	24634504
214	ENSMUSG00000039239	1	186354989	186438186
215	ENSMUSG00000089045	1	186408939	186409073
216	ENSMUSG00000103503	1	186659130	186662309
217	ENSMUSG00000097935	1	186692705	186693710
218	ENSMUSG00000104312	1	186696725	186699800
219	ENSMUSG00000039224	1	186699613	186702824
220	ENSMUSG00000104424	1	186738204	186738801
221	ENSMUSG00000026259	1	87404556	87501592
222	ENSMUSG00000026611	1	186776845	186947662
223	ENSMUSG00000089831	1	186805208	186805532
224	ENSMUSG00000106839	1	186813766	186816081
225	ENSMUSG00000107163	1	186820357	186823357
226	ENSMUSG00000079434	1	87437611	87525567
227	ENSMUSG00000089947	1	186853066	186856562
228	ENSMUSG00000089730	1	186857335	186860049
229	ENSMUSG00000039210	1	186947705	187083901
230	ENSMUSG00000104245	1	187077167	187109666
231	ENSMUSG00000103923	1	187180074	187194861
232	ENSMUSG00000026610	1	187340988	187947082
233	ENSMUSG00000103961	1	187349049	187384021
234	ENSMUSG00000103401	1	187395066	187395558
235	ENSMUSG00000118492	1	187445002	187445232
236	ENSMUSG00000103577	1	187738773	187741187
237	ENSMUSG00000103732	1	187892904	187895340
238	ENSMUSG00000104482	1	187978337	187990082
239	ENSMUSG00000073722	1	26720895	26726541
240	ENSMUSG00000026609	1	187994220	188697238
241	ENSMUSG00000077235	1	188355120	188355250
242	ENSMUSG00000084550	1	188492673	188492776
243	ENSMUSG00000100318	1	33354751	33355663
244	ENSMUSG00000101612	1	33410412	33412666
245	ENSMUSG00000026604	1	189460465	189608892
246	ENSMUSG00000102248	1	189559427	189559688
247	ENSMUSG00000097925	1	189565338	189568817
248	ENSMUSG00000010175	1	189850232	189902911
249	ENSMUSG00000099404	1	189900867	189901830
250	ENSMUSG00000103644	1	190135842	190149342
251	ENSMUSG00000103510	1	190151530	190177052
252	ENSMUSG00000093064	1	190215042	190215354
253	ENSMUSG00002075368	1	190215126	190215213
254	ENSMUSG00000103963	1	190326523	190336745
255	ENSMUSG00000026700	1	161222980	161245981
256	ENSMUSG00000089872	1	190432399	190643967
257	ENSMUSG00000066755	1	161322224	161332859
258	ENSMUSG00000102860	1	161541274	161542396
259	ENSMUSG00000040323	1	161553811	161555058
260	ENSMUSG00000102399	1	161573625	161575214
261	ENSMUSG00000000817	1	161608258	161616064
262	ENSMUSG00000103393	1	161796769	161854675
263	ENSMUSG00000040265	1	161810022	162305603
264	ENSMUSG00000090260	1	161832538	161844063
265	ENSMUSG00000102994	1	161914204	161916037
266	ENSMUSG00000078190	1	162045192	162053119
267	ENSMUSG00000070126	1	162045383	162045492
268	ENSMUSG00000065516	1	162050937	162051046
269	ENSMUSG00000089933	1	162143661	162144090
270	ENSMUSG00000066752	1	162305249	162307512
271	ENSMUSG00000026692	1	162620757	162641541
272	ENSMUSG00000040181	1	162657130	162694179
273	ENSMUSG00000026442	1	132492428	132669535
274	ENSMUSG00000040170	1	162701886	162726295
275	ENSMUSG00000099848	1	88796197	88803132
276	ENSMUSG00000058248	1	191873082	192192467
277	ENSMUSG00000095576	1	162744120	162765084
278	ENSMUSG00000102083	1	89183904	89184703
279	ENSMUSG00000101288	1	89230441	89285866
280	ENSMUSG00000099938	1	89288064	89333855
281	ENSMUSG00000026691	1	162781369	162812097
282	ENSMUSG00000103288	1	162810583	162894251
283	ENSMUSG00000071890	1	162851871	162913239
284	ENSMUSG00000077608	1	162882387	162882520
285	ENSMUSG00000103102	1	162936562	162938544
286	ENSMUSG00000089174	1	162945796	162945917
287	ENSMUSG00000037375	1	192179019	192453531
288	ENSMUSG00000055013	1	89382528	89825339
289	ENSMUSG00000103252	1	89753203	89755247
290	ENSMUSG00000026586	1	163072688	163141279
291	ENSMUSG00000092188	1	163107925	163114614
292	ENSMUSG00000103195	1	163134367	163136636
293	ENSMUSG00000101869	1	163434946	163437838
294	ENSMUSG00000102117	1	163451362	163452247
295	ENSMUSG00000067081	1	89877942	89942388
296	ENSMUSG00000026301	1	89969854	90081123
297	ENSMUSG00000100850	1	90081350	90087184
298	ENSMUSG00000044337	1	90131702	90144473
299	ENSMUSG00000104087	1	90154882	90156248
300	ENSMUSG00000101951	1	90182998	90187842
301	ENSMUSG00000101028	1	90208180	90211634
302	ENSMUSG00002075783	1	90255034	90255140
303	ENSMUSG00000102549	1	60919497	60920897
304	ENSMUSG00000056128	1	90602883	90607515
305	ENSMUSG00000026011	1	60926159	60954991
306	ENSMUSG00000081382	1	60940057	60940581
307	ENSMUSG00000080800	1	60987389	60987624
308	ENSMUSG00000026009	1	61017086	61039479
309	ENSMUSG00000102561	1	61028638	61031122
310	ENSMUSG00000082804	1	61114833	61115384
311	ENSMUSG00000082661	1	61160537	61163163
312	ENSMUSG00000080785	1	61235700	61236401
313	ENSMUSG00000100893	1	61304450	61310673
314	ENSMUSG00000085248	1	61341068	61346905
315	ENSMUSG00000085447	1	61417591	61435063
316	ENSMUSG00000086408	1	61479260	61508634
317	ENSMUSG00002075578	1	61509600	61509702
318	ENSMUSG00000100965	1	61514110	61515187
319	ENSMUSG00000102168	1	61585041	61585322
320	ENSMUSG00000100381	1	61587281	61587670
321	ENSMUSG00000086009	1	61656102	61660308
322	ENSMUSG00000052062	1	61677983	62681443
323	ENSMUSG00000103656	1	61693582	61696317
324	ENSMUSG00000104402	1	61716408	61719436
325	ENSMUSG00000104081	1	61741686	61743050
326	ENSMUSG00000085842	1	61806574	61890699
327	ENSMUSG00000103002	1	61844380	61845299
328	ENSMUSG00000100344	1	62020089	62020366
329	ENSMUSG00000101509	1	62134240	62134498
330	ENSMUSG00000085019	1	62170354	62175268
331	ENSMUSG00000102359	1	62286312	62288829
332	ENSMUSG00000085400	1	62495884	62538420
333	ENSMUSG00000100750	1	62573650	62575101
334	ENSMUSG00000048126	1	90693645	90771693
335	ENSMUSG00000103061	1	90764997	90766855
336	ENSMUSG00000026639	1	192890007	193026186
337	ENSMUSG00000104417	1	35664687	35690378
338	ENSMUSG00000016179	1	193028654	193052606
339	ENSMUSG00000103895	1	193049148	193049775
340	ENSMUSG00000104182	1	193549317	193550244
341	ENSMUSG00000103692	1	193894495	193905067
342	ENSMUSG00000026305	1	90926459	91056666
343	ENSMUSG00000070732	1	91072811	91098517
344	ENSMUSG00000100018	1	91099151	91099870
345	ENSMUSG00000034353	1	91107544	91152918
346	ENSMUSG00000026574	1	164624213	164651835
347	ENSMUSG00000103659	1	164631538	164727160
348	ENSMUSG00000104117	1	164690702	164764344
349	ENSMUSG00000103320	1	164700402	164703922
350	ENSMUSG00000026573	1	164759213	164763096
351	ENSMUSG00000049515	1	91249797	91276028
352	ENSMUSG00000026308	1	91278738	91290138
353	ENSMUSG00000101705	1	91539128	91552222
354	ENSMUSG00000100980	1	91726250	91730659
355	ENSMUSG00000007805	1	91729183	91775750
356	ENSMUSG00000101414	1	91750237	91751707
357	ENSMUSG00000101265	1	92252232	92257610
358	ENSMUSG00000057464	1	92416823	92423823
359	ENSMUSG00000042849	1	92434088	92446383
360	ENSMUSG00000058904	1	92499044	92502119
361	ENSMUSG00000097001	1	92500096	92500471
362	ENSMUSG00000099363	1	92502336	92502518
363	ENSMUSG00000046300	1	92513501	92519097
364	ENSMUSG00000107778	1	92517594	92517639
365	ENSMUSG00000062497	1	92522133	92525475
366	ENSMUSG00000108131	1	92523087	92523198
367	ENSMUSG00000099665	1	92686935	92688202
368	ENSMUSG00000100781	1	92748680	92765618
369	ENSMUSG00000034220	1	92759367	92788501
370	ENSMUSG00000101995	1	92769899	92776493
371	ENSMUSG00000065470	1	92778100	92778165
372	ENSMUSG00000034212	1	92787525	92830628
373	ENSMUSG00000026271	1	92878587	92914113
374	ENSMUSG00000100021	1	92927118	92930493
375	ENSMUSG00000045091	1	92934056	92939991
376	ENSMUSG00000014602	1	92943186	93029673
377	ENSMUSG00000101378	1	93050653	93051825
378	ENSMUSG00000026272	1	93062962	93073143
379	ENSMUSG00000034159	1	93079071	93088670
380	ENSMUSG00000084989	1	93096447	93158794
381	ENSMUSG00000103073	1	166626097	166626408
382	ENSMUSG00000086925	1	166773166	166773927
383	ENSMUSG00000102548	1	166801592	166827297
384	ENSMUSG00000097823	1	166825864	166828410
385	ENSMUSG00000060568	1	166828986	166918871
386	ENSMUSG00000102870	1	166968724	166969391
387	ENSMUSG00000103333	1	167013549	167013957
388	ENSMUSG00000040485	1	167273238	167294349
389	ENSMUSG00000015843	1	167425953	167467192
390	ENSMUSG00000026686	1	167516806	167676310
391	ENSMUSG00000093538	1	167831708	167950034
392	ENSMUSG00000026090	1	37650758	37759166
393	ENSMUSG00000089767	1	37653340	37654453
394	ENSMUSG00000052534	1	167946933	168259839
395	ENSMUSG00000103780	1	168163549	168165240
396	ENSMUSG00000102594	1	168176103	168178377
397	ENSMUSG00000098407	1	168318212	168318331
398	ENSMUSG00000103463	1	168502841	168503451
399	ENSMUSG00000098829	1	168846543	168846658
400	ENSMUSG00000103530	1	169156098	169175201
401	ENSMUSG00000058622	1	169281097	169281438
402	ENSMUSG00000103526	1	169419118	169419701
403	ENSMUSG00000103267	1	169423353	169424508
404	ENSMUSG00000026678	1	169483070	169523382
405	ENSMUSG00000038530	1	169569046	169575211
406	ENSMUSG00000119314	1	169627019	169627125
407	ENSMUSG00000103110	1	169681117	169681320
408	ENSMUSG00000026674	1	169799876	169938331
409	ENSMUSG00000102752	1	170125768	170133901
410	ENSMUSG00000102716	1	38171164	38198973
411	ENSMUSG00000038473	1	170130237	170417430
412	ENSMUSG00000042800	1	170136372	170139694
413	ENSMUSG00000038463	1	170472101	170510358
414	ENSMUSG00000026663	1	170532243	170695340
415	ENSMUSG00000037138	1	38216407	38704036
416	ENSMUSG00000085391	1	38274501	38285747
417	ENSMUSG00000085280	1	38346983	38351011
418	ENSMUSG00000087131	1	38424030	38433055
419	ENSMUSG00000102984	1	38526600	38527128
420	ENSMUSG00000104188	1	39087729	39096718
421	ENSMUSG00000103182	1	39120333	39122419
422	ENSMUSG00000098833	1	39225977	39226073
423	ENSMUSG00000100354	1	69529516	69532947
424	ENSMUSG00000101156	1	69553091	69586866
425	ENSMUSG00000026077	1	39232812	39402317
426	ENSMUSG00000092553	1	39315364	39315646
427	ENSMUSG00000092563	1	39353980	39354534
428	ENSMUSG00000053153	1	69866129	70764291
429	ENSMUSG00000104287	1	70610594	70616430
430	ENSMUSG00000075952	1	70635974	70636080
431	ENSMUSG00000045648	1	70764874	70924556
432	ENSMUSG00000101551	1	71194405	71195179
433	ENSMUSG00000050296	1	71281435	71454069
434	ENSMUSG00000101617	1	71532896	71532973
435	ENSMUSG00000099669	1	105044179	105055091
436	ENSMUSG00000099702	1	105172150	105172386
437	ENSMUSG00000047496	1	105204639	105284435
438	ENSMUSG00000099582	1	105248846	105249171
439	ENSMUSG00000101214	1	105309985	105496864
440	ENSMUSG00000067017	1	105383696	105386554
441	ENSMUSG00000088164	1	137294889	137294985
442	ENSMUSG00000103070	1	137456588	137458968
443	ENSMUSG00000104112	1	137739587	137739881
444	ENSMUSG00000104118	1	137837029	137840896
445	ENSMUSG00000098045	1	137845428	137849050
446	ENSMUSG00000103038	1	137852126	137854117
447	ENSMUSG00000102277	1	137854989	137858011
448	ENSMUSG00000098145	1	137856127	137896978
449	ENSMUSG00000102142	1	137859779	137861022
450	ENSMUSG00000104145	1	137862927	137865084
451	ENSMUSG00000103427	1	137877160	137882381
452	ENSMUSG00000065565	1	137894193	137894279
453	ENSMUSG00000098206	1	137894269	137897656
454	ENSMUSG00000065458	1	137894377	137894456
455	ENSMUSG00000104197	1	137898912	137900053
456	ENSMUSG00002075181	1	137915395	137915514
457	ENSMUSG00000104328	1	4653352	4656475
458	ENSMUSG00000102735	1	4680694	4681629
459	ENSMUSG00000098104	1	4758157	4759626
460	ENSMUSG00000102175	1	4762442	4763647
461	ENSMUSG00002075947	1	4793500	4793602
462	ENSMUSG00000103265	1	4805269	4805899
463	ENSMUSG00000057329	1	106465908	106642004
464	ENSMUSG00000054006	1	106469673	106502775
465	ENSMUSG00000103348	1	106532514	106534600
466	ENSMUSG00000101793	1	138305002	138305152
467	ENSMUSG00000079588	1	40844761	40896047
468	ENSMUSG00000094136	1	40902897	40903392
469	ENSMUSG00000100459	1	138567833	138609815
470	ENSMUSG00000103152	1	138617262	138617583
471	ENSMUSG00000100178	1	42142449	42143493
472	ENSMUSG00000101877	1	42218450	42219548
473	ENSMUSG00000053640	1	42268886	42270268
474	ENSMUSG00000101919	1	42277393	42277855
475	ENSMUSG00000100180	1	42363750	42395097
476	ENSMUSG00000103106	1	42530973	42534823
477	ENSMUSG00000104199	1	42690886	42691561
478	ENSMUSG00000101834	1	71748864	71749214
479	ENSMUSG00000100319	1	71753207	71754083
480	ENSMUSG00000093436	1	42734085	42783951
481	ENSMUSG00000102689	1	71882249	71885769
482	ENSMUSG00000045515	1	42734085	42742336
483	ENSMUSG00000099784	1	42789872	42792041
484	ENSMUSG00000101848	1	71998157	72044354
485	ENSMUSG00000101764	1	72022840	72077890
486	ENSMUSG00000059483	1	72043447	72043926
487	ENSMUSG00000101496	1	72127016	72127613
488	ENSMUSG00000102123	1	72146314	72161160
489	ENSMUSG00000041907	1	42992032	43074616
490	ENSMUSG00002075628	1	43076005	43076089
491	ENSMUSG00000039372	1	72466271	72576089
492	ENSMUSG00000085812	1	72498658	72499186
493	ENSMUSG00000008136	1	43162234	43236144
494	ENSMUSG00000094497	1	43228316	43228798
495	ENSMUSG00000099576	1	43289316	43342085
496	ENSMUSG00000101968	1	73024003	73064666
497	ENSMUSG00000026182	1	73054233	73055068
498	ENSMUSG00000102266	1	73246049	73248582
499	ENSMUSG00000099877	1	73429934	73446728
500	ENSMUSG00002076669	1	73431405	73431558
501	ENSMUSG00000101812	1	73438127	73469949
502	ENSMUSG00000100044	1	73551205	73552200
503	ENSMUSG00000100444	1	73561254	73568949
504	ENSMUSG00000100429	1	73568096	73575508
505	ENSMUSG00000100301	1	73657247	73903625
506	ENSMUSG00000026360	1	143875076	143879899
507	ENSMUSG00000090272	1	173676692	173708447
508	ENSMUSG00000102433	1	173676715	173678346
509	ENSMUSG00000026536	1	173723911	173740612
510	ENSMUSG00000039997	1	173747973	173770238
511	ENSMUSG00000026535	1	173790134	173810310
512	ENSMUSG00000050069	1	174661351	174749385
513	ENSMUSG00000101519	1	150425068	150425427
514	ENSMUSG00000026527	1	174886653	175320066
515	ENSMUSG00000104343	1	175206419	175208242
516	ENSMUSG00000103079	1	175401875	175405991
517	ENSMUSG00000066842	1	150438275	150869186
518	ENSMUSG00000093650	1	150501017	150659250
519	ENSMUSG00000099622	1	150876791	150880328
520	ENSMUSG00000026523	1	175526159	175643300
521	ENSMUSG00000077794	1	175628080	175628255
522	ENSMUSG00000038599	1	182392572	182459917
523	ENSMUSG00000104376	1	182507504	182509457
524	ENSMUSG00000102688	1	182515295	182515793
525	ENSMUSG00000043429	1	182574691	182576745
526	ENSMUSG00000038576	1	182591425	182724156
527	ENSMUSG00000102291	1	182735275	182738106
528	ENSMUSG00000102541	1	38761701	38762202
529	ENSMUSG00000103531	1	38806265	38806767
530	ENSMUSG00000048814	1	38832726	38875792
531	ENSMUSG00000067604	1	38978230	38989357
532	ENSMUSG00000042474	1	130793406	130808528
533	ENSMUSG00000026420	1	130809811	130815191
534	ENSMUSG00000026416	1	130834722	130839188
535	ENSMUSG00000016524	1	130860393	130867852
536	ENSMUSG00000104991	1	63064901	63065005
537	ENSMUSG00000040865	1	62997577	63153849
538	ENSMUSG00000101386	1	120686172	120691294
539	ENSMUSG00000101922	1	120744229	120764726
540	ENSMUSG00000100761	1	120752976	120753185
541	ENSMUSG00000100979	1	120784403	120785739
542	ENSMUSG00000102360	1	120796725	120799829
543	ENSMUSG00000099336	1	120775718	120785215
544	ENSMUSG00000079045	1	189902481	189952583
545	ENSMUSG00000120000	1	92307317	92321355
546	ENSMUSG00000120334	1	57019637	57020285
547	ENSMUSG00000120661	1	184464972	184465646
548	ENSMUSG00000101746	1	177469108	177470509
549	ENSMUSG00000087022	1	57010571	57089243
550	ENSMUSG00000120831	1	77498961	77533210
551	ENSMUSG00000098243	1	137826327	137937516
552	ENSMUSG00000101211	1	71933225	71956284
553	ENSMUSG00000120041	1	78177834	78179696
554	ENSMUSG00000120601	1	43236116	43306587
555	ENSMUSG00000086706	1	130737703	130751821
556	ENSMUSG00000119953	1	189902456	189912926
557	ENSMUSG00000097881	1	121015116	121106170
558	ENSMUSG00000120556	1	152156069	152163800
559	ENSMUSG00000100546	1	92641951	92658482
560	ENSMUSG00000100627	1	153913343	153993697
561	ENSMUSG00000121003	1	128520188	128520779
562	ENSMUSG00000099707	1	71927035	71930757
563	ENSMUSG00000120108	1	193337931	193467219
564	ENSMUSG00000101299	1	42298929	42343592
565	ENSMUSG00000121019	1	42733258	42733694
566	ENSMUSG00000100426	1	62860510	62871529
567	ENSMUSG00000097063	1	42746206	42752940
568	ENSMUSG00000120413	1	164686249	164712588
569	ENSMUSG00000121242	1	71975569	71977777
570	ENSMUSG00000119954	1	186319522	186393410
571	ENSMUSG00000120782	1	190192237	190197937
572	ENSMUSG00000100832	1	41782848	41978749
573	ENSMUSG00000097482	1	105283732	105289578
574	ENSMUSG00000120056	1	72784313	72808825
575	ENSMUSG00000060424	1	42629754	42734584
576	ENSMUSG00000101483	1	80405912	80457752
577	ENSMUSG00000026581	1	163889551	163911750
578	ENSMUSG00000025936	1	21355832	21368351
579	ENSMUSG00000121505	1	21355457	21395963
580	ENSMUSG00000026062	1	40719734	40808433
581	ENSMUSG00000103679	1	40730602	40736796
582	ENSMUSG00000103270	1	40810545	40824538
583	ENSMUSG00000041945	1	40811198	40829847
584	ENSMUSG00000026407	1	135980488	136047560
585	ENSMUSG00000057173	1	39704461	39760157
586	ENSMUSG00000091937	1	39843308	39844492
587	ENSMUSG00000101634	1	39878335	39886494
588	ENSMUSG00000102985	1	40088199	40089528
589	ENSMUSG00000026073	1	40113239	40164391
590	ENSMUSG00000097899	1	40115388	40125011
591	ENSMUSG00000102975	1	40127671	40130741
592	ENSMUSG00000104165	1	16278421	16280741
593	ENSMUSG00000100868	1	16298730	16314286
594	ENSMUSG00000025920	1	16298898	16590336
595	ENSMUSG00000089982	1	16323816	16338145
596	ENSMUSG00000121342	1	85177334	85180892
597	ENSMUSG00000121478	1	85250107	85267563
598	ENSMUSG00000103571	1	82082901	82084704
599	ENSMUSG00000098797	1	82109637	82109740
600	ENSMUSG00000055980	1	82210822	82269137
601	ENSMUSG00000026142	1	82294173	82423087
602	ENSMUSG00000100786	1	82370214	82380467
603	ENSMUSG00002075724	1	82374418	82374538
604	ENSMUSG00000026072	1	40264240	40356417
605	ENSMUSG00000103560	1	40277180	40283659
606	ENSMUSG00000070942	1	40363770	40406722
607	ENSMUSG00000103230	1	40393012	40393696
608	ENSMUSG00000026069	1	40468730	40504575
609	ENSMUSG00000026070	1	40504712	40540014
610	ENSMUSG00000026068	1	40554522	40590865
611	ENSMUSG00000104441	1	40611348	40619822
612	ENSMUSG00000026065	1	40619241	40669885
613	ENSMUSG00000102676	1	40622055	40626001
614	ENSMUSG00000101344	1	73789480	73881076
615	ENSMUSG00002076885	1	73802869	73802994
616	ENSMUSG00000079457	1	85177334	85191507
617	ENSMUSG00000118618	1	85177418	85180029
618	ENSMUSG00000079455	1	85244419	85263212
619	ENSMUSG00000091199	1	85286380	85305006
620	ENSMUSG00000089652	1	85304450	85320336
621	ENSMUSG00000089937	1	85310437	85319807
622	ENSMUSG00000101751	1	85428811	85442325
623	ENSMUSG00000089714	1	85438854	85454882
624	ENSMUSG00000118607	1	85477408	85478298
625	ENSMUSG00000118632	1	85454411	85466919
626	ENSMUSG00000070034	1	85504620	85526538
627	ENSMUSG00000026222	1	85577709	85637719
628	ENSMUSG00002075189	1	85602603	85602706
629	ENSMUSG00000052760	1	85644804	85706364
630	ENSMUSG00000098634	1	85679669	85679795
631	ENSMUSG00002076791	1	85691515	85691592
632	ENSMUSG00000100217	1	85702992	85712415
633	ENSMUSG00000120903	1	87535498	87537655
634	ENSMUSG00000026288	1	87548034	87648229
635	ENSMUSG00000084021	1	87950103	87951684
636	ENSMUSG00000083478	1	87952933	87953781
637	ENSMUSG00000118514	1	87965322	87966525
638	ENSMUSG00000090165	1	87983110	88146726
639	ENSMUSG00000092220	1	87983115	88146306
640	ENSMUSG00000118583	1	87988846	87990077
641	ENSMUSG00000090175	1	87998522	88146719
642	ENSMUSG00000089675	1	88015535	88146726
643	ENSMUSG00000090124	1	88022784	88147724
644	ENSMUSG00000090145	1	88030974	88146725
645	ENSMUSG00000054545	1	88062531	88146719
646	ENSMUSG00000089943	1	88093734	88146719
647	ENSMUSG00000083277	1	88119623	88120405
648	ENSMUSG00000090171	1	88128323	88146719
649	ENSMUSG00000081984	1	88132454	88133504
650	ENSMUSG00000089960	1	88139681	88146719
651	ENSMUSG00000036251	1	88205383	88317015
652	ENSMUSG00000085420	1	88275211	88280652
653	ENSMUSG00000026295	1	88334683	88354160
654	ENSMUSG00000062310	1	88427593	88437788
655	ENSMUSG00000026413	1	135799133	135846945
656	ENSMUSG00000102414	1	135824132	135826827
657	ENSMUSG00000051985	1	135881316	135934080
658	ENSMUSG00000040629	1	166028770	166066316
659	ENSMUSG00000040612	1	166081708	166144392
660	ENSMUSG00000047369	1	181404124	181643339
661	ENSMUSG00000103370	1	188797092	188798630
662	ENSMUSG00000104464	1	188810356	188811901
663	ENSMUSG00000037624	1	188940127	189134470
664	ENSMUSG00000103669	1	188942558	188943210
665	ENSMUSG00000102824	1	189009640	189010020
666	ENSMUSG00000104507	1	189075628	189077094
667	ENSMUSG00002075718	1	189125547	189125667
668	ENSMUSG00000103100	1	181513995	181517807
669	ENSMUSG00000112133	10	83737716	83737992
670	ENSMUSG00000111699	10	83828592	83840724
671	ENSMUSG00000111049	10	83872424	83936561
672	ENSMUSG00000104317	10	83897622	83898091
673	ENSMUSG00000111524	10	83928130	83932113
674	ENSMUSG00000111062	10	84027684	84057921
675	ENSMUSG00000111875	10	84144750	84145208
676	ENSMUSG00000020032	10	84206769	84276461
677	ENSMUSG00000020033	10	84324157	84333299
678	ENSMUSG00000111487	10	84334738	84335490
679	ENSMUSG00000111478	10	84337896	84338133
680	ENSMUSG00000019899	10	26856032	27495754
681	ENSMUSG00000112399	10	117395004	117396328
682	ENSMUSG00000112081	10	117424019	117425240
683	ENSMUSG00000043800	10	117430258	117431787
684	ENSMUSG00002075790	10	85120097	85120197
685	ENSMUSG00000050490	10	85149352	85150303
686	ENSMUSG00002075019	10	85169765	85169868
687	ENSMUSG00000019889	10	27950816	28473393
688	ENSMUSG00000049109	10	28544356	28759814
689	ENSMUSG00000020042	10	85222678	85496156
690	ENSMUSG00000111435	10	85543544	85548232
691	ENSMUSG00000111609	10	85545191	85546636
692	ENSMUSG00000112451	10	85562476	85568932
693	ENSMUSG00000112479	10	85566619	85567963
694	ENSMUSG00000112119	10	85580038	85580932
695	ENSMUSG00000112568	10	85581267	85581815
696	ENSMUSG00000111891	10	85600129	85601626
697	ENSMUSG00000111996	10	85600450	85601626
698	ENSMUSG00000112504	10	85601764	85603441
699	ENSMUSG00000112418	10	85621162	85627912
700	ENSMUSG00000111884	10	85622320	85623301
701	ENSMUSG00000112826	10	85642077	85646751
702	ENSMUSG00000112318	10	85643673	85645117
703	ENSMUSG00000001785	10	85665358	85724960
704	ENSMUSG00000112326	10	85665606	85669179
705	ENSMUSG00000112836	10	85685005	85686730
706	ENSMUSG00000050108	10	85795204	85847759
707	ENSMUSG00000111195	10	29860174	29880374
708	ENSMUSG00000059602	10	85890989	86334760
709	ENSMUSG00000112493	10	85931723	85949450
710	ENSMUSG00000087256	10	85961691	85965718
711	ENSMUSG00000020044	10	86136236	86185370
712	ENSMUSG00000112586	10	86362163	86372201
713	ENSMUSG00000090816	10	86375747	86377198
714	ENSMUSG00000112893	10	86386672	86388514
715	ENSMUSG00000112115	10	86390811	86392046
716	ENSMUSG00000112207	10	86405797	86407546
717	ENSMUSG00000112579	10	86407627	86408830
718	ENSMUSG00000112562	10	86408908	86410111
719	ENSMUSG00000112325	10	86410187	86411392
720	ENSMUSG00000112268	10	86411488	86411713
721	ENSMUSG00000112735	10	86429020	86429452
722	ENSMUSG00000112010	10	86436781	86437306
723	ENSMUSG00000112638	10	86437432	86437609
724	ENSMUSG00000112834	10	86437645	86438791
725	ENSMUSG00000074695	10	118040847	118045952
726	ENSMUSG00000111998	10	86438872	86440066
727	ENSMUSG00000112078	10	86440156	86440627
728	ENSMUSG00000112565	10	86456515	86456791
729	ENSMUSG00000112699	10	86456839	86457997
730	ENSMUSG00000112359	10	86458120	86459863
731	ENSMUSG00000112282	10	86473003	86474257
732	ENSMUSG00000112098	10	86476547	86478395
733	ENSMUSG00000090308	10	86491822	86493244
734	ENSMUSG00000112666	10	86493269	86506882
735	ENSMUSG00000090461	10	118125534	118130943
736	ENSMUSG00000055170	10	118276951	118281797
737	ENSMUSG00000111913	10	118277324	118280045
738	ENSMUSG00000112029	10	118550386	118551631
739	ENSMUSG00000112535	10	118554051	118555333
740	ENSMUSG00000112198	10	118639624	118641195
741	ENSMUSG00000112616	10	118668493	118671011
742	ENSMUSG00000028630	10	118691508	118706114
743	ENSMUSG00000104443	10	118696731	118699447
744	ENSMUSG00000112402	10	118716854	118719559
745	ENSMUSG00000098162	10	118728816	118729723
746	ENSMUSG00000112854	10	118756286	118763048
747	ENSMUSG00000112540	10	118854251	118857575
748	ENSMUSG00000112778	10	118864195	118886404
749	ENSMUSG00000112155	10	119156139	119167767
750	ENSMUSG00000112199	10	119178397	119179170
751	ENSMUSG00000089959	10	86674958	86710818
752	ENSMUSG00000035459	10	86677062	86843889
753	ENSMUSG00000089881	10	86744625	86745877
754	ENSMUSG00000089775	10	86745343	86748580
755	ENSMUSG00000089656	10	86808080	86863879
756	ENSMUSG00000089666	10	86836161	86836569
757	ENSMUSG00000047129	10	86893909	87066451
758	ENSMUSG00000112213	10	87066622	87133417
759	ENSMUSG00000118948	10	31039522	31039628
760	ENSMUSG00000111396	10	31085269	31086328
761	ENSMUSG00000103862	10	87125355	87127689
762	ENSMUSG00000119409	10	87199902	87200008
763	ENSMUSG00000020052	10	87326681	87329522
764	ENSMUSG00000112460	10	87343724	87344347
765	ENSMUSG00000020051	10	87357657	87419998
766	ENSMUSG00000112536	10	87524440	87524891
767	ENSMUSG00000058934	10	87662239	87699243
768	ENSMUSG00000020053	10	87694127	87772904
769	ENSMUSG00000112222	10	87802709	87803623
770	ENSMUSG00000112183	10	87816324	87820082
771	ENSMUSG00000112235	10	87874087	87875541
772	ENSMUSG00000020056	10	88036955	88082020
773	ENSMUSG00000112259	10	88106745	88109093
774	ENSMUSG00000060843	10	63265877	64839446
775	ENSMUSG00000062561	10	63760645	63763213
776	ENSMUSG00000042846	10	63764251	63926056
777	ENSMUSG00002075335	10	64140416	64140523
778	ENSMUSG00000077439	10	66319332	66319461
779	ENSMUSG00000101338	10	66476697	66477641
780	ENSMUSG00000110731	10	36267588	36272924
781	ENSMUSG00000044499	10	36382810	36710393
782	ENSMUSG00000103299	10	37005740	37006086
783	ENSMUSG00000069662	10	37009371	37014916
784	ENSMUSG00000112314	10	67133185	67254362
785	ENSMUSG00000111908	10	67184582	67184741
786	ENSMUSG00000046463	10	37015398	37027311
787	ENSMUSG00000112848	10	67259325	67260582
788	ENSMUSG00000110799	10	37139390	37139744
789	ENSMUSG00000112726	10	67271077	67278500
790	ENSMUSG00000097742	10	37213482	37255648
791	ENSMUSG00000112537	10	67621565	67622523
792	ENSMUSG00000116971	10	67621579	67672231
793	ENSMUSG00000111956	10	67628597	67629032
794	ENSMUSG00000020062	10	88721854	88765377
795	ENSMUSG00000019945	10	68266783	68377726
796	ENSMUSG00000112793	10	68365924	68369766
797	ENSMUSG00000112434	10	68527333	68528203
798	ENSMUSG00000060044	10	68559476	68618480
799	ENSMUSG00000112333	10	68738633	68740330
800	ENSMUSG00000035189	10	88784856	89180624
801	ENSMUSG00000047638	10	89290096	89369447
802	ENSMUSG00000112272	10	89390945	89391581
803	ENSMUSG00000019935	10	89409882	89457115
804	ENSMUSG00000020121	10	121616896	121883220
805	ENSMUSG00000112305	10	122035055	122035403
806	ENSMUSG00000112873	10	122241018	122382403
807	ENSMUSG00000020123	10	122284404	122289357
808	ENSMUSG00000034613	10	122514667	122781700
809	ENSMUSG00000112417	10	122592343	122594315
810	ENSMUSG00000058589	10	89709371	90809162
811	ENSMUSG00000112140	10	89968846	89970679
812	ENSMUSG00002075767	10	90286772	90286866
813	ENSMUSG00000112153	10	90564822	90572192
814	ENSMUSG00000111909	10	90585854	90586549
815	ENSMUSG00000112507	10	90586734	90586928
816	ENSMUSG00000112015	10	90648945	90650251
817	ENSMUSG00000112601	10	90686961	90689936
818	ENSMUSG00000019979	10	90825173	90918632
819	ENSMUSG00000044071	10	123099901	123577109
820	ENSMUSG00000084461	10	123268471	123268654
821	ENSMUSG00000112036	10	123273405	123276505
822	ENSMUSG00000020102	10	125055139	125225334
823	ENSMUSG00000109803	10	125144781	125146548
824	ENSMUSG00000111544	10	91044120	91056504
825	ENSMUSG00000110870	10	91064048	91064359
826	ENSMUSG00000110847	10	91088007	91095206
827	ENSMUSG00000111525	10	91146207	91148312
828	ENSMUSG00000111591	10	91259216	91259597
829	ENSMUSG00000111051	10	91284083	91284242
830	ENSMUSG00000111782	10	91476564	91476752
831	ENSMUSG00000111657	10	91724691	91789442
832	ENSMUSG00002075017	10	91907523	91907677
833	ENSMUSG00000065524	10	91907948	91908047
834	ENSMUSG00002076545	10	91911031	91911223
835	ENSMUSG00002075375	10	91911353	91911514
836	ENSMUSG00002075948	10	91937527	91937789
837	ENSMUSG00002075598	10	91939569	91939771
838	ENSMUSG00002076875	10	91969084	91969209
839	ENSMUSG00002076982	10	91970825	91970932
840	ENSMUSG00002075145	10	91971562	91971670
841	ENSMUSG00000093227	10	91973002	91973085
842	ENSMUSG00000098040	10	92007163	92211235
843	ENSMUSG00000111104	10	92058866	92059336
844	ENSMUSG00000111776	10	92094452	92095142
845	ENSMUSG00000110794	10	92236876	92253357
846	ENSMUSG00000111604	10	92320082	92320820
847	ENSMUSG00000088407	10	92322680	92322741
848	ENSMUSG00000111759	10	92378267	92379532
849	ENSMUSG00000111121	10	92422923	92423202
850	ENSMUSG00002076919	10	92423076	92423169
851	ENSMUSG00000111470	10	92479953	92487596
852	ENSMUSG00000020014	10	92611481	92917480
853	ENSMUSG00000111463	10	44456513	44466234
854	ENSMUSG00000111730	10	44465924	44468569
855	ENSMUSG00000088964	10	44473236	44473323
856	ENSMUSG00000111116	10	44473885	44478170
857	ENSMUSG00000111034	10	44523514	44538492
858	ENSMUSG00002074959	10	44544380	44544490
859	ENSMUSG00000111641	10	44573177	44575928
860	ENSMUSG00000111362	10	44591654	44593261
861	ENSMUSG00000111494	10	44606865	44614996
862	ENSMUSG00000110893	10	44607036	44699982
863	ENSMUSG00000089608	10	44608449	44608563
864	ENSMUSG00000111868	10	44727489	44742882
865	ENSMUSG00000111671	10	44728710	44729337
866	ENSMUSG00000074785	10	94626728	94780697
867	ENSMUSG00002076700	10	94657391	94657517
868	ENSMUSG00000112736	10	94717173	94719654
869	ENSMUSG00000112212	10	51332076	51337500
870	ENSMUSG00002076793	10	96000193	96000293
871	ENSMUSG00000112762	10	96061882	96084728
872	ENSMUSG00000112234	10	96145207	96156587
873	ENSMUSG00000112290	10	96145993	96198229
874	ENSMUSG00000112749	10	96171952	96181686
875	ENSMUSG00000094249	10	96244712	96244900
876	ENSMUSG00000097939	10	96312341	96313249
877	ENSMUSG00000112264	10	96331583	96359844
878	ENSMUSG00000112488	10	96739020	96794733
879	ENSMUSG00000111924	10	96871630	96896921
880	ENSMUSG00000112631	10	96941355	96942446
881	ENSMUSG00000112892	10	97035057	97036232
882	ENSMUSG00000111981	10	97077774	97079070
883	ENSMUSG00000112896	10	98135789	98187736
884	ENSMUSG00000112457	10	98136881	98137115
885	ENSMUSG00000102310	10	98322372	98322735
886	ENSMUSG00000112874	10	98373340	98405698
887	ENSMUSG00000112647	10	98489661	98535572
888	ENSMUSG00000112659	10	51739948	51846387
889	ENSMUSG00000112557	10	51862438	51865675
890	ENSMUSG00000049641	10	51898598	51904567
891	ENSMUSG00002076609	10	51908347	51908483
892	ENSMUSG00000069601	10	69234603	69863268
893	ENSMUSG00000111962	10	99445033	99493996
894	ENSMUSG00000112810	10	99505376	99511485
895	ENSMUSG00000113032	10	99555005	99727020
896	ENSMUSG00000046934	10	99593568	99595520
897	ENSMUSG00000112304	10	99595368	99666424
898	ENSMUSG00000112463	10	99701234	99701882
899	ENSMUSG00000019893	10	51921817	52071340
900	ENSMUSG00000112607	10	70550758	70574674
901	ENSMUSG00000038602	10	52566629	52987718
902	ENSMUSG00000111918	10	52569934	52573769
903	ENSMUSG00000112257	10	52677589	52677796
904	ENSMUSG00000112576	10	52700401	52702938
905	ENSMUSG00000112681	10	52978639	52981049
906	ENSMUSG00000014329	10	70758662	70995530
907	ENSMUSG00000112745	10	70811336	70828870
908	ENSMUSG00000090212	10	70918706	70919481
909	ENSMUSG00000019856	10	53509241	53627219
910	ENSMUSG00000003746	10	53780881	53952705
911	ENSMUSG00000112824	10	53939907	53941165
912	ENSMUSG00000097069	10	53952018	53957177
913	ENSMUSG00000077642	10	72363382	72363514
914	ENSMUSG00000112191	10	56705182	56705403
915	ENSMUSG00000112168	10	72776070	72785624
916	ENSMUSG00000036019	10	105023524	105410312
917	ENSMUSG00000112193	10	105176110	105178175
918	ENSMUSG00000112176	10	105213201	105213337
919	ENSMUSG00000112512	10	105228363	105230147
920	ENSMUSG00000037990	10	58649181	58974738
921	ENSMUSG00002076965	10	58801365	58801568
922	ENSMUSG00000102934	10	107272282	107273220
923	ENSMUSG00002075236	10	107316267	107316395
924	ENSMUSG00000000435	10	107318769	107321995
925	ENSMUSG00000035923	10	107328714	107330598
926	ENSMUSG00000035916	10	107352910	107555912
927	ENSMUSG00000091455	10	107596392	107747995
928	ENSMUSG00000112910	10	107782506	107813695
929	ENSMUSG00000112401	10	107977549	107978293
930	ENSMUSG00000035864	10	108333511	108846843
931	ENSMUSG00000112039	10	108534625	108536021
932	ENSMUSG00000111910	10	108614172	108618734
933	ENSMUSG00000112905	10	108789218	108792349
934	ENSMUSG00000112253	10	109222128	109222348
935	ENSMUSG00000112260	10	109484640	109485399
936	ENSMUSG00000020181	10	109517120	110292065
937	ENSMUSG00000112548	10	110215369	110217522
938	ENSMUSG00000111948	10	110316498	110316938
939	ENSMUSG00000112398	10	110432127	110451822
940	ENSMUSG00000112872	10	110470130	110470664
941	ENSMUSG00000040624	10	3690364	3917303
942	ENSMUSG00000019768	10	4561593	4955614
943	ENSMUSG00000112137	10	111593163	111635758
944	ENSMUSG00000112706	10	111603683	111604046
945	ENSMUSG00000112802	10	111642293	111643157
946	ENSMUSG00000102180	10	111646685	111646982
947	ENSMUSG00000112321	10	111665230	111665849
948	ENSMUSG00000096054	10	4970917	5501482
949	ENSMUSG00000119411	10	5307173	5307279
950	ENSMUSG00000035681	10	112107026	112302929
951	ENSMUSG00000050663	10	114234726	114638212
952	ENSMUSG00000089934	10	114593652	114621009
953	ENSMUSG00000084865	10	114637631	114652736
954	ENSMUSG00000111883	10	114710912	114721036
955	ENSMUSG00002075120	10	114746616	114746940
956	ENSMUSG00000112016	10	114783836	114788740
957	ENSMUSG00000119363	10	114827446	114827552
958	ENSMUSG00000006764	10	114914546	115020927
959	ENSMUSG00000020140	10	115286216	115423685
960	ENSMUSG00000092210	10	115405891	115418353
961	ENSMUSG00000112099	10	115434931	115436233
962	ENSMUSG00000112513	10	115638321	115705427
963	ENSMUSG00000034127	10	115652737	115685798
964	ENSMUSG00000112360	10	7877707	7897056
965	ENSMUSG00000111731	10	8779725	8820881
966	ENSMUSG00000111674	10	8827693	8842988
967	ENSMUSG00000111077	10	8945163	8947219
968	ENSMUSG00000112543	10	9099715	9100495
969	ENSMUSG00000112019	10	9205595	9212362
970	ENSMUSG00000111627	10	9212426	9271003
971	ENSMUSG00000112048	10	9231899	9232276
972	ENSMUSG00000112307	10	9358673	9362946
973	ENSMUSG00000112827	10	9389681	9389850
974	ENSMUSG00000053980	10	9408275	9411425
975	ENSMUSG00000111951	10	9421990	9423265
976	ENSMUSG00000112700	10	9442120	9443349
977	ENSMUSG00000112162	10	9463346	9463858
978	ENSMUSG00000112303	10	9472216	9475167
979	ENSMUSG00000060487	10	9498680	9550952
980	ENSMUSG00000112680	10	9543420	9543920
981	ENSMUSG00000111901	10	9559652	9567650
982	ENSMUSG00000101621	10	9852371	10083725
983	ENSMUSG00000109160	10	10060544	10134443
984	ENSMUSG00000108973	10	10069268	10069415
985	ENSMUSG00000112219	10	10106480	10110594
986	ENSMUSG00000012819	10	60138527	60532269
987	ENSMUSG00000062866	10	13083461	13350156
988	ENSMUSG00000112055	10	13502942	13510851
989	ENSMUSG00000019806	10	13522798	13744724
990	ENSMUSG00000112172	10	13747024	13754952
991	ENSMUSG00000112102	10	13753637	13759037
992	ENSMUSG00000119069	10	13764281	13764387
993	ENSMUSG00000098048	10	13766390	13767397
994	ENSMUSG00000112494	10	13802942	13804708
995	ENSMUSG00000015501	10	13841819	14027118
996	ENSMUSG00000101014	10	14024828	14030190
997	ENSMUSG00000112266	10	14072759	14082565
998	ENSMUSG00000112284	10	14102233	14142534
999	ENSMUSG00000112238	10	14102411	14109702
1000	ENSMUSG00000089333	10	14109257	14109367
1001	ENSMUSG00000112679	10	14172665	14200500
1002	ENSMUSG00000102229	10	14189652	14190477
1003	ENSMUSG00000112225	10	14203155	14212359
1004	ENSMUSG00000019850	10	18876658	18891405
1005	ENSMUSG00000110938	10	18962278	18962926
1006	ENSMUSG00000111821	10	18969798	18977343
1007	ENSMUSG00000110770	10	18977293	18978066
1008	ENSMUSG00000111320	10	18998955	18999184
1009	ENSMUSG00000111052	10	19017499	19082450
1010	ENSMUSG00000020009	10	19467697	19485977
1011	ENSMUSG00000039760	10	19497746	19510429
1012	ENSMUSG00000042940	10	19520498	19536549
1013	ENSMUSG00000020007	10	19588318	19635801
1014	ENSMUSG00000071369	10	19810218	20018499
1015	ENSMUSG00000019996	10	20024217	20157336
1016	ENSMUSG00000110754	10	20074986	20077584
1017	ENSMUSG00000111356	10	20084236	20084634
1018	ENSMUSG00000111447	10	20142795	20162393
1019	ENSMUSG00000019990	10	20273750	20600824
1020	ENSMUSG00000092051	10	20391073	20395514
1021	ENSMUSG00000091730	10	20501381	20505322
1022	ENSMUSG00000111091	10	20631863	20707046
1023	ENSMUSG00000111177	10	20754041	20754872
1024	ENSMUSG00000053219	10	22034468	22250038
1025	ENSMUSG00000075297	10	22034485	22164748
1026	ENSMUSG00000097053	10	22100179	22129718
1027	ENSMUSG00000097295	10	22138641	22139266
1028	ENSMUSG00000097586	10	22157353	22157635
1029	ENSMUSG00000097245	10	22219338	22221691
1030	ENSMUSG00000078452	10	22236451	22250038
1031	ENSMUSG00000096937	10	22278782	22283369
1032	ENSMUSG00000097012	10	22290413	22319935
1033	ENSMUSG00000111894	10	23448918	23485329
1034	ENSMUSG00000112868	10	23487161	23498046
1035	ENSMUSG00000112686	10	74656554	74657198
1036	ENSMUSG00000072407	10	74698820	74699248
1037	ENSMUSG00000009070	10	74793309	74868418
1038	ENSMUSG00000040009	10	74803009	74852739
1039	ENSMUSG00000020178	10	75152711	75170618
1040	ENSMUSG00000112471	10	75180306	75188867
1041	ENSMUSG00000033416	10	75186945	75353806
1042	ENSMUSG00000033427	10	75236949	75277513
1043	ENSMUSG00000009115	10	76398106	76406035
1044	ENSMUSG00000001155	10	76411482	76426172
1045	ENSMUSG00000020241	10	76431596	76459464
1046	ENSMUSG00000112721	10	76520266	76522635
1047	ENSMUSG00000001119	10	76544626	76562002
1048	ENSMUSG00000112291	10	76562417	76566107
1049	ENSMUSG00000001120	10	76597691	76797721
1050	ENSMUSG00000034612	10	82821332	83031734
1051	ENSMUSG00000090200	10	82974984	82977872
1052	ENSMUSG00002075065	10	82993859	82993961
1053	ENSMUSG00000010461	10	22978862	23226684
1054	ENSMUSG00000119293	10	23042763	23042869
1055	ENSMUSG00000112111	10	28682290	28682752
1056	ENSMUSG00000093189	10	4986175	4986456
1057	ENSMUSG00000096553	10	5019192	5021975
1058	ENSMUSG00000111972	10	119245784	119247127
1059	ENSMUSG00000100558	10	119249349	119262769
1060	ENSMUSG00000085454	10	119265272	119291284
1061	ENSMUSG00000085592	10	119278584	119279529
1062	ENSMUSG00000034813	10	119289735	119923166
1063	ENSMUSG00000112741	10	119298255	119300426
1064	ENSMUSG00000112287	10	119307223	119309793
1065	ENSMUSG00000112243	10	119359743	119360363
1066	ENSMUSG00000112555	10	119436268	119453625
1067	ENSMUSG00000112106	10	119489969	119492300
1068	ENSMUSG00000084764	10	119581968	119597604
1069	ENSMUSG00000085418	10	119661109	119688295
1070	ENSMUSG00000111183	10	39158337	39199413
1071	ENSMUSG00000120178	10	20742000	20767448
1072	ENSMUSG00000111752	10	85056806	85102256
1073	ENSMUSG00000112430	10	111561034	111678953
1074	ENSMUSG00000120427	10	99748999	99749445
1075	ENSMUSG00000120437	10	13840929	13841413
1076	ENSMUSG00000069682	10	29574731	29575389
1077	ENSMUSG00000112354	10	96355019	96431593
1078	ENSMUSG00000085468	10	76400407	76406366
1079	ENSMUSG00000112230	10	118337939	118392477
1080	ENSMUSG00000111583	10	84276643	84302873
1081	ENSMUSG00000111535	10	44474716	44565305
1082	ENSMUSG00000120516	10	96207097	96207923
1083	ENSMUSG00000112117	10	91906899	92001132
1084	ENSMUSG00000112774	10	122222797	122270938
1085	ENSMUSG00000097705	10	22062118	22178734
1086	ENSMUSG00000120261	10	37015277	37017325
1087	ENSMUSG00000097352	10	22183107	22190095
1088	ENSMUSG00000121430	10	22182601	22197664
1089	ENSMUSG00000087884	10	10538898	10539028
1090	ENSMUSG00000097108	10	22088552	22093140
1091	ENSMUSG00000020151	10	115854118	116110837
1092	ENSMUSG00000074734	10	115947572	115949607
1093	ENSMUSG00000112461	10	116120454	116122248
1094	ENSMUSG00000112299	10	99824483	99825656
1095	ENSMUSG00000091779	10	103978848	103981317
1096	ENSMUSG00000097427	10	103987358	103989826
1097	ENSMUSG00000097878	10	103995867	103998334
1098	ENSMUSG00000097550	10	104004376	104006844
1099	ENSMUSG00000094144	10	104012885	104015352
1100	ENSMUSG00000095022	10	104021394	104023861
1101	ENSMUSG00000090854	10	104029903	104032383
1102	ENSMUSG00000112316	10	95963847	95965604
1103	ENSMUSG00000096486	10	95972465	95972776
1104	ENSMUSG00000112083	10	68932492	68933696
1105	ENSMUSG00000077315	10	68968712	68968828
1106	ENSMUSG00000111941	10	68983603	68986962
1107	ENSMUSG00000019944	10	68987264	69127621
1108	ENSMUSG00000090622	10	69045592	69048928
1109	ENSMUSG00000019828	10	10561803	10958100
1110	ENSMUSG00000112772	10	10606373	10606870
1111	ENSMUSG00000112730	10	10624674	10654114
1112	ENSMUSG00000111921	10	10911660	10911888
1113	ENSMUSG00000093563	10	51995415	51995965
1114	ENSMUSG00000093427	10	52065344	52065903
1115	ENSMUSG00000003227	10	58436611	58511476
1116	ENSMUSG00000091526	10	58532567	58540101
1117	ENSMUSG00002075731	10	58540398	58540473
1118	ENSMUSG00000112424	10	58593092	58595389
1119	ENSMUSG00000055958	10	58648396	58648964
1120	ENSMUSG00000112120	10	67332189	67333537
1121	ENSMUSG00000037868	10	67371305	67378018
1122	ENSMUSG00000112141	10	67404352	67407819
1123	ENSMUSG00000074999	10	67407872	67410093
1124	ENSMUSG00000112558	10	67411713	67422217
1125	ENSMUSG00000112097	10	67483245	67503270
1126	ENSMUSG00000112396	10	67543668	67545298
1127	ENSMUSG00000112619	10	67544418	67553869
1128	ENSMUSG00000057134	10	67380341	67384898
1129	ENSMUSG00000020154	10	116111428	116225440
1130	ENSMUSG00000065086	10	116176488	116176624
1131	ENSMUSG00000059279	11	58456682	58461379
1132	ENSMUSG00000108156	11	58465805	58466196
1133	ENSMUSG00000060765	11	58468556	58473191
1134	ENSMUSG00000056564	11	58485940	58491609
1135	ENSMUSG00000037145	11	58499030	58506901
1136	ENSMUSG00000107677	11	58643560	58650497
1137	ENSMUSG00000056959	11	58664014	58671077
1138	ENSMUSG00000059504	11	58673778	58679594
1139	ENSMUSG00000049154	11	58683623	58692786
1140	ENSMUSG00000070438	11	58705826	58710276
1141	ENSMUSG00000096806	11	58720063	58725606
1142	ENSMUSG00000094805	11	58730077	58734937
1143	ENSMUSG00000072915	11	58737984	58752782
1144	ENSMUSG00002075760	11	23964655	23964759
1145	ENSMUSG00000055010	11	23998955	24025054
1146	ENSMUSG00000061462	11	58885082	59029996
1147	ENSMUSG00000000861	11	24028056	24124123
1148	ENSMUSG00000086612	11	24049688	24065405
1149	ENSMUSG00000085516	11	24110528	24122824
1150	ENSMUSG00000086117	11	24148737	24152624
1151	ENSMUSG00000085579	11	24151418	24167601
1152	ENSMUSG00000087085	11	24376246	24672646
1153	ENSMUSG00000086892	11	24431909	24519952
1154	ENSMUSG00000081767	11	24502438	24503962
1155	ENSMUSG00002076333	11	24503986	24504058
1156	ENSMUSG00002075301	11	24629568	24629711
1157	ENSMUSG00000073103	11	24671006	24680722
1158	ENSMUSG00000087145	11	24853983	24876058
1159	ENSMUSG00000033015	11	25182626	25317137
1160	ENSMUSG00000077669	11	25188588	25188715
1161	ENSMUSG00000086439	11	25251263	25272786
1162	ENSMUSG00000032985	11	25552763	26160763
1163	ENSMUSG00000064761	11	25635140	25635269
1164	ENSMUSG00000020912	11	99306492	99313085
1165	ENSMUSG00000035775	11	99319229	99328976
1166	ENSMUSG00000006777	11	99368800	99383963
1167	ENSMUSG00000064165	11	99404940	99412164
1168	ENSMUSG00000059169	11	99428311	99433984
1169	ENSMUSG00000069722	11	99440956	99441691
1170	ENSMUSG00000069721	11	99446649	99447679
1171	ENSMUSG00000078132	11	99449993	99450292
1172	ENSMUSG00000047564	11	99456853	99457456
1173	ENSMUSG00000047253	11	99470802	99471842
1174	ENSMUSG00000075567	11	99473888	99474480
1175	ENSMUSG00000078131	11	99481287	99482165
1176	ENSMUSG00000049809	11	99488173	99488931
1177	ENSMUSG00000057674	11	99493472	99494134
1178	ENSMUSG00000058725	11	99500620	99501015
1179	ENSMUSG00000060756	11	99504845	99505672
1180	ENSMUSG00000078257	11	99727628	99728892
1181	ENSMUSG00000082531	11	99730799	99731086
1182	ENSMUSG00000046474	11	99741481	99742434
1183	ENSMUSG00000119936	11	99747134	99747240
1184	ENSMUSG00000069717	11	99748743	99749887
1185	ENSMUSG00000090225	11	99755302	99756397
1186	ENSMUSG00000070335	11	99764215	99765258
1187	ENSMUSG00000059845	11	99770013	99771055
1188	ENSMUSG00000082993	11	99788399	99788601
1189	ENSMUSG00000070334	11	99798746	99799718
1190	ENSMUSG00000078256	11	99805577	99806497
1191	ENSMUSG00000086688	11	99822988	99823935
1192	ENSMUSG00000051481	11	99827117	99828051
1193	ENSMUSG00000078255	11	99839301	99840377
1194	ENSMUSG00000082798	11	99846433	99846849
1195	ENSMUSG00000081547	11	99851905	99852144
1196	ENSMUSG00000078254	11	99868851	99869879
1197	ENSMUSG00000078253	11	99875536	99877423
1198	ENSMUSG00000082591	11	99878960	99879418
1199	ENSMUSG00000078252	11	99884060	99884820
1200	ENSMUSG00000035592	11	99902021	99907038
1201	ENSMUSG00000057723	11	99914460	99920694
1202	ENSMUSG00000043485	11	99928173	99932380
1203	ENSMUSG00000048981	11	99937472	99941377
1204	ENSMUSG00000087581	11	99943112	99976809
1205	ENSMUSG00000118536	11	99958759	99958947
1206	ENSMUSG00000020916	11	99992833	99996452
1207	ENSMUSG00000086702	11	99996597	100002932
1208	ENSMUSG00000044041	11	100008153	100012392
1209	ENSMUSG00000054146	11	100022584	100026754
1210	ENSMUSG00000020911	11	100031636	100039491
1211	ENSMUSG00000051617	11	100077607	100084072
1212	ENSMUSG00000045545	11	100093988	100098374
1213	ENSMUSG00000040711	11	32297820	32378173
1214	ENSMUSG00000098054	11	32724682	32725639
1215	ENSMUSG00000085676	11	32739762	32740725
1216	ENSMUSG00000020270	11	32768529	32774605
1217	ENSMUSG00000083303	11	32830362	32830940
1218	ENSMUSG00000085402	11	32853137	32876160
1219	ENSMUSG00000081254	11	32860373	32860603
1220	ENSMUSG00002075522	11	32934216	32934299
1221	ENSMUSG00000081076	11	32988816	32989703
1222	ENSMUSG00000087318	11	33018551	33030521
1223	ENSMUSG00000057967	11	33067430	33097400
1224	ENSMUSG00000073052	11	33549302	33575618
1225	ENSMUSG00000053519	11	33579339	33943152
1226	ENSMUSG00000085240	11	33645894	33647908
1227	ENSMUSG00000087328	11	33655550	33661435
1228	ENSMUSG00000020155	11	33913013	33923641
1229	ENSMUSG00000085684	11	33923961	34048554
1230	ENSMUSG00000002699	11	33996920	34042295
1231	ENSMUSG00000086243	11	34091827	34093421
1232	ENSMUSG00000047861	11	34154338	34158089
1233	ENSMUSG00000020143	11	34176815	34674719
1234	ENSMUSG00000087122	11	34249707	34258113
1235	ENSMUSG00000069911	11	34264758	34372640
1236	ENSMUSG00000085090	11	34771166	34773358
1237	ENSMUSG00000119023	11	34789844	34789950
1238	ENSMUSG00000056427	11	35012051	35599334
1239	ENSMUSG00000088125	11	35105228	35105364
1240	ENSMUSG00000082309	11	35214026	35214497
1241	ENSMUSG00000086311	11	35240896	35241612
1242	ENSMUSG00000065583	11	35507643	35507752
1243	ENSMUSG00000049336	11	35897483	37126791
1244	ENSMUSG00000087245	11	35971491	35974681
1245	ENSMUSG00000086375	11	36168868	36170814
1246	ENSMUSG00000065173	11	36613709	36613814
1247	ENSMUSG00000085301	11	39899021	40228658
1248	ENSMUSG00000082295	11	40313521	40314181
1249	ENSMUSG00000080749	11	40320364	40320883
1250	ENSMUSG00000085588	11	40365545	40366504
1251	ENSMUSG00000081097	11	40396425	40396890
1252	ENSMUSG00000082390	11	40460144	40461352
1253	ENSMUSG00000007653	11	42310584	42519855
1254	ENSMUSG00002076784	11	42788322	42788633
1255	ENSMUSG00000055456	11	42926573	42928105
1256	ENSMUSG00000085951	11	42996967	43007121
1257	ENSMUSG00000055415	11	43040704	43153112
1258	ENSMUSG00000085533	11	43088251	43150611
1259	ENSMUSG00000086791	11	43150618	43201915
1260	ENSMUSG00000065601	11	43265224	43265288
1261	ENSMUSG00000084889	11	43276309	43278010
1262	ENSMUSG00000050541	11	43665433	43792037
1263	ENSMUSG00000087172	11	43849916	44025814
1264	ENSMUSG00000086738	11	44156390	44158036
1265	ENSMUSG00000057098	11	44508144	44898918
1266	ENSMUSG00000084773	11	44993693	45007755
1267	ENSMUSG00000087089	11	45051770	45104483
1268	ENSMUSG00000103248	11	45080397	45080699
1269	ENSMUSG00000104099	11	45165245	45187217
1270	ENSMUSG00000080981	11	45171421	45171781
1271	ENSMUSG00000085476	11	45299869	45359331
1272	ENSMUSG00000077320	11	45530210	45530341
1273	ENSMUSG00000020395	11	46215977	46280342
1274	ENSMUSG00000085853	11	46233114	46235847
1275	ENSMUSG00000020401	11	46287386	46298809
1276	ENSMUSG00000082530	11	46341807	46342174
1277	ENSMUSG00000020399	11	46345762	46372082
1278	ENSMUSG00000078924	11	46415039	46428983
1279	ENSMUSG00000081713	11	46430609	46430908
1280	ENSMUSG00000086981	11	46435036	46447894
1281	ENSMUSG00000082749	11	46452858	46453434
1282	ENSMUSG00000046974	11	46462363	46480059
1283	ENSMUSG00000064010	11	46498599	46520088
1284	ENSMUSG00000086909	11	46527343	46535833
1285	ENSMUSG00000080970	11	46537514	46537786
1286	ENSMUSG00000040413	11	46559787	46597888
1287	ENSMUSG00000080776	11	46618645	46619457
1288	ENSMUSG00000025576	11	118380588	118802423
1289	ENSMUSG00000085059	11	118682198	118684654
1290	ENSMUSG00002075579	11	118743549	118743614
1291	ENSMUSG00000040405	11	46625907	46670405
1292	ENSMUSG00000084887	11	118757083	118758046
1293	ENSMUSG00000055546	11	46701627	46735159
1294	ENSMUSG00000082818	11	46765240	46765584
1295	ENSMUSG00000020354	11	46787080	47879796
1296	ENSMUSG00000082792	11	47432259	47433133
1297	ENSMUSG00000065804	11	47803212	47803372
1298	ENSMUSG00000081952	11	48180811	48181140
1299	ENSMUSG00000083954	11	48442080	48443351
1300	ENSMUSG00000083159	11	48459182	48459842
1301	ENSMUSG00000082250	11	48486106	48486636
1302	ENSMUSG00000058163	11	48778249	48793041
1303	ENSMUSG00000048852	11	48795483	48883053
1304	ENSMUSG00000078153	11	48836181	48837017
1305	ENSMUSG00000069893	11	48836977	48870225
1306	ENSMUSG00000040328	11	48869716	49026214
1307	ENSMUSG00000078922	11	48876154	48884999
1308	ENSMUSG00000084153	11	48887501	48888540
1309	ENSMUSG00000069892	11	48906701	48942069
1310	ENSMUSG00000078921	11	48948021	48955033
1311	ENSMUSG00000083178	11	48960523	48961897
1312	ENSMUSG00000078920	11	48967414	48987801
1313	ENSMUSG00000082116	11	48979061	48979370
1314	ENSMUSG00000047511	11	49000809	49005701
1315	ENSMUSG00000050763	11	49033101	49041280
1316	ENSMUSG00000048378	11	49045204	49053681
1317	ENSMUSG00000040283	11	49056412	49077986
1318	ENSMUSG00000063386	11	49346170	49354828
1319	ENSMUSG00000108167	11	49355873	49362542
1320	ENSMUSG00000059729	11	49379897	49388323
1321	ENSMUSG00000044170	11	49397551	49408172
1322	ENSMUSG00000107417	11	49410475	49418026
1323	ENSMUSG00000063827	11	49419074	49429518
1324	ENSMUSG00000095187	11	49434276	49446954
1325	ENSMUSG00000107645	11	49447705	49456686
1326	ENSMUSG00000069890	11	49477468	49479289
1327	ENSMUSG00000042200	11	62842019	62883921
1328	ENSMUSG00000087604	11	62881279	62894960
1329	ENSMUSG00000042189	11	62952480	62985790
1330	ENSMUSG00000018217	11	63019808	63050373
1331	ENSMUSG00000081600	11	63203136	63204137
1332	ENSMUSG00000082256	11	63490458	63491749
1333	ENSMUSG00000083142	11	63707845	63709126
1334	ENSMUSG00000081455	11	63737009	63737644
1335	ENSMUSG00000087622	11	64055399	64072997
1336	ENSMUSG00000047759	11	64326158	64413667
1337	ENSMUSG00002076830	11	64481321	64481466
1338	ENSMUSG00000081756	11	64650543	64650853
1339	ENSMUSG00000036545	11	50492911	50698400
1340	ENSMUSG00000044542	11	50841633	50844592
1341	ENSMUSG00000083542	11	50849775	50850775
1342	ENSMUSG00000050343	11	50857357	50863940
1343	ENSMUSG00000082074	11	50867557	50870891
1344	ENSMUSG00000061952	11	50872794	50877420
1345	ENSMUSG00000083825	11	50882618	50883572
1346	ENSMUSG00000060918	11	50894423	50900503
1347	ENSMUSG00000065104	11	65517220	65517329
1348	ENSMUSG00000063564	11	51180747	51474745
1349	ENSMUSG00000018347	11	65698001	65720065
1350	ENSMUSG00000056752	11	65722108	66059377
1351	ENSMUSG00000084967	11	66058861	66192063
1352	ENSMUSG00000053930	11	66102551	66416790
1353	ENSMUSG00000080978	11	66454433	66455411
1354	ENSMUSG00000033196	11	67061853	67088343
1355	ENSMUSG00000085479	11	67086506	67090060
1356	ENSMUSG00000056328	11	67090878	67115401
1357	ENSMUSG00000085348	11	67102082	67128399
1358	ENSMUSG00000057003	11	67128855	67151272
1359	ENSMUSG00000055775	11	67167950	67199460
1360	ENSMUSG00000060180	11	67212484	67262412
1361	ENSMUSG00000020905	11	67745349	67812979
1362	ENSMUSG00000020903	11	67857019	68097974
1363	ENSMUSG00000082266	11	67925864	67926536
1364	ENSMUSG00002076000	11	67944161	67944286
1365	ENSMUSG00000036264	11	52655461	53079365
1366	ENSMUSG00000087668	11	53002278	53010883
1367	ENSMUSG00000035441	11	80372952	80670851
1368	ENSMUSG00000086703	11	80741207	80749126
1369	ENSMUSG00000053184	11	80749191	80758640
1370	ENSMUSG00000020704	11	80770995	81859283
1371	ENSMUSG00000082027	11	80937620	80939597
1372	ENSMUSG00000085130	11	80963229	80974184
1373	ENSMUSG00000086971	11	81275839	81293317
1374	ENSMUSG00000080980	11	81463481	81464299
1375	ENSMUSG00000087534	11	81478187	81484304
1376	ENSMUSG00000009185	11	82006011	82007625
1377	ENSMUSG00000020702	11	82067483	82196516
1378	ENSMUSG00000113710	11	82273622	82278166
1379	ENSMUSG00000020701	11	82279726	82337158
1380	ENSMUSG00000119381	11	82486899	82487005
1381	ENSMUSG00000036045	11	54049752	54050882
1382	ENSMUSG00000086209	11	54068598	54104111
1383	ENSMUSG00000060068	11	54090259	54090518
1384	ENSMUSG00000018916	11	54138097	54140493
1385	ENSMUSG00000085585	11	54138426	54145321
1386	ENSMUSG00000018914	11	54156129	54158103
1387	ENSMUSG00000055333	11	55141435	55227390
1388	ENSMUSG00000000263	11	55405064	55499024
1389	ENSMUSG00000083363	11	55445766	55446235
1390	ENSMUSG00000086020	11	55662914	55961674
1391	ENSMUSG00000037393	11	55915813	55931836
1392	ENSMUSG00000084169	11	56153681	56153909
1393	ENSMUSG00000065635	11	56153991	56154066
1394	ENSMUSG00000081749	11	56350175	56350900
1395	ENSMUSG00000088228	11	56373775	56373870
1396	ENSMUSG00000078627	11	105251624	105347561
1397	ENSMUSG00000086089	11	105325271	105326238
1398	ENSMUSG00000020524	11	56902213	57221070
1399	ENSMUSG00000082476	11	57339933	57340670
1400	ENSMUSG00000013653	11	58311937	58316850
1401	ENSMUSG00000058287	11	58323385	58332448
1402	ENSMUSG00000052642	11	58336975	58343749
1403	ENSMUSG00000043314	11	58344931	58353096
1404	ENSMUSG00000050813	11	58378776	58383381
1405	ENSMUSG00000058807	11	58392424	58393398
1406	ENSMUSG00000085342	11	58399617	58400087
1407	ENSMUSG00000050818	11	58418012	58425662
1408	ENSMUSG00000083501	11	58423646	58423929
1409	ENSMUSG00000064252	11	58430627	58437248
1410	ENSMUSG00000057654	11	58441680	58446462
1411	ENSMUSG00000050965	11	107824213	108234754
1412	ENSMUSG00000084978	11	108072676	108084952
1413	ENSMUSG00000000049	11	108234180	108305222
1414	ENSMUSG00000084916	11	108268703	108271919
1415	ENSMUSG00000020728	11	108316018	108751441
1416	ENSMUSG00000081016	11	108577900	108578861
1417	ENSMUSG00000083723	11	108607309	108607732
1418	ENSMUSG00000085811	11	108711159	108717768
1419	ENSMUSG00000081392	11	108898477	108899607
1420	ENSMUSG00000119031	11	108957810	108957916
1421	ENSMUSG00000078605	11	109030117	109035195
1422	ENSMUSG00000081524	11	109050013	109051020
1423	ENSMUSG00000020599	11	109116181	109188955
1424	ENSMUSG00000020604	11	109364200	109464156
1425	ENSMUSG00000085734	11	109659312	109661425
1426	ENSMUSG00000020617	11	109678477	109718872
1427	ENSMUSG00000087139	11	109688009	109693622
1428	ENSMUSG00000041828	11	109916460	109986804
1429	ENSMUSG00000048616	11	89191464	89193158
1430	ENSMUSG00000085798	11	89193549	89200254
1431	ENSMUSG00000047773	11	89281049	89732092
1432	ENSMUSG00000041797	11	109991575	110059022
1433	ENSMUSG00000020553	11	89873491	89893720
1434	ENSMUSG00000069763	11	89921174	89927334
1435	ENSMUSG00000085074	11	90025668	90034450
1436	ENSMUSG00002076440	11	90075835	90075953
1437	ENSMUSG00000110344	11	90078509	90142081
1438	ENSMUSG00000109967	11	90078934	90158407
1439	ENSMUSG00000003948	11	90140282	90169415
1440	ENSMUSG00000003949	11	90227362	90281721
1441	ENSMUSG00000044749	11	110067646	110142602
1442	ENSMUSG00000020546	11	90367318	90528910
1443	ENSMUSG00000085985	11	110435333	110437225
1444	ENSMUSG00000051497	11	110858859	110918794
1445	ENSMUSG00000041695	11	110956990	110967647
1446	ENSMUSG00000082448	11	111503643	111504132
1447	ENSMUSG00000081666	11	111615474	111616450
1448	ENSMUSG00000086752	11	111687173	111691702
1449	ENSMUSG00000081088	11	111933626	111934404
1450	ENSMUSG00000085324	11	111998264	112023022
1451	ENSMUSG00000000567	11	112673050	112678586
1452	ENSMUSG00000075437	11	112683557	112689834
1453	ENSMUSG00000020624	11	112715980	112723295
1454	ENSMUSG00000056158	11	92988854	93492575
1455	ENSMUSG00000119015	11	93304044	93304150
1456	ENSMUSG00000082453	11	93541585	93542795
1457	ENSMUSG00000080872	11	93585908	93586377
1458	ENSMUSG00000041592	11	113667200	113957872
1459	ENSMUSG00000086760	11	113982232	113986162
1460	ENSMUSG00000086135	11	114076265	114077603
1461	ENSMUSG00000072753	11	71403203	71464009
1462	ENSMUSG00000111450	11	71444234	71465421
1463	ENSMUSG00000087116	11	71537902	71549303
1464	ENSMUSG00000111373	11	71587097	71588342
1465	ENSMUSG00000085659	11	71593136	71595170
1466	ENSMUSG00000085251	11	71630223	71631292
1467	ENSMUSG00000020811	11	71640746	71680473
1468	ENSMUSG00000077456	11	71738902	71739032
1469	ENSMUSG00000085528	11	71819297	71830948
1470	ENSMUSG00000082459	11	8062363	8064094
1471	ENSMUSG00000004668	11	9141942	9634259
1472	ENSMUSG00000062511	11	11539223	11577835
1473	ENSMUSG00000020176	11	11880508	11988683
1474	ENSMUSG00000064802	11	12004148	12004303
1475	ENSMUSG00000089034	11	12626933	12627073
1476	ENSMUSG00000088509	11	12642813	12642942
1477	ENSMUSG00000101316	11	16585109	16586066
1478	ENSMUSG00000081332	11	16593009	16593921
1479	ENSMUSG00002075576	11	16595438	16595538
1480	ENSMUSG00000119782	11	16682605	16682711
1481	ENSMUSG00000020122	11	16702203	16868158
1482	ENSMUSG00000085091	11	16765431	16780702
1483	ENSMUSG00000020120	11	16921206	17002381
1484	ENSMUSG00000083752	11	16967852	16972080
1485	ENSMUSG00000044629	11	17001586	17029371
1486	ENSMUSG00000082411	11	17588503	17589183
1487	ENSMUSG00000081101	11	18527227	18528479
1488	ENSMUSG00000085806	11	18545248	18660222
1489	ENSMUSG00000065384	11	18688695	18688796
1490	ENSMUSG00000086025	11	19015276	19025740
1491	ENSMUSG00000102585	11	19066579	19067434
1492	ENSMUSG00000082737	11	19333685	19334708
1493	ENSMUSG00000086911	11	19576761	19578061
1494	ENSMUSG00000089210	11	19643155	19643298
1495	ENSMUSG00000082100	11	19670355	19671472
1496	ENSMUSG00000083601	11	19699419	19700066
1497	ENSMUSG00002076393	11	67254916	67255228
1498	ENSMUSG00000087058	11	67462448	67468292
1499	ENSMUSG00000049928	11	67552328	67661979
1500	ENSMUSG00000020907	11	67586152	67594159
1501	ENSMUSG00000097886	11	67665434	67680724
1502	ENSMUSG00000033044	11	67689013	67706828
1503	ENSMUSG00000033066	11	67345917	67575800
1504	ENSMUSG00000085652	11	11592203	11635400
1505	ENSMUSG00000073145	11	11645133	11646439
1506	ENSMUSG00000035455	11	11737431	11758962
1507	ENSMUSG00000018654	11	11634980	11722926
1508	ENSMUSG00000046095	11	99971674	99979100
1509	ENSMUSG00000048013	11	99983019	99987067
1510	ENSMUSG00000033389	11	64892865	65053787
1511	ENSMUSG00000083935	11	64927878	64928367
1512	ENSMUSG00002076772	11	64958535	64958633
1513	ENSMUSG00000118601	11	65050785	65062050
1514	ENSMUSG00000082857	11	65060670	65061259
1515	ENSMUSG00000020542	11	65067387	65160815
1516	ENSMUSG00000041674	11	112554753	112672802
1517	ENSMUSG00000120110	11	54152586	54176100
1518	ENSMUSG00000120247	11	110955728	110956847
1519	ENSMUSG00000120650	11	62942158	62946164
1520	ENSMUSG00000120703	11	45511198	45644439
1521	ENSMUSG00000087452	11	11507407	11529462
1522	ENSMUSG00000087497	11	63970270	64052746
1523	ENSMUSG00000121079	11	111401078	111403346
1524	ENSMUSG00000120384	11	34674739	34688417
1525	ENSMUSG00000087259	11	112934701	113092720
1526	ENSMUSG00000084890	11	99307782	99316323
1527	ENSMUSG00000121240	11	90011189	90021069
1528	ENSMUSG00000120674	11	24205660	24218895
1529	ENSMUSG00000086170	11	43120381	43123098
1530	ENSMUSG00000120678	11	65533072	65540678
1531	ENSMUSG00000081287	11	58368160	58369099
1532	ENSMUSG00000121417	11	58367434	58372226
1533	ENSMUSG00002074926	11	50401729	50402004
1534	ENSMUSG00000085564	11	50490125	50493275
1535	ENSMUSG00000087080	11	50608497	50609742
1536	ENSMUSG00000085902	11	50610909	50616371
1537	ENSMUSG00000086490	11	64731426	64734579
1538	ENSMUSG00000020548	11	65042736	65050717
1539	ENSMUSG00000085162	11	65164428	65256757
1540	ENSMUSG00000020703	11	81751499	81785408
1541	ENSMUSG00000109297	11	81873945	81910793
1542	ENSMUSG00000084996	11	81876232	81879595
1543	ENSMUSG00000035385	11	81926397	81928279
1544	ENSMUSG00000035373	11	81936538	81938351
1545	ENSMUSG00000020676	11	81948649	81953781
1546	ENSMUSG00000035352	11	81992671	81994226
1547	ENSMUSG00000113666	12	13657790	13677647
1548	ENSMUSG00000113283	12	13718854	13726085
1549	ENSMUSG00000097973	12	13802675	13803666
1550	ENSMUSG00000113855	12	13837904	13842338
1551	ENSMUSG00000113863	12	13838558	13840253
1552	ENSMUSG00000113397	12	13840265	13841711
1553	ENSMUSG00000113167	12	14178117	14180649
1554	ENSMUSG00000020607	12	14196831	14202055
1555	ENSMUSG00000020601	12	15841728	15866923
1556	ENSMUSG00000098480	12	15850995	15851102
1557	ENSMUSG00000097580	12	15867004	15938156
1558	ENSMUSG00000113629	12	15892759	15900626
1559	ENSMUSG00000113222	12	15915145	15915698
1560	ENSMUSG00000113739	12	16026265	16030489
1561	ENSMUSG00000113930	12	16030648	16065546
1562	ENSMUSG00000113142	12	16205102	16205624
1563	ENSMUSG00000113735	12	16235774	16256473
1564	ENSMUSG00000113892	12	16279751	16282228
1565	ENSMUSG00000113868	12	110013120	110052857
1566	ENSMUSG00000113217	12	110028704	110028932
1567	ENSMUSG00000061603	12	52746166	53202382
1568	ENSMUSG00000119139	12	53093491	53093609
1569	ENSMUSG00000021010	12	53294940	54118958
1570	ENSMUSG00000113179	12	53350135	53356629
1571	ENSMUSG00000099407	12	54108831	54126175
1572	ENSMUSG00000020591	12	16703383	16710228
1573	ENSMUSG00000036523	12	16720616	16850887
1574	ENSMUSG00000114049	12	16722241	16735014
1575	ENSMUSG00000112315	12	56097318	56097946
1576	ENSMUSG00002075487	12	56103421	56103540
1577	ENSMUSG00000046782	12	57610899	57784714
1578	ENSMUSG00000111886	12	57745387	57745848
1579	ENSMUSG00000112704	12	57997997	58124222
1580	ENSMUSG00000112487	12	58810692	58811736
1581	ENSMUSG00000112785	12	58860669	58861983
1582	ENSMUSG00000113282	12	112171135	112171587
1583	ENSMUSG00000112583	12	59363869	59364955
1584	ENSMUSG00000112867	12	59383614	59383797
1585	ENSMUSG00000112671	12	59397762	59398303
1586	ENSMUSG00000112937	12	25179173	25184930
1587	ENSMUSG00000113587	12	25200914	25259376
1588	ENSMUSG00000114033	12	25231767	25239629
1589	ENSMUSG00000113745	12	25332594	25332938
1590	ENSMUSG00000114105	12	25350070	25354612
1591	ENSMUSG00002074929	12	25737800	25737905
1592	ENSMUSG00000114111	12	25869763	25870540
1593	ENSMUSG00000113827	12	25921152	25921560
1594	ENSMUSG00000113550	12	26141961	26260504
1595	ENSMUSG00000113611	12	26200315	26200512
1596	ENSMUSG00000113115	12	26261266	26290706
1597	ENSMUSG00000113813	12	26285529	26302544
1598	ENSMUSG00000113218	12	26864370	26884872
1599	ENSMUSG00000114083	12	27312539	27316566
1600	ENSMUSG00000063632	12	27384263	27392573
1601	ENSMUSG00000113421	12	27648200	27665361
1602	ENSMUSG00000077344	12	27681802	27681926
1603	ENSMUSG00000113616	12	27996041	28032233
1604	ENSMUSG00000113967	12	28045007	28060045
1605	ENSMUSG00000066392	12	88689646	90301709
1606	ENSMUSG00000113884	12	90331026	90334452
1607	ENSMUSG00000113539	12	90360677	90365436
1608	ENSMUSG00000113001	12	90366441	90375598
1609	ENSMUSG00000113023	12	90458399	90458883
1610	ENSMUSG00000114032	12	90554345	90555419
1611	ENSMUSG00000095079	12	113218450	113223856
1612	ENSMUSG00000097157	12	90704975	90836009
1613	ENSMUSG00000087642	12	113232880	113236868
1614	ENSMUSG00000097071	12	90719982	90936572
1615	ENSMUSG00000064548	12	90768393	90768509
1616	ENSMUSG00000089439	12	90781971	90782099
1617	ENSMUSG00000113806	12	90905009	90905156
1618	ENSMUSG00000113747	12	90936723	90938292
1619	ENSMUSG00000076612	12	113248945	113252552
1620	ENSMUSG00002076394	12	90947999	90948321
1621	ENSMUSG00000076613	12	113266585	113271553
1622	ENSMUSG00000102962	12	113279332	113281497
1623	ENSMUSG00000076614	12	113288860	113294143
1624	ENSMUSG00000076615	12	113319844	113324852
1625	ENSMUSG00000090726	12	113333142	113335821
1626	ENSMUSG00000104218	12	113344631	113345181
1627	ENSMUSG00000103198	12	113360391	113360844
1628	ENSMUSG00000102832	12	113360849	113361205
1629	ENSMUSG00000104213	12	113370224	113379944
1630	ENSMUSG00000076617	12	113382178	113386350
1631	ENSMUSG00002075914	12	113388265	113388342
1632	ENSMUSG00002075660	12	113388339	113388408
1633	ENSMUSG00002074884	12	113388344	113388403
1634	ENSMUSG00002076091	12	113388770	113388847
1635	ENSMUSG00000113387	12	28960228	29091873
1636	ENSMUSG00002076657	12	29085179	29085293
1637	ENSMUSG00000113544	12	29154486	29156849
1638	ENSMUSG00000113986	12	29189166	29249767
1639	ENSMUSG00000112776	12	29366914	29367567
1640	ENSMUSG00000061533	12	90965266	91351183
1641	ENSMUSG00000020963	12	91351337	91516582
1642	ENSMUSG00000076618	12	113392134	113392187
1643	ENSMUSG00000020961	12	91599783	91755161
1644	ENSMUSG00000112933	12	68857958	68859071
1645	ENSMUSG00000113320	12	68943303	69041744
1646	ENSMUSG00000086689	12	91651439	91660364
1647	ENSMUSG00000113098	12	69017344	69036151
1648	ENSMUSG00000076619	12	113392705	113392752
1649	ENSMUSG00000076620	12	113393088	113393187
1650	ENSMUSG00000061911	12	29578383	29973212
1651	ENSMUSG00000112663	12	29725627	29736444
1652	ENSMUSG00000076621	12	113393401	113393453
1653	ENSMUSG00000094028	12	113394148	113394158
1654	ENSMUSG00000094552	12	113411834	113411849
1655	ENSMUSG00000096420	12	113413208	113413219
1656	ENSMUSG00000095656	12	113414471	113414487
1657	ENSMUSG00000094957	12	113418562	113418571
1658	ENSMUSG00000094057	12	113420340	113420356
1659	ENSMUSG00000094268	12	113423484	113423512
1660	ENSMUSG00000096884	12	113423721	113423730
1661	ENSMUSG00000096250	12	113424989	113425005
1662	ENSMUSG00000095592	12	113428144	113428172
1663	ENSMUSG00000093876	12	113428381	113428390
1664	ENSMUSG00000095897	12	113429647	113429663
1665	ENSMUSG00000103203	12	113432809	113432837
1666	ENSMUSG00000096396	12	113433046	113433055
1667	ENSMUSG00000095444	12	113434314	113434330
1668	ENSMUSG00000096301	12	113438495	113438523
1669	ENSMUSG00000102532	12	113438732	113438741
1670	ENSMUSG00000096568	12	113439020	113439036
1671	ENSMUSG00000020674	12	29987607	30067657
1672	ENSMUSG00000096464	12	113551887	113552322
1673	ENSMUSG00000103934	12	113553587	113554033
1674	ENSMUSG00000095612	12	113561066	113561597
1675	ENSMUSG00000103111	12	113567080	113567548
1676	ENSMUSG00000094164	12	113574807	113575237
1677	ENSMUSG00000102645	12	113576609	113577062
1678	ENSMUSG00000094951	12	113589126	113589576
1679	ENSMUSG00000104103	12	113593614	113594487
1680	ENSMUSG00000102848	12	113598407	113598780
1681	ENSMUSG00000095866	12	113616911	113617344
1682	ENSMUSG00000020673	12	30104658	30182623
1683	ENSMUSG00000113676	12	91839739	91840417
1684	ENSMUSG00000103262	12	113618584	113619044
1685	ENSMUSG00000066389	12	91857670	91858047
1686	ENSMUSG00000090395	12	113618587	113618864
1687	ENSMUSG00000098159	12	91935173	91936351
1688	ENSMUSG00000112953	12	91975378	91975949
1689	ENSMUSG00000113236	12	91977193	91979185
1690	ENSMUSG00000113643	12	92127667	92128213
1691	ENSMUSG00000095285	12	113625389	113625913
1692	ENSMUSG00000114085	12	92186151	92186748
1693	ENSMUSG00000104278	12	113633394	113633767
1694	ENSMUSG00000102182	12	113646086	113646511
1695	ENSMUSG00000096498	12	113649102	113649665
1696	ENSMUSG00000103185	12	113650846	113651341
1697	ENSMUSG00000095429	12	113665744	113666198
1698	ENSMUSG00000096670	12	113680290	113680723
1699	ENSMUSG00000103240	12	113681938	113682851
1700	ENSMUSG00000103860	12	113688381	113688816
1701	ENSMUSG00000020672	12	30224481	30423374
1702	ENSMUSG00000112812	12	98042614	98074826
1703	ENSMUSG00000112086	12	98065616	98066614
1704	ENSMUSG00002075546	12	30507967	30508070
1705	ENSMUSG00000100674	12	30532821	30537051
1706	ENSMUSG00000112665	12	30536754	30536988
1707	ENSMUSG00002076651	12	30607913	30608119
1708	ENSMUSG00000043061	12	30634425	30641214
1709	ENSMUSG00000033854	12	98395696	98544569
1710	ENSMUSG00000113927	12	98411076	98414593
1711	ENSMUSG00000113613	12	98490103	98492842
1712	ENSMUSG00000094241	12	114736548	114736981
1713	ENSMUSG00000102952	12	114745029	114745454
1714	ENSMUSG00000094546	12	114751992	114752425
1715	ENSMUSG00000103395	12	114768236	114768661
1716	ENSMUSG00000102315	12	114773041	114773474
1717	ENSMUSG00000102512	12	114775941	114776365
1718	ENSMUSG00000102281	12	114780719	114781146
1719	ENSMUSG00000096649	12	114792884	114793317
1720	ENSMUSG00000102656	12	114798843	114799276
1721	ENSMUSG00000102942	12	114807271	114807703
1722	ENSMUSG00000093894	12	115122023	115122455
1723	ENSMUSG00000094505	12	115129397	115129840
1724	ENSMUSG00000103665	12	115139495	115140060
1725	ENSMUSG00000094787	12	115157295	115157754
1726	ENSMUSG00000095589	12	115171715	115172211
1727	ENSMUSG00000103737	12	115188479	115189064
1728	ENSMUSG00000095117	12	115431952	115432400
1729	ENSMUSG00000105242	12	115439657	115440581
1730	ENSMUSG00000096672	12	115459245	115459678
1731	ENSMUSG00002075484	12	115462639	115462714
1732	ENSMUSG00000094088	12	115471165	115471651
1733	ENSMUSG00000106325	12	115482960	115483402
1734	ENSMUSG00000105680	12	115489971	115490579
1735	ENSMUSG00000104593	12	115495676	115496105
1736	ENSMUSG00000105599	12	115509689	115510017
1737	ENSMUSG00000095170	12	115530769	115531211
1738	ENSMUSG00000106283	12	115554043	115554816
1739	ENSMUSG00000095519	12	115556730	115557211
1740	ENSMUSG00000095863	12	115567560	115567996
1741	ENSMUSG00000105582	12	115574960	115575253
1742	ENSMUSG00000106077	12	115579293	115580441
1743	ENSMUSG00000106420	12	115580427	115581409
1744	ENSMUSG00000094502	12	115586781	115587215
1745	ENSMUSG00000076731	12	115611565	115612007
1746	ENSMUSG00000105737	12	115622633	115623256
1747	ENSMUSG00000096074	12	115721604	115722081
1748	ENSMUSG00000076733	12	115728953	115729255
1749	ENSMUSG00000105749	12	115736963	115738611
1750	ENSMUSG00000106599	12	115754213	115754647
1751	ENSMUSG00000094124	12	115766268	115766700
1752	ENSMUSG00000091087	12	115772047	115772480
1753	ENSMUSG00000105669	12	115778574	115779195
1754	ENSMUSG00000104780	12	115794896	115795667
1755	ENSMUSG00000096020	12	115797570	115798038
1756	ENSMUSG00000114089	12	98999759	99029717
1757	ENSMUSG00000062582	12	99013489	99013833
1758	ENSMUSG00000097917	12	99530055	99586297
1759	ENSMUSG00000100211	12	99592312	99594233
1760	ENSMUSG00000113012	12	99605975	99608183
1761	ENSMUSG00000021176	12	99659304	99850698
1762	ENSMUSG00000056553	12	116449340	117240469
1763	ENSMUSG00000113877	12	99727610	99728513
1764	ENSMUSG00000113795	12	116814098	116816722
1765	ENSMUSG00000020573	12	32223472	32258658
1766	ENSMUSG00000111893	12	32269960	32270668
1767	ENSMUSG00000112578	12	32296258	32298623
1768	ENSMUSG00002076203	12	32404884	32405201
1769	ENSMUSG00000112617	12	32723179	32723293
1770	ENSMUSG00000112218	12	32760160	32762531
1771	ENSMUSG00000045404	12	99930758	100028941
1772	ENSMUSG00000113268	12	100043167	100063477
1773	ENSMUSG00000112999	12	100045778	100047076
1774	ENSMUSG00000020564	12	33197692	33423184
1775	ENSMUSG00000079143	12	33243993	33278853
1776	ENSMUSG00000018581	12	117841717	118162778
1777	ENSMUSG00000112076	12	33546066	33546896
1778	ENSMUSG00000021071	12	70291307	70394388
1779	ENSMUSG00000113694	12	70297939	70322371
1780	ENSMUSG00000112945	12	70394236	70398480
1781	ENSMUSG00000004698	12	34097579	34967094
1782	ENSMUSG00000113548	12	35652543	35744681
1783	ENSMUSG00000113985	12	35722281	35745117
1784	ENSMUSG00000113630	12	71535059	71602907
1785	ENSMUSG00000114028	12	71624522	71765470
1786	ENSMUSG00000090050	12	102094065	102096165
1787	ENSMUSG00000034574	12	71877852	72039107
1788	ENSMUSG00000041771	12	102094992	102233350
1789	ENSMUSG00000105037	12	102219731	102219946
1790	ENSMUSG00000064776	12	102219732	102219946
1791	ENSMUSG00000021086	12	72148074	72231803
1792	ENSMUSG00000044456	12	102249307	102357114
1793	ENSMUSG00000021087	12	72258526	72455828
1794	ENSMUSG00000021198	12	102915118	103150324
1795	ENSMUSG00002075557	12	103094448	103094609
1796	ENSMUSG00000021108	12	73631570	73824959
1797	ENSMUSG00000041669	12	103163167	103208409
1798	ENSMUSG00000113022	12	74393115	74395596
1799	ENSMUSG00000034402	12	74943994	75224106
1800	ENSMUSG00000035954	12	40495951	40896873
1801	ENSMUSG00000046768	12	75355096	75448230
1802	ENSMUSG00000048982	12	75458496	75463555
1803	ENSMUSG00000056899	12	41074089	42002371
1804	ENSMUSG00000113105	12	41844965	41875306
1805	ENSMUSG00000113370	12	41965491	42063539
1806	ENSMUSG00000113979	12	42064663	42072203
1807	ENSMUSG00000113420	12	42074995	42075699
1808	ENSMUSG00000102694	12	103988178	103990686
1809	ENSMUSG00000041567	12	103995028	104010702
1810	ENSMUSG00000092075	12	104046908	104052983
1811	ENSMUSG00000041550	12	104067372	104072396
1812	ENSMUSG00002076045	12	104075542	104075649
1813	ENSMUSG00000041536	12	104078983	104088155
1814	ENSMUSG00000066364	12	104094255	104105804
1815	ENSMUSG00000066361	12	104112641	104120129
1816	ENSMUSG00000091573	12	104139562	104144555
1817	ENSMUSG00000091553	12	104155776	104159185
1818	ENSMUSG00000046314	12	44899267	45121492
1819	ENSMUSG00000086012	12	45006430	45017661
1820	ENSMUSG00000064800	12	46031126	46031332
1821	ENSMUSG00000112372	12	50799880	50947768
1822	ENSMUSG00000112154	12	50941882	50942254
1823	ENSMUSG00000111986	12	51051941	51109326
1824	ENSMUSG00002076018	12	51132470	51132586
1825	ENSMUSG00000112926	12	51180334	51181485
1826	ENSMUSG00000111903	12	77729835	77736265
1827	ENSMUSG00000077707	12	77861454	77861583
1828	ENSMUSG00000112551	12	77866356	77866597
1829	ENSMUSG00000091280	12	106293627	106297080
1830	ENSMUSG00000092066	12	106408912	106413925
1831	ENSMUSG00000091762	12	106425409	106425754
1832	ENSMUSG00000091442	12	106474501	106476169
1833	ENSMUSG00000091887	12	106511096	106512585
1834	ENSMUSG00000091583	12	106525009	106541183
1835	ENSMUSG00000085820	12	106651866	106682621
1836	ENSMUSG00000085801	12	106804241	106845100
1837	ENSMUSG00000083861	12	106852705	106853185
1838	ENSMUSG00000086319	12	106920071	106922187
1839	ENSMUSG00000085120	12	107045619	107065932
1840	ENSMUSG00000086037	12	107095940	107098835
1841	ENSMUSG00000086060	12	107113423	107126466
1842	ENSMUSG00000082362	12	107171335	107172325
1843	ENSMUSG00000090607	12	107385400	107385688
1844	ENSMUSG00000113415	12	107429528	107454842
1845	ENSMUSG00000060375	12	107454891	107455895
1846	ENSMUSG00000059060	12	79344056	79861464
1847	ENSMUSG00000079359	12	107579259	107580099
1848	ENSMUSG00000085641	12	107689999	107701755
1849	ENSMUSG00000086975	12	107710395	107750300
1850	ENSMUSG00000048251	12	107876662	107969861
1851	ENSMUSG00000021136	12	81073582	81233188
1852	ENSMUSG00000092673	12	81212925	81213008
1853	ENSMUSG00000079055	12	81244689	81379954
1854	ENSMUSG00000098128	12	81275058	81290032
1855	ENSMUSG00002076958	12	109285378	109285442
1856	ENSMUSG00002076335	12	109286896	109286962
1857	ENSMUSG00000021140	12	81906797	82047698
1858	ENSMUSG00000113622	12	82047042	82047693
1859	ENSMUSG00000094374	12	82542162	82543311
1860	ENSMUSG00000091668	12	82590410	82590964
1861	ENSMUSG00002075634	12	82632132	82632234
1862	ENSMUSG00000021219	12	82635066	83208830
1863	ENSMUSG00002075905	12	82819094	82819230
1864	ENSMUSG00000077630	12	82819095	82819230
1865	ENSMUSG00000100890	12	82979294	82985929
1866	ENSMUSG00000102249	12	83006621	83007931
1867	ENSMUSG00000102029	12	83110166	83145648
1868	ENSMUSG00000104380	12	83168089	83168890
1869	ENSMUSG00000103387	12	83168988	83169929
1870	ENSMUSG00000021221	12	83260519	83534490
1871	ENSMUSG00000020627	12	5127472	5425682
1872	ENSMUSG00000112020	12	5285156	5285964
1873	ENSMUSG00000037735	12	5425870	5466631
1874	ENSMUSG00000097977	12	5639617	5640624
1875	ENSMUSG00000112559	12	5641204	5641532
1876	ENSMUSG00000020609	12	8027648	8066835
1877	ENSMUSG00000112694	12	8092721	8259165
1878	ENSMUSG00000020592	12	8821323	8843715
1879	ENSMUSG00000042976	12	8923187	8943473
1880	ENSMUSG00000113913	12	9421438	9523770
1881	ENSMUSG00000054459	12	11375243	11486614
1882	ENSMUSG00000020589	12	12312140	12430966
1883	ENSMUSG00000114136	12	12401523	12442616
1884	ENSMUSG00000118614	12	12717733	12719918
1885	ENSMUSG00002075824	12	12732515	12732619
1886	ENSMUSG00000119089	12	12750040	12750146
1887	ENSMUSG00000113009	12	12772862	12776401
1888	ENSMUSG00000091430	12	12837986	12844286
1889	ENSMUSG00000113363	12	12915571	12924690
1890	ENSMUSG00000097627	12	12952721	12957379
1891	ENSMUSG00000113465	12	12959429	12963030
1892	ENSMUSG00000113220	12	13037318	13044200
1893	ENSMUSG00000113928	12	13096729	13104730
1894	ENSMUSG00000112988	12	13152846	13165904
1895	ENSMUSG00000113284	12	13175777	13177193
1896	ENSMUSG00000113937	12	13199681	13200161
1897	ENSMUSG00000064717	12	13213630	13213764
1898	ENSMUSG00000103080	12	112313723	112316501
1899	ENSMUSG00000113120	12	112357960	112372246
1900	ENSMUSG00000047828	12	112377457	112389646
1901	ENSMUSG00000113189	12	112394718	112401772
1902	ENSMUSG00000043122	12	112455882	112466361
1903	ENSMUSG00000054013	12	112466623	112483181
1904	ENSMUSG00000112546	12	31068217	31069823
1905	ENSMUSG00000112890	12	31080856	31081054
1906	ENSMUSG00000077292	12	31107074	31107206
1907	ENSMUSG00000036136	12	31123860	31130250
1908	ENSMUSG00000112876	12	31132580	31140560
1909	ENSMUSG00000095953	12	31192759	31251084
1910	ENSMUSG00000111944	12	31248373	31249489
1911	ENSMUSG00000001225	12	31440870	31523916
1912	ENSMUSG00000091040	12	31468847	31470067
1913	ENSMUSG00000007682	12	90691326	90705812
1914	ENSMUSG00000113042	12	110050254	110051614
1915	ENSMUSG00000113331	12	110118088	110124511
1916	ENSMUSG00000113733	12	110144390	110154495
1917	ENSMUSG00000113193	12	110191949	110202796
1918	ENSMUSG00000113586	12	16257734	16336120
1919	ENSMUSG00000113975	12	16254912	16271303
1920	ENSMUSG00000098158	12	15656325	15779692
1921	ENSMUSG00000120697	12	25237501	25239096
1922	ENSMUSG00000113441	12	71402215	71545485
1923	ENSMUSG00000120754	12	113389913	113390546
1924	ENSMUSG00000094002	12	27100949	27210632
1925	ENSMUSG00000120751	12	27392877	27394255
1926	ENSMUSG00000112006	12	7920535	8000194
1927	ENSMUSG00000120841	12	104044204	104045428
1928	ENSMUSG00000120391	12	83046051	83051294
1929	ENSMUSG00000113136	12	99609334	99613482
1930	ENSMUSG00000102098	12	30445811	30517400
1931	ENSMUSG00000084871	12	107149807	107152995
1932	ENSMUSG00000112343	12	56535106	56576373
1933	ENSMUSG00000120572	12	91661766	91662502
1934	ENSMUSG00000113669	12	25353756	25521978
1935	ENSMUSG00000120259	12	27233205	27257651
1936	ENSMUSG00000020642	12	26350963	26465253
1937	ENSMUSG00000114048	12	26396716	26421747
1938	ENSMUSG00000098771	12	26464900	26465009
1939	ENSMUSG00000113033	12	26481152	26486818
1940	ENSMUSG00000020641	12	26492745	26506451
1941	ENSMUSG00000113059	12	26535904	26536790
1942	ENSMUSG00000113628	12	26622107	26652308
1943	ENSMUSG00000113524	12	26647258	26695746
1944	ENSMUSG00000020638	12	26519203	26529836
1945	ENSMUSG00000113011	12	87828136	87830737
1946	ENSMUSG00000113286	12	87832555	87834973
1947	ENSMUSG00000113025	12	87855937	87856410
1948	ENSMUSG00000114191	12	88187326	88189387
1949	ENSMUSG00000113793	12	88192307	88192714
1950	ENSMUSG00000113564	12	88215314	88215475
1951	ENSMUSG00000113801	12	88225683	88226155
1952	ENSMUSG00000114145	12	88237135	88237384
1953	ENSMUSG00000113133	12	88247128	88249540
1954	ENSMUSG00000094635	12	88251308	88253839
1955	ENSMUSG00000072905	12	87840842	87844629
1956	ENSMUSG00000113971	12	87859578	87863503
1957	ENSMUSG00000095799	12	88215508	88219640
1958	ENSMUSG00000079029	12	88237410	88241270
1959	ENSMUSG00000021044	12	88327324	88428494
1960	ENSMUSG00000113087	12	88400883	88409024
1961	ENSMUSG00000113116	12	28573049	28573355
1962	ENSMUSG00000020636	12	28603754	28632522
1963	ENSMUSG00000036613	12	28801802	28919864
1964	ENSMUSG00000113325	12	28936229	28936381
1965	ENSMUSG00000120379	12	28948567	29001599
1966	ENSMUSG00002075821	12	102954088	102954222
1967	ENSMUSG00000113706	12	102994208	102994671
1968	ENSMUSG00000120322	12	73820368	73828279
1969	ENSMUSG00000113321	12	73840257	73855185
1970	ENSMUSG00000113699	12	73869361	73871328
1971	ENSMUSG00000087700	12	73889813	73996588
1972	ENSMUSG00000120821	12	73914453	73914865
1973	ENSMUSG00000020633	12	28487794	28602448
1974	ENSMUSG00000044912	12	74044435	74320041
1975	ENSMUSG00000100192	12	74269272	74281914
1976	ENSMUSG00000114381	13	39949797	39950420
1977	ENSMUSG00000065256	13	40012339	40012503
1978	ENSMUSG00000114957	13	40030511	40037857
1979	ENSMUSG00000047094	13	40155358	40514926
1980	ENSMUSG00000114248	13	40649664	40650949
1981	ENSMUSG00000114215	13	40687046	40687423
1982	ENSMUSG00000114198	13	40712796	40759955
1983	ENSMUSG00000114545	13	41696481	41713389
1984	ENSMUSG00000054258	13	41802919	41810253
1985	ENSMUSG00000058022	13	41916624	42001160
1986	ENSMUSG00000085759	13	41954259	41955271
1987	ENSMUSG00000099672	13	41996490	42003244
1988	ENSMUSG00000103479	13	42004194	42004656
1989	ENSMUSG00000089035	13	42055127	42055230
1990	ENSMUSG00000021367	13	42454952	42461466
1991	ENSMUSG00000113619	13	42455774	42458467
1992	ENSMUSG00000113000	13	42625796	42626253
1993	ENSMUSG00000113367	13	42722939	42723362
1994	ENSMUSG00002076214	13	42778470	42778560
1995	ENSMUSG00000021662	13	98035977	98342947
1996	ENSMUSG00000054728	13	42834099	43292002
1997	ENSMUSG00000089710	13	42936168	42941734
1998	ENSMUSG00000085276	13	43021814	43023078
1999	ENSMUSG00000090135	13	43151987	43159543
[truncated: 9,011 more rows]

## Sheet: TKO class 1
count	ensembl_gene_id	chromosome_name	start_position	end_position
1	ENSMUSG00000104478	1	108344807	108347562
2	ENSMUSG00000104385	1	6980784	6981446
3	ENSMUSG00000101231	1	108540067	108540244
4	ENSMUSG00000102135	1	6986783	6993812
5	ENSMUSG00000103282	1	6999983	7000012
6	ENSMUSG00000101097	1	108697865	108699733
7	ENSMUSG00000102534	1	7068441	7068765
8	ENSMUSG00000100884	1	109502673	109502859
9	ENSMUSG00000051285	1	7159144	7243852
10	ENSMUSG00000048538	1	7247963	7249261
11	ENSMUSG00000103709	1	7259966	7260143
12	ENSMUSG00000077244	1	7336027	7336156
13	ENSMUSG00000102768	1	7385675	7386686
14	ENSMUSG00000097797	1	7419630	7468093
15	ENSMUSG00000103498	1	7480903	7482217
16	ENSMUSG00000103067	1	7568192	7588373
17	ENSMUSG00000026312	1	109910161	110067887
18	ENSMUSG00000100290	1	110338473	110339010
19	ENSMUSG00000100758	1	110403333	110404260
20	ENSMUSG00000099926	1	110527751	110528563
21	ENSMUSG00000039748	1	175708147	175741055
22	ENSMUSG00000118715	1	175732111	175732217
23	ENSMUSG00000104158	1	175747895	175749791
24	ENSMUSG00000047216	1	110816056	110905314
25	ENSMUSG00000102788	1	110885561	110888556
26	ENSMUSG00000102160	1	110892409	110895167
27	ENSMUSG00000101253	1	111313420	111374375
28	ENSMUSG00000100701	1	43927211	43927755
29	ENSMUSG00000100555	1	111732664	111735505
30	ENSMUSG00000101395	1	43937454	43938269
31	ENSMUSG00000088848	1	43942088	43942212
32	ENSMUSG00002075225	1	43957937	43958046
33	ENSMUSG00000101054	1	112331917	112332585
34	ENSMUSG00000088691	1	112395641	112395776
35	ENSMUSG00000099884	1	112801575	112803718
36	ENSMUSG00000100304	1	112893272	112894661
37	ENSMUSG00000101453	1	113217070	113218095
38	ENSMUSG00000102105	1	113493176	113493713
39	ENSMUSG00000099943	1	113510501	113511236
40	ENSMUSG00002075119	1	113645644	113645777
41	ENSMUSG00000097648	1	113819115	113891864
42	ENSMUSG00000100515	1	115596718	115612354
43	ENSMUSG00000103471	1	176469463	176470124
44	ENSMUSG00000033007	1	75427080	75450987
45	ENSMUSG00000070695	1	115612486	116515053
46	ENSMUSG00000025909	1	8431699	9370103
47	ENSMUSG00002076179	1	116322072	116322143
48	ENSMUSG00000102647	1	8521184	8523715
49	ENSMUSG00000086235	1	8538650	8539049
50	ENSMUSG00000102253	1	8598004	8601537
51	ENSMUSG00002074990	1	8658839	8658948
52	ENSMUSG00000094429	1	116730713	116751140
53	ENSMUSG00000103884	1	8713920	8715083
54	ENSMUSG00000103933	1	8886066	8886263
55	ENSMUSG00002075967	1	8886362	8886471
56	ENSMUSG00000086195	1	8926152	8926491
57	ENSMUSG00000104504	1	8926987	8927326
58	ENSMUSG00000102316	1	9261292	9262341
59	ENSMUSG00000103819	1	9328842	9329359
60	ENSMUSG00000102871	1	9357147	9360405
61	ENSMUSG00000101571	1	9466998	9468912
62	ENSMUSG00000104428	1	9509966	9510601
63	ENSMUSG00000102272	1	9520804	9521973
64	ENSMUSG00000065625	1	9528895	9528997
65	ENSMUSG00000103411	1	9569563	9571747
66	ENSMUSG00000061024	1	9615633	9617680
67	ENSMUSG00000102030	1	118104272	118130037
68	ENSMUSG00000025911	1	9618173	9650898
69	ENSMUSG00000067879	1	9671424	9697368
70	ENSMUSG00000099827	1	9709480	9710807
71	ENSMUSG00000057335	1	176561219	176641633
72	ENSMUSG00000026504	1	176642226	176848003
73	ENSMUSG00000103367	1	176663290	176663628
74	ENSMUSG00000103584	1	176681966	176682125
75	ENSMUSG00002076339	1	176707400	176707479
76	ENSMUSG00000102475	1	176709137	176709971
77	ENSMUSG00000102211	1	176717073	176717796
78	ENSMUSG00000087082	1	176755565	176760277
79	ENSMUSG00000019699	1	176847639	177085769
80	ENSMUSG00000104391	1	176862606	176864502
81	ENSMUSG00000102133	1	176872808	176874339
82	ENSMUSG00000102749	1	176902050	176903350
83	ENSMUSG00000103163	1	176961727	176963019
84	ENSMUSG00000103646	1	176995664	176998428
85	ENSMUSG00000102427	1	177057457	177058252
86	ENSMUSG00000015962	1	177557380	177580890
87	ENSMUSG00000032666	1	151728154	151965876
88	ENSMUSG00000015961	1	177590528	177624077
89	ENSMUSG00000102483	1	177635997	177790244
90	ENSMUSG00000014980	1	152246486	152262439
91	ENSMUSG00000026235	1	77343822	77491725
92	ENSMUSG00000099141	1	77473290	77473405
93	ENSMUSG00000032649	1	152275581	152386446
94	ENSMUSG00000080878	1	152282825	152283276
95	ENSMUSG00000091476	1	177810989	178000271
96	ENSMUSG00000104097	1	177817228	177826305
97	ENSMUSG00000119789	1	177855599	177855705
98	ENSMUSG00000032908	1	78286982	78396926
99	ENSMUSG00000046828	1	44243230	44258121
100	ENSMUSG00000089703	1	44251322	44252278
101	ENSMUSG00000100966	1	44369208	44370196
102	ENSMUSG00000100769	1	44431969	44433607
103	ENSMUSG00000101567	1	44503083	44503391
104	ENSMUSG00000026245	1	78394612	78465534
105	ENSMUSG00000090486	1	78473663	78488795
106	ENSMUSG00000026482	1	152392511	152642102
107	ENSMUSG00000080950	1	152604910	152606310
108	ENSMUSG00000099868	1	152606957	152627575
109	ENSMUSG00000055547	1	152626302	152633295
110	ENSMUSG00000012187	1	78487628	78514810
111	ENSMUSG00000100562	1	78593262	78597882
112	ENSMUSG00000056870	1	44590671	44835998
113	ENSMUSG00000102319	1	44600045	44604607
114	ENSMUSG00000089877	1	44683439	44683858
115	ENSMUSG00000101701	1	44778836	44784109
116	ENSMUSG00000103071	1	44796102	44797652
117	ENSMUSG00000100434	1	44878331	44878858
118	ENSMUSG00000100013	1	44912646	44913312
119	ENSMUSG00000101251	1	44963309	44964053
120	ENSMUSG00000101937	1	45217227	45218166
121	ENSMUSG00000026495	1	178233650	178312078
122	ENSMUSG00000032883	1	78635542	78685460
123	ENSMUSG00000026494	1	178356690	178766765
124	ENSMUSG00000079470	1	78635755	78649229
125	ENSMUSG00000055067	1	178779525	179345606
126	ENSMUSG00000026042	1	45413481	45542442
127	ENSMUSG00000104476	1	45524996	45532212
128	ENSMUSG00000073643	1	79679979	79753860
129	ENSMUSG00000104497	1	79740434	79742224
130	ENSMUSG00000026248	1	79753735	79759162
131	ENSMUSG00000042751	1	152830744	152995007
132	ENSMUSG00000099969	1	152942227	152965253
133	ENSMUSG00000104418	1	179752517	179752976
134	ENSMUSG00000026479	1	152998502	153062193
135	ENSMUSG00000099432	1	46095470	46098146
136	ENSMUSG00000041144	1	46105475	46412710
137	ENSMUSG00000119743	1	46413357	46413475
138	ENSMUSG00000101262	1	46453662	46456092
139	ENSMUSG00000101337	1	46464752	46846636
140	ENSMUSG00000025986	1	46846704	46932012
141	ENSMUSG00000103129	1	46916363	46920232
142	ENSMUSG00000100160	1	46935743	46936039
143	ENSMUSG00000101921	1	47106948	47107185
144	ENSMUSG00000101447	1	47192621	47228231
145	ENSMUSG00000081185	1	47404803	47405531
146	ENSMUSG00000103246	1	47472983	47474924
147	ENSMUSG00000098876	1	47506180	47506284
148	ENSMUSG00000100530	1	47518027	47519357
149	ENSMUSG00000104067	1	47645155	47646060
150	ENSMUSG00000100033	1	47696852	47698789
151	ENSMUSG00002075213	1	47788438	47788558
152	ENSMUSG00002076633	1	47790458	47790727
153	ENSMUSG00000101996	1	47954148	47954974
154	ENSMUSG00000064943	1	48501332	48501452
155	ENSMUSG00000100866	1	48566798	48567010
156	ENSMUSG00000101721	1	48770738	48772249
157	ENSMUSG00000099376	1	48822822	48823752
158	ENSMUSG00000097883	1	48920872	48921882
159	ENSMUSG00002076043	1	49134603	49135044
160	ENSMUSG00000099698	1	49212319	49212533
161	ENSMUSG00000099454	1	49275411	49276403
162	ENSMUSG00000051616	1	49283775	49379602
163	ENSMUSG00000099577	1	49537712	49538151
164	ENSMUSG00000099882	1	49618309	49618745
165	ENSMUSG00000101760	1	50095941	50097649
166	ENSMUSG00000099608	1	50146629	50148121
167	ENSMUSG00000099864	1	50216725	50217450
168	ENSMUSG00002075839	1	50261548	50261679
169	ENSMUSG00000100451	1	50436711	50437238
170	ENSMUSG00000099941	1	50572189	50572350
171	ENSMUSG00002075589	1	50598921	50599234
172	ENSMUSG00000100816	1	50854534	50856860
173	ENSMUSG00000026109	1	50939806	51226429
174	ENSMUSG00000100671	1	50943603	50945077
175	ENSMUSG00002075527	1	51054472	51054572
176	ENSMUSG00000101242	1	51177440	51180381
177	ENSMUSG00000099924	1	51187468	51189740
178	ENSMUSG00000101799	1	51257545	51372938
179	ENSMUSG00000101702	1	51497091	51498090
180	ENSMUSG00000042501	1	10394945	10790170
181	ENSMUSG00000103810	1	10519470	10522214
182	ENSMUSG00000083422	1	10624323	10625778
183	ENSMUSG00000119312	1	10625779	10625885
184	ENSMUSG00000081417	1	10765348	10765839
185	ENSMUSG00000103448	1	10852681	10854602
186	ENSMUSG00000100212	1	10875505	10876746
187	ENSMUSG00000100648	1	10938912	10939670
188	ENSMUSG00002076499	1	10991894	10991984
189	ENSMUSG00000099949	1	80875371	80875822
190	ENSMUSG00000099918	1	80927143	80927614
191	ENSMUSG00000045968	1	153725288	153775974
192	ENSMUSG00000043282	1	153750091	153752617
193	ENSMUSG00000102459	1	153765487	153768043
194	ENSMUSG00000047053	1	153767488	153768804
195	ENSMUSG00000099227	1	153775672	153775782
196	ENSMUSG00000026107	1	51505021	51517584
197	ENSMUSG00000099413	1	51546245	51635877
198	ENSMUSG00000054976	1	81054667	81319479
199	ENSMUSG00000104029	1	81498053	81500056
200	ENSMUSG00000087008	1	81719700	81720684
201	ENSMUSG00000026473	1	153775690	153785469
202	ENSMUSG00000048960	1	11063689	11373905
203	ENSMUSG00000077318	1	11204335	11204462
204	ENSMUSG00000101827	1	11293790	11294398
205	ENSMUSG00000097564	1	82669649	82702890
206	ENSMUSG00000101880	1	154887078	154932925
207	ENSMUSG00000101433	1	154907485	154907695
208	ENSMUSG00000096950	1	154939193	154959012
209	ENSMUSG00000056708	1	154972107	154975382
210	ENSMUSG00000026471	1	155003023	155022560
211	ENSMUSG00000057715	1	11484329	12046125
212	ENSMUSG00000026470	1	155034461	155084002
213	ENSMUSG00000099845	1	11678363	11678624
214	ENSMUSG00000103561	1	11774431	11776574
215	ENSMUSG00000101610	1	12191184	12192056
216	ENSMUSG00000104181	1	155055547	155056134
217	ENSMUSG00000118923	1	12445160	12445266
218	ENSMUSG00000098555	1	12496210	12496330
219	ENSMUSG00000097628	1	12635801	12636607
220	ENSMUSG00000098163	1	12726091	12726777
221	ENSMUSG00000097171	1	12737787	12743314
222	ENSMUSG00000101314	1	12740548	12741400
223	ENSMUSG00000033722	1	155088217	155120190
224	ENSMUSG00000103670	1	155107050	155108905
225	ENSMUSG00000026150	1	82702611	82730115
226	ENSMUSG00000101450	1	82717412	82718428
227	ENSMUSG00000026149	1	82734370	82746182
228	ENSMUSG00000114299	1	82748545	82748964
229	ENSMUSG00000099771	1	82754749	82754931
230	ENSMUSG00000102280	1	82784144	82785189
231	ENSMUSG00000100170	1	82797556	82798098
232	ENSMUSG00000100744	1	82800192	82800582
233	ENSMUSG00002074851	1	82817167	82817219
234	ENSMUSG00000026469	1	155151447	155293161
235	ENSMUSG00002076398	1	155191712	155191835
236	ENSMUSG00000018417	1	51788924	51955230
237	ENSMUSG00000101724	1	51886999	51888277
238	ENSMUSG00000100313	1	51916269	51918767
239	ENSMUSG00000100696	1	51977413	51977824
240	ENSMUSG00002075355	1	51978133	51978254
241	ENSMUSG00000072324	1	51979823	51980420
242	ENSMUSG00000033701	1	155433866	155567076
243	ENSMUSG00000026468	1	155573777	155627430
244	ENSMUSG00000103180	1	155641892	155642020
245	ENSMUSG00000062939	1	52026307	52146348
246	ENSMUSG00000101628	1	52116420	52195246
247	ENSMUSG00000078291	1	52129794	52130225
248	ENSMUSG00000109599	1	52147280	52152910
249	ENSMUSG00000033684	1	155651775	155688635
250	ENSMUSG00000102299	1	155664870	155665104
251	ENSMUSG00000102558	1	155694240	155735337
252	ENSMUSG00000016918	1	12762501	12931416
253	ENSMUSG00000033671	1	155720710	155849001
254	ENSMUSG00000103717	1	155731195	155731453
255	ENSMUSG00000026489	1	179992803	180027167
256	ENSMUSG00000104520	1	180029868	180039966
257	ENSMUSG00000025938	1	12936773	13062874
258	ENSMUSG00000026159	1	82817204	82878903
259	ENSMUSG00000104518	1	13129625	13130175
260	ENSMUSG00000069620	1	13132249	13132569
261	ENSMUSG00000099498	1	13139062	13148886
262	ENSMUSG00000113880	1	82891046	82891851
263	ENSMUSG00000113973	1	82902638	82903433
264	ENSMUSG00000113846	1	82908292	82909120
265	ENSMUSG00000113084	1	82920280	82921109
266	ENSMUSG00000055676	1	180154535	180158115
267	ENSMUSG00000100580	1	83637271	83889365
268	ENSMUSG00000038855	1	180158050	180252367
269	ENSMUSG00000104388	1	180185214	180192563
270	ENSMUSG00000103123	1	180200234	180201105
271	ENSMUSG00000103772	1	180204009	180207079
272	ENSMUSG00000053963	1	180259952	180311069
273	ENSMUSG00000104210	1	180300920	180304652
274	ENSMUSG00000102608	1	180336343	180347292
275	ENSMUSG00000045658	1	84014017	84341901
276	ENSMUSG00000102750	1	84110588	84112231
277	ENSMUSG00000101934	1	84145909	84146454
278	ENSMUSG00000098851	1	84196570	84196682
279	ENSMUSG00000015484	1	155951712	156032596
280	ENSMUSG00000048402	1	118761862	118981349
281	ENSMUSG00000098273	1	118881950	118882030
282	ENSMUSG00000101179	1	119256930	119313311
283	ENSMUSG00000037035	1	119343195	119349978
284	ENSMUSG00000036766	1	84347560	84673942
285	ENSMUSG00000005886	1	13209329	13444307
286	ENSMUSG00000093254	1	84673560	84673636
287	ENSMUSG00000103506	1	13247686	13249938
288	ENSMUSG00000103495	1	13305033	13306658
289	ENSMUSG00002076346	1	13332422	13332503
290	ENSMUSG00000102639	1	13360036	13360730
291	ENSMUSG00000104170	1	13367260	13369131
292	ENSMUSG00000101171	1	13477236	13477879
293	ENSMUSG00000025937	1	13693554	13730770
294	ENSMUSG00000067813	1	13738995	13771947
295	ENSMUSG00000077368	1	13844558	13844688
296	ENSMUSG00000097711	1	13856107	13857103
297	ENSMUSG00000102166	1	13917095	13919343
298	ENSMUSG00002075174	1	14002602	14002909
299	ENSMUSG00000104209	1	14179439	14183043
300	ENSMUSG00000073633	1	84817562	84878208
301	ENSMUSG00000026220	1	84883619	84912855
302	ENSMUSG00000026104	1	52158599	52201024
303	ENSMUSG00000046057	1	156621082	156621414
304	ENSMUSG00000025932	1	14239178	14380459
305	ENSMUSG00002075819	1	14252802	14252901
306	ENSMUSG00000102588	1	14325776	14326214
307	ENSMUSG00000054493	1	14823161	14847155
308	ENSMUSG00000025930	1	14823570	14826216
309	ENSMUSG00000103492	1	14858869	14863189
310	ENSMUSG00000081201	1	14910093	14910380
311	ENSMUSG00000082193	1	14935296	14936189
312	ENSMUSG00000100636	1	119825191	119825854
313	ENSMUSG00000101224	1	119830860	119834627
314	ENSMUSG00000036975	1	119835620	119840938
315	ENSMUSG00000032769	1	14942872	14989086
316	ENSMUSG00000088159	1	15089264	15089383
317	ENSMUSG00000092083	1	15357478	15793974
318	ENSMUSG00000088829	1	15756159	15756270
319	ENSMUSG00000026519	1	180769909	180802677
320	ENSMUSG00000103930	1	180803723	180803854
321	ENSMUSG00000036962	1	119851071	119924964
322	ENSMUSG00000092245	1	119914525	119915044
323	ENSMUSG00000026387	1	119934624	119991266
324	ENSMUSG00000038776	1	180803775	180848469
325	ENSMUSG00000050777	1	119995107	120001804
326	ENSMUSG00000099648	1	52326856	52328254
327	ENSMUSG00000065192	1	52483595	52483703
328	ENSMUSG00000002881	1	52496453	52539838
329	ENSMUSG00000097833	1	52542393	52543388
330	ENSMUSG00000101501	1	52561398	52561860
331	ENSMUSG00000100120	1	52562061	52621838
332	ENSMUSG00000099878	1	52609173	52619450
333	ENSMUSG00000100007	1	52623677	52624318
334	ENSMUSG00000043015	1	52669862	52691078
335	ENSMUSG00000103630	1	52692967	52695051
336	ENSMUSG00000003721	1	121232082	121260318
337	ENSMUSG00000104253	1	121255821	121258878
338	ENSMUSG00000101791	1	121282845	121287629
339	ENSMUSG00000081214	1	181069553	181069885
340	ENSMUSG00000103260	1	181109611	181111457
341	ENSMUSG00000041439	1	52695445	52766621
342	ENSMUSG00000100302	1	52741431	52743921
343	ENSMUSG00000100230	1	52795878	52796288
344	ENSMUSG00000026102	1	52824586	52856847
345	ENSMUSG00000041426	1	52884088	52960145
346	ENSMUSG00000026339	1	121358778	121434189
347	ENSMUSG00000083582	1	121435314	121435532
348	ENSMUSG00000050534	1	121437571	121456194
349	ENSMUSG00000081130	1	121448312	121448776
350	ENSMUSG00000043629	1	52961483	53059338
351	ENSMUSG00000026100	1	53100799	53107238
352	ENSMUSG00000001674	1	121481564	121495718
353	ENSMUSG00000083584	1	121896946	121898253
354	ENSMUSG00000100913	1	122117950	122118784
355	ENSMUSG00002076253	1	122129188	122129270
356	ENSMUSG00000099960	1	122132874	122179909
357	ENSMUSG00000099451	1	122738035	122738411
358	ENSMUSG00000104180	1	122793771	122795502
359	ENSMUSG00000100762	1	123075649	123076946
360	ENSMUSG00000100405	1	123132878	123132994
361	ENSMUSG00000100525	1	123201868	123204500
362	ENSMUSG00000101495	1	123215303	123215536
363	ENSMUSG00000026223	1	85822002	85836396
364	ENSMUSG00000026224	1	85856204	85868346
365	ENSMUSG00000099767	1	85860968	85865053
366	ENSMUSG00000049608	1	85866039	85888729
367	ENSMUSG00000036815	1	123249200	124773776
368	ENSMUSG00000102801	1	123291469	123294963
369	ENSMUSG00000102681	1	123298901	123301907
370	ENSMUSG00000077472	1	123317530	123317660
371	ENSMUSG00000104410	1	123318840	123320900
372	ENSMUSG00000102521	1	123384963	123388180
373	ENSMUSG00000104205	1	123396179	123397673
374	ENSMUSG00000102902	1	123487112	123490170
375	ENSMUSG00000101994	1	123732269	123733150
376	ENSMUSG00000102940	1	123755028	123757888
377	ENSMUSG00000103914	1	124303315	124306979
378	ENSMUSG00000065340	1	124418593	124418696
379	ENSMUSG00000101006	1	124542928	124543333
380	ENSMUSG00000102240	1	124752439	124755465
381	ENSMUSG00000025939	1	16611014	16689713
382	ENSMUSG00000102457	1	16688784	16691763
383	ENSMUSG00000096141	1	53436165	53745943
384	ENSMUSG00000026094	1	53794665	53824383
385	ENSMUSG00000102405	1	53830360	53831816
386	ENSMUSG00000026342	1	125488332	125523557
387	ENSMUSG00000025779	1	16758275	16779835
388	ENSMUSG00000100093	1	16828429	16828847
389	ENSMUSG00000091020	1	16838503	16840362
390	ENSMUSG00000101640	1	16968409	17161855
391	ENSMUSG00000104133	1	17001194	17002020
392	ENSMUSG00000042686	1	17034784	17168113
393	ENSMUSG00000100110	1	17194971	17199180
394	ENSMUSG00000025777	1	17215586	17234495
395	ENSMUSG00000099899	1	17238627	17243327
396	ENSMUSG00000100272	1	17320338	17320716
397	ENSMUSG00000100398	1	17465182	17465653
398	ENSMUSG00000101589	1	17467636	17470505
399	ENSMUSG00000102048	1	17499267	17499752
400	ENSMUSG00000042807	1	53846035	54234327
401	ENSMUSG00000067780	1	17672125	17701163
402	ENSMUSG00000100053	1	17685308	17711305
403	ENSMUSG00000098443	1	53888583	53888654
404	ENSMUSG00000087949	1	53925987	53926100
405	ENSMUSG00000085125	1	17746251	17797870
406	ENSMUSG00000025776	1	17797269	17836568
407	ENSMUSG00000099895	1	17812139	17875641
408	ENSMUSG00000109887	1	18064686	18129280
409	ENSMUSG00000102001	1	18076185	18086410
410	ENSMUSG00000101717	1	18118324	18128493
411	ENSMUSG00000025983	1	54289842	54407886
412	ENSMUSG00000070977	1	18280277	18293788
413	ENSMUSG00000073735	1	18306697	18307667
414	ENSMUSG00000041303	1	54435163	54478130
415	ENSMUSG00000109809	1	54482563	54495922
416	ENSMUSG00000067773	1	18321204	18335362
417	ENSMUSG00000101685	1	18332619	18333603
418	ENSMUSG00000101306	1	18778652	18779560
419	ENSMUSG00000088800	1	19039986	19040057
420	ENSMUSG00000101644	1	19107490	19107601
421	ENSMUSG00000099433	1	19133081	19133359
422	ENSMUSG00000089787	1	19133524	19175064
423	ENSMUSG00000042596	1	19173246	19236570
424	ENSMUSG00000100720	1	19223646	19224190
425	ENSMUSG00000073678	1	54512153	54596843
426	ENSMUSG00000101130	1	54605862	54606440
427	ENSMUSG00000036155	1	127132752	127416073
428	ENSMUSG00000104039	1	127169828	127171221
429	ENSMUSG00000104378	1	127198261	127203022
430	ENSMUSG00000099471	1	127210399	127210845
431	ENSMUSG00000106307	1	127259549	127259678
432	ENSMUSG00002075922	1	127259550	127259678
433	ENSMUSG00000065687	1	127302868	127302976
434	ENSMUSG00000103390	1	127334513	127335055
435	ENSMUSG00000026594	1	156631736	156767196
436	ENSMUSG00000025927	1	19279138	19308800
437	ENSMUSG00000100538	1	19312949	19313993
438	ENSMUSG00000101117	1	19390450	19390921
439	ENSMUSG00000100204	1	19401163	19403408
440	ENSMUSG00002076883	1	19584079	19584143
441	ENSMUSG00000102597	1	19684493	19686991
442	ENSMUSG00000101964	1	156662857	156665494
443	ENSMUSG00000097260	1	182220108	182221100
444	ENSMUSG00000033544	1	156666132	156688648
445	ENSMUSG00000103303	1	156683787	156686429
446	ENSMUSG00000102960	1	156699747	156703690
447	ENSMUSG00000101768	1	156800330	156881604
448	ENSMUSG00000103325	1	156871117	156873419
449	ENSMUSG00000026347	1	127414283	127607285
450	ENSMUSG00000026348	1	127657150	127695715
451	ENSMUSG00000102014	1	127681353	127701829
452	ENSMUSG00000043760	1	20128003	20688288
453	ENSMUSG00000104095	1	20132294	20135772
454	ENSMUSG00000089914	1	20426676	20462524
455	ENSMUSG00000090142	1	20514482	20515034
456	ENSMUSG00000070175	1	20515035	20515136
457	ENSMUSG00000025929	1	20801129	20804720
458	ENSMUSG00000041872	1	20847370	20860841
459	ENSMUSG00000026509	1	182294825	182345173
460	ENSMUSG00000102234	1	182311744	182320038
461	ENSMUSG00000104415	1	182321721	182325862
462	ENSMUSG00000041859	1	20873192	20890536
463	ENSMUSG00000099714	1	20891555	20892740
464	ENSMUSG00000102121	1	20906885	20909913
465	ENSMUSG00000088858	1	20912759	20912890
466	ENSMUSG00000097934	1	20958874	20960697
467	ENSMUSG00000109913	1	156946518	156961969
468	ENSMUSG00000025931	1	20960830	21009874
469	ENSMUSG00000077314	1	20985634	20985764
470	ENSMUSG00000100929	1	21015935	21017138
471	ENSMUSG00000041809	1	21021850	21061065
472	ENSMUSG00000041779	1	21066523	21149453
473	ENSMUSG00000099971	1	21150338	21151972
474	ENSMUSG00000100819	1	21249212	21257651
475	ENSMUSG00000025933	1	21288799	21300391
476	ENSMUSG00000102633	1	21304946	21307045
477	ENSMUSG00000070565	1	156962752	157240165
478	ENSMUSG00000026241	1	86594013	86598293
479	ENSMUSG00000053333	1	86631530	86977817
480	ENSMUSG00000100768	1	86702541	86704250
481	ENSMUSG00000104121	1	86728797	86731749
482	ENSMUSG00000102383	1	86753823	86757377
483	ENSMUSG00000102649	1	86821295	86822854
484	ENSMUSG00000084106	1	86836515	86837405
485	ENSMUSG00000102571	1	86845714	86848378
486	ENSMUSG00000099401	1	86857109	86985318
487	ENSMUSG00000102956	1	86915992	86916738
488	ENSMUSG00000103984	1	86964445	86967372
489	ENSMUSG00000025978	1	55209318	55265941
490	ENSMUSG00000046994	1	55276336	55287629
491	ENSMUSG00000101625	1	87007893	87024140
492	ENSMUSG00000026246	1	87014416	87017650
493	ENSMUSG00000079440	1	87025724	87029328
494	ENSMUSG00000100940	1	87044043	87044880
495	ENSMUSG00000028033	1	21468627	22032166
496	ENSMUSG00000036500	1	87052695	87055634
497	ENSMUSG00000099839	1	87070596	87074705
498	ENSMUSG00000103748	1	21909172	21910738
499	ENSMUSG00000025977	1	55287817	55402628
500	ENSMUSG00000026247	1	87075377	87084243
501	ENSMUSG00000026354	1	128212493	128256055
502	ENSMUSG00000038331	1	56833140	57017809
503	ENSMUSG00000104310	1	57015962	57017799
504	ENSMUSG00000101129	1	57330584	57331560
505	ENSMUSG00000026356	1	128291444	128345105
506	ENSMUSG00000077776	1	57461403	57461532
507	ENSMUSG00000101826	1	57557682	57558571
508	ENSMUSG00000102685	1	57559990	57562801
509	ENSMUSG00000101151	1	57600457	57603210
510	ENSMUSG00000042581	1	129201039	130147015
511	ENSMUSG00000103742	1	129210844	129213330
512	ENSMUSG00000104130	1	129638280	129640966
513	ENSMUSG00000089648	1	129724345	129725595
514	ENSMUSG00000094122	1	129729124	129729501
515	ENSMUSG00000102800	1	129760885	129764725
516	ENSMUSG00000103803	1	129788552	129790782
517	ENSMUSG00000103281	1	129870899	129873770
518	ENSMUSG00000100623	1	130123717	130124125
519	ENSMUSG00000086633	1	130197687	130208995
520	ENSMUSG00000026401	1	130316274	130350746
521	ENSMUSG00000087691	1	130350561	130365651
522	ENSMUSG00000086825	1	130357518	130364928
523	ENSMUSG00000026399	1	130366764	130390481
524	ENSMUSG00000102139	1	130395709	130397962
525	ENSMUSG00000103751	1	130401480	130403050
526	ENSMUSG00000101227	1	23087376	23274754
527	ENSMUSG00000026621	1	184518964	184543510
528	ENSMUSG00000073730	1	23139554	23141334
529	ENSMUSG00000089553	1	23284292	23284412
530	ENSMUSG00000101904	1	130597946	130643536
531	ENSMUSG00000102766	1	23294766	23295488
532	ENSMUSG00000100257	1	130597998	130611808
533	ENSMUSG00000097970	1	23330618	23331016
534	ENSMUSG00000065567	1	23330782	23330865
535	ENSMUSG00000100775	1	23332810	23333156
536	ENSMUSG00000101226	1	23385037	23385680
537	ENSMUSG00000026158	1	23405505	23436853
538	ENSMUSG00000026156	1	23800834	23888239
539	ENSMUSG00000073481	1	184545265	184578648
540	ENSMUSG00000088559	1	184554604	184554685
541	ENSMUSG00002076207	1	184590335	184590609
542	ENSMUSG00000039349	1	184604123	184615415
543	ENSMUSG00000026620	1	184628986	184731767
544	ENSMUSG00000026155	1	23883927	23961398
545	ENSMUSG00000026154	1	24035020	24044737
546	ENSMUSG00000102495	1	24044586	24044975
547	ENSMUSG00000104169	1	159036705	159038711
548	ENSMUSG00000038305	1	57813321	57987553
549	ENSMUSG00000054770	1	57994260	58058115
550	ENSMUSG00000040782	1	159059890	159175210
551	ENSMUSG00000103186	1	159164984	159165389
552	ENSMUSG00002074853	1	159167853	159167992
553	ENSMUSG00000105399	1	159167928	159167993
554	ENSMUSG00000063558	1	58069090	58145572
555	ENSMUSG00000026153	1	24050174	24139422
556	ENSMUSG00000102398	1	24139706	24142505
557	ENSMUSG00000026409	1	130616919	130656990
558	ENSMUSG00000042510	1	130659713	130672359
559	ENSMUSG00000100106	1	130694121	130712170
560	ENSMUSG00000064294	1	58152289	58239857
561	ENSMUSG00000089275	1	58194140	58194247
562	ENSMUSG00000038242	1	58249556	58307756
563	ENSMUSG00000089822	1	58293276	58354815
564	ENSMUSG00000079554	1	58317485	58419418
565	ENSMUSG00000026147	1	24216691	24291765
566	ENSMUSG00000016526	1	131055192	131066077
567	ENSMUSG00000051295	1	185161552	185174016
568	ENSMUSG00000026614	1	185187045	185200959
569	ENSMUSG00000026141	1	24300971	24626553
570	ENSMUSG00000026258	1	87397993	87403204
571	ENSMUSG00000026721	1	160046744	160620781
572	ENSMUSG00000039239	1	186354989	186438186
573	ENSMUSG00000100393	1	186437892	186439230
574	ENSMUSG00000102619	1	186443415	186445295
575	ENSMUSG00000001305	1	186453175	186481555
576	ENSMUSG00000097784	1	186481593	186485118
577	ENSMUSG00000104302	1	160091894	160270642
578	ENSMUSG00000103693	1	160149256	160154648
579	ENSMUSG00000103432	1	160436525	160440020
580	ENSMUSG00000077759	1	160473143	160473274
581	ENSMUSG00000102172	1	160475593	160477872
582	ENSMUSG00000103631	1	160666738	160667201
583	ENSMUSG00000077648	1	160703772	160703892
584	ENSMUSG00000026259	1	87404556	87501592
585	ENSMUSG00000079434	1	87437611	87525567
586	ENSMUSG00000091123	1	87441897	87442019
587	ENSMUSG00000073725	1	24717711	24805382
588	ENSMUSG00000100808	1	24949542	24950740
589	ENSMUSG00000100450	1	25051022	25051837
590	ENSMUSG00000099392	1	25065662	25066313
591	ENSMUSG00000039210	1	186947705	187083901
592	ENSMUSG00000104394	1	186968654	186972554
593	ENSMUSG00000026427	1	131080918	131115395
594	ENSMUSG00000033569	1	25106557	25868788
595	ENSMUSG00000026430	1	131104147	131172995
596	ENSMUSG00000080849	1	25262811	25263254
597	ENSMUSG00000104257	1	25315485	25317035
598	ENSMUSG00000101729	1	131144614	131145826
599	ENSMUSG00000119153	1	25318526	25318632
600	ENSMUSG00000102296	1	25323299	25324329
601	ENSMUSG00000103209	1	25335593	25338967
602	ENSMUSG00000104027	1	25353357	25356789
603	ENSMUSG00000102407	1	25364947	25367479
604	ENSMUSG00000103214	1	25385059	25388163
605	ENSMUSG00000104100	1	25401645	25404901
606	ENSMUSG00000084740	1	25490152	25490255
607	ENSMUSG00000103889	1	25647331	25650265
608	ENSMUSG00000101301	1	25654027	25654596
609	ENSMUSG00000104221	1	25659319	25662261
610	ENSMUSG00000102250	1	25711326	25715320
611	ENSMUSG00000102317	1	25725143	25730582
612	ENSMUSG00000103563	1	25761119	25763859
613	ENSMUSG00000102465	1	25774470	25778050
614	ENSMUSG00000102659	1	25794424	25798114
615	ENSMUSG00000103924	1	25814838	25819387
616	ENSMUSG00000104132	1	25836362	25839986
617	ENSMUSG00000102747	1	25843178	25846487
618	ENSMUSG00000102386	1	25848037	25849053
619	ENSMUSG00000103004	1	25863471	25863800
620	ENSMUSG00000104516	1	25869738	25870959
621	ENSMUSG00000101618	1	26035685	26036240
622	ENSMUSG00000099458	1	26505317	26505967
623	ENSMUSG00000088111	1	26605914	26606019
624	ENSMUSG00000119695	1	26998184	26998302
625	ENSMUSG00000100310	1	27375433	27375849
626	ENSMUSG00000101372	1	28028991	28030863
627	ENSMUSG00000103241	1	28608999	28610512
628	ENSMUSG00000086240	1	28619580	28619853
629	ENSMUSG00000048411	1	28815198	28819333
630	ENSMUSG00002074912	1	29400356	29400451
631	ENSMUSG00000099257	1	29460569	29460693
632	ENSMUSG00000099492	1	29523685	29524996
633	ENSMUSG00000118548	1	29852235	29853519
634	ENSMUSG00000101726	1	29969175	29969796
635	ENSMUSG00002075317	1	30025015	30025124
636	ENSMUSG00002075289	1	30372372	30372478
637	ENSMUSG00000042349	1	131182080	131207344
638	ENSMUSG00000102027	1	131187244	131188290
639	ENSMUSG00000026029	1	58834533	58886662
640	ENSMUSG00000099719	1	58889244	58931951
641	ENSMUSG00000101093	1	31598621	31600481
642	ENSMUSG00000070960	1	31654230	31655742
643	ENSMUSG00000088620	1	31695713	31695819
644	ENSMUSG00000082159	1	31775138	31775972
645	ENSMUSG00000026058	1	32211795	32697649
646	ENSMUSG00000064688	1	32252214	32252320
647	ENSMUSG00000103482	1	32512838	32514646
648	ENSMUSG00000104498	1	32524396	32526023
649	ENSMUSG00000104313	1	32535525	32537069
650	ENSMUSG00000102865	1	32558644	32560080
651	ENSMUSG00000102321	1	32578109	32581521
652	ENSMUSG00000091318	1	32582767	32586375
653	ENSMUSG00000089489	1	32607440	32607502
654	ENSMUSG00000104433	1	32749260	32751729
655	ENSMUSG00002076392	1	32765720	32766011
656	ENSMUSG00000026432	1	131526977	131539738
657	ENSMUSG00000102926	1	33006565	33011571
658	ENSMUSG00000095841	1	131560247	131560707
659	ENSMUSG00000100497	1	33067241	33069371
660	ENSMUSG00000102917	1	33104211	33105431
661	ENSMUSG00000100481	1	33139988	33141776
662	ENSMUSG00000100590	1	33147986	33148736
663	ENSMUSG00000088750	1	33231074	33231183
664	ENSMUSG00000065260	1	33461814	33461919
665	ENSMUSG00000026134	1	33492891	33708876
666	ENSMUSG00000101682	1	33521182	33521599
667	ENSMUSG00000004552	1	131566044	131603243
668	ENSMUSG00000052688	1	131616433	131643177
669	ENSMUSG00000072295	1	59036275	59134059
670	ENSMUSG00000047383	1	59036282	59042698
671	ENSMUSG00000099752	1	59053383	59098640
672	ENSMUSG00000077616	1	59110147	59110277
673	ENSMUSG00000026604	1	189460465	189608892
674	ENSMUSG00000042268	1	131671760	131699242
675	ENSMUSG00000042251	1	131725119	131749211
676	ENSMUSG00000044835	1	160970261	160998068
677	ENSMUSG00000049160	1	160982128	160986884
678	ENSMUSG00000026701	1	161067682	161078789
679	ENSMUSG00000038079	1	59139749	59159567
680	ENSMUSG00000089872	1	190432399	190643967
681	ENSMUSG00000103625	1	161638614	161641736
682	ENSMUSG00000026634	1	190657309	190679159
683	ENSMUSG00000103158	1	161718027	161730742
684	ENSMUSG00000037568	1	190679843	190711493
685	ENSMUSG00000086277	1	161769655	161807205
686	ENSMUSG00000026698	1	161796755	161801004
687	ENSMUSG00000103393	1	161796769	161854675
688	ENSMUSG00000079550	1	59160094	59202548
689	ENSMUSG00000101586	1	59190206	59208479
690	ENSMUSG00000099563	1	59194766	59196148
691	ENSMUSG00000026630	1	190830044	190841142
692	ENSMUSG00000102777	1	190864854	190866211
693	ENSMUSG00000091017	1	190894781	190897014
694	ENSMUSG00000026628	1	190902493	190950236
695	ENSMUSG00002076612	1	190929103	190929210
696	ENSMUSG00000103685	1	190981621	190983463
697	ENSMUSG00000026694	1	162359696	162376120
698	ENSMUSG00000037499	1	191038986	191050391
699	ENSMUSG00000026627	1	191058109	191083111
700	ENSMUSG00000099922	1	59418089	59431458
701	ENSMUSG00000103433	1	191139863	191140444
702	ENSMUSG00000103114	1	191168537	191197245
703	ENSMUSG00000104341	1	191209444	191209908
704	ENSMUSG00000103517	1	191223023	191226018
705	ENSMUSG00000047361	1	59555423	59675576
706	ENSMUSG00000099811	1	59572150	59588680
707	ENSMUSG00000101409	1	59573970	59576388
708	ENSMUSG00000026021	1	59625717	59709993
709	ENSMUSG00000091743	1	162455926	162456636
710	ENSMUSG00000026697	1	162466724	162477262
711	ENSMUSG00000091060	1	162474762	162485788
712	ENSMUSG00000053024	1	132437165	132470994
713	ENSMUSG00000026623	1	191449946	191516367
714	ENSMUSG00000102596	1	191523095	191523426
715	ENSMUSG00000102840	1	191552482	191554105
716	ENSMUSG00000026622	1	191553556	191565162
717	ENSMUSG00000055833	1	191618242	191639639
718	ENSMUSG00000037434	1	191638879	191645359
719	ENSMUSG00000026442	1	132492428	132669535
720	ENSMUSG00000101126	1	132657093	132660564
721	ENSMUSG00000088911	1	132741966	132742086
722	ENSMUSG00000026443	1	132808011	132867743
723	ENSMUSG00002075842	1	132851362	132851482
724	ENSMUSG00000102709	1	132871250	132873058
725	ENSMUSG00000100798	1	88479239	88489889
726	ENSMUSG00000058248	1	191873082	192192467
727	ENSMUSG00000099544	1	88976696	88976938
728	ENSMUSG00000036206	1	88998137	89082790
729	ENSMUSG00000102700	1	89024795	89026540
730	ENSMUSG00000103288	1	162810583	162894251
731	ENSMUSG00000071890	1	162851871	162913239
732	ENSMUSG00000077608	1	162882387	162882520
733	ENSMUSG00000037375	1	192179019	192453531
734	ENSMUSG00000119403	1	192427879	192427994
735	ENSMUSG00000103874	1	192502982	192503435
736	ENSMUSG00000047384	1	192515426	192517522
737	ENSMUSG00000100872	1	192523969	192525048
738	ENSMUSG00000055013	1	89382528	89825339
739	ENSMUSG00000104114	1	89411160	89413543
740	ENSMUSG00002075930	1	89491082	89491196
741	ENSMUSG00000101662	1	89496487	89504324
742	ENSMUSG00000102009	1	89578251	89611630
743	ENSMUSG00002076983	1	89612524	89612834
744	ENSMUSG00000103252	1	89753203	89755247
745	ENSMUSG00000034486	1	89855678	89858901
746	ENSMUSG00000016262	1	192526796	192538064
747	ENSMUSG00000102162	1	192570879	192571350
748	ENSMUSG00000040124	1	163212477	163231238
749	ENSMUSG00000088951	1	163229852	163229959
750	ENSMUSG00000040113	1	163529825	163552801
751	ENSMUSG00000089700	1	163557138	163558179
752	ENSMUSG00000054387	1	132887222	132958299
753	ENSMUSG00000016200	1	192573541	192718083
754	ENSMUSG00000103640	1	192723281	192724713
755	ENSMUSG00000102442	1	192734808	192734922
756	ENSMUSG00000082160	1	60631410	60631868
757	ENSMUSG00000103215	1	60633966	60635395
758	ENSMUSG00000026012	1	60755959	60812518
759	ENSMUSG00000086795	1	60815824	60820993
760	ENSMUSG00000104069	1	60818511	60820620
761	ENSMUSG00000083118	1	60831649	60832991
762	ENSMUSG00000026585	1	163607152	163744678
763	ENSMUSG00000034432	1	90530703	90541063
764	ENSMUSG00000045815	1	34618283	34618792
765	ENSMUSG00000045174	1	34618738	34630025
766	ENSMUSG00000026584	1	163756669	163782695
767	ENSMUSG00000037509	1	34717269	34852390
768	ENSMUSG00000041757	1	133091948	133231173
769	ENSMUSG00000026123	1	34889057	34918661
770	ENSMUSG00000101714	1	35846055	35849543
771	ENSMUSG00000045216	1	36107481	36145527
772	ENSMUSG00000104523	1	36144465	36145527
773	ENSMUSG00000102981	1	193175895	193178194
774	ENSMUSG00000097850	1	193189546	193192482
775	ENSMUSG00000065533	1	193189771	193189838
776	ENSMUSG00000040918	1	164076615	164092954
777	ENSMUSG00000026640	1	194300526	194499177
778	ENSMUSG00000102523	1	194332627	194334482
779	ENSMUSG00000102621	1	194351981	194353814
780	ENSMUSG00000102841	1	194359310	194362873
781	ENSMUSG00000103776	1	194415015	194415546
782	ENSMUSG00000103597	1	194502038	194502395
783	ENSMUSG00000092633	1	194504309	194504372
784	ENSMUSG00002075163	1	194540965	194541258
785	ENSMUSG00000016494	1	194621127	194643587
786	ENSMUSG00000097325	1	194638067	194659268
787	ENSMUSG00000104206	1	194671370	194677653
788	ENSMUSG00000104525	1	194675566	194678503
789	ENSMUSG00000103867	1	194696054	194698756
790	ENSMUSG00000026575	1	164131690	164265294
791	ENSMUSG00000103493	1	164252282	164254563
792	ENSMUSG00000016493	1	194719134	194774557
793	ENSMUSG00000065412	1	194719348	194719428
794	ENSMUSG00000065548	1	194719855	194719942
795	ENSMUSG00000104010	1	194724691	194726987
796	ENSMUSG00000026576	1	164264678	164285924
797	ENSMUSG00000083064	1	91223767	91224658
798	ENSMUSG00000040848	1	165001906	165022007
799	ENSMUSG00000040843	1	165039855	165064565
800	ENSMUSG00000040836	1	165123358	165154314
801	ENSMUSG00000026307	1	91226060	91248797
802	ENSMUSG00000090322	1	91232814	91248823
803	ENSMUSG00000026571	1	165156267	165288044
804	ENSMUSG00000089299	1	165268194	165268278
805	ENSMUSG00000102401	1	165279124	165282198
806	ENSMUSG00000026616	1	194819119	194859024
807	ENSMUSG00000010311	1	133824937	133835737
808	ENSMUSG00000037432	1	36411372	36461191
809	ENSMUSG00000001143	1	36458952	36484352
810	ENSMUSG00000037408	1	36510701	36547845
811	ENSMUSG00000104316	1	36513033	36515191
812	ENSMUSG00000100151	1	91410746	91412496
813	ENSMUSG00000101958	1	91415451	91417731
814	ENSMUSG00000026311	1	91468266	91487311
815	ENSMUSG00000026567	1	165312752	165404343
816	ENSMUSG00000102745	1	91843982	91847273
817	ENSMUSG00000103059	1	165320991	165322570
818	ENSMUSG00000103583	1	165321360	165322736
819	ENSMUSG00002076323	1	165325568	165325818
820	ENSMUSG00002074951	1	165399419	165399545
821	ENSMUSG00000104517	1	165471468	165472257
822	ENSMUSG00000026313	1	91856501	92123421
823	ENSMUSG00000103101	1	91903709	91909286
824	ENSMUSG00000102565	1	91947314	91949819
825	ENSMUSG00000040723	1	165474085	165537326
826	ENSMUSG00000103686	1	165549125	165550346
827	ENSMUSG00000103242	1	165562169	165563230
828	ENSMUSG00000026260	1	92366732	92401582
829	ENSMUSG00000040713	1	165591315	165602877
830	ENSMUSG00000104306	1	165603437	165604724
831	ENSMUSG00000089829	1	165608644	165616936
832	ENSMUSG00002076221	1	165613403	165613520
833	ENSMUSG00000102416	1	36749230	36797034
834	ENSMUSG00000104237	1	36778129	36783873
835	ENSMUSG00000034212	1	92787525	92830628
836	ENSMUSG00000005763	1	165616250	165704846
837	ENSMUSG00000047067	1	92834703	92836157
838	ENSMUSG00000097251	1	92836100	92838486
839	ENSMUSG00000026117	1	36800879	36821899
840	ENSMUSG00000097291	1	36803944	36804955
841	ENSMUSG00000026269	1	92838505	92852106
842	ENSMUSG00000100632	1	92861248	92878312
843	ENSMUSG00000026270	1	92862098	92875663
844	ENSMUSG00000026271	1	92878587	92914113
845	ENSMUSG00000026452	1	134574415	134690331
846	ENSMUSG00000025959	1	64068606	64161441
847	ENSMUSG00000086836	1	64117813	64129941
848	ENSMUSG00002076107	1	64435493	64435562
849	ENSMUSG00000099658	1	64493518	64493736
850	ENSMUSG00000073557	1	134682396	134883680
851	ENSMUSG00000042793	1	134911039	135033014
852	ENSMUSG00000101832	1	64656943	64665192
853	ENSMUSG00000100437	1	64689094	64691915
854	ENSMUSG00000051344	1	64825142	64995983
855	ENSMUSG00000047793	1	93163563	93228787
856	ENSMUSG00000098997	1	93202271	93202332
857	ENSMUSG00000026273	1	93226933	93233637
858	ENSMUSG00000025946	1	65321215	65428403
859	ENSMUSG00000099819	1	65562830	65563234
860	ENSMUSG00000082565	1	65589623	65590396
861	ENSMUSG00000082774	1	65591841	65592153
862	ENSMUSG00000025945	1	65965679	65967466
863	ENSMUSG00000081623	1	66071342	66072084
864	ENSMUSG00000083242	1	66072244	66072584
865	ENSMUSG00000083289	1	66102124	66102535
866	ENSMUSG00000119799	1	167176594	167176700
867	ENSMUSG00000026687	1	167177560	167196101
868	ENSMUSG00000026688	1	167199535	167221410
869	ENSMUSG00000026110	1	37478421	37580097
870	ENSMUSG00000026090	1	37650758	37759166
871	ENSMUSG00000104365	1	37699803	37701728
872	ENSMUSG00000102650	1	37733528	37735745
873	ENSMUSG00000015222	1	66214432	66481742
874	ENSMUSG00000088850	1	66345048	66345184
875	ENSMUSG00000073656	1	66361435	66367955
876	ENSMUSG00000065694	1	66475241	66475391
877	ENSMUSG00000026683	1	169325503	169359033
878	ENSMUSG00000060771	1	37793857	37905510
879	ENSMUSG00000055567	1	66507526	66738307
880	ENSMUSG00000103375	1	66729789	66731515
881	ENSMUSG00000026005	1	66739990	66758964
882	ENSMUSG00000026670	1	169969507	170002526
883	ENSMUSG00000026667	1	170020989	170042966
884	ENSMUSG00000044306	1	170042429	170043991
885	ENSMUSG00000026003	1	66869998	66902436
886	ENSMUSG00000077328	1	66905956	66906085
887	ENSMUSG00000099624	1	93903075	93913538
888	ENSMUSG00000061816	1	66963454	66984563
889	ENSMUSG00000073608	1	93918231	93944869
890	ENSMUSG00000094191	1	66987722	66988099
891	ENSMUSG00000082212	1	66990988	66992628
892	ENSMUSG00000100990	1	94132142	94132984
893	ENSMUSG00000100347	1	94396440	94397612
894	ENSMUSG00000077413	1	94543361	94543429
895	ENSMUSG00000100518	1	94724808	94730197
896	ENSMUSG00000089310	1	94967659	94967768
897	ENSMUSG00000099592	1	95183688	95184535
898	ENSMUSG00000051185	1	95241348	95263009
899	ENSMUSG00000103973	1	95256406	95258943
900	ENSMUSG00000081051	1	95426346	95426876
[truncated: 19,500 more rows]

## Sheet: TKO class 2
count	ensembl_gene_id	chromosome_name	start_position	end_position
[truncated: 9,824 more rows]

[truncated: 2 more sheets: QKO class 1, QKO class 2]
