# Supplementary material for: The nuclear periphery confers repression on H3K9me2-marked genes and transposons to shape cell fate
Source: bioRxiv. 2024 Jul 11:2024.07.08.602542. Preprint. [Version 1] doi: 10.1101/2024.07.08.602542 (PMC11257442; doi:10.1101/2024.07.08.602542)
Supplement: Supplement 3 — Table S2. Genes differentially expressed in naïve mESCs. [file media-3.xlsx]

## Sheet: summary
Table S2. DESeq2 output for naïve mESCs.

## Sheet: genes DE in LBRKO
Ensembl ID	baseMean	log2FoldChange	lfcSE	stat	pvalue	padj	gene_ID
ENSMUSG00000039110	3.17401	3.7796	1.00009	3.77925	0.000157302	0.00135271	Mycbpap
ENSMUSG00000026344	2.45093	3.48759	1.07064	3.25749	0.00112402	0.00737251	Lypd1
ENSMUSG00000025105	9.58558	3.23784	0.86429	3.74624	0.000179502	0.00152358	Bnc1
ENSMUSG00000043383	4.55725	3.23647	0.978827	3.30648	0.000944755	0.00639271	Or13p4
ENSMUSG00000108900	378.91	3.2323	0.425041	7.60468	2.86e-14	1.27e-12	Ccdc194
ENSMUSG00000084244	4.26765	3.18045	1.05859	3.00444	0.00266072	0.0152891	Gm14020
ENSMUSG00000115564	3.32092	3.14369	0.930609	3.3781	0.000729884	0.00514202	NA
ENSMUSG00000020241	19.0087	3.13118	0.909623	3.44228	0.000576841	0.00420663	Col6a2
ENSMUSG00000098072	3.37097	3.12647	0.657278	4.7567	1.97e-06	2.73e-05	NA
ENSMUSG00000105712	2.80961	3.11816	1.1132	2.80107	0.00509327	0.0261472	Pou5f1-rs4
ENSMUSG00000102744	5.83498	3.1029	0.672951	4.61088	4.01e-06	5.18e-05	NA
ENSMUSG00000109568	11.2674	2.96013	0.747726	3.95885	7.53e-05	0.000705409	NA
ENSMUSG00000115569	5.3612	2.9494	0.995262	2.96344	0.0030422	0.0170869	NA
ENSMUSG00000110195	2.40838	2.94367	1.10657	2.66018	0.00780993	0.036886	Pde2a
ENSMUSG00000025789	28.2649	2.91348	0.444642	6.55241	5.66e-11	1.66e-09	St8sia2
ENSMUSG00000032564	3.24082	2.90771	0.686041	4.23838	2.25e-05	0.000244091	Cpne4
ENSMUSG00000030109	6.33838	2.90472	0.491938	5.90463	3.53e-09	7.93e-08	Slc6a12
ENSMUSG00000000731	243.181	2.89106	0.187148	15.448	7.78e-54	4.73e-51	Aire
ENSMUSG00000000730	7424.04	2.87028	0.10307	27.8478	1.15e-170	3e-166	Dnmt3l
ENSMUSG00000076028	3.48216	2.86874	0.751865	3.8155	0.000135908	0.00118748	Mir669a-3
ENSMUSG00000093460	3.38569	2.83638	0.848587	3.34248	0.000830332	0.00572174	Six3os1
ENSMUSG00000040797	16.1277	2.82575	0.543274	5.20134	1.98e-07	3.3e-06	Iqsec3
ENSMUSG00000024678	30.8294	2.77618	0.907718	3.05842	0.0022251	0.0131351	Ms4a4d
ENSMUSG00000021852	6.02691	2.74138	0.958526	2.86	0.00423648	0.0224859	Slc35f4
ENSMUSG00000108375	3.25619	2.73719	0.977967	2.79886	0.00512841	0.0262864	NA
ENSMUSG00000101268	4.68213	2.70652	0.896284	3.01971	0.00253014	0.0146579	2010310C07Rik
ENSMUSG00000108033	6.27182	2.68449	0.686986	3.90763	9.32e-05	0.000853455	NA
ENSMUSG00000060962	11.3148	2.68133	0.419317	6.39452	1.61e-10	4.42e-09	Dmkn
ENSMUSG00000037440	4.69329	2.6576	0.561028	4.73703	2.17e-06	2.98e-05	Vnn1
ENSMUSG00000087200	4.11538	2.64704	0.956523	2.76736	0.00565121	0.028457	Lrp8os3
ENSMUSG00000006389	2.76374	2.63415	0.865579	3.04322	0.00234062	0.0137118	Mpl
ENSMUSG00000109194	4.83055	2.63111	0.629173	4.18185	2.89e-05	0.00030564	NA
ENSMUSG00000084999	12.2412	2.62822	0.911492	2.88342	0.00393382	0.0211543	NA
ENSMUSG00000038754	7.76828	2.62511	0.958105	2.7399	0.00614583	0.0303588	Elovl3
ENSMUSG00000080594	5.26825	2.62179	0.632206	4.14706	3.37e-05	0.00034907	Mir669h
ENSMUSG00000020102	9.37821	2.6097	0.964054	2.707	0.00678938	0.033057	Slc16a7
ENSMUSG00000030324	4.16795	2.59816	0.789105	3.29254	0.000992879	0.00666008	Rho
ENSMUSG00000074912	5.67285	2.58853	1.01382	2.55323	0.0106729	0.0470273	Gm14207
ENSMUSG00000031551	4.83031	2.56456	0.707409	3.62529	0.000288636	0.00231395	Ido1
ENSMUSG00002076944	3.07088	2.55542	0.8497	3.00744	0.00263459	0.0151723	NA
ENSMUSG00000001494	4.59276	2.54603	0.749705	3.39604	0.000683674	0.00486365	Sost
ENSMUSG00000053747	4.6871	2.53031	0.734992	3.44264	0.000576066	0.00420332	Sox14
ENSMUSG00000105594	9.25356	2.51235	0.480326	5.23052	1.69e-07	2.84e-06	NA
ENSMUSG00000027857	3.62032	2.48637	0.947757	2.62342	0.00870512	0.0401637	Tshb
ENSMUSG00000015981	19.4575	2.46415	0.533902	4.61536	3.92e-06	5.08e-05	Stk32c
ENSMUSG00002075055	3.27537	2.46406	0.884571	2.78559	0.00534296	0.0271942	NA
ENSMUSG00000102461	4.21634	2.45125	0.696406	3.51985	0.000431787	0.00328744	NA
ENSMUSG00000040264	67.8213	2.41014	0.469838	5.12971	2.9e-07	4.71e-06	Gbp2b
ENSMUSG00000010825	35.7788	2.40265	0.273143	8.79629	1.41e-18	1.01e-16	Grid2ip
ENSMUSG00000117943	6.60489	2.39318	0.927407	2.58051	0.0098655	0.0443515	NA
ENSMUSG00000087326	4.47909	2.37818	0.911997	2.60766	0.00911639	0.0415408	NA
ENSMUSG00000103189	9.55772	2.3699	0.367871	6.44222	1.18e-10	3.28e-09	NA
ENSMUSG00000025089	90.1272	2.36645	0.297081	7.96566	1.64e-15	8.53e-14	Gfra1
ENSMUSG00000040205	3.7783	2.36101	0.854174	2.76408	0.00570827	0.0286586	Cuzd1
ENSMUSG00000102212	10.7953	2.33971	0.46519	5.02956	4.92e-07	7.67e-06	NA
ENSMUSG00000031089	9.23566	2.3206	0.73597	3.15312	0.00161538	0.0100175	Slc6a14
ENSMUSG00000004872	4.14519	2.31474	0.6543	3.53774	0.000403563	0.00309761	Pax3
ENSMUSG00000079501	9.82479	2.31053	0.62088	3.72138	0.000198139	0.00166448	Gm5138
ENSMUSG00000028804	49.8208	2.30659	0.272135	8.4759	2.33e-17	1.45e-15	Csmd2
ENSMUSG00000068327	74.8851	2.29707	0.330727	6.94552	3.77e-12	1.27e-10	Tlx2
ENSMUSG00000048206	3.39317	2.2958	0.763675	3.00625	0.00264488	0.0152181	Dnajb8
ENSMUSG00000042386	81.0766	2.28315	0.191137	11.9451	6.89e-33	1.48e-30	Tex13b
ENSMUSG00000097992	5.17324	2.28094	0.783361	2.91174	0.00359424	0.0196923	NA
ENSMUSG00000054764	3.76482	2.26781	0.767688	2.95408	0.00313604	0.0175227	Mtnr1a
ENSMUSG00000062760	20.0332	2.25617	0.383827	5.87807	4.15e-09	9.21e-08	Shisal1
ENSMUSG00002076903	4.23217	2.25478	0.670281	3.36392	0.000768427	0.00536156	NA
ENSMUSG00000074445	4.54258	2.25097	0.575308	3.91264	9.13e-05	0.000837694	Sprr2a3
ENSMUSG00002076276	2.87618	2.25078	0.871702	2.58205	0.00982142	0.0441913	NA
ENSMUSG00000092536	7.90889	2.24876	0.57269	3.92667	8.61e-05	0.000798162	NA
ENSMUSG00000064622	3.69863	2.23997	0.780187	2.87107	0.00409083	0.0218147	Gm22304
ENSMUSG00000071424	66.1124	2.23768	0.342049	6.542	6.07e-11	1.77e-09	Grid2
ENSMUSG00000117538	4.2033	2.23187	0.83435	2.67499	0.00747326	0.0356674	NA
ENSMUSG00000022150	128.891	2.22153	0.197927	11.224	3.11e-29	5.39e-27	Dab2
ENSMUSG00000029816	111.217	2.18842	0.21829	10.0253	1.18e-23	1.29e-21	Gpnmb
ENSMUSG00000103753	5.25735	2.18545	0.751336	2.90875	0.00362881	0.0198363	NA
ENSMUSG00000000385	8.72	2.17711	0.714913	3.04528	0.00232464	0.0136365	Tmprss2
ENSMUSG00000039106	168.406	2.17614	0.468409	4.64582	3.39e-06	4.45e-05	Htr5a
ENSMUSG00000022876	5.50509	2.16183	0.579688	3.7293	0.000192015	0.0016198	Samsn1
ENSMUSG00000033016	33.529	2.16003	0.264545	8.1651	3.21e-16	1.8e-14	Nfatc1
ENSMUSG00000086119	3.91865	2.13673	0.79851	2.67589	0.00745307	0.0355991	NA
ENSMUSG00000120850	26.5629	2.13586	0.534926	3.99281	6.53e-05	0.000622965	NA
ENSMUSG00000103898	4.31773	2.13534	0.822699	2.59553	0.0094445	0.0428182	NA
ENSMUSG00002076473	2.58599	2.11961	0.804774	2.6338	0.00844354	0.0392197	NA
ENSMUSG00000029859	789.222	2.11534	0.173856	12.1672	4.65e-34	1.08e-31	Epha1
ENSMUSG00000077972	2.46402	2.11052	0.813409	2.59467	0.00946827	0.0429124	Mir466f-1
ENSMUSG00000066687	31.6659	2.10674	0.328676	6.40977	1.46e-10	4.02e-09	Zbtb16
ENSMUSG00000085918	6.42518	2.10309	0.473638	4.44029	8.98e-06	0.000107917	Gm13032
ENSMUSG00000016763	14.7609	2.10268	0.342126	6.14594	7.95e-10	1.98e-08	Scube1
ENSMUSG00000074199	21.3161	2.09418	0.341494	6.13239	8.66e-10	2.14e-08	Krtdap
ENSMUSG00000036602	22.9836	2.09302	0.537506	3.89394	9.86e-05	0.000897455	Alx1
ENSMUSG00002075143	3.00054	2.08501	0.713366	2.92278	0.00346925	0.0190838	NA
ENSMUSG00000037621	5.36768	2.07104	0.722223	2.86759	0.00413606	0.0220057	Atoh8
ENSMUSG00000038572	46.8285	2.0701	0.214103	9.66873	4.09e-22	4.01e-20	Bpifb5
ENSMUSG00000102224	5.35133	2.0693	0.561573	3.68483	0.000228858	0.00188567	4930447F24Rik
ENSMUSG00000030110	71.2155	2.05922	0.183869	11.1994	4.11e-29	7.02e-27	Ret
ENSMUSG00000056162	3.05775	2.05473	0.671694	3.05903	0.00222053	0.0131193	Cndp1
ENSMUSG00000071604	96.4604	2.04808	0.18159	11.2786	1.67e-29	2.98e-27	Entrep1
ENSMUSG00000089796	7.65691	2.04609	0.558621	3.66274	0.000249527	0.00203485	NA
ENSMUSG00000107567	3.1573	2.0319	0.754438	2.69327	0.00707558	0.0341642	NA
ENSMUSG00000081594	3.10565	2.02321	0.686566	2.94685	0.00321029	0.0178698	NA
ENSMUSG00000108633	6.15889	2.01872	0.565621	3.56904	0.000358297	0.00279279	NA
ENSMUSG00000025838	377.381	2.01719	0.0791225	25.4945	2.27e-143	1.48e-139	Pramel6
ENSMUSG00000051375	3066.9	2.01522	0.121528	16.5824	9.34e-62	7.63e-59	Pcdh1
ENSMUSG00000015093	4.44992	2.0136	0.619843	3.24856	0.00115991	0.00756806	Clic3
ENSMUSG00000091890	9.8099	2.01066	0.783362	2.5667	0.0102671	0.0456545	NA
ENSMUSG00000028661	95.497	2.00828	0.582963	3.44496	0.000571144	0.00417206	Epha8
ENSMUSG00000026167	11.3585	1.99799	0.439923	4.54168	5.58e-06	6.99e-05	Wnt10a
ENSMUSG00000076959	3.87051	1.99749	0.752424	2.65475	0.00793681	0.0373798	Mir669l
ENSMUSG00000108093	4.37472	1.99535	0.55801	3.57584	0.000349104	0.00273172	NA
ENSMUSG00000029661	37.3112	1.98971	0.358047	5.55714	2.74e-08	5.35e-07	Col1a2
ENSMUSG00000076396	14.7407	1.98422	0.482375	4.11344	3.9e-05	0.000397107	Mir667
ENSMUSG00000035187	4.71896	1.98047	0.699863	2.82979	0.0046578	0.02424	Nkx6-1
ENSMUSG00000085170	5.07699	1.97157	0.606637	3.24999	0.00115408	0.00753568	NA
ENSMUSG00000079012	32.0945	1.96664	0.419736	4.68543	2.79e-06	3.75e-05	Serpina3m
ENSMUSG00000098678	68.8598	1.95597	0.198585	9.84957	6.88e-23	7.06e-21	Mroh6
ENSMUSG00000022952	80.9801	1.94983	0.220322	8.84991	8.76e-19	6.43e-17	Runx1
ENSMUSG00000023868	27.5373	1.94742	0.263655	7.38625	1.51e-13	6.21e-12	Pde10a
ENSMUSG00000029135	292.69	1.94576	0.165587	11.7507	7e-32	1.4e-29	Fosl2
ENSMUSG00000042812	7.72377	1.94499	0.613217	3.17178	0.00151505	0.00950579	Foxf1
ENSMUSG00000027221	45.1616	1.94347	0.617952	3.14502	0.00166075	0.0102575	Chst1
ENSMUSG00000020052	10.0825	1.94202	0.754533	2.5738	0.0100589	0.0450043	Ascl1
ENSMUSG00000029348	131.873	1.93118	0.14136	13.6615	1.73e-42	6.44e-40	Asphd2
ENSMUSG00000014164	65.4931	1.92538	0.283635	6.78822	1.14e-11	3.62e-10	Klhl3
ENSMUSG00000027485	7.59837	1.92255	0.518607	3.70714	0.000209615	0.00174686	Bpifb1
ENSMUSG00000040666	5.86577	1.91883	0.734487	2.61248	0.00898883	0.0411243	Sh3bgr
ENSMUSG00000078060	5.78839	1.91713	0.688	2.78653	0.00532762	0.0271214	Mir466l
ENSMUSG00000030093	10.4575	1.91634	0.444211	4.31403	1.6e-05	0.000181474	Wnt7a
ENSMUSG00000104943	4.5305	1.91027	0.73537	2.59769	0.00938529	0.0425901	NA
ENSMUSG00000086981	10.6241	1.9001	0.339392	5.59855	2.16e-08	4.29e-07	NA
ENSMUSG00000120849	3.38842	1.89207	0.628486	3.01052	0.00260801	0.0150556	NA
ENSMUSG00000038193	6.13922	1.89044	0.547222	3.45461	0.00055109	0.00404794	Hand2
ENSMUSG00000031962	77.5408	1.88936	0.335085	5.63845	1.72e-08	3.47e-07	Cdh15
ENSMUSG00002075159	3.56461	1.8877	0.65416	2.88568	0.00390565	0.0210461	NA
ENSMUSG00000119803	6.68197	1.88551	0.542909	3.47298	0.000514718	0.00381531	Mir669k
ENSMUSG00000032231	369.555	1.88539	0.112382	16.7766	3.62e-63	3.16e-60	Anxa2
ENSMUSG00000040935	13.6564	1.88205	0.453801	4.14731	3.36e-05	0.000348963	Padi6
ENSMUSG00000032528	17.9467	1.8812	0.310998	6.04891	1.46e-09	3.46e-08	Vipr1
ENSMUSG00000116305	11.4323	1.87797	0.509959	3.6826	0.000230872	0.00189979	NA
ENSMUSG00000086746	5.26494	1.87433	0.693313	2.70343	0.0068627	0.0333538	Gm15222
ENSMUSG00000107961	3.06576	1.86648	0.712913	2.61811	0.0088419	0.040637	NA
ENSMUSG00000001025	118.849	1.8659	0.161837	11.5295	9.37e-31	1.8e-28	S100a6
ENSMUSG00000107706	8.95579	1.86198	0.546015	3.41013	0.000649315	0.00465723	NA
ENSMUSG00000076316	6.18414	1.8598	0.612372	3.03704	0.00238913	0.0139679	Mir673
ENSMUSG00000050092	5.46245	1.85952	0.535014	3.47564	0.000509628	0.00378653	Sprr2b
ENSMUSG00000000567	12.2514	1.85265	0.561822	3.29757	0.000975257	0.00656472	Sox9
ENSMUSG00000112249	3.82418	1.84711	0.647029	2.85475	0.00430704	0.0227818	Gm30262
ENSMUSG00000029860	2058.67	1.83661	0.0807695	22.7389	1.85e-114	4.84e-111	Zyx
ENSMUSG00000023484	606.325	1.83598	0.157842	11.6317	2.84e-31	5.59e-29	Prph
ENSMUSG00000086339	4.0505	1.83426	0.722738	2.53793	0.011151	0.0486828	NA
ENSMUSG00000040322	182.343	1.83363	0.238042	7.70297	1.33e-14	6.2e-13	Slc25a24
ENSMUSG00000033249	45.8061	1.83328	0.197883	9.26446	1.96e-20	1.65e-18	Hsf4
ENSMUSG00000027861	18.0678	1.82717	0.295672	6.17971	6.42e-10	1.62e-08	Casq2
ENSMUSG00000107528	4.28014	1.82051	0.612752	2.97104	0.00296788	0.0167486	NA
ENSMUSG00000020205	94.779	1.81994	0.219424	8.29417	1.09e-16	6.47e-15	Phlda1
ENSMUSG00000084804	4.72384	1.81719	0.552151	3.2911	0.000997955	0.00668653	1700095J12Rik
ENSMUSG00000021381	27.0568	1.81649	0.302876	5.99746	2e-09	4.65e-08	Barx1
ENSMUSG00000107225	10.197	1.80372	0.637186	2.83075	0.0046439	0.0241917	NA
ENSMUSG00000029279	46.4909	1.79744	0.313634	5.73101	9.98e-09	2.1e-07	Brdt
ENSMUSG00000025839	133.796	1.79696	0.14947	12.0222	2.72e-33	6.02e-31	Pramel7
ENSMUSG00000054556	12.0033	1.79327	0.424093	4.22849	2.35e-05	0.000253811	Gm4876
ENSMUSG00000117546	7.98677	1.78987	0.533596	3.35436	0.000795499	0.00551953	NA
ENSMUSG00000077287	4.17748	1.78938	0.658022	2.71933	0.00654148	0.031975	Gm25763
ENSMUSG00000062327	45.9544	1.78032	0.617088	2.88503	0.00391373	0.0210766	T
ENSMUSG00000105264	7.63326	1.77318	0.699885	2.53354	0.0112918	0.0491335	NA
ENSMUSG00000041362	94.4397	1.76743	0.162081	10.9046	1.1e-27	1.68e-25	Shtn1
ENSMUSG00000013846	61.2204	1.76637	0.171178	10.3189	5.79e-25	7.01e-23	St3gal1
ENSMUSG00000045930	7.35302	1.76478	0.49777	3.54538	0.000392054	0.00302169	Clec14a
ENSMUSG00000028360	16.0861	1.76175	0.379334	4.64432	3.41e-06	4.48e-05	Slc44a5
ENSMUSG00000039063	8.65623	1.75078	0.462901	3.78219	0.000155453	0.00133835	Echdc3
ENSMUSG00000032372	8.82694	1.75034	0.468454	3.73642	0.000186658	0.00158073	Plscr2
ENSMUSG00000100622	11.4535	1.74755	0.432116	4.04417	5.25e-05	0.000516423	Gm20379
ENSMUSG00000106045	4.67697	1.74243	0.684571	2.54529	0.0109188	0.0478688	NA
ENSMUSG00000076313	9.792	1.73591	0.535161	3.24371	0.00117982	0.00767883	Mir665
ENSMUSG00000031775	39.4537	1.73478	0.306064	5.66804	1.44e-08	2.96e-07	Pllp
ENSMUSG00000051136	43.6876	1.73167	0.330644	5.23725	1.63e-07	2.76e-06	Ghsr
ENSMUSG00000044217	18.2018	1.72858	0.392126	4.40822	1.04e-05	0.000122827	Aqp5
ENSMUSG00000102973	7.07698	1.72841	0.532627	3.24507	0.00117423	0.00765198	NA
ENSMUSG00000019888	48.905	1.72466	0.252148	6.83985	7.93e-12	2.59e-10	Mgat4c
ENSMUSG00000042498	50.5374	1.72423	0.351377	4.90707	9.24e-07	1.37e-05	Radx
ENSMUSG00000037989	362.189	1.72346	0.133805	12.8804	5.8e-38	1.71e-35	Wnk2
ENSMUSG00000021708	76.3954	1.71658	0.474654	3.61649	0.000298622	0.00238378	Rasgrf2
ENSMUSG00000049709	3.50849	1.71504	0.60659	2.82735	0.00469354	0.0243823	Nlrp10
ENSMUSG00000022383	10.6545	1.71363	0.450456	3.80422	0.00014225	0.00123669	Ppara
ENSMUSG00000120622	7.28788	1.71107	0.654226	2.61541	0.00891204	0.0408374	NA
ENSMUSG00000106980	5.48461	1.71088	0.66352	2.57849	0.00992326	0.0445535	NA
ENSMUSG00000058488	15.4161	1.70852	0.627526	2.72263	0.00647641	0.0317221	Kl
ENSMUSG00000055874	588.488	1.70687	0.144538	11.8092	3.5e-32	7.15e-30	Foxi3
ENSMUSG00000116262	5.73482	1.70628	0.66457	2.5675	0.0102435	0.0455884	NA
ENSMUSG00000106888	6.49751	1.70137	0.530208	3.20888	0.00133253	0.00853882	NA
ENSMUSG00000051207	14.8843	1.69537	0.308239	5.50016	3.79e-08	7.24e-07	Mrgprd
ENSMUSG00000037892	131.595	1.69299	0.367204	4.61048	4.02e-06	5.19e-05	Pcdh18
ENSMUSG00000074063	33.1529	1.69181	0.408401	4.14253	3.43e-05	0.000355049	Osgin1
ENSMUSG00000058153	31.2771	1.68209	0.254955	6.59761	4.18e-11	1.25e-09	Sez6l
ENSMUSG00000034413	82.6082	1.68102	0.183536	9.1591	5.23e-20	4.26e-18	Neurl1b
ENSMUSG00000019944	19.8913	1.6751	0.406658	4.1192	3.8e-05	0.000388365	Rhobtb1
ENSMUSG00000121038	7.96512	1.67154	0.524362	3.18776	0.0014338	0.00909165	NA
ENSMUSG00000089498	12.7684	1.66456	0.523338	3.18065	0.00146944	0.00928866	Gm26359
ENSMUSG00000108379	34.3263	1.66268	0.33854	4.91133	9.05e-07	1.34e-05	A730082K24Rik
ENSMUSG00000106450	4.1793	1.65932	0.648657	2.55809	0.0105249	0.0465399	NA
ENSMUSG00000045326	16.7756	1.65432	0.370295	4.46756	7.91e-06	9.65e-05	Fndc7
ENSMUSG00000037370	16.546	1.65386	0.468548	3.52974	0.000415964	0.0031788	Enpp1
ENSMUSG00000079018	18.1683	1.6498	0.344114	4.79435	1.63e-06	2.3e-05	Ly6c1
ENSMUSG00000017466	48.2042	1.64434	0.215483	7.63095	2.33e-14	1.06e-12	Timp2
ENSMUSG00000103779	14.2235	1.63751	0.387274	4.22829	2.35e-05	0.000253936	NA
ENSMUSG00000031654	183.978	1.63442	0.151083	10.818	2.83e-27	4.2e-25	Cbln1
ENSMUSG00000117840	10.6705	1.63177	0.425021	3.83926	0.000123408	0.00109176	NA
ENSMUSG00002075562	4.8164	1.63074	0.589373	2.76691	0.0056591	0.0284807	NA
ENSMUSG00000032131	19.3747	1.62146	0.290504	5.58154	2.38e-08	4.69e-07	Abcg4
ENSMUSG00000070141	8.98517	1.6214	0.542287	2.98994	0.00279034	0.015908	Mir494
ENSMUSG00000093661	92.2113	1.61932	0.349047	4.63925	3.5e-06	4.59e-05	Eif4e3
ENSMUSG00000070858	25.4111	1.61914	0.323753	5.00116	5.7e-07	8.8e-06	Gm1673
ENSMUSG00000087692	4.67007	1.6186	0.630738	2.5662	0.0102819	0.0457051	NA
ENSMUSG00000120580	13.0533	1.61731	0.543473	2.97587	0.00292156	0.0165336	Gm35417
ENSMUSG00000086268	5.98111	1.61332	0.517856	3.11539	0.00183702	0.0111669	NA
ENSMUSG00000097385	17.1574	1.61226	0.392668	4.1059	4.03e-05	0.000409169	NA
ENSMUSG00000108120	8.97013	1.60728	0.452047	3.55556	0.000377182	0.00292084	NA
ENSMUSG00000102516	4.99803	1.60255	0.614167	2.60931	0.00907256	0.0414132	NA
ENSMUSG00000048142	393.924	1.60059	0.148311	10.7921	3.75e-27	5.48e-25	Nat8l
ENSMUSG00000118061	89.4047	1.59996	0.317539	5.03864	4.69e-07	7.35e-06	Rbfaos
ENSMUSG00000062591	151.527	1.59971	0.171943	9.30369	1.36e-20	1.17e-18	Tubb4a
ENSMUSG00000073002	3.95371	1.59953	0.541533	2.95371	0.0031398	0.0175372	Vamp5
ENSMUSG00000068957	7.55715	1.59878	0.600381	2.66294	0.00774618	0.036691	4930589L23Rik
ENSMUSG00000108210	7.2735	1.59874	0.505666	3.16165	0.00156877	0.00978181	NA
ENSMUSG00000071537	72.9008	1.59729	0.260999	6.1199	9.36e-10	2.29e-08	Klrg2
ENSMUSG00000030748	59.6259	1.59546	0.184193	8.6619	4.64e-18	3.19e-16	Il4ra
ENSMUSG00000044456	53.0194	1.59481	0.252505	6.31595	2.69e-10	7.19e-09	Rin3
ENSMUSG00000031595	55.7529	1.59364	0.237566	6.70818	1.97e-11	6.12e-10	Pdgfrl
ENSMUSG00000107497	9.94387	1.5927	0.494795	3.2189	0.00128682	0.00828244	NA
ENSMUSG00000097426	5.12379	1.59243	0.575334	2.76785	0.00564281	0.0284381	NA
ENSMUSG00000029361	1818.81	1.59144	0.110831	14.3591	9.35e-47	4.07e-44	Nos1
ENSMUSG00000024215	3.80529	1.59105	0.618858	2.57095	0.010142	0.0452291	Spdef
ENSMUSG00000031661	173.42	1.58808	0.141655	11.2109	3.6e-29	6.2e-27	Nkd1
ENSMUSG00000049521	339.865	1.58721	0.116301	13.6474	2.09e-42	7.7e-40	Cdc42ep1
ENSMUSG00000114356	5.8232	1.58678	0.597546	2.65549	0.0079193	0.0373149	NA
ENSMUSG00000032487	51.4309	1.58424	0.340099	4.65818	3.19e-06	4.23e-05	Ptgs2
ENSMUSG00000001510	17.4545	1.57989	0.336309	4.69774	2.63e-06	3.55e-05	Dlx3
ENSMUSG00000109873	15.8342	1.5785	0.502117	3.1437	0.00166828	0.0102943	NA
ENSMUSG00000114433	5.41408	1.576	0.60767	2.59351	0.00950025	0.0430275	NA
ENSMUSG00000023886	5.95555	1.57585	0.616007	2.55816	0.0105227	0.0465378	Smoc2
ENSMUSG00000001249	250.708	1.57503	0.169774	9.27717	1.74e-20	1.48e-18	Hpn
ENSMUSG00000051652	156.185	1.57367	0.251193	6.26477	3.73e-10	9.75e-09	Lrrc3
ENSMUSG00000038203	4.63893	1.57264	0.596386	2.63694	0.00836569	0.0389273	Hoxa13
ENSMUSG00000034612	108.001	1.57042	0.183201	8.57215	1.02e-17	6.58e-16	Chst11
ENSMUSG00000010080	31.7779	1.57021	0.570577	2.75196	0.00592392	0.0295023	Epn3
ENSMUSG00002075467	3.64152	1.56714	0.608662	2.57473	0.010032	0.0449299	NA
ENSMUSG00000031853	51.9875	1.56623	0.371443	4.2166	2.48e-05	0.000266245	Map3k21
ENSMUSG00000039683	30.4268	1.5636	0.348901	4.48149	7.41e-06	9.09e-05	Sdk1
ENSMUSG00000006200	79.9344	1.56192	0.197152	7.92244	2.33e-15	1.19e-13	Rhox6
ENSMUSG00000046387	13.9899	1.56148	0.51681	3.02139	0.00251618	0.0145997	Pcdhb17
ENSMUSG00000048373	273.759	1.55709	0.268305	5.80342	6.5e-09	1.4e-07	Fgfbp1
ENSMUSG00000092035	7401.18	1.55254	0.277375	5.59724	2.18e-08	4.31e-07	Peg10
ENSMUSG00000051401	71.4795	1.55185	0.320252	4.84572	1.26e-06	1.81e-05	Kctd16
ENSMUSG00000034845	187.197	1.55148	0.127536	12.165	4.77e-34	1.09e-31	Plvap
ENSMUSG00000072900	19.3447	1.55115	0.41259	3.75954	0.000170229	0.00145384	Mir540
ENSMUSG00000060808	8.35718	1.54924	0.556288	2.78496	0.00535343	0.0272369	NA
ENSMUSG00000046961	7.49666	1.54897	0.543652	2.84919	0.00438301	0.0230949	Gpr156
ENSMUSG00000064590	7.50226	1.54703	0.477382	3.24066	0.00119254	0.00774616	Gm22301
ENSMUSG00000085795	80.3466	1.54683	0.291219	5.31159	1.09e-07	1.92e-06	Zfp703
ENSMUSG00000065657	4.36344	1.54682	0.5819	2.65823	0.00785521	0.0370864	Gm25337
ENSMUSG00000030519	114.033	1.54626	0.144391	10.7088	9.26e-27	1.3e-24	Apba2
ENSMUSG00000000732	465.391	1.54245	0.148608	10.3793	3.08e-25	3.8e-23	Icosl
ENSMUSG00000040856	103.628	1.54135	0.285248	5.40354	6.53e-08	1.2e-06	Dlk1
ENSMUSG00000079584	1113.08	1.5408	0.155862	9.88572	4.8e-23	4.98e-21	Tm9sf5
ENSMUSG00000023927	773.506	1.54062	0.102132	15.0846	2.05e-51	1.14e-48	Satb1
ENSMUSG00000052271	52.4633	1.54016	0.211039	7.298	2.92e-13	1.14e-11	Bhlha15
ENSMUSG00000052616	14.6214	1.53685	0.479566	3.20466	0.00135222	0.00864595	Terb1
ENSMUSG00000113907	6.40385	1.53316	0.58566	2.61783	0.00884916	0.0406446	NA
ENSMUSG00000043079	38.7835	1.53133	0.305603	5.01085	5.42e-07	8.4e-06	Synpo
ENSMUSG00000040627	20.8101	1.52995	0.350476	4.36535	1.27e-05	0.000146993	Aicda
ENSMUSG00000021838	129.911	1.5298	0.222662	6.87051	6.4e-12	2.1e-10	Samd4
ENSMUSG00000110486	8.91501	1.52916	0.489856	3.12165	0.00179839	0.0109641	NA
ENSMUSG00000000416	250.733	1.52801	0.171653	8.90174	5.5e-19	4.16e-17	Cttnbp2
ENSMUSG00000023328	21.8456	1.52765	0.403911	3.78215	0.000155478	0.00133835	Ache
ENSMUSG00000106676	5.74073	1.5255	0.562895	2.7101	0.0067263	0.0327804	NA
ENSMUSG00000042448	10.2716	1.52253	0.535388	2.84379	0.00445799	0.0234192	Hoxd1
ENSMUSG00000000739	39.3509	1.52057	0.215428	7.05839	1.68e-12	5.9e-11	Sult5a1
ENSMUSG00000068551	943.243	1.51697	0.107588	14.0997	3.81e-45	1.53e-42	Zfp467
ENSMUSG00000030170	149.986	1.51187	0.251016	6.02301	1.71e-09	4.01e-08	Wnt5b
ENSMUSG00000056069	8.80185	1.50702	0.563905	2.67248	0.00752931	0.0358379	Otulinl
ENSMUSG00000118257	15.8689	1.50701	0.542282	2.77901	0.00545244	0.0276599	NA
ENSMUSG00000027217	17.5541	1.50329	0.293585	5.12047	3.05e-07	4.93e-06	Tspan18
ENSMUSG00000085110	9.58283	1.50212	0.445919	3.3686	0.000755503	0.00528523	NA
ENSMUSG00000026305	538.416	1.50068	0.11085	13.5379	9.34e-42	3.3e-39	Lrrfip1
ENSMUSG00000089647	5.57996	1.4989	0.547879	2.73582	0.00622254	0.0306649	Gm2245
ENSMUSG00000049571	20.1686	1.49713	0.317962	4.70851	2.5e-06	3.38e-05	Cfap46
ENSMUSG00000031391	122.833	1.49482	0.190418	7.8502	4.15e-15	2.05e-13	L1cam
ENSMUSG00000048899	157.483	1.49461	0.188389	7.93362	2.13e-15	1.09e-13	Rimkla
ENSMUSG00000097736	3.89579	1.4939	0.543151	2.75043	0.00595173	0.0295901	9530059O14Rik
ENSMUSG00000058975	5.46054	1.48796	0.558128	2.66597	0.00767655	0.0364216	Kcnc1
ENSMUSG00000022229	39.4619	1.48723	0.218714	6.7999	1.05e-11	3.36e-10	Atp12a
ENSMUSG00000031129	8.40315	1.48638	0.496772	2.99207	0.00277091	0.0158145	Slc9a9
ENSMUSG00000121070	11.6192	1.47984	0.362094	4.08689	4.37e-05	0.000438041	NA
ENSMUSG00000041309	337.737	1.47863	0.15343	9.63715	5.57e-22	5.36e-20	Nkx6-2
ENSMUSG00000107443	4.3681	1.47799	0.553268	2.67138	0.00755412	0.0359374	NA
ENSMUSG00000052373	100.015	1.47513	0.240825	6.12533	9.05e-10	2.23e-08	Mpp3
ENSMUSG00000079550	9.73563	1.47428	0.480453	3.06851	0.00215126	0.0127568	Mpp4
ENSMUSG00000054934	14.5774	1.4735	0.440784	3.34292	0.000829025	0.00571575	Kcnmb4
ENSMUSG00000033343	223.055	1.4733	0.0857985	17.1716	4.33e-66	4.93e-63	Magea4
ENSMUSG00000073598	72.9721	1.47233	0.270586	5.44126	5.29e-08	9.85e-07	Smim33
ENSMUSG00000070532	22.7272	1.46915	0.339406	4.32859	1.5e-05	0.000170998	Ccdc190
ENSMUSG00000051243	108.703	1.46899	0.197178	7.45006	9.33e-14	3.92e-12	Islr2
ENSMUSG00000055407	518.407	1.46868	0.0826541	17.769	1.23e-70	1.69e-67	Map6
ENSMUSG00000031075	12.7171	1.46637	0.453316	3.23477	0.00121741	0.00789007	Ano1
ENSMUSG00000047394	12.521	1.46597	0.416513	3.51962	0.000432168	0.00328918	Odf3b
ENSMUSG00000035615	29.9233	1.46253	0.320629	4.56142	5.08e-06	6.42e-05	Frmpd1
ENSMUSG00000080657	18.7755	1.46226	0.366216	3.9929	6.53e-05	0.000622939	Mir669i
ENSMUSG00000024330	24.0201	1.46024	0.427264	3.41766	0.00063161	0.00454738	Col11a2
ENSMUSG00000020681	136.647	1.45881	0.178744	8.16145	3.31e-16	1.85e-14	Ace
ENSMUSG00000116571	7.28958	1.45822	0.501743	2.90631	0.00365717	0.0199538	NA
ENSMUSG00000071341	14.3232	1.45678	0.460187	3.16562	0.00154751	0.00967391	Egr4
ENSMUSG00000091475	14.2186	1.45159	0.413125	3.51367	0.000441961	0.00334716	Cerox1
ENSMUSG00000115833	5.82536	1.44402	0.505812	2.85485	0.00430573	0.0227795	NA
ENSMUSG00000032511	21.4768	1.43759	0.361281	3.97913	6.92e-05	0.000654422	Scn5a
ENSMUSG00000067292	14.4858	1.43746	0.542149	2.65141	0.00801556	0.037687	NA
ENSMUSG00000084205	10.8855	1.43736	0.421512	3.41001	0.000649601	0.00465799	NA
ENSMUSG00000031438	288.282	1.43402	0.126822	11.3074	1.21e-29	2.19e-27	Rnf128
ENSMUSG00000022090	109.679	1.43392	0.185157	7.74436	9.61e-15	4.6e-13	Pdlim2
ENSMUSG00000029797	93.5639	1.4329	0.253679	5.64847	1.62e-08	3.29e-07	Sspo
ENSMUSG00000112741	20.0001	1.43231	0.566185	2.52975	0.0114142	0.0496056	NA
ENSMUSG00000028841	77.5709	1.43194	0.19752	7.24962	4.18e-13	1.59e-11	Cnksr1
ENSMUSG00000041805	125.102	1.42995	0.150939	9.4737	2.7e-21	2.46e-19	Pramel1
ENSMUSG00000020435	21.3497	1.42888	0.312004	4.57968	4.66e-06	5.92e-05	Osbp2
ENSMUSG00000046862	835.147	1.42794	0.1415	10.0915	6.02e-24	6.73e-22	Pramel12
ENSMUSG00000032549	222.898	1.42668	0.174427	8.17925	2.86e-16	1.62e-14	Rab6b
ENSMUSG00000004044	1540.7	1.42525	0.119426	11.9341	7.86e-33	1.67e-30	Cavin1
ENSMUSG00000040136	85.1398	1.42114	0.233404	6.08874	1.14e-09	2.75e-08	Abcc8
ENSMUSG00000084854	5.77016	1.42042	0.495518	2.86655	0.00414977	0.0220616	Gm12678
ENSMUSG00000107688	7.09647	1.41859	0.491789	2.88456	0.00391961	0.0211027	NA
ENSMUSG00000030074	15.1745	1.41804	0.419245	3.38237	0.000718621	0.00507498	Gxylt2
ENSMUSG00000061186	3488.72	1.41725	0.0581785	24.3604	4.5e-131	1.96e-127	Sfmbt2
ENSMUSG00000042510	147.923	1.41725	0.341378	4.15155	3.3e-05	0.00034351	AA986860
ENSMUSG00000043822	95.6012	1.4171	0.136852	10.355	3.97e-25	4.87e-23	Adamtsl5
ENSMUSG00000055958	7.46934	1.41691	0.533056	2.6581	0.00785832	0.0370944	NA
ENSMUSG00000004631	148.212	1.41381	0.196978	7.17751	7.1e-13	2.61e-11	Sgce
ENSMUSG00000118462	18.4039	1.4131	0.291493	4.84779	1.25e-06	1.79e-05	LOC100040019
ENSMUSG00000030208	1353.32	1.41104	0.0928803	15.192	3.99e-52	2.27e-49	Emp1
ENSMUSG00000115161	28.4952	1.40932	0.347768	4.05248	5.07e-05	0.000499922	NA
ENSMUSG00000029669	37.8581	1.40853	0.206395	6.82442	8.83e-12	2.87e-10	Tspan12
ENSMUSG00000104415	7.35147	1.40455	0.53129	2.64366	0.0082014	0.0383711	NA
ENSMUSG00000065501	14.8511	1.40425	0.463381	3.03044	0.00244202	0.0142261	Mir335
ENSMUSG00000021624	93.7623	1.40104	0.225704	6.20741	5.39e-10	1.37e-08	Cd180
ENSMUSG00000048251	216.403	1.40079	0.224713	6.23366	4.56e-10	1.18e-08	Bcl11b
ENSMUSG00000106944	11.8957	1.39839	0.369197	3.78766	0.000152072	0.00131334	NA
ENSMUSG00000017950	38.5459	1.39832	0.201216	6.94934	3.67e-12	1.24e-10	Hnf4a
ENSMUSG00000034258	335.119	1.39764	0.182208	7.67057	1.71e-14	7.91e-13	Flvcr2
ENSMUSG00000042684	155.59	1.39509	0.151279	9.22196	2.92e-20	2.42e-18	Npl
ENSMUSG00000026452	12.8718	1.39342	0.436247	3.1941	0.00140265	0.0089291	Syt2
ENSMUSG00000034063	32.0655	1.39339	0.342004	4.0742	4.62e-05	0.000460689	4930590J08Rik
ENSMUSG00000063142	28.1249	1.39276	0.404818	3.44047	0.000580698	0.00423136	Kcnma1
ENSMUSG00000103216	10.0065	1.3921	0.493701	2.81971	0.00480665	0.0248761	NA
ENSMUSG00000021835	212.621	1.38423	0.37543	3.68706	0.000226858	0.00187324	Bmp4
ENSMUSG00000043668	171.113	1.38383	0.170872	8.09862	5.56e-16	3.05e-14	Tox3
ENSMUSG00000039296	4.92346	1.383	0.546989	2.52839	0.0114587	0.0497188	Spdye4a
ENSMUSG00000060260	345.781	1.38187	0.132345	10.4414	1.6e-25	2.03e-23	Pwwp2b
ENSMUSG00000109713	19.6709	1.38184	0.419702	3.29243	0.000993244	0.00666008	Pvrig
ENSMUSG00000022584	7.49588	1.38145	0.355097	3.89036	0.000100097	0.000908587	Ly6c2
ENSMUSG00000085133	62.3291	1.38055	0.240525	5.73973	9.48e-09	2e-07	NA
ENSMUSG00000041120	11.3141	1.3793	0.408995	3.37241	0.000745141	0.00523326	Nbl1
ENSMUSG00000057967	18.4898	1.37293	0.327036	4.1981	2.69e-05	0.00028695	Fgf18
ENSMUSG00000073805	83.2961	1.37265	0.237065	5.79017	7.03e-09	1.51e-07	Insyn2a
ENSMUSG00000022809	12.5521	1.37138	0.337478	4.06361	4.83e-05	0.000478827	Nr1i2
ENSMUSG00000107628	6.37231	1.37036	0.51867	2.64206	0.00824028	0.0384806	NA
ENSMUSG00000108084	38.6158	1.36565	0.333399	4.09615	4.2e-05	0.000423991	Gm7932
ENSMUSG00000029423	99.4901	1.36494	0.124851	10.9326	8.05e-28	1.25e-25	Piwil1
ENSMUSG00000120319	8.46326	1.36254	0.492613	2.76594	0.00567597	0.0285392	NA
ENSMUSG00000107094	21.1768	1.36174	0.425533	3.20008	0.00137387	0.00876296	NA
ENSMUSG00000040987	12.9732	1.36147	0.351186	3.87678	0.00010585	0.000953543	Mill2
ENSMUSG00000120624	5.44717	1.36112	0.514904	2.64345	0.0082065	0.0383777	NA
ENSMUSG00000090685	11.9931	1.36073	0.472213	2.8816	0.00395657	0.0212467	Atp6v1fnb
ENSMUSG00000029999	50.9428	1.36051	0.184724	7.36508	1.77e-13	7.18e-12	Tgfa
ENSMUSG00000107478	11.3649	1.35975	0.325595	4.17618	2.96e-05	0.000312588	NA
ENSMUSG00000114270	6.99838	1.35972	0.460075	2.95543	0.0031223	0.017458	NA
ENSMUSG00000033420	128.988	1.35478	0.164061	8.2578	1.48e-16	8.66e-15	Antxr1
ENSMUSG00000030905	48.2417	1.35424	0.294498	4.59847	4.26e-06	5.45e-05	Crym
ENSMUSG00000107875	10.4433	1.35129	0.44665	3.02538	0.00248323	0.0144244	Gm16630
ENSMUSG00000055866	85.4027	1.34972	0.216521	6.23364	4.56e-10	1.18e-08	Per2
ENSMUSG00000020901	34.1987	1.34801	0.350965	3.84087	0.000122597	0.00108679	Pik3r5
ENSMUSG00000035900	390.38	1.34617	0.111684	12.0534	1.86e-33	4.16e-31	Gramd4
ENSMUSG00000121057	7.46735	1.34512	0.515583	2.60892	0.00908271	0.0414379	NA
ENSMUSG00000021536	39.2201	1.34473	0.264964	5.07515	3.87e-07	6.17e-06	Adcy2
ENSMUSG00000111533	17.8055	1.34312	0.39927	3.36393	0.000768401	0.00536156	NA
ENSMUSG00000020178	14.6853	1.34252	0.439729	3.05305	0.00226526	0.013342	Adora2a
ENSMUSG00000056600	17.1826	1.33937	0.341254	3.92486	8.68e-05	0.000803044	Or2h2
ENSMUSG00000031788	182.432	1.33895	0.157589	8.49647	1.95e-17	1.22e-15	Kifc3
ENSMUSG00000074785	83.2097	1.3388	0.173325	7.72425	1.13e-14	5.32e-13	Plxnc1
ENSMUSG00000120963	8.91753	1.33657	0.504896	2.64721	0.00811585	0.0380763	Gm53207
ENSMUSG00000097248	112.826	1.33602	0.184428	7.24412	4.35e-13	1.65e-11	Gm2694
ENSMUSG00000022639	40.3685	1.33588	0.236047	5.6594	1.52e-08	3.1e-07	NA
ENSMUSG00000047793	760.077	1.33205	0.169166	7.87419	3.43e-15	1.72e-13	Sned1
ENSMUSG00000058420	28.736	1.32818	0.442406	3.00217	0.00268059	0.0153897	Syt17
ENSMUSG00000003545	286.361	1.32803	0.441614	3.00723	0.00263644	0.0151795	Fosb
ENSMUSG00000029675	21.4501	1.32675	0.386024	3.43696	0.000588285	0.00427459	Eln
ENSMUSG00000030123	174.135	1.32655	0.160013	8.29027	1.13e-16	6.66e-15	Plxnd1
ENSMUSG00000018217	42.4208	1.32617	0.470128	2.82086	0.00478949	0.0248036	Pmp22
ENSMUSG00000034968	6.79823	1.32479	0.405484	3.26717	0.00108629	0.00716636	Lbx2
ENSMUSG00000120059	21.3505	1.32355	0.371544	3.5623	0.000367618	0.00285524	NA
ENSMUSG00000036523	137.039	1.32332	0.181452	7.29297	3.03e-13	1.18e-11	Greb1
ENSMUSG00000006221	36.3299	1.32292	0.207517	6.37497	1.83e-10	4.98e-09	Hspb7
ENSMUSG00000077025	20.9968	1.32024	0.403313	3.27349	0.00106229	0.00703287	Mir493
ENSMUSG00000032548	216.4	1.31957	0.099121	13.3128	1.95e-40	6.38e-38	Slco2a1
ENSMUSG00000034177	30.2943	1.31864	0.349448	3.77349	0.000160983	0.00138255	Rnf43
ENSMUSG00000031070	48.9326	1.3182	0.163402	8.06722	7.19e-16	3.92e-14	Mrgprf
ENSMUSG00000074364	183.128	1.31731	0.122467	10.7564	5.53e-27	7.94e-25	Ehd2
ENSMUSG00000041482	44.1547	1.3157	0.294653	4.46525	8e-06	9.73e-05	Piezo2
ENSMUSG00000054555	10.7627	1.31468	0.442566	2.97059	0.00297224	0.0167696	Adam12
ENSMUSG00000051855	7107.22	1.31429	0.132344	9.93086	3.06e-23	3.21e-21	Mest
ENSMUSG00000037679	922.005	1.31386	0.0720173	18.2437	2.32e-74	3.57e-71	Inf2
ENSMUSG00000105534	9.83798	1.31244	0.445844	2.94373	0.00324286	0.0180051	NA
ENSMUSG00000046714	21.2396	1.31191	0.210546	6.23097	4.64e-10	1.19e-08	Foxc2
ENSMUSG00000106158	7.26801	1.31013	0.518584	2.52636	0.0115251	0.0499268	NA
ENSMUSG00000112770	20.4286	1.30945	0.337357	3.88148	0.000103821	0.000938806	NA
ENSMUSG00000021959	112.897	1.30822	0.238392	5.48766	4.07e-08	7.72e-07	Lats2
ENSMUSG00000037541	59.0043	1.30625	0.29461	4.43381	9.26e-06	0.000110753	Shank2
ENSMUSG00000043460	21.721	1.30428	0.447492	2.91464	0.00356103	0.0195393	Elfn2
ENSMUSG00000106320	15.1013	1.30341	0.451342	2.88786	0.00387871	0.0209354	NA
ENSMUSG00000030345	19.0468	1.30329	0.313875	4.15224	3.29e-05	0.000342606	Dyrk4
ENSMUSG00000024619	527.442	1.30242	0.349496	3.72658	0.000194099	0.00163422	Cdx1
ENSMUSG00000107802	11.5926	1.30002	0.489985	2.65317	0.00797387	0.0375314	NA
ENSMUSG00000086712	50.4061	1.29962	0.152607	8.51616	1.65e-17	1.04e-15	Mexis
ENSMUSG00000121075	26.3768	1.29648	0.389033	3.33257	0.000860485	0.00589226	NA
ENSMUSG00000038058	647.523	1.29587	0.170124	7.61723	2.59e-14	1.17e-12	Nod1
ENSMUSG00000046410	176.551	1.2951	0.148299	8.73304	2.48e-18	1.75e-16	Kcnk6
ENSMUSG00000024427	1921.64	1.29479	0.326336	3.96768	7.26e-05	0.000682506	Spry4
ENSMUSG00000083995	7.73622	1.29298	0.457617	2.82547	0.00472107	0.0245011	NA
ENSMUSG00000024479	100.257	1.29126	0.327595	3.94162	8.09e-05	0.000753453	Mal2
ENSMUSG00000047250	11.9003	1.28981	0.498771	2.58599	0.00971011	0.0437507	Ptgs1
ENSMUSG00000098807	12.9159	1.28891	0.501402	2.5706	0.0101522	0.0452669	Mir300
ENSMUSG00000024176	32.5914	1.28824	0.345908	3.72422	0.000195919	0.00164742	Sox8
ENSMUSG00000070570	134.793	1.28478	0.124176	10.3465	4.34e-25	5.31e-23	Slc17a7
ENSMUSG00000025422	50.6424	1.28216	0.199694	6.42059	1.36e-10	3.76e-09	Agap2
ENSMUSG00000027457	34.6147	1.27771	0.370491	3.4487	0.000563294	0.0041274	Snph
ENSMUSG00000044707	234.437	1.27283	0.15016	8.47651	2.32e-17	1.44e-15	Ccnjl
ENSMUSG00000046093	166.849	1.27144	0.212234	5.99076	2.09e-09	4.83e-08	Hpcal4
ENSMUSG00000060470	13.9351	1.27017	0.349093	3.63849	0.00027424	0.00221611	Adgrg3
ENSMUSG00000101009	17.5355	1.26861	0.344434	3.68318	0.000230341	0.00189607	1700108F19Rik
ENSMUSG00000042793	50.5109	1.26854	0.173308	7.31958	2.49e-13	9.86e-12	Lgr6
ENSMUSG00000104078	16.7221	1.26711	0.41261	3.07095	0.00213376	0.012679	NA
ENSMUSG00000018341	38.3136	1.26694	0.364245	3.47828	0.000504651	0.00375452	Il12rb2
ENSMUSG00000064158	22.4856	1.26235	0.371074	3.40187	0.000669275	0.00478012	Izumo1
ENSMUSG00000036856	10.284	1.26138	0.460315	2.74025	0.00613925	0.0303435	Wnt4
ENSMUSG00000017607	12.6225	1.26066	0.428762	2.94022	0.0032798	0.0181913	Tns4
ENSMUSG00000000126	46.1817	1.25782	0.268028	4.69287	2.69e-06	3.62e-05	Wnt9a
ENSMUSG00000102844	18.8741	1.2553	0.391849	3.20354	0.00135749	0.00867112	NA
ENSMUSG00000054484	82.207	1.25337	0.130972	9.56971	1.07e-21	1e-19	Tmem62
ENSMUSG00000032769	189.72	1.25141	0.142436	8.78579	1.55e-18	1.11e-16	Trpa1
ENSMUSG00000053897	26.0489	1.25068	0.442548	2.82608	0.0047121	0.0244696	Slc39a8
ENSMUSG00000052353	215.772	1.24965	0.182876	6.83331	8.3e-12	2.71e-10	Cemip
ENSMUSG00000024027	145.217	1.24736	0.147513	8.45594	2.77e-17	1.71e-15	Glp1r
ENSMUSG00000083728	24.4138	1.24704	0.35743	3.48891	0.000485003	0.00363327	NA
ENSMUSG00000111491	14.4871	1.24681	0.481244	2.5908	0.00957527	0.0432774	NA
ENSMUSG00000032537	63.6255	1.24462	0.227515	5.47048	4.49e-08	8.44e-07	Ephb1
ENSMUSG00000030064	1094.22	1.24462	0.105636	11.7822	4.82e-32	9.7e-30	Frmd4b
ENSMUSG00000034127	30.7427	1.24336	0.26967	4.61068	4.01e-06	5.18e-05	Tspan8
ENSMUSG00000020230	191.042	1.24282	0.144941	8.57466	9.94e-18	6.5e-16	Prmt2
ENSMUSG00000035228	65.0561	1.24051	0.192138	6.45633	1.07e-10	3.01e-09	Ccdc106
ENSMUSG00000033227	40.9937	1.24046	0.252929	4.90436	9.37e-07	1.38e-05	Wnt6
ENSMUSG00000103132	25.6976	1.2399	0.255716	4.84872	1.24e-06	1.79e-05	NA
ENSMUSG00000026207	318.833	1.2391	0.106793	11.6028	3.99e-31	7.78e-29	Speg
ENSMUSG00000035606	28.1331	1.23865	0.232728	5.32233	1.02e-07	1.81e-06	Ky
ENSMUSG00000039232	31.9258	1.23842	0.335539	3.69085	0.000223506	0.00184965	Stx11
ENSMUSG00000033006	28.9875	1.23807	0.347363	3.5642	0.000364972	0.00283806	Sox10
ENSMUSG00000078942	25.2423	1.2378	0.408287	3.03169	0.00243185	0.0141733	Naip6
ENSMUSG00000034224	11.1928	1.23772	0.416165	2.9741	0.00293849	0.0166006	Slc38a8
ENSMUSG00000041992	1150.48	1.23755	0.0938614	13.1849	1.07e-39	3.3e-37	Rapgef5
ENSMUSG00000108049	22.1994	1.2368	0.370867	3.33489	0.000853326	0.00585395	NA
ENSMUSG00000037638	62.9614	1.23627	0.173613	7.12084	1.07e-12	3.83e-11	Zbtb42
ENSMUSG00000040152	752.968	1.23573	0.301274	4.10166	4.1e-05	0.000415129	Thbs1
ENSMUSG00000107599	11.4475	1.2351	0.374161	3.30098	0.000963472	0.00650717	NA
ENSMUSG00000006494	5457.1	1.23455	0.152262	8.10806	5.14e-16	2.83e-14	Pdk1
ENSMUSG00000097615	6.56285	1.23405	0.436435	2.82757	0.00469023	0.02437	Gm2061
ENSMUSG00000103966	8.29346	1.23224	0.393894	3.12836	0.00175782	0.0107555	NA
ENSMUSG00000057060	22.6178	1.23164	0.315833	3.89966	9.63e-05	0.000879873	Slc35f3
ENSMUSG00000012282	24.2928	1.23034	0.385965	3.1877	0.0014341	0.00909165	Wnt8a
ENSMUSG00000024112	71.2662	1.2293	0.272492	4.51132	6.44e-06	7.98e-05	Cacna1h
ENSMUSG00000086894	10.8841	1.22804	0.35215	3.48725	0.000488023	0.00365158	Gm15708
ENSMUSG00000100291	15.9518	1.22801	0.309025	3.97382	7.07e-05	0.000667018	2310069B03Rik
ENSMUSG00000063568	38.1318	1.22745	0.295222	4.1577	3.21e-05	0.000335724	Jazf1
ENSMUSG00000110630	13.3472	1.2234	0.357637	3.42077	0.00062443	0.00450096	NA
ENSMUSG00000108269	60.3893	1.22178	0.304024	4.01868	5.85e-05	0.000567149	NA
ENSMUSG00000000948	4128.7	1.21942	0.190879	6.38846	1.68e-10	4.58e-09	NA
ENSMUSG00000048616	13.9079	1.21808	0.384674	3.16652	0.00154273	0.00965399	Nog
ENSMUSG00000047747	9.93319	1.21598	0.403283	3.0152	0.00256806	0.014848	Rnf150
ENSMUSG00000107008	54.0299	1.21533	0.393573	3.08795	0.00201543	0.0120773	Gm2762
ENSMUSG00000074217	175.11	1.21451	0.166917	7.27613	3.44e-13	1.33e-11	Misp3
ENSMUSG00000025555	950.248	1.21403	0.0751715	16.1502	1.13e-58	8e-56	Farp1
ENSMUSG00000041301	81.1002	1.21012	0.399973	3.0255	0.00248224	0.0144219	Cftr
ENSMUSG00000107300	90.1034	1.21	0.467891	2.58607	0.00970764	0.0437471	NA
ENSMUSG00000001911	237.862	1.20919	0.0986488	12.2575	1.53e-34	3.71e-32	Nfix
ENSMUSG00000089736	16.5153	1.20742	0.373247	3.23492	0.00121677	0.00788789	Tgfbr3l
ENSMUSG00000111504	7.86288	1.20697	0.397837	3.03382	0.00241479	0.0140864	NA
ENSMUSG00000055210	9.04373	1.19934	0.38459	3.11849	0.0018178	0.0110603	Foxd2
ENSMUSG00000026879	112.583	1.19664	0.196433	6.09184	1.12e-09	2.7e-08	Gsn
ENSMUSG00000108258	56.4887	1.19529	0.276829	4.31779	1.58e-05	0.000178721	NA
ENSMUSG00000067786	339.117	1.19486	0.139356	8.57418	9.98e-18	6.51e-16	Nnat
ENSMUSG00000065162	8.72437	1.19454	0.428139	2.79007	0.00526973	0.0268895	Gm23645
ENSMUSG00000006362	15.8826	1.19452	0.31179	3.83118	0.000127532	0.00112179	Cbfa2t3
ENSMUSG00000030098	75.27	1.19164	0.257225	4.6327	3.61e-06	4.72e-05	Grip2
ENSMUSG00000028459	16.7204	1.19117	0.425883	2.79694	0.00515899	0.0263929	Cd72
ENSMUSG00000031880	21.3912	1.19098	0.451567	2.63744	0.00835335	0.0389036	Rrad
ENSMUSG00000066108	26.9113	1.18888	0.324084	3.66842	0.000244057	0.00199698	Muc5b
ENSMUSG00000019850	58.3395	1.18852	0.268567	4.42542	9.63e-06	0.000114418	Tnfaip3
ENSMUSG00000040867	60.7577	1.18837	0.164364	7.2301	4.83e-13	1.81e-11	Begain
ENSMUSG00000053522	18.3863	1.18178	0.327842	3.60474	0.000312465	0.00247389	Lgals7
ENSMUSG00000106858	11.1615	1.18073	0.398988	2.95932	0.00308323	0.0172728	NA
ENSMUSG00000071856	840.335	1.17978	0.258462	4.56463	5e-06	6.34e-05	Mcc
ENSMUSG00000066842	39.2451	1.17948	0.265673	4.4396	9.01e-06	0.000108163	Hmcn1
ENSMUSG00000038132	9.28068	1.17852	0.402752	2.92618	0.00343157	0.0189004	Rbm24
ENSMUSG00000108094	15.2307	1.17777	0.302866	3.88875	0.000100763	0.00091368	Gm31108
ENSMUSG00000109539	16.8897	1.17754	0.408228	2.88451	0.00392019	0.0211027	NA
ENSMUSG00000107640	17.7301	1.17707	0.328434	3.58387	0.000338539	0.00265541	NA
ENSMUSG00000043664	29.9216	1.17659	0.286647	4.10468	4.05e-05	0.000410697	Tmem221
ENSMUSG00000031937	27.662	1.17657	0.278328	4.22727	2.37e-05	0.000254984	Vstm5
ENSMUSG00000001739	35.3666	1.17648	0.355278	3.31142	0.000928224	0.00629512	Cldn15
ENSMUSG00000058831	24.3479	1.17604	0.315516	3.72734	0.000193511	0.00163062	Opn1sw
ENSMUSG00000092216	9.38487	1.17518	0.399127	2.94438	0.00323605	0.0179749	Gm19345
ENSMUSG00000109982	11.7222	1.17451	0.361981	3.24468	0.00117582	0.00766038	NA
ENSMUSG00000031286	6.95329	1.17245	0.444568	2.63727	0.00835764	0.0389036	Glt28d2
ENSMUSG00000121153	20.6776	1.17165	0.378942	3.09189	0.00198886	0.0119483	NA
ENSMUSG00000029601	62.1929	1.17011	0.208699	5.60668	2.06e-08	4.11e-07	Iqcd
ENSMUSG00000076272	12.0714	1.17008	0.437391	2.67514	0.00746987	0.0356663	Mir666
ENSMUSG00002075177	16.9428	1.16868	0.335954	3.47869	0.000503879	0.0037509	NA
ENSMUSG00000068099	49.86	1.16716	0.156806	7.44333	9.82e-14	4.11e-12	Smim45
ENSMUSG00000026509	784.136	1.16665	0.0734315	15.8876	7.73e-57	5.32e-54	Capn2
ENSMUSG00000097729	50.0382	1.1664	0.253264	4.60549	4.11e-06	5.29e-05	NA
ENSMUSG00000116469	92.7707	1.16582	0.240366	4.8502	1.23e-06	1.77e-05	NA
ENSMUSG00000120016	9.36245	1.16527	0.446244	2.61129	0.00902019	0.0412174	NA
ENSMUSG00000029231	35.4188	1.16523	0.25306	4.60455	4.13e-06	5.31e-05	Pdgfra
ENSMUSG00000031028	391.013	1.16315	0.157566	7.38198	1.56e-13	6.39e-12	Tub
ENSMUSG00000018387	19.9228	1.16096	0.269922	4.30109	1.7e-05	0.000190842	Shroom1
ENSMUSG00000101122	12.4168	1.15843	0.402633	2.87714	0.00401301	0.0214786	Gm17971
ENSMUSG00000109452	15.2541	1.15711	0.372592	3.10557	0.00189915	0.0114964	NA
ENSMUSG00000027712	278.776	1.15699	0.0973677	11.8827	1.46e-32	3.02e-30	Anxa5
ENSMUSG00000007279	18.9933	1.15634	0.34442	3.35735	0.000786926	0.0054702	Scube2
ENSMUSG00000118593	11.3212	1.15523	0.457314	2.52612	0.0115331	0.0499506	NA
ENSMUSG00000031502	973.934	1.15474	0.113996	10.1297	4.08e-24	4.62e-22	Col4a1
ENSMUSG00000049939	82.2084	1.15238	0.23297	4.94648	7.56e-07	1.14e-05	Lrrc4
ENSMUSG00000024186	33.0844	1.1518	0.286075	4.02623	5.67e-05	0.000551833	Rgs11
ENSMUSG00000054582	14.9494	1.15065	0.363929	3.16175	0.00156826	0.00978181	Pabpc1l
ENSMUSG00000059974	13.054	1.15053	0.409847	2.80722	0.00499709	0.0257394	Ntm
ENSMUSG00000031503	326.991	1.1492	0.130028	8.83812	9.73e-19	7.11e-17	Col4a2
ENSMUSG00000108282	10.2691	1.14891	0.450313	2.55137	0.0107301	0.0472091	NA
ENSMUSG00000081762	19.3832	1.14866	0.339609	3.38229	0.000718852	0.00507524	NA
ENSMUSG00000121008	14.9223	1.14653	0.322808	3.55175	0.000382677	0.00295902	NA
ENSMUSG00000032554	261.71	1.14437	0.213465	5.36091	8.28e-08	1.49e-06	Trf
ENSMUSG00000071317	28.1743	1.1435	0.273826	4.176	2.97e-05	0.000312719	Bves
ENSMUSG00000033597	129.435	1.14307	0.154678	7.39	1.47e-13	6.05e-12	Caskin1
ENSMUSG00000011148	60.7496	1.14047	0.197396	5.77756	7.58e-09	1.62e-07	Adssl1
ENSMUSG00000033987	155.715	1.14039	0.161458	7.06307	1.63e-12	5.72e-11	Dnah17
ENSMUSG00000030055	22.189	1.14008	0.310973	3.66617	0.000246213	0.00201273	Rab43
ENSMUSG00000028270	136.65	1.13801	0.273759	4.15696	3.23e-05	0.000336685	Gbp2
ENSMUSG00000109570	13.2391	1.13696	0.426646	2.66489	0.00770142	0.0365014	NA
ENSMUSG00000001672	109.354	1.13548	0.175245	6.4794	9.21e-11	2.61e-09	Marveld3
ENSMUSG00000021298	8.2754	1.1354	0.379623	2.99086	0.00278195	0.0158671	Gpr132
ENSMUSG00000076145	14.3625	1.13491	0.421572	2.6921	0.0071004	0.0342588	Mir679
ENSMUSG00000048332	35.2969	1.13387	0.273749	4.14199	3.44e-05	0.00035561	Lhfpl6
ENSMUSG00000097876	23.4526	1.13291	0.382712	2.96022	0.00307417	0.0172339	NA
ENSMUSG00000060275	30.2133	1.13282	0.242371	4.67393	2.95e-06	3.94e-05	Nrg2
ENSMUSG00000097133	69.6908	1.1321	0.307129	3.68608	0.000227736	0.00187931	Gm26628
ENSMUSG00000026614	34.3496	1.13145	0.260929	4.33623	1.45e-05	0.000165666	Slc30a10
ENSMUSG00000046997	89.8269	1.12971	0.161405	6.99924	2.57e-12	8.84e-11	Spsb4
ENSMUSG00000029822	251.782	1.12905	0.121939	9.25917	2.06e-20	1.73e-18	Osbpl3
ENSMUSG00000054013	51.2207	1.12748	0.182719	6.17053	6.81e-10	1.71e-08	Tmem179
ENSMUSG00000108211	33.9241	1.12721	0.299711	3.761	0.000169235	0.00144724	NA
ENSMUSG00000086742	70.3709	1.12677	0.277067	4.06676	4.77e-05	0.000473642	Gm16201
ENSMUSG00000105341	21.4489	1.1266	0.376406	2.99304	0.0027621	0.0157704	NA
ENSMUSG00000026587	87.5343	1.1254	0.307617	3.65845	0.000253742	0.00206717	Astn1
ENSMUSG00000039457	126.352	1.12518	0.209581	5.36871	7.93e-08	1.43e-06	Ppl
ENSMUSG00000032440	91.905	1.12398	0.153926	7.3021	2.83e-13	1.11e-11	Tgfbr2
ENSMUSG00000031298	16.4784	1.12387	0.341645	3.28957	0.00100339	0.00671605	Adgrg2
ENSMUSG00000062743	48.8515	1.1232	0.314819	3.56776	0.00036004	0.0028022	Zfp677
ENSMUSG00000107396	23.9891	1.12298	0.330002	3.40295	0.00066663	0.00476573	4930425L21Rik
ENSMUSG00000052631	12.3102	1.12246	0.407055	2.75752	0.00582413	0.0291106	Sh2d6
ENSMUSG00000063506	75.0972	1.12136	0.219156	5.11675	3.11e-07	5.02e-06	Arhgap22
ENSMUSG00000004902	52.9524	1.12009	0.42444	2.63898	0.00831559	0.0387907	Slc25a18
ENSMUSG00000043496	36.6088	1.11786	0.261329	4.27759	1.89e-05	0.000209531	Tril
ENSMUSG00000047181	32.1352	1.11409	0.240411	4.6341	3.59e-06	4.69e-05	Samd14
ENSMUSG00000079164	36.3553	1.11403	0.374287	2.9764	0.00291657	0.0165196	Tlr5
ENSMUSG00000071176	404.18	1.11395	0.166806	6.67813	2.42e-11	7.42e-10	Arhgef10
ENSMUSG00000070304	251.808	1.11221	0.159804	6.95983	3.41e-12	1.16e-10	Scn2b
ENSMUSG00000039620	79.0516	1.11157	0.22583	4.92216	8.56e-07	1.27e-05	Trmt9b
ENSMUSG00000031112	481.235	1.11086	0.116286	9.55286	1.26e-21	1.18e-19	Stk26
ENSMUSG00000094724	9.50706	1.11074	0.361722	3.07071	0.00213551	0.0126865	Rnaset2b
ENSMUSG00000037962	18.2135	1.1102	0.305479	3.6343	0.000278734	0.00224697	Rflna
ENSMUSG00000035451	27.4508	1.10981	0.346337	3.20443	0.00135332	0.00864874	Foxa1
ENSMUSG00000027199	205.358	1.10833	0.161533	6.86133	6.82e-12	2.24e-10	Gatm
ENSMUSG00000047409	154.232	1.10824	0.163225	6.78964	1.12e-11	3.59e-10	Ctdspl
ENSMUSG00000105503	13.2371	1.10823	0.423805	2.61496	0.00892378	0.0408768	NA
ENSMUSG00000014599	29.901	1.10723	0.265858	4.16473	3.12e-05	0.000327119	Csf1
ENSMUSG00000039963	280.102	1.1069	0.128921	8.58591	9.01e-18	5.95e-16	Ccdc40
ENSMUSG00000115284	14.1218	1.10619	0.435008	2.54293	0.0109928	0.0481447	NA
ENSMUSG00000051844	14.8402	1.10574	0.401163	2.75634	0.00584521	0.0291937	B230319C09Rik
ENSMUSG00000031302	19.1346	1.10475	0.435253	2.53818	0.0111432	0.0486751	Nlgn3
ENSMUSG00000097925	20.099	1.10463	0.406836	2.71517	0.00662408	0.0323304	NA
ENSMUSG00000077980	20.7187	1.10458	0.346632	3.18662	0.00143948	0.00911915	Mir654
ENSMUSG00000070691	73.0974	1.1043	0.165985	6.65298	2.87e-11	8.75e-10	Runx3
ENSMUSG00000095180	2158.95	1.10421	0.288244	3.83081	0.000127722	0.00112308	Rhox5
ENSMUSG00000035852	161.51	1.10378	0.117189	9.41878	4.56e-21	4.1e-19	Misp
ENSMUSG00000071068	55.5426	1.10333	0.182476	6.04647	1.48e-09	3.51e-08	Treml2
ENSMUSG00000103899	63.3544	1.10324	0.332117	3.32183	0.000894281	0.00609496	NA
ENSMUSG00000108536	14.6933	1.10309	0.418712	2.63448	0.00842651	0.0391545	NA
ENSMUSG00000030222	145.523	1.10197	0.264791	4.16168	3.16e-05	0.000330728	Rerg
ENSMUSG00000028782	504.722	1.10111	0.127303	8.64954	5.17e-18	3.52e-16	Adgrb2
ENSMUSG00000030688	306.526	1.10013	0.142717	7.70845	1.27e-14	5.97e-13	Stard10
ENSMUSG00000120074	16.0125	1.0998	0.251601	4.37121	1.24e-05	0.00014342	NA
ENSMUSG00000001864	432.248	1.09915	0.128198	8.57381	1e-17	6.51e-16	Aif1l
ENSMUSG00000102018	34.7211	1.09651	0.288014	3.80713	0.000140591	0.0012239	Iqank1
ENSMUSG00000019838	329.203	1.09595	0.127014	8.62857	6.21e-18	4.17e-16	Slc16a10
ENSMUSG00000064452	57.7231	1.09452	0.235193	4.65372	3.26e-06	4.3e-05	Gm24564
ENSMUSG00000120732	29.8392	1.09422	0.261405	4.18591	2.84e-05	0.000300953	NA
ENSMUSG00000109638	17.9357	1.09313	0.382976	2.85432	0.00431296	0.0228039	NA
ENSMUSG00000049382	836.863	1.09017	0.0867904	12.561	3.46e-36	9.05e-34	Krt8
ENSMUSG00000019124	495.027	1.09007	0.0844588	12.9065	4.14e-38	1.23e-35	Scrn1
ENSMUSG00000040907	1133.82	1.08901	0.0848622	12.8327	1.08e-37	3.09e-35	Atp1a3
ENSMUSG00000015243	1579.46	1.0886	0.110019	9.89461	4.39e-23	4.58e-21	Abca1
ENSMUSG00000039081	27.3883	1.08633	0.329453	3.29738	0.000975902	0.00656738	Zfp503
ENSMUSG00000090582	81.7875	1.0854	0.297682	3.64616	0.000266187	0.00215646	NA
ENSMUSG00000022358	74.2083	1.08494	0.330269	3.28502	0.00101977	0.00679926	Fbxo32
ENSMUSG00000031385	40.7867	1.08288	0.393685	2.75063	0.0059481	0.0295776	Plxnb3
ENSMUSG00000107477	28.9947	1.07976	0.352721	3.06122	0.00220433	0.013039	NA
ENSMUSG00000118448	11.3849	1.07968	0.399267	2.70416	0.00684766	0.0333035	NA
ENSMUSG00000103697	86.1031	1.07885	0.277137	3.89284	9.91e-05	0.000900409	NA
ENSMUSG00000016150	74.9871	1.07746	0.255947	4.20969	2.56e-05	0.00027373	Tenm1
ENSMUSG00000045629	111.778	1.07612	0.136112	7.90618	2.65e-15	1.35e-13	Sh3tc2
ENSMUSG00000048217	24.6194	1.07554	0.260798	4.12402	3.72e-05	0.000381664	Nags
ENSMUSG00000071847	297.695	1.07533	0.134221	8.01168	1.13e-15	5.99e-14	Apcdd1
ENSMUSG00000074736	149.68	1.07394	0.143384	7.49	6.89e-14	2.94e-12	Syndig1
ENSMUSG00000021876	35.9985	1.07386	0.25381	4.23096	2.33e-05	0.000251253	Rnase4
ENSMUSG00000038576	235.524	1.07337	0.118336	9.07051	1.18e-19	9.39e-18	Susd4
ENSMUSG00000021217	167.152	1.07315	0.166112	6.4604	1.04e-10	2.94e-09	Tshz3
ENSMUSG00000001103	18.1904	1.07189	0.408283	2.62535	0.00865601	0.0399865	Sebox
ENSMUSG00000103765	26.1789	1.07187	0.386866	2.77065	0.00559443	0.0282378	NA
ENSMUSG00000021087	138.385	1.07118	0.170702	6.27517	3.49e-10	9.17e-09	Rtn1
ENSMUSG00000077925	48.7925	1.07079	0.314129	3.40875	0.000652624	0.00467582	Mir453
ENSMUSG00000119229	57.001	1.07073	0.261482	4.09485	4.22e-05	0.000425968	Mir3070a
ENSMUSG00000026259	36.2242	1.07027	0.28535	3.75072	0.00017633	0.00149909	Ngef
ENSMUSG00000086212	22.8434	1.06882	0.257625	4.14876	3.34e-05	0.000347167	NA
ENSMUSG00000021684	45.2498	1.06804	0.210077	5.08407	3.69e-07	5.91e-06	Pde8b
ENSMUSG00000030844	32.5629	1.06777	0.318802	3.34931	0.000810121	0.00560611	Rgs10
ENSMUSG00000095115	233.646	1.06717	0.127293	8.38357	5.13e-17	3.09e-15	Itpripl2
ENSMUSG00000005267	128.146	1.06619	0.174784	6.10004	1.06e-09	2.58e-08	Zfp287
ENSMUSG00000110115	16.2802	1.06584	0.319666	3.33423	0.000855364	0.00586334	NA
ENSMUSG00000022836	23.7931	1.06498	0.362499	2.93789	0.00330459	0.0182973	Mylk
ENSMUSG00000028553	10.669	1.0647	0.405947	2.62275	0.00872234	0.0402147	Angptl3
ENSMUSG00000051159	74.8161	1.06366	0.217145	4.8984	9.66e-07	1.42e-05	Cited1
ENSMUSG00000029419	79.3584	1.06295	0.18737	5.67302	1.4e-08	2.89e-07	Ajm1
ENSMUSG00000069044	44.6046	1.06278	0.225216	4.71892	2.37e-06	3.23e-05	Usp9y
ENSMUSG00000090535	18.3266	1.06162	0.352019	3.0158	0.00256306	0.0148289	NA
ENSMUSG00000029403	235.252	1.06037	0.099261	10.6826	1.23e-26	1.69e-24	Cdkl2
ENSMUSG00000025318	161.604	1.05934	0.172812	6.13004	8.79e-10	2.17e-08	Jph3
ENSMUSG00000110537	19.153	1.05695	0.402129	2.62839	0.00857896	0.0397428	NA
ENSMUSG00000043068	47.3191	1.05632	0.258187	4.0913	4.29e-05	0.000431294	Fam89a
ENSMUSG00000034762	18.0788	1.05569	0.403115	2.61883	0.0088232	0.0405677	Glis1
ENSMUSG00000029923	52.9641	1.05498	0.324066	3.25546	0.00113209	0.00741612	Rab19
ENSMUSG00000034771	34.828	1.05211	0.217564	4.83584	1.33e-06	1.9e-05	Tle2
ENSMUSG00000043747	10.6681	1.05191	0.35822	2.9365	0.00331937	0.0183675	Grep1
ENSMUSG00000048521	15.5786	1.05124	0.370481	2.83751	0.00454676	0.0237662	Cxcr6
ENSMUSG00000086108	30.2212	1.05028	0.288799	3.63671	0.000276142	0.00222814	NA
ENSMUSG00000029484	31.8196	1.04998	0.319001	3.29147	0.000996646	0.00667947	Anxa3
ENSMUSG00000020469	71.3733	1.04994	0.150022	6.99858	2.59e-12	8.85e-11	Myl7
ENSMUSG00000108492	21.5004	1.04948	0.384201	2.73159	0.00630303	0.0309948	Rpl18a-ps4
ENSMUSG00000000184	431.569	1.04938	0.353679	2.96705	0.00300675	0.0169205	Ccnd2
ENSMUSG00000025229	14.0781	1.04828	0.33917	3.09071	0.00199677	0.0119875	Pitx3
ENSMUSG00000030303	94.0933	1.04651	0.26201	3.99416	6.49e-05	0.000620329	Far2
ENSMUSG00000028358	102.242	1.04641	0.223823	4.67515	2.94e-06	3.92e-05	Zfp618
ENSMUSG00000039578	22.4176	1.04414	0.310246	3.36553	0.000763978	0.00533479	Ccser1
ENSMUSG00000086855	11.1758	1.04382	0.355098	2.93953	0.00328714	0.01822	NA
ENSMUSG00000111341	34.0401	1.04372	0.330248	3.16041	0.00157545	0.0098141	NA
ENSMUSG00000033726	7.59026	1.04368	0.401554	2.59911	0.00934655	0.0424417	Emx1
ENSMUSG00000107690	35.0898	1.04331	0.338414	3.08294	0.00204969	0.0122462	NA
ENSMUSG00000032186	488.559	1.04291	0.136589	7.63541	2.25e-14	1.03e-12	Tmod2
ENSMUSG00000002668	97.2853	1.0427	0.150673	6.9203	4.51e-12	1.51e-10	Dennd1c
ENSMUSG00000120276	38.1538	1.04219	0.258228	4.03595	5.44e-05	0.000532227	NA
ENSMUSG00000041377	21.134	1.03925	0.32165	3.231	0.00123358	0.00797712	Ninj2
ENSMUSG00000105304	28.7744	1.03899	0.377911	2.7493	0.00597232	0.0296699	NA
ENSMUSG00000034037	697.327	1.03889	0.108349	9.58832	8.95e-22	8.48e-20	Fgd5
ENSMUSG00000046415	26.9279	1.0383	0.281525	3.68814	0.000225899	0.00186709	B430212C06Rik
ENSMUSG00000103186	13.5292	1.03704	0.410078	2.52888	0.0114426	0.0496819	NA
ENSMUSG00000098202	1261.45	1.03666	0.197664	5.24458	1.57e-07	2.67e-06	NA
ENSMUSG00000031837	345.263	1.03633	0.0968549	10.6998	1.02e-26	1.42e-24	Necab2
ENSMUSG00000041119	167.86	1.03488	0.119985	8.62506	6.41e-18	4.27e-16	Pde9a
ENSMUSG00002076505	10.5686	1.03473	0.355292	2.91235	0.00358719	0.0196581	NA
ENSMUSG00000032020	53.6866	1.03466	0.206228	5.01705	5.25e-07	8.15e-06	Ubash3b
ENSMUSG00000022439	28.6826	1.03377	0.270928	3.81568	0.000135806	0.00118698	Parvg
ENSMUSG00000031538	40.8223	1.0335	0.254841	4.05547	5e-05	0.000494503	Plat
ENSMUSG00000118219	186.424	1.0329	0.1576	6.55393	5.6e-11	1.64e-09	NA
ENSMUSG00000034739	15.3882	1.03273	0.334899	3.08372	0.00204433	0.0122225	Mfrp
ENSMUSG00000041073	61.5208	1.03149	0.191069	5.39853	6.72e-08	1.23e-06	Nacad
ENSMUSG00000043670	97.5439	1.03134	0.186481	5.53051	3.19e-08	6.18e-07	Diras1
ENSMUSG00000108368	32.6296	1.031	0.369807	2.78793	0.00530456	0.0270303	NA
ENSMUSG00000039853	26.6115	1.03055	0.317151	3.24938	0.00115657	0.00755002	Trim14
ENSMUSG00000107461	57.1871	1.03001	0.303243	3.39665	0.000682169	0.00485558	NA
ENSMUSG00000108268	100.401	1.02844	0.25717	3.99908	6.36e-05	0.000608899	NA
ENSMUSG00000024897	48.3361	1.02804	0.268637	3.82688	0.000129778	0.00113887	Apba1
ENSMUSG00000031849	60.8616	1.02724	0.276725	3.71214	0.000205516	0.00171818	Comp
ENSMUSG00000041358	19.4968	1.02686	0.291943	3.51734	0.000435892	0.00331174	Nutm1
ENSMUSG00000119947	42.4288	1.02671	0.314959	3.25983	0.00111479	0.0073193	NA
ENSMUSG00000026185	810.304	1.02508	0.15631	6.55798	5.45e-11	1.61e-09	Igfbp5
ENSMUSG00000108085	9.16415	1.02462	0.405183	2.52878	0.011446	0.0496841	NA
ENSMUSG00000030693	171.354	1.02401	0.0967418	10.585	3.5e-26	4.69e-24	Klk10
ENSMUSG00000020682	115.951	1.02399	0.173559	5.89996	3.64e-09	8.15e-08	Mmp28
ENSMUSG00000109051	114.105	1.02316	0.232714	4.39662	1.1e-05	0.000128651	NA
ENSMUSG00000015957	88.0849	1.02294	0.238921	4.28149	1.86e-05	0.000206502	Wnt11
ENSMUSG00000070298	16.5983	1.02213	0.404508	2.52684	0.0115095	0.0498895	Trcg1
ENSMUSG00000020486	32.8293	1.02194	0.302993	3.3728	0.000744082	0.00522797	Septin4
ENSMUSG00000108912	48.1021	1.0215	0.350577	2.91377	0.00357091	0.0195853	NA
ENSMUSG00000085417	27.7448	1.02131	0.353578	2.88851	0.00387077	0.0209012	NA
ENSMUSG00000091311	76.3059	1.02107	0.189832	5.3788	7.5e-08	1.36e-06	Spata31d1b
ENSMUSG00000020846	84.0758	1.02017	0.21538	4.73661	2.17e-06	2.98e-05	Rflnb
ENSMUSG00000033350	82.0041	1.02012	0.239476	4.2598	2.05e-05	0.000224447	Chst2
ENSMUSG00000014602	1199.35	1.01962	0.167679	6.08077	1.2e-09	2.87e-08	Kif1a
ENSMUSG00000044317	212.619	1.0184	0.148046	6.87897	6.03e-12	1.99e-10	Gpr4
ENSMUSG00000056656	50.6824	1.01787	0.353185	2.88196	0.00395209	0.0212307	Apol8
ENSMUSG00000030587	44.6731	1.01662	0.211159	4.81445	1.48e-06	2.09e-05	2200002D01Rik
ENSMUSG00000062028	9.15166	1.0162	0.357442	2.84299	0.00446925	0.023467	Irgc1
ENSMUSG00000061878	37.5131	1.01477	0.226285	4.48448	7.31e-06	8.98e-05	Sphk1
ENSMUSG00000039115	82.8995	1.01314	0.244616	4.14177	3.45e-05	0.000355812	Itga9
ENSMUSG00000017493	154.421	1.01124	0.137228	7.36907	1.72e-13	6.99e-12	Igfbp4
ENSMUSG00000054404	20.9225	1.01077	0.315082	3.20797	0.00133676	0.00855965	Slfn5
ENSMUSG00000080411	24.0121	1.01024	0.362537	2.78659	0.00532664	0.0271214	Mir1193
ENSMUSG00000028451	24.6716	1.00911	0.394503	2.55794	0.0105295	0.0465521	1700022I11Rik
ENSMUSG00000020723	39.7085	1.00794	0.266118	3.78758	0.000152121	0.00131334	Cacng4
ENSMUSG00000032243	11.2997	1.00752	0.392285	2.56833	0.0102189	0.0454867	Itga11
ENSMUSG00000073599	71.6999	1.00709	0.179098	5.62315	1.88e-08	3.76e-07	Ecscr
ENSMUSG00000053199	59.9387	1.00602	0.307866	3.26773	0.00108413	0.00715753	Arhgap20
ENSMUSG00000074274	11.5448	1.00505	0.30768	3.26656	0.00108863	0.00717824	D930028M14Rik
ENSMUSG00000079511	14.4478	1.0032	0.29175	3.43856	0.000584807	0.00425641	NA
ENSMUSG00000025885	91.6617	1.00312	0.192939	5.19916	2e-07	3.34e-06	Myo5b
ENSMUSG00000018500	78.6554	1.00123	0.18004	5.56114	2.68e-08	5.23e-07	Adora2b
ENSMUSG00000026321	71.0635	1.00027	0.169582	5.89846	3.67e-09	8.2e-08	Tnfrsf11a
ENSMUSG00000042804	68.0651	0.998705	0.188317	5.30333	1.14e-07	1.99e-06	Gpr153
ENSMUSG00000043398	136.446	0.99838	0.13134	7.60151	2.93e-14	1.3e-12	Gpr135
ENSMUSG00000044216	87.812	0.998241	0.180405	5.53332	3.14e-08	6.08e-07	Kcnj4
ENSMUSG00000030220	119.225	0.998173	0.171177	5.83123	5.5e-09	1.2e-07	Arhgdib
ENSMUSG00000027508	118.898	0.998129	0.15336	6.50842	7.59e-11	2.18e-09	Pag1
ENSMUSG00000115044	14.7932	0.997297	0.394628	2.52718	0.0114983	0.0498495	NA
ENSMUSG00000007594	433.645	0.996971	0.161828	6.16067	7.24e-10	1.81e-08	Hapln4
ENSMUSG00000103194	20.4747	0.996959	0.326843	3.05027	0.00228636	0.0134482	NA
ENSMUSG00000029449	85.0875	0.996946	0.208998	4.77013	1.84e-06	2.57e-05	Rhof
ENSMUSG00000055882	10.3392	0.996388	0.375181	2.65575	0.00791318	0.0372995	Abhd16b
ENSMUSG00000057948	370.911	0.995315	0.194918	5.10633	3.28e-07	5.28e-06	Unc13d
ENSMUSG00000025650	62.5224	0.9947	0.240312	4.1392	3.49e-05	0.000359389	Col7a1
ENSMUSG00000019027	69.7117	0.994466	0.245619	4.04882	5.15e-05	0.000507033	Dnah1
ENSMUSG00000046589	64.9979	0.994291	0.179538	5.53805	3.06e-08	5.94e-07	Lrrc8e
ENSMUSG00000000724	30.733	0.99394	0.38826	2.55998	0.0104677	0.0463387	Cryba1
ENSMUSG00000085012	19.8627	0.993281	0.354117	2.80495	0.00503238	0.0258906	NA
ENSMUSG00000041991	73.5061	0.992652	0.306763	3.23589	0.00121263	0.00786688	Hrnr
ENSMUSG00000073433	389.121	0.992257	0.153993	6.44352	1.17e-10	3.26e-09	Arhgdig
ENSMUSG00000049409	15.7437	0.99203	0.350528	2.8301	0.00465328	0.0242213	Prokr1
ENSMUSG00000032265	58.3873	0.990665	0.205664	4.81692	1.46e-06	2.07e-05	Tent5a
ENSMUSG00000001247	793.399	0.990321	0.109634	9.03298	1.67e-19	1.3e-17	Lsr
ENSMUSG00000051506	40.4346	0.989668	0.246269	4.01864	5.85e-05	0.000567149	Wdfy4
ENSMUSG00000020674	1629.4	0.98925	0.107623	9.19177	3.86e-20	3.17e-18	Pxdn
ENSMUSG00000045877	29.4209	0.989178	0.301142	3.28475	0.00102072	0.00680137	NA
ENSMUSG00000102657	942.926	0.988243	0.220265	4.48662	7.24e-06	8.89e-05	NA
ENSMUSG00000118340	8.98224	0.983656	0.377411	2.60633	0.00915189	0.0416808	NA
ENSMUSG00000107230	25.3618	0.982294	0.250445	3.9222	8.77e-05	0.000810632	NA
ENSMUSG00000030089	104.899	0.982233	0.154371	6.36282	1.98e-10	5.37e-09	Slc41a3
ENSMUSG00000037362	58.0635	0.981076	0.353298	2.77691	0.00548787	0.0278073	Ccn3
ENSMUSG00000092509	18.8995	0.980458	0.309861	3.16419	0.00155515	0.00971312	NA
ENSMUSG00000097048	281.56	0.979766	0.270255	3.62533	0.00028859	0.00231395	1600020E01Rik
ENSMUSG00000005836	21.8244	0.97924	0.326637	2.99795	0.00271805	0.0155717	Gata6
ENSMUSG00000040339	219.901	0.979153	0.188262	5.20101	1.98e-07	3.31e-06	Eeig2
ENSMUSG00000015599	166.509	0.978674	0.199062	4.91643	8.81e-07	1.31e-05	Ttbk1
ENSMUSG00000054517	57.194	0.978372	0.192469	5.08327	3.71e-07	5.93e-06	Trim65
ENSMUSG00000030711	19.9745	0.978265	0.312783	3.12761	0.00176231	0.0107804	Sult1a1
ENSMUSG00000042985	16.2094	0.97766	0.259521	3.76717	0.000165107	0.00141472	Upk3b
ENSMUSG00000028664	394.695	0.977617	0.106486	9.18068	4.28e-20	3.5e-18	Ephb2
ENSMUSG00000035459	34.3513	0.977281	0.247456	3.94932	7.84e-05	0.000731209	Stab2
ENSMUSG00000025317	18.5498	0.976584	0.238659	4.09196	4.28e-05	0.000430559	Car5a
ENSMUSG00000081670	16.7944	0.976446	0.315789	3.09208	0.00198757	0.0119459	NA
ENSMUSG00000053693	445.862	0.974965	0.164524	5.92597	3.1e-09	7.04e-08	Mast1
ENSMUSG00000108263	13.7249	0.974819	0.381259	2.55684	0.0105627	0.0466598	NA
ENSMUSG00000055271	19.9026	0.974389	0.307572	3.168	0.00153491	0.00961656	NA
ENSMUSG00000119223	78.1021	0.973471	0.260937	3.73067	0.000190972	0.00161256	Mir3070b
ENSMUSG00000106847	125.128	0.973431	0.130025	7.48648	7.07e-14	3.01e-12	Peg13
ENSMUSG00000029844	123.08	0.973321	0.197338	4.93226	8.13e-07	1.22e-05	Hoxa1
ENSMUSG00000002266	23.37	0.972959	0.298135	3.26348	0.00110053	0.00723841	Zim1
ENSMUSG00000108199	23.8455	0.97212	0.308007	3.15617	0.00159858	0.0099369	NA
ENSMUSG00000043342	51.9547	0.970964	0.276537	3.51116	0.000446159	0.00337699	Hoxd9
ENSMUSG00000022094	2553.45	0.97086	0.227034	4.27627	1.9e-05	0.00021068	Slc39a14
ENSMUSG00000009145	85.0461	0.969964	0.137647	7.04676	1.83e-12	6.37e-11	Dqx1
ENSMUSG00000104737	13.6379	0.969835	0.34331	2.82496	0.0047287	0.0245358	NA
ENSMUSG00000020828	251.423	0.969673	0.11354	8.54035	1.34e-17	8.54e-16	Pld2
ENSMUSG00000084970	19.0459	0.969408	0.381405	2.54167	0.0110323	0.0482774	NA
ENSMUSG00000018648	553.208	0.969338	0.134645	7.1992	6.06e-13	2.25e-11	Dusp14
ENSMUSG00000085663	40.6774	0.968758	0.270037	3.5875	0.000333862	0.00262121	NA
ENSMUSG00000097497	32.2289	0.967978	0.325135	2.97716	0.00290936	0.0164824	NA
ENSMUSG00000000693	86.4776	0.967727	0.162695	5.94812	2.71e-09	6.2e-08	Loxl3
ENSMUSG00000046761	676.804	0.966795	0.0945375	10.2266	1.51e-24	1.77e-22	Fam83h
ENSMUSG00000028871	72.9647	0.966248	0.218012	4.43209	9.33e-06	0.00011139	Rspo1
ENSMUSG00000034832	1861.87	0.966036	0.118234	8.17057	3.07e-16	1.73e-14	Tet3
ENSMUSG00000035517	33.6695	0.964732	0.258395	3.73355	0.000188801	0.00159578	Tdrd7
ENSMUSG00000030329	473.781	0.963923	0.0943879	10.2124	1.75e-24	2.03e-22	Pianp
ENSMUSG00000070407	376.752	0.963746	0.139803	6.89358	5.44e-12	1.81e-10	Hs3st3b1
ENSMUSG00000010830	282.405	0.963417	0.123742	7.7857	6.93e-15	3.36e-13	Kdelr3
ENSMUSG00000032656	41.5789	0.963253	0.237349	4.05838	4.94e-05	0.000488566	Marchf3
ENSMUSG00000042622	213.312	0.962281	0.36009	2.67234	0.00753245	0.0358408	Maff
ENSMUSG00000092622	610.278	0.962253	0.153809	6.25615	3.95e-10	1.03e-08	Khdc3
ENSMUSG00000037469	47.1376	0.961269	0.172458	5.57393	2.49e-08	4.88e-07	Acp7
ENSMUSG00000086775	15.0152	0.961048	0.329793	2.9141	0.00356716	0.0195689	NA
ENSMUSG00000001300	2136.92	0.960853	0.151803	6.32962	2.46e-10	6.63e-09	Efnb2
ENSMUSG00000032584	14.0246	0.960464	0.329912	2.91127	0.00359958	0.0197063	Mst1r
ENSMUSG00000043029	47.6653	0.960059	0.189433	5.06807	4.02e-07	6.37e-06	Trpv3
ENSMUSG00000026090	20.9772	0.958802	0.290469	3.30088	0.000963835	0.00650778	Cracdl
ENSMUSG00000090039	56.2687	0.957451	0.196161	4.88094	1.06e-06	1.54e-05	NA
ENSMUSG00000031340	32.4399	0.957351	0.282419	3.38983	0.00069936	0.00495367	Gabre
ENSMUSG00000041782	556.71	0.956342	0.115155	8.3048	1e-16	5.94e-15	Lad1
ENSMUSG00000041012	42.872	0.955758	0.292474	3.26784	0.00108371	0.00715753	Cmtm8
ENSMUSG00000075284	294.93	0.955642	0.102649	9.30976	1.28e-20	1.11e-18	Wipf1
ENSMUSG00000025930	215.563	0.955598	0.0985698	9.69463	3.18e-22	3.14e-20	Msc
ENSMUSG00000037239	673.668	0.955517	0.102597	9.31326	1.24e-20	1.07e-18	Spred3
ENSMUSG00000035226	381.401	0.955479	0.235813	4.05184	5.08e-05	0.000501089	Rims4
ENSMUSG00000085925	1520.51	0.955308	0.147385	6.4817	9.07e-11	2.58e-09	Rtl1
ENSMUSG00000090118	31.5532	0.954483	0.320144	2.98142	0.00286915	0.0162899	NA
ENSMUSG00000021944	188.553	0.954401	0.111178	8.58444	9.13e-18	6e-16	Gata4
ENSMUSG00000056411	28.7978	0.954241	0.322828	2.95588	0.00311778	0.0174402	Gm12500
ENSMUSG00000114193	32.8752	0.952257	0.373826	2.54733	0.0108551	0.0476534	NA
ENSMUSG00000042477	40.8908	0.951922	0.349334	2.72496	0.00643089	0.0315405	Tfap2e
ENSMUSG00000086067	17.8619	0.950974	0.328806	2.8922	0.0038255	0.0206995	NA
ENSMUSG00000037060	48.3385	0.950829	0.206403	4.60666	4.09e-06	5.27e-05	Cavin3
ENSMUSG00000117835	21.9215	0.950674	0.23556	4.03581	5.44e-05	0.00053235	NA
ENSMUSG00000038623	31.4324	0.950384	0.287268	3.30836	0.000938449	0.00635458	Tm6sf1
ENSMUSG00000050854	145.867	0.950287	0.187333	5.07271	3.92e-07	6.23e-06	Tmem125
ENSMUSG00000024349	223.825	0.950039	0.112912	8.41395	3.96e-17	2.42e-15	Sting1
ENSMUSG00000096929	20.3548	0.949449	0.333559	2.84642	0.00442134	0.0232547	A330023F24Rik
ENSMUSG00000056370	18.2755	0.949399	0.318287	2.98284	0.00285588	0.0162286	Sftpb
ENSMUSG00000039529	54.6615	0.949034	0.315778	3.00539	0.00265243	0.0152548	Atp8b1
ENSMUSG00000109438	34.0424	0.94825	0.353014	2.68616	0.0072279	0.0347777	NA
ENSMUSG00000086643	25.9759	0.946878	0.270553	3.49978	0.000465642	0.00350219	NA
ENSMUSG00000090293	53.1862	0.946019	0.212728	4.44707	8.7e-06	0.000105096	NA
ENSMUSG00000035258	15.921	0.944498	0.345198	2.73611	0.00621711	0.0306473	Abi3bp
ENSMUSG00000109244	74.3194	0.941169	0.166976	5.63655	1.73e-08	3.51e-07	NA
ENSMUSG00000048450	44.0075	0.93931	0.244313	3.8447	0.000120701	0.00107216	Msx1
ENSMUSG00000048186	51.1853	0.939201	0.209039	4.49295	7.02e-06	8.64e-05	Bend7
ENSMUSG00000044471	85.4798	0.938809	0.306486	3.06314	0.00219027	0.0129646	Lncpint
ENSMUSG00000022054	384.693	0.938692	0.144518	6.49535	8.28e-11	2.36e-09	Nefm
ENSMUSG00000045414	1358.08	0.938457	0.149723	6.26794	3.66e-10	9.58e-09	Dipk2a
ENSMUSG00000093675	17.2828	0.938287	0.355866	2.63663	0.00837343	0.0389563	NA
ENSMUSG00000052026	69.6732	0.938197	0.171634	5.46627	4.6e-08	8.63e-07	Slc6a7
ENSMUSG00000018865	1006.28	0.938065	0.0854723	10.9751	5.04e-28	7.93e-26	Sult4a1
ENSMUSG00000000627	386.143	0.937817	0.122983	7.62561	2.43e-14	1.1e-12	Sema4f
ENSMUSG00000032589	211.992	0.937645	0.117106	8.00682	1.18e-15	6.21e-14	Bsn
ENSMUSG00000042377	508.667	0.936824	0.0950576	9.85533	6.5e-23	6.69e-21	Fam83g
ENSMUSG00000048752	186.199	0.936369	0.303947	3.0807	0.00206513	0.0123271	Prss50
ENSMUSG00000047013	154.41	0.935934	0.124656	7.5081	6e-14	2.58e-12	Fbxo41
ENSMUSG00000029075	19.1377	0.935057	0.365629	2.55739	0.010546	0.0466018	Tnfrsf4
ENSMUSG00000047671	20.2937	0.934217	0.309811	3.01544	0.00256608	0.0148398	Dynlt4
ENSMUSG00000112545	19.6953	0.933761	0.322411	2.89618	0.00377734	0.0204813	NA
ENSMUSG00000106588	12.1346	0.93341	0.35498	2.62947	0.00855173	0.0396587	NA
ENSMUSG00000062859	55.8982	0.932909	0.176682	5.28016	1.29e-07	2.23e-06	Tcp11
ENSMUSG00000033174	26.9802	0.932101	0.300212	3.10481	0.00190403	0.011518	Mgll
ENSMUSG00000032262	513.215	0.932014	0.0880089	10.59	3.32e-26	4.47e-24	Elovl4
ENSMUSG00000035298	57.5392	0.931974	0.332074	2.80653	0.0050079	0.02579	Klhl35
ENSMUSG00000046876	103.336	0.930925	0.195431	4.76344	1.9e-06	2.64e-05	Atxn1
ENSMUSG00000029126	57.6513	0.930075	0.209804	4.43307	9.29e-06	0.000110983	Nsg1
ENSMUSG00000085824	43.0032	0.929068	0.19746	4.7051	2.54e-06	3.44e-05	Platr9
ENSMUSG00000021508	57.4602	0.928819	0.163526	5.67996	1.35e-08	2.78e-07	Cxcl14
ENSMUSG00000025808	33.1213	0.926697	0.363367	2.5503	0.010763	0.0473285	Ccdc7a
ENSMUSG00000037606	47.2268	0.926346	0.257092	3.60316	0.000314366	0.00248594	Osbpl5
ENSMUSG00000033644	780.912	0.926341	0.0887818	10.4339	1.74e-25	2.18e-23	Piwil2
ENSMUSG00000029759	51.1376	0.926219	0.139566	6.63643	3.21e-11	9.75e-10	Pon3
ENSMUSG00000020017	60.1932	0.924828	0.190613	4.85187	1.22e-06	1.76e-05	Hal
ENSMUSG00000022114	2959.87	0.92481	0.0854852	10.8184	2.82e-27	4.2e-25	Spry2
ENSMUSG00000039476	30.1414	0.924695	0.3205	2.88516	0.0039121	0.0210765	Prrx2
ENSMUSG00000028536	121.053	0.924647	0.27277	3.38984	0.000699342	0.00495367	2610528J11Rik
ENSMUSG00000068105	18.2342	0.923283	0.307223	3.00525	0.00265359	0.0152581	Tnfrsf13c
ENSMUSG00000084950	27.8269	0.92295	0.271832	3.39529	0.000685557	0.00487439	Gm5577
ENSMUSG00000040009	178.023	0.922253	0.15568	5.92404	3.14e-09	7.11e-08	Gnaz
ENSMUSG00000079445	3182.05	0.921862	0.19127	4.8197	1.44e-06	2.05e-05	B3gnt7
ENSMUSG00000019647	4029.53	0.918905	0.0906002	10.1424	3.58e-24	4.07e-22	Sema6a
ENSMUSG00000085185	44.6679	0.918493	0.354288	2.5925	0.00952807	0.0431434	NA
ENSMUSG00000050248	424.256	0.91787	0.0908646	10.1015	5.44e-24	6.13e-22	Evc2
ENSMUSG00000020793	135.951	0.917841	0.134894	6.80414	1.02e-11	3.27e-10	Galr2
ENSMUSG00000028128	175.175	0.91736	0.26869	3.41419	0.000639708	0.00459714	F3
ENSMUSG00000037754	44.0328	0.916829	0.203744	4.49991	6.8e-06	8.4e-05	Ppp1r16b
ENSMUSG00000027544	287.274	0.916408	0.160507	5.70946	1.13e-08	2.36e-07	Nfatc2
ENSMUSG00000038201	42.4343	0.916076	0.221218	4.14106	3.46e-05	0.00035663	Kcna7
ENSMUSG00000050174	22.8988	0.915992	0.33263	2.75379	0.00589099	0.0293607	Nudt6
ENSMUSG00000104245	24.8426	0.9142	0.340266	2.68672	0.00721573	0.0347255	NA
ENSMUSG00000020654	801.911	0.913243	0.0690664	13.2227	6.49e-40	2.05e-37	Adcy3
ENSMUSG00000000792	433.044	0.91313	0.156271	5.84326	5.12e-09	1.12e-07	Slc5a5
ENSMUSG00000020175	27.5925	0.913112	0.292556	3.12115	0.00180145	0.0109736	Rab36
ENSMUSG00000031451	373.754	0.912427	0.10747	8.49004	2.07e-17	1.29e-15	Gas6
ENSMUSG00000107841	21.8073	0.911972	0.304563	2.99436	0.00275019	0.0157168	NA
ENSMUSG00000050447	204.42	0.911329	0.19172	4.75344	2e-06	2.77e-05	Lypd6
ENSMUSG00000022438	1277.35	0.910942	0.0772963	11.7851	4.66e-32	9.45e-30	Parvb
ENSMUSG00000020875	123.029	0.91056	0.134083	6.79102	1.11e-11	3.56e-10	Hoxb9
ENSMUSG00000043301	27.5907	0.909563	0.293975	3.09402	0.00197466	0.0118848	Kcnj6
ENSMUSG00000029032	367.849	0.908762	0.0910105	9.98525	1.77e-23	1.89e-21	Arhgef16
ENSMUSG00000020032	212.95	0.908329	0.166846	5.4441	5.21e-08	9.7e-07	Nuak1
ENSMUSG00000057751	339.277	0.908324	0.225184	4.0337	5.49e-05	0.000535867	Megf6
ENSMUSG00000104693	30.0184	0.90703	0.295395	3.07057	0.00213653	0.0126867	NA
ENSMUSG00000029168	1525.38	0.906264	0.0858086	10.5615	4.5e-26	6e-24	Dpysl5
ENSMUSG00000109787	17.5705	0.9059	0.338258	2.67813	0.0074034	0.0354081	NA
ENSMUSG00000035314	63.8428	0.905752	0.158065	5.73025	1e-08	2.11e-07	Gdpd5
ENSMUSG00000021636	260.147	0.905341	0.107526	8.41973	3.77e-17	2.31e-15	Marveld2
ENSMUSG00000030315	517.053	0.905223	0.107911	8.38863	4.92e-17	2.98e-15	Vgll4
ENSMUSG00000056222	22.308	0.904917	0.265892	3.40332	0.00066572	0.00476052	Spock1
ENSMUSG00000053388	20.0174	0.904659	0.344181	2.62844	0.00857781	0.0397428	Trim50
ENSMUSG00000020431	314.145	0.904655	0.145204	6.23022	4.66e-10	1.2e-08	Adcy1
ENSMUSG00000033313	108.217	0.90382	0.138876	6.50812	7.61e-11	2.18e-09	Fbxl8
ENSMUSG00000053846	102.136	0.903288	0.157701	5.72785	1.02e-08	2.13e-07	Lipg
ENSMUSG00000030782	35.6034	0.903109	0.295643	3.05473	0.00225263	0.0132827	Tgfb1i1
ENSMUSG00000073421	33.6518	0.90159	0.265057	3.4015	0.000670175	0.00478323	H2-Ab1
ENSMUSG00000039349	736.115	0.900254	0.0750694	11.9923	3.9e-33	8.5e-31	C130074G19Rik
ENSMUSG00000021340	16.224	0.899905	0.324286	2.77503	0.00551965	0.0279412	Gpld1
ENSMUSG00000025813	262.019	0.89988	0.120778	7.4507	9.28e-14	3.91e-12	Homer2
ENSMUSG00000097391	2144.25	0.899227	0.151465	5.93685	2.91e-09	6.6e-08	Mirg
ENSMUSG00000105140	14.385	0.898319	0.350334	2.56418	0.0103421	0.0458867	NA
ENSMUSG00000065968	30.8354	0.898094	0.272031	3.30144	0.0009619	0.00649823	Ifitm7
ENSMUSG00000053964	49.495	0.897922	0.299453	2.99854	0.00271273	0.0155503	Lgals4
ENSMUSG00000011350	16.2417	0.897888	0.341656	2.62805	0.0085877	0.0397693	Gm5893
ENSMUSG00000001506	70.7633	0.897785	0.192277	4.66924	3.02e-06	4.02e-05	Col1a1
ENSMUSG00000021567	162.144	0.897458	0.153156	5.85977	4.63e-09	1.02e-07	Nkd2
ENSMUSG00000019467	857.388	0.897436	0.104735	8.56867	1.05e-17	6.74e-16	Arhgef25
ENSMUSG00000033872	82.2796	0.897403	0.265402	3.38129	0.00072145	0.00508672	Best4-ps
ENSMUSG00000030313	1309.27	0.897006	0.102096	8.78591	1.55e-18	1.11e-16	Dennd5b
ENSMUSG00000035576	19.4602	0.895352	0.293872	3.04674	0.00231339	0.0135797	L3mbtl1
ENSMUSG00000046814	28.9897	0.894906	0.343329	2.60656	0.00914581	0.0416604	Gchfr
ENSMUSG00000021365	33.5165	0.893922	0.22491	3.97458	7.05e-05	0.000665513	Nedd9
ENSMUSG00000025854	124.72	0.893508	0.136638	6.53924	6.18e-11	1.79e-09	Fam20c
ENSMUSG00000074575	118.236	0.893252	0.207184	4.3114	1.62e-05	0.000183418	Kcng1
ENSMUSG00000021294	342.994	0.891405	0.160598	5.55053	2.85e-08	5.54e-07	Kif26a
ENSMUSG00000102881	21.6933	0.890241	0.313082	2.84348	0.00446239	0.0234376	NA
ENSMUSG00000051343	3231.45	0.88986	0.0927825	9.59081	8.74e-22	8.31e-20	Rab11fip5
ENSMUSG00000061462	89.8123	0.889768	0.269747	3.29853	0.000971933	0.00654418	Obscn
ENSMUSG00000034486	701.099	0.889004	0.287098	3.09652	0.0019581	0.0118014	Gbx2
ENSMUSG00000025348	34.017	0.888397	0.23473	3.78476	0.000153857	0.00132701	Itga7
ENSMUSG00000058070	100.194	0.887808	0.145727	6.09226	1.11e-09	2.7e-08	Eml1
ENSMUSG00000025743	112.168	0.88745	0.163653	5.42275	5.87e-08	1.08e-06	Sdc3
ENSMUSG00000113905	22.0139	0.885899	0.340269	2.60353	0.00922702	0.0419499	NA
ENSMUSG00000085127	43.8123	0.885414	0.265679	3.33264	0.000860251	0.00589225	NA
ENSMUSG00000046352	71.9364	0.885071	0.17116	5.17103	2.33e-07	3.83e-06	Gjb2
ENSMUSG00000050989	284.689	0.883397	0.186085	4.74728	2.06e-06	2.85e-05	Selenon
ENSMUSG00000037990	47.0828	0.881935	0.273931	3.21954	0.00128394	0.00826598	Sh3rf3
ENSMUSG00000030559	343.813	0.880449	0.154192	5.71007	1.13e-08	2.35e-07	Rab38
ENSMUSG00000037148	589.397	0.877454	0.0937091	9.3636	7.71e-21	6.83e-19	Arhgap10
ENSMUSG00000054720	229.831	0.877399	0.165498	5.30156	1.15e-07	2.01e-06	Lrrc8c
ENSMUSG00000020437	68.4787	0.876699	0.217119	4.03788	5.39e-05	0.000528465	Myo1g
ENSMUSG00000004665	1921.28	0.876328	0.142442	6.15219	7.64e-10	1.91e-08	Cnn2
ENSMUSG00000082908	20.1268	0.875827	0.3384	2.58814	0.00964957	0.0435359	NA
ENSMUSG00000040950	45.8627	0.875074	0.182183	4.80325	1.56e-06	2.21e-05	Mgl2
ENSMUSG00000091002	158.415	0.87476	0.344384	2.54007	0.011083	0.048483	Tcerg1l
ENSMUSG00000037418	61.6099	0.873688	0.196778	4.43997	9e-06	0.000108029	Best1
ENSMUSG00000039239	32.3725	0.873295	0.296823	2.94214	0.00325954	0.0180862	Tgfb2
ENSMUSG00000031760	224.801	0.873104	0.229564	3.80331	0.000142774	0.00124002	Mt3
ENSMUSG00000106928	87.5855	0.872286	0.268112	3.25343	0.00114019	0.00746173	NA
ENSMUSG00000031965	40.5849	0.871888	0.249511	3.49439	0.000475149	0.00356853	Tbx20
ENSMUSG00000037279	157.193	0.870432	0.136099	6.39558	1.6e-10	4.39e-09	Ovol2
ENSMUSG00000107370	31.7994	0.870358	0.274772	3.16757	0.0015372	0.0096286	NA
ENSMUSG00000031748	144.609	0.870093	0.22827	3.81168	0.000138023	0.00120355	Gnao1
ENSMUSG00000035486	291.041	0.868541	0.142849	6.08014	1.2e-09	2.88e-08	Plk5
ENSMUSG00000016262	506.901	0.867127	0.213147	4.06821	4.74e-05	0.000471078	Sertad4
ENSMUSG00000029156	220.034	0.866177	0.115502	7.49924	6.42e-14	2.74e-12	Sgcb
ENSMUSG00000030897	161.615	0.865549	0.252571	3.42695	0.000610405	0.0044108	Cnga4
ENSMUSG00000050737	346.02	0.865442	0.11606	7.45688	8.86e-14	3.74e-12	Ptges
ENSMUSG00000109652	36.7993	0.86412	0.303255	2.84949	0.004379	0.0230784	NA
ENSMUSG00000085913	32.183	0.863223	0.314621	2.7437	0.00607519	0.0300926	NA
ENSMUSG00000038244	66.3433	0.863162	0.266759	3.23574	0.00121326	0.00786905	Mical2
ENSMUSG00000025608	2259.59	0.862924	0.109767	7.86141	3.8e-15	1.89e-13	Podxl
ENSMUSG00000041189	138.813	0.86146	0.112772	7.63894	2.19e-14	1e-12	Chrnb1
ENSMUSG00000068601	50.0762	0.860606	0.238457	3.60906	0.000307312	0.00244197	Gm10244
ENSMUSG00000046733	941.383	0.859999	0.118209	7.27523	3.46e-13	1.33e-11	Gprc5a
ENSMUSG00000041984	107.823	0.859922	0.295905	2.90607	0.00365996	0.0199603	Rptn
ENSMUSG00000045319	75.6944	0.858385	0.147639	5.81408	6.1e-09	1.32e-07	Proser2
ENSMUSG00000032482	78.3277	0.857646	0.216463	3.96209	7.43e-05	0.000696931	Cspg5
ENSMUSG00000054409	45.8784	0.857227	0.269033	3.18632	0.00144093	0.00912171	Tmem74
ENSMUSG00000033066	68.8395	0.855539	0.161991	5.28139	1.28e-07	2.22e-06	Gas7
ENSMUSG00000030806	100.352	0.854734	0.140412	6.08734	1.15e-09	2.77e-08	Stx1b
ENSMUSG00000038732	121.054	0.854723	0.1739	4.91504	8.88e-07	1.32e-05	Mboat1
ENSMUSG00000020131	71.4821	0.854258	0.20711	4.12467	3.71e-05	0.000380899	Pcsk4
ENSMUSG00000033149	448.143	0.853745	0.0984794	8.66927	4.35e-18	3.02e-16	Phldb2
ENSMUSG00000085148	48.3876	0.853475	0.277867	3.07152	0.0021297	0.0126584	Mir22hg
ENSMUSG00000055912	553.94	0.853087	0.090695	9.40611	5.15e-21	4.61e-19	Tmem150a
ENSMUSG00000074121	131.518	0.851683	0.140135	6.07759	1.22e-09	2.92e-08	Ntf5
ENSMUSG00000032609	144.227	0.850596	0.130123	6.53687	6.28e-11	1.82e-09	Klhdc8b
ENSMUSG00000104529	34.0065	0.850533	0.246338	3.4527	0.000554998	0.00407118	Rbakdn
ENSMUSG00000090125	4198.85	0.84904	0.149751	5.66968	1.43e-08	2.94e-07	Pou3f1
ENSMUSG00000033213	234.659	0.848595	0.116233	7.30083	2.86e-13	1.12e-11	AA467197
ENSMUSG00000020357	163.072	0.848365	0.136763	6.20317	5.53e-10	1.41e-08	Flt4
ENSMUSG00000110915	28.6951	0.848186	0.314965	2.69296	0.00708214	0.0341896	NA
ENSMUSG00000067235	69.4424	0.848079	0.198189	4.27914	1.88e-05	0.000208405	H2-Q10
ENSMUSG00000038843	1015.57	0.847943	0.0712432	11.9021	1.15e-32	2.41e-30	Gcnt1
ENSMUSG00000040631	102.132	0.846596	0.178701	4.7375	2.16e-06	2.97e-05	Dok4
ENSMUSG00000018920	67.9858	0.846443	0.24882	3.40183	0.000669375	0.00478012	Cxcl16
ENSMUSG00000105382	20.9921	0.84478	0.316958	2.66528	0.00769248	0.0364695	NA
ENSMUSG00000050953	7554.76	0.842944	0.195559	4.31043	1.63e-05	0.000184007	Gja1
ENSMUSG00000057329	62.1211	0.841586	0.251433	3.34716	0.000816448	0.00563795	Bcl2
ENSMUSG00000112977	21.2763	0.84118	0.29019	2.89873	0.00374683	0.0203623	NA
ENSMUSG00000078129	26.4024	0.840968	0.271139	3.10162	0.00192467	0.011616	Actl10
ENSMUSG00000071073	51.4513	0.840393	0.289352	2.9044	0.00367963	0.0200429	Lrrc73
ENSMUSG00000047751	11745.8	0.840383	0.0960354	8.75076	2.12e-18	1.5e-16	Utf1
ENSMUSG00000020021	465.048	0.840133	0.0838259	10.0224	1.22e-23	1.32e-21	Fgd6
ENSMUSG00000044199	68.7417	0.839682	0.230019	3.65048	0.000261748	0.00212643	S1pr4
ENSMUSG00000051236	27.2047	0.83964	0.262312	3.20092	0.00136992	0.00873987	Msrb3
ENSMUSG00000071757	46.471	0.83723	0.2622	3.19309	0.00140758	0.00895608	Zhx2
ENSMUSG00000034675	939.99	0.836855	0.0943973	8.86524	7.63e-19	5.69e-17	Dbn1
ENSMUSG00000037306	268.269	0.836795	0.125048	6.69179	2.2e-11	6.81e-10	Man1c1
ENSMUSG00000022037	446.677	0.834894	0.0972483	8.58518	9.07e-18	5.97e-16	Clu
ENSMUSG00000030792	101.506	0.834883	0.160487	5.20218	1.97e-07	3.29e-06	Dkkl1
ENSMUSG00000034532	30.2526	0.834778	0.330006	2.52958	0.0114198	0.0496159	Fbxo16
ENSMUSG00000050503	40.8219	0.833322	0.262271	3.17733	0.00148636	0.00937072	Fbxl22
ENSMUSG00000026479	906.036	0.833042	0.0979847	8.50176	1.87e-17	1.18e-15	Lamc2
ENSMUSG00000107505	52.1482	0.832749	0.198996	4.18474	2.85e-05	0.000302139	Stambp-ps1
ENSMUSG00000007989	527.283	0.832378	0.159368	5.22301	1.76e-07	2.96e-06	Fzd3
ENSMUSG00000038496	38.7123	0.832248	0.261965	3.17694	0.00148837	0.0093766	Slc19a3
ENSMUSG00000042766	155.225	0.832208	0.134439	6.19022	6.01e-10	1.52e-08	Trim46
ENSMUSG00000114934	36.4283	0.83203	0.243396	3.41842	0.000629847	0.00453625	NA
ENSMUSG00000078670	160.978	0.831852	0.143656	5.79059	7.01e-09	1.51e-07	Fam174b
ENSMUSG00000034663	357.875	0.83073	0.1455	5.70949	1.13e-08	2.36e-07	Bmp2k
ENSMUSG00000030699	45.0266	0.829685	0.258648	3.20777	0.00133767	0.00856125	Tbx6
ENSMUSG00000022091	122.464	0.829488	0.176905	4.6889	2.75e-06	3.69e-05	Sorbs3
ENSMUSG00000023805	257.338	0.829132	0.123481	6.71465	1.89e-11	5.87e-10	Synj2
ENSMUSG00000074768	190.236	0.828916	0.108597	7.63293	2.29e-14	1.04e-12	Bhmt
ENSMUSG00000039376	50.1894	0.828114	0.258626	3.20198	0.00136487	0.00871191	Synpo2l
ENSMUSG00000034156	106.336	0.827521	0.171777	4.81743	1.45e-06	2.07e-05	Tspoap1
ENSMUSG00000046223	517.772	0.825972	0.104783	7.88269	3.2e-15	1.61e-13	Plaur
ENSMUSG00000035112	62.2026	0.825293	0.202389	4.07776	4.55e-05	0.000454386	Wnk4
ENSMUSG00000050896	31.2829	0.82484	0.320195	2.57606	0.0099934	0.0447894	Rtn4rl2
ENSMUSG00000035085	34.0839	0.82465	0.206451	3.99441	6.49e-05	0.000619885	1700020L24Rik
ENSMUSG00000051379	222.001	0.823906	0.202366	4.07137	4.67e-05	0.000465605	Flrt3
ENSMUSG00000032667	180.181	0.823814	0.169021	4.87404	1.09e-06	1.59e-05	Pon2
ENSMUSG00000024431	959.821	0.823511	0.115439	7.13373	9.77e-13	3.51e-11	Nr3c1
ENSMUSG00000002897	298.783	0.823459	0.0792513	10.3905	2.74e-25	3.4e-23	Il17ra
ENSMUSG00000004988	86.9597	0.822894	0.306822	2.68199	0.00731849	0.035129	Fxyd4
ENSMUSG00000010660	391.202	0.822685	0.106467	7.7271	1.1e-14	5.21e-13	Plcd1
ENSMUSG00000034145	18.3723	0.822673	0.255638	3.21811	0.00129037	0.00830324	Tmem63c
ENSMUSG00000029861	262.586	0.822465	0.240949	3.41344	0.000641471	0.00460855	Fam131b
ENSMUSG00000019960	5856.57	0.822141	0.290136	2.83364	0.00460216	0.0240174	Dusp6
ENSMUSG00000103593	108.362	0.822064	0.243705	3.3732	0.000743002	0.00522267	NA
ENSMUSG00000039131	23.5493	0.821744	0.236069	3.48095	0.000499639	0.00372465	Gipc2
ENSMUSG00000026833	230.916	0.820348	0.120622	6.80097	1.04e-11	3.34e-10	Olfm1
ENSMUSG00000036565	1047.56	0.820047	0.111211	7.37383	1.66e-13	6.76e-12	Ttyh3
ENSMUSG00000022218	1673.4	0.818572	0.116963	6.99858	2.59e-12	8.85e-11	Tgm1
ENSMUSG00000028337	81.3222	0.818442	0.243419	3.36227	0.000773045	0.00538516	Coro2a
ENSMUSG00000000957	752.327	0.81715	0.0838458	9.74587	1.92e-22	1.93e-20	Mmp14
ENSMUSG00000053007	55.479	0.816635	0.275599	2.96313	0.00304524	0.0171003	Creb5
ENSMUSG00000042589	192.584	0.816477	0.165979	4.91916	8.69e-07	1.29e-05	Cux2
ENSMUSG00000034853	77.2837	0.815923	0.150919	5.40638	6.43e-08	1.18e-06	Acot11
ENSMUSG00000097016	15.4503	0.815686	0.314646	2.5924	0.00953097	0.0431434	Gm53174
ENSMUSG00000046500	350.376	0.814354	0.124788	6.52592	6.76e-11	1.95e-09	Tafa4
ENSMUSG00000032238	72.3743	0.814264	0.219398	3.71135	0.000206159	0.001723	Rora
ENSMUSG00000110144	31.1452	0.813104	0.250069	3.25152	0.00114788	0.00750267	NA
ENSMUSG00000120739	33.2897	0.813101	0.244137	3.33051	0.000866883	0.00593296	NA
ENSMUSG00000022361	358.437	0.812798	0.141575	5.74109	9.41e-09	1.99e-07	Zhx1
ENSMUSG00000071648	71.3909	0.812689	0.14064	5.77851	7.54e-09	1.62e-07	Rom1
ENSMUSG00000033039	315.899	0.811548	0.100845	8.04747	8.45e-16	4.58e-14	Micall1
ENSMUSG00000084960	30.1724	0.811537	0.286933	2.82832	0.00467931	0.0243326	B430010I23Rik
ENSMUSG00000087291	27.5949	0.810678	0.29415	2.756	0.00585127	0.0292131	NA
ENSMUSG00000038677	751.064	0.810098	0.0889423	9.10812	8.38e-20	6.7e-18	Scube3
ENSMUSG00000020788	1219.39	0.808997	0.116568	6.94011	3.92e-12	1.32e-10	Atp2a3
ENSMUSG00000064672	36.2393	0.808946	0.274434	2.94769	0.00320161	0.0178329	Gm22806
ENSMUSG00000055818	54.3761	0.808548	0.233305	3.46563	0.000528985	0.00390777	A230083G16Rik
ENSMUSG00000028163	741.337	0.808515	0.11019	7.33747	2.18e-13	8.7e-12	Nfkb1
ENSMUSG00000120423	40.939	0.80557	0.227528	3.54054	0.000399315	0.00306681	NA
ENSMUSG00000028558	190	0.805136	0.13874	5.80321	6.51e-09	1.4e-07	Calr4
ENSMUSG00000042087	99.8968	0.804219	0.217774	3.69291	0.000221702	0.00183763	NA
ENSMUSG00000097419	49.3289	0.804158	0.296407	2.71302	0.00666735	0.0325173	NA
ENSMUSG00000028469	32.5899	0.803852	0.225175	3.5699	0.000357115	0.00278524	Npr2
ENSMUSG00000018126	38.3262	0.803613	0.235651	3.41019	0.000649186	0.00465723	Baiap2l2
ENSMUSG00000030257	561.982	0.803208	0.122222	6.57172	4.97e-11	1.48e-09	Srgap3
ENSMUSG00000022421	648.836	0.802724	0.119682	6.70712	1.99e-11	6.16e-10	Nptxr
ENSMUSG00000025582	28.4001	0.802428	0.268248	2.99137	0.00277727	0.0158439	Nptx1
ENSMUSG00000097569	62.1076	0.801529	0.214788	3.73173	0.000190172	0.00160685	NA
ENSMUSG00000109754	22.0485	0.80138	0.303717	2.63857	0.00832559	0.0388283	NA
ENSMUSG00000006360	662.924	0.801227	0.101747	7.87473	3.41e-15	1.72e-13	Crip1
ENSMUSG00000031169	71.3779	0.799549	0.314853	2.53943	0.0111032	0.0485388	Porcn
ENSMUSG00000000037	144.114	0.798275	0.128941	6.19101	5.98e-10	1.51e-08	Scml2
ENSMUSG00000014791	248.132	0.797534	0.10751	7.4182	1.19e-13	4.93e-12	Elmo3
ENSMUSG00000039838	132.461	0.797507	0.216845	3.67777	0.000235278	0.00193057	Slc45a1
ENSMUSG00000061436	934.549	0.79733	0.122728	6.4967	8.21e-11	2.34e-09	Hipk2
ENSMUSG00000047787	52.2088	0.79721	0.232368	3.4308	0.000601804	0.00435949	Flrt1
ENSMUSG00000046719	43.5221	0.797134	0.225375	3.53693	0.000404813	0.0031063	Nxph3
ENSMUSG00000041762	43.1285	0.796889	0.232046	3.43419	0.000594331	0.00431133	Gpr155
ENSMUSG00000042826	179.745	0.795195	0.108419	7.33443	2.23e-13	8.88e-12	Fgf11
ENSMUSG00000028194	2251.17	0.795154	0.0706388	11.2566	2.15e-29	3.8e-27	Ddah1
ENSMUSG00000041180	67.3017	0.795018	0.187585	4.23819	2.25e-05	0.000244205	Hectd2
ENSMUSG00000044468	89.721	0.794241	0.195571	4.06114	4.88e-05	0.000483005	Tent5c
ENSMUSG00000026077	22.1116	0.793651	0.220051	3.60668	0.000310145	0.00245999	Npas2
ENSMUSG00000002881	288.257	0.793175	0.117962	6.72396	1.77e-11	5.52e-10	Nab1
ENSMUSG00000044279	453.923	0.79266	0.0986243	8.03717	9.19e-16	4.96e-14	Crb3
ENSMUSG00000026969	111.131	0.792443	0.18177	4.35961	1.3e-05	0.00015037	Fam166a
ENSMUSG00000037994	41.3006	0.791573	0.280507	2.82194	0.00477346	0.0247336	Slc9b2
ENSMUSG00000068335	401.926	0.791041	0.110761	7.1419	9.2e-13	3.32e-11	Dok1
ENSMUSG00000107402	89.3289	0.790893	0.219922	3.59623	0.000322858	0.00254616	NA
ENSMUSG00000002799	1385.24	0.789165	0.0893459	8.83269	1.02e-18	7.44e-17	Jag2
ENSMUSG00000025425	136.563	0.787584	0.162879	4.83539	1.33e-06	1.9e-05	St8sia5
ENSMUSG00000027947	425.351	0.787553	0.0854975	9.21142	3.22e-20	2.66e-18	Il6ra
ENSMUSG00000038156	273.499	0.787037	0.241621	3.25732	0.00112471	0.00737521	Spon1
ENSMUSG00000038630	29.7066	0.786899	0.227329	3.4615	0.000537171	0.00395706	Zkscan16
ENSMUSG00000106904	79.1687	0.786759	0.205209	3.83393	0.000126111	0.00111116	NA
ENSMUSG00000025432	41.7488	0.785672	0.24926	3.15202	0.00162144	0.0100501	Avil
ENSMUSG00000026676	153.61	0.785265	0.196858	3.98899	6.64e-05	0.000630868	Ccdc3
ENSMUSG00000033721	28.264	0.785136	0.286881	2.7368	0.00620398	0.0306086	Vav3
ENSMUSG00000028876	58.2366	0.785045	0.200425	3.91691	8.97e-05	0.000826462	Epha10
ENSMUSG00000005124	37.1178	0.784747	0.271125	2.8944	0.00379879	0.0205677	Ccn4
ENSMUSG00000109314	52.5362	0.784638	0.26651	2.94412	0.00323877	0.0179862	NA
ENSMUSG00000110611	33.7273	0.783751	0.246649	3.1776	0.00148501	0.00936449	NA
ENSMUSG00000033967	308.189	0.782272	0.183911	4.25353	2.1e-05	0.000229953	Rnf225
ENSMUSG00000028073	53.0967	0.781791	0.159919	4.88867	1.02e-06	1.48e-05	Pear1
ENSMUSG00000012889	36.9677	0.781605	0.307744	2.53979	0.0110918	0.0485	Podnl1
ENSMUSG00000072875	169.267	0.781487	0.14195	5.50537	3.68e-08	7.05e-07	Gpr27
ENSMUSG00000048029	31.0774	0.7809	0.245846	3.17638	0.00149128	0.00938816	Eno4
ENSMUSG00000035211	23.8185	0.779351	0.301029	2.58896	0.00962666	0.0434646	Xrra1
ENSMUSG00000026979	168.542	0.779083	0.148897	5.23236	1.67e-07	2.82e-06	Psd4
ENSMUSG00000050931	61.1659	0.778915	0.228645	3.40666	0.00065762	0.00470905	Sgms2
ENSMUSG00000022180	171.085	0.778215	0.123706	6.29084	3.16e-10	8.38e-09	Slc7a8
ENSMUSG00000034107	48.3396	0.777882	0.219613	3.54207	0.000397007	0.00305447	Ano7
ENSMUSG00000021256	194.174	0.777501	0.131815	5.89842	3.67e-09	8.2e-08	Vash1
ENSMUSG00000024044	454.415	0.777491	0.118458	6.56342	5.26e-11	1.56e-09	Epb41l3
ENSMUSG00000008461	130.903	0.776893	0.209673	3.70526	0.000211175	0.00175818	Fut1
ENSMUSG00000060257	22.0089	0.776635	0.274363	2.83069	0.00464484	0.0241919	Scrt2
ENSMUSG00000029122	566.765	0.776232	0.122661	6.32826	2.48e-10	6.66e-09	Evc
ENSMUSG00000055027	176.537	0.775712	0.139229	5.57146	2.53e-08	4.94e-07	Smyd1
ENSMUSG00000023232	108.25	0.775474	0.179061	4.33077	1.49e-05	0.000169461	Serinc2
ENSMUSG00000028164	1171.62	0.7751	0.172844	4.4844	7.31e-06	8.98e-05	Manba
ENSMUSG00000043541	41.606	0.7751	0.273254	2.83655	0.00456035	0.023823	Dnai7
ENSMUSG00000109045	37.7196	0.775052	0.303025	2.55771	0.0105363	0.0465728	NA
ENSMUSG00000034312	1717.03	0.774576	0.104209	7.43293	1.06e-13	4.44e-12	Iqsec1
ENSMUSG00000056737	642.619	0.774442	0.130829	5.9195	3.23e-09	7.3e-08	Capg
ENSMUSG00000051000	68.0249	0.774388	0.163848	4.72626	2.29e-06	3.13e-05	Fhip1a
ENSMUSG00000029607	24.1032	0.773599	0.289291	2.67412	0.00749262	0.0357033	Ankrd61
ENSMUSG00000030103	905.455	0.773204	0.128333	6.02499	1.69e-09	3.96e-08	Bhlhe40
ENSMUSG00000022263	4916.58	0.773015	0.11863	6.51618	7.21e-11	2.08e-09	Trio
ENSMUSG00000040289	84.9204	0.772752	0.147529	5.23796	1.62e-07	2.75e-06	Hey1
ENSMUSG00000001555	514.016	0.771043	0.104944	7.34718	2.02e-13	8.14e-12	Fkbp10
ENSMUSG00000000142	1689.2	0.770363	0.210188	3.66511	0.000247232	0.00201917	Axin2
ENSMUSG00000086429	278.622	0.770054	0.166435	4.62676	3.71e-06	4.83e-05	Gt(ROSA)26Sor
ENSMUSG00000031549	219.675	0.769779	0.189315	4.06612	4.78e-05	0.000474692	Ido2
ENSMUSG00000030259	439.273	0.76926	0.130187	5.90888	3.44e-09	7.75e-08	Rassf8
ENSMUSG00000097820	41.0975	0.768802	0.269144	2.85647	0.00428379	0.0227048	NA
ENSMUSG00000085028	37.9994	0.768287	0.221807	3.46377	0.000532671	0.00392945	Slc2a4rg-ps
ENSMUSG00000034066	106.597	0.768264	0.153813	4.9948	5.89e-07	9.08e-06	Farp2
ENSMUSG00000069255	104.06	0.767565	0.152168	5.04421	4.55e-07	7.16e-06	Dusp22
ENSMUSG00000024074	294.039	0.766845	0.116493	6.58274	4.62e-11	1.38e-09	Crim1
ENSMUSG00000002769	83.5332	0.766146	0.227418	3.36889	0.000754723	0.00528144	Gnmt
ENSMUSG00000017167	56.682	0.766116	0.188444	4.06549	4.79e-05	0.000475514	Cntnap1
ENSMUSG00000108042	60.508	0.765799	0.256585	2.98459	0.00283963	0.0161468	NA
ENSMUSG00000029120	1895.78	0.765133	0.17271	4.43015	9.42e-06	0.00011229	Ppp2r2c
ENSMUSG00000009596	190.25	0.763649	0.212222	3.59836	0.000320235	0.00252776	Taf7l
ENSMUSG00000029994	1902.98	0.763144	0.0624067	12.2285	2.19e-34	5.16e-32	Anxa4
ENSMUSG00000063751	95.3798	0.762526	0.233652	3.26351	0.00110041	0.00723841	Platr8
ENSMUSG00000120054	32.349	0.762069	0.291446	2.61479	0.00892834	0.0408905	NA
ENSMUSG00000033768	425.181	0.761864	0.0955236	7.97567	1.52e-15	7.94e-14	Nrxn2
ENSMUSG00000037172	928.303	0.76185	0.0950879	8.01206	1.13e-15	5.98e-14	Dennd11
ENSMUSG00000024299	202.96	0.761226	0.108324	7.02732	2.11e-12	7.26e-11	Adamts10
ENSMUSG00000026435	125.159	0.760701	0.158453	4.80079	1.58e-06	2.23e-05	Slc45a3
ENSMUSG00000002980	5422.44	0.760255	0.104791	7.25494	4.02e-13	1.54e-11	Bcam
ENSMUSG00000030917	130.431	0.759866	0.123597	6.14794	7.85e-10	1.95e-08	Ldaf1
ENSMUSG00000037336	104.846	0.759623	0.211649	3.58908	0.000331851	0.00260686	Mfsd2b
ENSMUSG00000097816	60.782	0.759559	0.21505	3.53202	0.000412405	0.00315529	NA
ENSMUSG00000030330	54.5266	0.759326	0.259586	2.92514	0.00344304	0.0189516	Ing4
ENSMUSG00000046806	65.7117	0.759234	0.157827	4.81056	1.51e-06	2.13e-05	Cyren
ENSMUSG00000032446	292.151	0.758834	0.0900345	8.42827	3.51e-17	2.15e-15	Eomes
ENSMUSG00000031737	118.71	0.758318	0.22885	3.31361	0.000920999	0.00625423	Irx5
ENSMUSG00000035891	132.374	0.758011	0.159107	4.76417	1.9e-06	2.64e-05	Cerk
ENSMUSG00000103108	99.9321	0.758009	0.180628	4.19652	2.71e-05	0.000288841	NA
ENSMUSG00000015980	129.401	0.757872	0.125123	6.05701	1.39e-09	3.3e-08	Lrrc27
ENSMUSG00000026994	622.106	0.757587	0.206762	3.66406	0.000248248	0.0020262	Galnt3
ENSMUSG00000021509	43.5075	0.757271	0.212773	3.55906	0.000372186	0.00288728	Slc25a48
ENSMUSG00000034616	132.023	0.75698	0.105523	7.17358	7.31e-13	2.68e-11	Ssh3
ENSMUSG00000021506	19.1023	0.75689	0.26056	2.90486	0.00367421	0.0200176	Pitx1
ENSMUSG00000025330	194.921	0.756635	0.0795361	9.5131	1.85e-21	1.7e-19	Padi4
ENSMUSG00000031750	346.605	0.754795	0.15012	5.02795	4.96e-07	7.73e-06	Il34
ENSMUSG00000045348	350.61	0.753599	0.0995514	7.56995	3.73e-14	1.65e-12	Nyap1
ENSMUSG00000047586	38.6749	0.752482	0.225121	3.34257	0.000830074	0.00572147	Nccrp1
ENSMUSG00000015709	379.282	0.751125	0.126106	5.95629	2.58e-09	5.91e-08	Arnt2
ENSMUSG00000039716	215.071	0.750483	0.138026	5.43727	5.41e-08	1.01e-06	Dock3
ENSMUSG00000003518	675.882	0.750093	0.0845211	8.87462	7.02e-19	5.26e-17	Dusp3
ENSMUSG00000020684	53.0743	0.74894	0.213651	3.50544	0.000455858	0.00344244	Rasl10b
ENSMUSG00000020905	303.188	0.748608	0.10289	7.27582	3.44e-13	1.33e-11	Usp43
ENSMUSG00000027245	66.079	0.748389	0.279819	2.67455	0.00748306	0.0356902	Hypk
ENSMUSG00000042372	73.0783	0.748053	0.218235	3.42775	0.000608614	0.00440126	Dmrt3
ENSMUSG00000024008	681.81	0.747514	0.0549626	13.6004	3.98e-42	1.45e-39	Cpne5
ENSMUSG00000026672	537.525	0.746712	0.156852	4.76061	1.93e-06	2.68e-05	Optn
ENSMUSG00000078816	304.621	0.746606	0.0864501	8.63627	5.81e-18	3.9e-16	Prkcg
ENSMUSG00000040258	41.061	0.746336	0.282955	2.63765	0.00834833	0.0389019	Nxph4
ENSMUSG00000025092	130.769	0.746303	0.143745	5.19186	2.08e-07	3.46e-06	Hspa12a
ENSMUSG00000040972	58.2165	0.745985	0.195458	3.8166	0.000135303	0.00118338	Igsf21
ENSMUSG00000030306	241.357	0.745062	0.13544	5.50105	3.78e-08	7.21e-07	Tmtc1
ENSMUSG00000107509	80.3192	0.744091	0.215089	3.45945	0.00054128	0.00398508	NA
ENSMUSG00000040728	2023.24	0.744006	0.0829123	8.97341	2.87e-19	2.2e-17	Esrp1
ENSMUSG00000067771	35.3549	0.743229	0.192567	3.85959	0.000113579	0.00101407	Pwwp4a
ENSMUSG00000064350	27.9044	0.742579	0.236765	3.13635	0.00171062	0.0105109	NA
ENSMUSG00000050530	303.335	0.742567	0.0976164	7.60699	2.81e-14	1.25e-12	Fam171a1
ENSMUSG00000041679	84.6756	0.741857	0.166038	4.46799	7.9e-06	9.64e-05	Fbxl9
ENSMUSG00000017713	18.7786	0.741843	0.266209	2.78669	0.00532498	0.0271214	Tha1
ENSMUSG00000028439	63.8871	0.741679	0.152238	4.87185	1.11e-06	1.61e-05	Fam219a
ENSMUSG00000030002	4494.74	0.740732	0.0790805	9.36681	7.48e-21	6.65e-19	Dusp11
ENSMUSG00000026494	27.7517	0.739776	0.220548	3.35426	0.000795773	0.00551996	Kif26b
ENSMUSG00000073155	1580.47	0.739599	0.0937627	7.88799	3.07e-15	1.55e-13	Stmp1
ENSMUSG00000097855	63.18	0.739437	0.195094	3.79015	0.000150558	0.00130157	A930007I19Rik
ENSMUSG00000058806	93.3604	0.73885	0.149581	4.93946	7.83e-07	1.18e-05	Col13a1
ENSMUSG00000028927	472.983	0.738796	0.113184	6.52741	6.69e-11	1.93e-09	Padi2
ENSMUSG00000108137	25.9041	0.737988	0.282038	2.61662	0.00888046	0.0407426	NA
ENSMUSG00000026031	175.014	0.737531	0.118864	6.20482	5.48e-10	1.39e-08	Cflar
ENSMUSG00000062960	94.7891	0.735997	0.141108	5.21583	1.83e-07	3.07e-06	Kdr
ENSMUSG00000034164	101.865	0.735904	0.184336	3.99218	6.55e-05	0.000624381	Emid1
ENSMUSG00000037580	79.3678	0.735529	0.21071	3.49071	0.000481732	0.00361175	Gch1
ENSMUSG00000037887	54.8657	0.735356	0.249529	2.94698	0.00320895	0.0178667	Dusp8
ENSMUSG00000022574	502.428	0.735057	0.121916	6.0292	1.65e-09	3.87e-08	Naprt
ENSMUSG00000025588	68.623	0.733732	0.237351	3.09133	0.00199262	0.0119653	Nat1
ENSMUSG00000032015	1349.88	0.732818	0.106328	6.89204	5.5e-12	1.82e-10	Pou2f3
ENSMUSG00000073650	41.5324	0.732163	0.191202	3.82927	0.000128526	0.00112902	Catip
ENSMUSG00000044628	387.826	0.729385	0.102327	7.12797	1.02e-12	3.66e-11	Rnf208
ENSMUSG00000038486	232.496	0.727889	0.157738	4.61454	3.94e-06	5.1e-05	Sv2a
ENSMUSG00000086401	35.8907	0.727446	0.277989	2.61682	0.00887544	0.0407339	Gm15559
ENSMUSG00000120873	83.6647	0.72743	0.194206	3.74565	0.000179924	0.00152667	NA
ENSMUSG00000038065	114.413	0.72614	0.153496	4.73069	2.24e-06	3.07e-05	Mturn
ENSMUSG00000031493	52.6313	0.725481	0.207293	3.49978	0.000465646	0.00350219	Ggn
ENSMUSG00000025586	224.112	0.72529	0.143665	5.04848	4.45e-07	7.01e-06	Cpeb1
ENSMUSG00000020785	273.951	0.723894	0.10224	7.08034	1.44e-12	5.07e-11	Camkk1
ENSMUSG00000028836	1289.44	0.723743	0.0910839	7.94589	1.93e-15	9.92e-14	Slc30a2
ENSMUSG00000121192	73.8592	0.722425	0.158726	4.55139	5.33e-06	6.7e-05	NA
ENSMUSG00000042708	101.351	0.721747	0.252105	2.86288	0.00419806	0.0222956	Shcbp1l
ENSMUSG00000029121	2804.19	0.720152	0.100489	7.16644	7.7e-13	2.81e-11	Crmp1
ENSMUSG00000024535	326.138	0.720026	0.111463	6.45976	1.05e-10	2.95e-09	Snx24
ENSMUSG00000012777	89.6117	0.719994	0.195395	3.68482	0.000228867	0.00188567	Acp4
ENSMUSG00000034040	29.1761	0.719945	0.220575	3.26395	0.0010987	0.00723181	Galnt17
ENSMUSG00000043782	92.9841	0.71851	0.252213	2.84882	0.0043882	0.0231176	Bicdl2
ENSMUSG00000030747	227.738	0.717852	0.108635	6.60794	3.9e-11	1.17e-09	Dgat2
ENSMUSG00000039384	248.244	0.71725	0.185463	3.86736	0.00011002	0.00098701	Dusp10
ENSMUSG00000031144	42.3105	0.716341	0.202647	3.53492	0.000407891	0.00312625	Syp
ENSMUSG00000020658	438.436	0.715584	0.153872	4.65052	3.31e-06	4.36e-05	Efr3b
ENSMUSG00000078508	633.004	0.715176	0.0918551	7.78591	6.92e-15	3.36e-13	Pramel30
ENSMUSG00000041046	164.024	0.713758	0.269947	2.64406	0.00819177	0.0383706	Ramp3
ENSMUSG00000090981	43.0997	0.71141	0.254222	2.79838	0.00513602	0.0263151	NA
ENSMUSG00000020231	572.693	0.711344	0.121345	5.86214	4.57e-09	1.01e-07	Dip2a
ENSMUSG00000029522	1415.67	0.711028	0.110759	6.4196	1.37e-10	3.78e-09	Pla2g1b
ENSMUSG00000010592	1104.19	0.710435	0.120301	5.90549	3.52e-09	7.9e-08	Dazl
ENSMUSG00000038738	280.511	0.710232	0.100756	7.04905	1.8e-12	6.27e-11	Shank1
ENSMUSG00000033949	268.015	0.710053	0.164692	4.31139	1.62e-05	0.000183418	Trim36
ENSMUSG00000053395	134.286	0.709872	0.23092	3.07411	0.00211132	0.0125621	Cacng8
ENSMUSG00000039841	358.214	0.708811	0.105139	6.74168	1.57e-11	4.91e-10	Zfp800
ENSMUSG00000086537	236.624	0.708483	0.159252	4.44882	8.63e-06	0.00010439	Gnasas1
ENSMUSG00000026177	179.943	0.708457	0.145375	4.87329	1.1e-06	1.6e-05	Slc11a1
ENSMUSG00000102252	3847.57	0.708451	0.0843165	8.40228	4.38e-17	2.66e-15	Snrpn
ENSMUSG00000029922	13451.5	0.708031	0.0656826	10.7796	4.3e-27	6.24e-25	Mkrn1
ENSMUSG00000024617	170.651	0.707812	0.145593	4.86159	1.16e-06	1.69e-05	Camk2a
ENSMUSG00000038987	31.1844	0.706946	0.22927	3.08346	0.00204608	0.0122274	Cfap157
ENSMUSG00000036661	318.031	0.706339	0.159047	4.44108	8.95e-06	0.000107619	Dennd3
ENSMUSG00000022799	27.3451	0.706276	0.271027	2.60592	0.00916267	0.0417153	Arhgap31
ENSMUSG00000047898	44.6796	0.705661	0.201478	3.50242	0.000461057	0.00347129	Ccr4
ENSMUSG00000006235	58.3566	0.705121	0.235144	2.99868	0.00271152	0.0155468	Epor
ENSMUSG00000079471	365.133	0.704495	0.132897	5.30105	1.15e-07	2.01e-06	Mymx
ENSMUSG00000040447	126.784	0.704221	0.175574	4.01096	6.05e-05	0.000583117	Spns2
ENSMUSG00000086040	212.84	0.702422	0.174537	4.02449	5.71e-05	0.000555722	Wipf3
ENSMUSG00000002771	93.4862	0.702152	0.150875	4.65385	3.26e-06	4.3e-05	Grin2d
ENSMUSG00000021268	4027.99	0.701692	0.163497	4.29177	1.77e-05	0.000198091	Meg3
ENSMUSG00000107756	109.059	0.701369	0.255072	2.74969	0.00596519	0.0296457	NA
ENSMUSG00000001507	4379.17	0.701341	0.0893832	7.84645	4.28e-15	2.11e-13	Itga3
ENSMUSG00000040610	49.3633	0.701027	0.229146	3.05931	0.00221848	0.0131108	Tlx3
ENSMUSG00000001761	2398.49	0.700579	0.0767152	9.1322	6.71e-20	5.42e-18	Smo
ENSMUSG00000110206	36.1002	0.700216	0.239022	2.92951	0.00339501	0.0187148	Flt3l
ENSMUSG00000071656	76.7613	0.699779	0.186892	3.74429	0.000180903	0.00153448	Lrrn4cl
ENSMUSG00000037408	593.249	0.699204	0.0672407	10.3985	2.52e-25	3.14e-23	Cnnm4
ENSMUSG00000079235	50.2584	0.699109	0.210359	3.32341	0.000889229	0.00606685	Ccdc13
ENSMUSG00000021260	30.3207	0.698788	0.273027	2.55941	0.0104851	0.046395	Hhipl1
ENSMUSG00000017400	291.975	0.698738	0.0955784	7.31062	2.66e-13	1.05e-11	Stac2
ENSMUSG00000037661	404.052	0.698337	0.103336	6.75796	1.4e-11	4.42e-10	Gpr160
ENSMUSG00000108207	21.9778	0.698161	0.241574	2.89005	0.00385184	0.0208205	NA
ENSMUSG00000032714	358.784	0.697271	0.0986161	7.07056	1.54e-12	5.43e-11	Syde1
ENSMUSG00000107432	59.2282	0.696992	0.265133	2.62884	0.00856761	0.0397114	NA
ENSMUSG00000023274	43.7979	0.696635	0.180618	3.85694	0.000114813	0.00102369	Cd4
ENSMUSG00000023043	375.459	0.696631	0.13547	5.14233	2.71e-07	4.42e-06	Krt18
ENSMUSG00000044551	200.668	0.696145	0.170164	4.09101	4.29e-05	0.000431495	9930012K11Rik
ENSMUSG00000034171	181.886	0.69564	0.138667	5.01663	5.26e-07	8.16e-06	Faah
ENSMUSG00000057530	1418.73	0.695335	0.0681947	10.1963	2.06e-24	2.37e-22	Ece1
ENSMUSG00000069833	9341.7	0.69529	0.11736	5.92441	3.13e-09	7.1e-08	Ahnak
ENSMUSG00000039315	32.0941	0.69491	0.244432	2.84295	0.00446977	0.023467	Clnk
ENSMUSG00000049556	75.0964	0.69482	0.137583	5.0502	4.41e-07	6.95e-06	Lingo1
ENSMUSG00000063450	2441.37	0.694095	0.130446	5.32092	1.03e-07	1.83e-06	Syne2
ENSMUSG00000108825	29.2818	0.693342	0.274142	2.52913	0.0114344	0.0496714	NA
ENSMUSG00000049687	113.29	0.692587	0.166769	4.15297	3.28e-05	0.000341663	Pheta2
ENSMUSG00000025855	47.1911	0.69128	0.180787	3.82372	0.000131451	0.00115277	Prkar1b
ENSMUSG00000024940	72.7554	0.690683	0.175082	3.94491	7.98e-05	0.000743736	Ltbp3
ENSMUSG00000107608	163.061	0.690591	0.183713	3.75908	0.000170542	0.00145603	NA
ENSMUSG00000020262	508.46	0.6897	0.0936747	7.36271	1.8e-13	7.28e-12	Adarb1
ENSMUSG00000028825	138.769	0.68964	0.138918	4.96436	6.89e-07	1.05e-05	Rhd
ENSMUSG00000040187	66.3512	0.689182	0.194208	3.54868	0.000387163	0.00298752	Bmal2
ENSMUSG00000046658	104.063	0.688103	0.157009	4.38256	1.17e-05	0.000136687	Zfp316
ENSMUSG00000005087	45.1077	0.687448	0.244706	2.80928	0.00496525	0.0255855	Cd44
ENSMUSG00000024354	221.395	0.686295	0.245188	2.79906	0.00512521	0.0262751	Slc23a1
ENSMUSG00000022456	650.282	0.686135	0.102436	6.69821	2.11e-11	6.52e-10	Septin3
ENSMUSG00000042349	148.623	0.68518	0.122973	5.57179	2.52e-08	4.94e-07	Ikbke
ENSMUSG00000000078	3352.79	0.684198	0.148933	4.59401	4.35e-06	5.55e-05	Klf6
ENSMUSG00000029470	277.771	0.683785	0.0883579	7.73881	1e-14	4.8e-13	P2rx4
ENSMUSG00000032202	303.664	0.683153	0.0818996	8.34135	7.34e-17	4.39e-15	Rab27a
ENSMUSG00000084989	333.851	0.68303	0.166929	4.09174	4.28e-05	0.000430806	Crocc2
ENSMUSG00000041609	671.479	0.683001	0.0979429	6.97346	3.09e-12	1.05e-10	Bicdl1
ENSMUSG00000050966	13429.7	0.682658	0.126136	5.41207	6.23e-08	1.15e-06	Lin28a
ENSMUSG00000048915	191.399	0.682448	0.146648	4.65364	3.26e-06	4.3e-05	Efna5
ENSMUSG00000025757	316.622	0.681547	0.117324	5.80908	6.28e-09	1.36e-07	Hspa4l
ENSMUSG00000028480	3234.83	0.681529	0.0617087	11.0443	2.34e-28	3.77e-26	Glipr2
ENSMUSG00000037686	45.5777	0.681408	0.266549	2.55641	0.0105758	0.0467019	Aspg
ENSMUSG00000025085	858.704	0.680667	0.0813688	8.36521	6e-17	3.59e-15	Ablim1
ENSMUSG00000026208	448.032	0.680635	0.145955	4.66333	3.11e-06	4.14e-05	Des
ENSMUSG00000027189	2532.82	0.680385	0.121783	5.58684	2.31e-08	4.57e-07	Trim44
ENSMUSG00000048200	49.2826	0.680283	0.223105	3.04916	0.00229479	0.0134887	Cracr2b
ENSMUSG00000054161	120.116	0.677641	0.172956	3.91801	8.93e-05	0.000823006	Fam83e
ENSMUSG00000096847	254.478	0.675896	0.135449	4.99002	6.04e-07	9.29e-06	Tmem151b
ENSMUSG00000117050	79.3825	0.675835	0.264572	2.55445	0.0106356	0.0469101	NA
ENSMUSG00000081766	405.12	0.675408	0.129829	5.20229	1.97e-07	3.29e-06	2210409E12Rik
ENSMUSG00000026655	743.689	0.675321	0.0920225	7.33866	2.16e-13	8.64e-12	Fam107b
ENSMUSG00000034957	64.4018	0.674733	0.195056	3.45917	0.000541836	0.00398805	Cebpa
ENSMUSG00000030041	842.892	0.674601	0.11321	5.95884	2.54e-09	5.83e-08	M1ap
ENSMUSG00000042331	312.674	0.674357	0.127148	5.30371	1.13e-07	1.99e-06	Specc1
ENSMUSG00000035245	538.397	0.673529	0.0711641	9.46444	2.95e-21	2.68e-19	Eogt
ENSMUSG00000086807	269.627	0.673338	0.109581	6.14465	8.01e-10	1.99e-08	Platr21
ENSMUSG00000092134	33.5582	0.672884	0.239427	2.81039	0.00494818	0.0255126	Gm17089
ENSMUSG00000024065	156.888	0.672723	0.141128	4.76677	1.87e-06	2.61e-05	Ehd3
ENSMUSG00000026473	6589.79	0.672618	0.114925	5.85266	4.84e-09	1.06e-07	Glul
ENSMUSG00000025082	162.112	0.671541	0.232041	2.89406	0.00380299	0.0205862	Vwa2
ENSMUSG00000031778	131.548	0.671315	0.179707	3.73562	0.000187255	0.00158527	Cx3cl1
ENSMUSG00000036106	814.356	0.670531	0.0829684	8.08177	6.38e-16	3.49e-14	Prr5
ENSMUSG00000069808	346.233	0.670038	0.0974067	6.87876	6.04e-12	1.99e-10	Tlcd3a
ENSMUSG00000020377	25.8166	0.669861	0.263923	2.53809	0.0111458	0.0486751	Ltc4s
ENSMUSG00000022231	609.538	0.669687	0.116765	5.73533	9.73e-09	2.05e-07	Sema5a
ENSMUSG00000073414	33.5131	0.668925	0.249072	2.68567	0.00723854	0.0348225	Mpig6b
ENSMUSG00000027583	165.005	0.668765	0.133197	5.02088	5.14e-07	8e-06	Zbtb46
ENSMUSG00000086370	326.899	0.668624	0.157234	4.25242	2.11e-05	0.000230904	Ftx
ENSMUSG00000108681	33.061	0.668222	0.263157	2.53925	0.011109	0.0485547	Gm17825
ENSMUSG00000031875	238.73	0.667802	0.0996839	6.69919	2.1e-11	6.49e-10	Cmtm3
ENSMUSG00000050335	168.526	0.666404	0.12775	5.21646	1.82e-07	3.06e-06	Lgals3
ENSMUSG00000042810	1545.36	0.66594	0.0712292	9.34925	8.83e-21	7.72e-19	Krba1
ENSMUSG00000022805	75.3145	0.665778	0.15394	4.32493	1.53e-05	0.000173411	Cfap91
ENSMUSG00000063455	978.793	0.665701	0.0986647	6.74711	1.51e-11	4.74e-10	D630045J12Rik
ENSMUSG00000097990	42.1957	0.665154	0.202067	3.29176	0.000995639	0.00667443	Gm19557
ENSMUSG00000086173	152.079	0.664597	0.203087	3.27248	0.00106609	0.00705267	NA
ENSMUSG00000036067	46.1096	0.663362	0.256018	2.59108	0.0095676	0.0432627	Slc2a6
ENSMUSG00000027254	1698.97	0.6632	0.149999	4.42135	9.81e-06	0.000116274	Map1a
ENSMUSG00000004270	3472.63	0.661721	0.0518796	12.7549	2.93e-37	8.23e-35	Lpcat3
ENSMUSG00000023795	38.8224	0.661623	0.177649	3.72432	0.000195843	0.00164732	NA
ENSMUSG00000001473	2787.31	0.661099	0.0640475	10.322	5.6e-25	6.82e-23	Tubb6
ENSMUSG00000042102	552.042	0.660436	0.224988	2.93543	0.00333084	0.0184193	Dmgdh
ENSMUSG00000109799	38.2615	0.660286	0.244657	2.69882	0.00695864	0.0337116	NA
ENSMUSG00000034981	268.965	0.660066	0.188596	3.4999	0.000465441	0.00350219	Parm1
ENSMUSG00000053046	259.931	0.659722	0.145076	4.54744	5.43e-06	6.82e-05	Brsk2
ENSMUSG00000024883	405.574	0.659143	0.116283	5.66842	1.44e-08	2.96e-07	Rin1
ENSMUSG00000032419	65.8848	0.658301	0.192263	3.42396	0.000617161	0.00445593	Tbx18
ENSMUSG00000086390	90.6422	0.657597	0.183188	3.58973	0.00033102	0.00260189	1810019D21Rik
ENSMUSG00000103677	35.0433	0.65731	0.195245	3.36659	0.000761045	0.00532	Pcdhga4
ENSMUSG00000027420	32.5403	0.656073	0.24139	2.71789	0.00656993	0.0320961	Bfsp1
ENSMUSG00000030592	402.517	0.655361	0.0899372	7.28687	3.17e-13	1.23e-11	Ryr1
ENSMUSG00000058979	918.315	0.655104	0.0871527	7.51674	5.62e-14	2.42e-12	Hdhd5
ENSMUSG00000003500	3001.26	0.654893	0.0564923	11.5926	4.49e-31	8.7e-29	Impdh1
ENSMUSG00000112819	454.165	0.65488	0.196505	3.33264	0.000860259	0.00589225	NA
ENSMUSG00000004933	60.185	0.654358	0.209644	3.12127	0.00180071	0.0109717	Matk
ENSMUSG00000108122	34.9369	0.653342	0.234752	2.78311	0.00538401	0.0273552	NA
ENSMUSG00000107962	230.507	0.652469	0.169911	3.84005	0.000123009	0.0010897	NA
ENSMUSG00000030321	137.098	0.652056	0.122633	5.31712	1.05e-07	1.86e-06	Efcab12
ENSMUSG00000042118	220.662	0.651449	0.187647	3.47167	0.000517235	0.00383179	Bhmt2
ENSMUSG00000028909	356.38	0.650315	0.124084	5.24093	1.6e-07	2.71e-06	Ptpru
ENSMUSG00000025407	538.45	0.649554	0.136971	4.74226	2.11e-06	2.91e-05	Gli1
ENSMUSG00000038859	158.736	0.649379	0.122469	5.3024	1.14e-07	2e-06	Baiap2l1
ENSMUSG00000049493	484.982	0.648962	0.102005	6.36209	1.99e-10	5.39e-09	Pls1
ENSMUSG00000025795	1492.68	0.648353	0.0652297	9.93953	2.8e-23	2.95e-21	Rassf3
ENSMUSG00000030359	101.413	0.647829	0.132817	4.87761	1.07e-06	1.56e-05	Pzp
ENSMUSG00000041827	93.2547	0.646783	0.160315	4.03445	5.47e-05	0.000534448	Oasl1
ENSMUSG00000039976	1095.17	0.646291	0.103848	6.22346	4.86e-10	1.25e-08	Tbc1d16
ENSMUSG00000073538	133.215	0.646071	0.179123	3.60686	0.000309931	0.00245904	NA
ENSMUSG00000031950	3159.21	0.645382	0.0789846	8.17099	3.06e-16	1.73e-14	Gabarapl2
ENSMUSG00000045775	108.892	0.644829	0.145187	4.44138	8.94e-06	0.000107571	Slc16a5
ENSMUSG00000120131	66.4536	0.644578	0.24266	2.6563	0.00790028	0.0372521	NA
ENSMUSG00000024957	33.332	0.64374	0.241165	2.66929	0.00760118	0.0361278	Kcnk4
ENSMUSG00000031970	130.158	0.642894	0.177871	3.61439	0.000301055	0.002401	Dbndd1
ENSMUSG00000003541	200.031	0.641931	0.142324	4.51035	6.47e-06	8.01e-05	Ier3
ENSMUSG00000047182	44.8225	0.641597	0.242829	2.64218	0.00823739	0.038474	Irs3
ENSMUSG00000032313	96.8413	0.641519	0.185975	3.4495	0.000561631	0.00411637	Tmem266
ENSMUSG00000024308	1204.98	0.641321	0.123983	5.17263	2.31e-07	3.8e-06	Tapbp
ENSMUSG00000021638	626.453	0.641195	0.0826911	7.75409	8.9e-15	4.27e-13	Ocln
ENSMUSG00000046718	1614.33	0.640867	0.146761	4.36673	1.26e-05	0.000146197	Bst2
ENSMUSG00000023259	241.334	0.63996	0.15119	4.23281	2.31e-05	0.000249503	Slc26a6
ENSMUSG00000048782	91.1287	0.63973	0.238298	2.68458	0.00726215	0.0348911	Insc
ENSMUSG00000032726	80.7426	0.639275	0.17229	3.71046	0.000206883	0.00172795	Bmp8a
ENSMUSG00000025161	8149.88	0.638349	0.101712	6.27606	3.47e-10	9.13e-09	Slc16a3
ENSMUSG00000022377	1537.95	0.638108	0.103278	6.17857	6.47e-10	1.63e-08	Asap1
ENSMUSG00000022610	495.754	0.638052	0.142746	4.46985	7.83e-06	9.56e-05	Mapk12
ENSMUSG00000037736	121.474	0.638036	0.133949	4.76328	1.9e-06	2.64e-05	Limch1
ENSMUSG00000039206	205.561	0.637621	0.0936639	6.80754	9.93e-12	3.2e-10	Daglb
ENSMUSG00000005686	428.741	0.63762	0.120021	5.31256	1.08e-07	1.91e-06	Ampd3
ENSMUSG00000014158	78.6784	0.637324	0.229786	2.77356	0.0055447	0.0280355	Trpv4
ENSMUSG00000003378	490.158	0.637281	0.109894	5.79907	6.67e-09	1.44e-07	Grik5
ENSMUSG00000030314	933.047	0.637252	0.0544171	11.7105	1.13e-31	2.23e-29	Atg7
ENSMUSG00000037552	1227.52	0.637233	0.0836887	7.61433	2.65e-14	1.19e-12	Plekhg2
ENSMUSG00000045795	567.179	0.635799	0.0873082	7.28223	3.28e-13	1.27e-11	Whamm
ENSMUSG00000007207	161.877	0.635523	0.136444	4.65777	3.2e-06	4.24e-05	Stx1a
ENSMUSG00000028977	307.646	0.634539	0.0771134	8.22864	1.89e-16	1.1e-14	Casz1
ENSMUSG00000033170	456.262	0.634491	0.125064	5.07332	3.91e-07	6.22e-06	Card10
ENSMUSG00000031934	416.094	0.634469	0.0868338	7.30672	2.74e-13	1.08e-11	Panx1
ENSMUSG00000038059	296.278	0.633638	0.14836	4.27094	1.95e-05	0.000215236	Smim3
ENSMUSG00000022208	1364.84	0.632467	0.172575	3.66488	0.000247459	0.00202039	Jph4
ENSMUSG00000042073	71.6689	0.631815	0.163737	3.85872	0.000113981	0.00101711	Abhd14b
ENSMUSG00000064308	227.772	0.631592	0.114385	5.52165	3.36e-08	6.48e-07	2410137M14Rik
ENSMUSG00000022634	346.735	0.63087	0.0891512	7.0764	1.48e-12	5.21e-11	Yaf2
ENSMUSG00000002603	643.712	0.630517	0.0961152	6.56001	5.38e-11	1.59e-09	Tgfb1
ENSMUSG00000064023	116.035	0.628807	0.144511	4.35126	1.35e-05	0.00015566	Klk8
ENSMUSG00000024521	4569.79	0.627323	0.117368	5.34492	9.05e-08	1.62e-06	Pmaip1
ENSMUSG00000023249	108.529	0.626215	0.142323	4.39995	1.08e-05	0.000127033	Parp3
ENSMUSG00000032109	147.486	0.625233	0.14732	4.24405	2.2e-05	0.000238694	Nlrx1
ENSMUSG00000007946	69.1404	0.624992	0.226541	2.75884	0.00580066	0.0290117	Phox2a
ENSMUSG00000026278	466.999	0.62443	0.120552	5.17977	2.22e-07	3.67e-06	Bok
ENSMUSG00000028962	782.308	0.62419	0.141465	4.41232	1.02e-05	0.000120797	Slc4a2
ENSMUSG00000016494	181.8	0.623797	0.149825	4.16351	3.13e-05	0.000328477	Cd34
ENSMUSG00000032068	232.497	0.623724	0.156724	3.97977	6.9e-05	0.000652892	Plet1
ENSMUSG00000034427	138.831	0.623237	0.151235	4.12099	3.77e-05	0.000386116	Myo15b
ENSMUSG00000030209	56.4419	0.622797	0.243358	2.55918	0.0104919	0.0464177	Grin2b
ENSMUSG00000055805	227.46	0.622748	0.182901	3.40484	0.000662018	0.00473535	Fmnl1
ENSMUSG00000044037	454.304	0.622568	0.103647	6.00659	1.89e-09	4.41e-08	Als2cl
ENSMUSG00000034684	191.898	0.621256	0.166677	3.72729	0.000193546	0.00163062	Sema3f
ENSMUSG00000045962	23169.4	0.620005	0.106014	5.84831	4.97e-09	1.09e-07	Wnk1
ENSMUSG00000097451	20440.6	0.619936	0.12223	5.07188	3.94e-07	6.25e-06	NA
ENSMUSG00000056698	322.695	0.619691	0.0847193	7.31464	2.58e-13	1.02e-11	Elmod3
ENSMUSG00000030465	194.63	0.619616	0.166346	3.72487	0.000195416	0.00164475	Psd3
ENSMUSG00000021765	434.364	0.619473	0.214715	2.8851	0.00391295	0.0210766	Fst
ENSMUSG00000029552	783.808	0.619294	0.0778787	7.95203	1.83e-15	9.46e-14	Tes
ENSMUSG00000025792	655.062	0.619122	0.125551	4.93125	8.17e-07	1.22e-05	Slc25a10
ENSMUSG00000108181	62.6809	0.619115	0.232152	2.66685	0.00765659	0.0363587	NA
ENSMUSG00000001227	220.417	0.619009	0.13376	4.62775	3.7e-06	4.81e-05	Sema6b
ENSMUSG00000032338	44.7472	0.618818	0.207922	2.9762	0.00291841	0.0165241	Hcn4
ENSMUSG00000025068	779.787	0.618711	0.0872786	7.08892	1.35e-12	4.79e-11	Gsto1
ENSMUSG00000048814	66.0248	0.618709	0.229363	2.69751	0.00698611	0.0338197	Lonrf2
ENSMUSG00000048537	545.589	0.61808	0.08023	7.70385	1.32e-14	6.17e-13	Phldb1
ENSMUSG00000071745	43.6364	0.616997	0.210247	2.93464	0.00333938	0.0184548	Pwwp4b
ENSMUSG00000041268	999.644	0.616531	0.0711557	8.66454	4.53e-18	3.14e-16	Dmxl2
ENSMUSG00000027330	1167.29	0.616326	0.0719832	8.56208	1.11e-17	7.1e-16	Cdc25b
ENSMUSG00000052675	35.2969	0.616249	0.214974	2.86662	0.00414882	0.022061	Zfp112
ENSMUSG00000030352	636.573	0.616176	0.149666	4.11702	3.84e-05	0.000391454	Tspan9
ENSMUSG00000007021	165.939	0.615958	0.120681	5.10401	3.33e-07	5.34e-06	Syngr3
ENSMUSG00000033361	298.454	0.615514	0.153804	4.00194	6.28e-05	0.0006027	Prrg3
ENSMUSG00000085058	39.22	0.615451	0.209439	2.93857	0.00329727	0.0182646	8030453O22Rik
ENSMUSG00000059674	360.793	0.615343	0.128947	4.77208	1.82e-06	2.54e-05	Cdh24
ENSMUSG00000042010	1543.92	0.614938	0.0774179	7.94311	1.97e-15	1.01e-13	Acacb
ENSMUSG00000107278	202.223	0.614111	0.148205	4.14365	3.42e-05	0.000353662	NA
ENSMUSG00000091243	99.6385	0.61405	0.218222	2.81388	0.00489482	0.0252624	Vgll3
ENSMUSG00000042444	232.225	0.613915	0.153368	4.0029	6.26e-05	0.000600926	Mindy2
ENSMUSG00000006345	351.894	0.613666	0.0888696	6.90524	5.01e-12	1.67e-10	Ggt1
ENSMUSG00000021373	110.193	0.613129	0.161396	3.79892	0.000145328	0.00125968	Cap2
ENSMUSG00000024558	1293.63	0.612576	0.0882007	6.94525	3.78e-12	1.27e-10	Mapk4
ENSMUSG00000040424	63.0439	0.611921	0.208814	2.93045	0.0033847	0.0186637	Hipk4
ENSMUSG00000047821	110.389	0.611198	0.205218	2.97828	0.00289868	0.0164433	Trim16
ENSMUSG00000031870	78.707	0.610931	0.209052	2.92239	0.00347355	0.0191034	Pgr
ENSMUSG00000092981	47.7434	0.610259	0.220802	2.76382	0.00571283	0.0286738	Mir5125
ENSMUSG00000018800	95.4862	0.609531	0.168778	3.61143	0.00030451	0.00242338	Abca5
ENSMUSG00000074925	1384.2	0.609287	0.150282	4.0543	5.03e-05	0.000496224	Ptar1
ENSMUSG00000041261	227.942	0.608906	0.234558	2.59597	0.0094324	0.0427721	Car8
ENSMUSG00000053886	187.369	0.607707	0.206214	2.94697	0.00320906	0.0178667	Sh2d4a
ENSMUSG00000040891	132.935	0.607655	0.128256	4.73784	2.16e-06	2.97e-05	Foxa3
ENSMUSG00000097967	28.6419	0.607483	0.226831	2.67812	0.0074036	0.0354081	NA
ENSMUSG00000020973	144.116	0.60653	0.107959	5.61813	1.93e-08	3.87e-07	Dnaaf2
ENSMUSG00000016624	212.959	0.606367	0.158754	3.81955	0.000133697	0.00117129	Phf21b
ENSMUSG00000025064	46.5441	0.605439	0.190873	3.17195	0.00151422	0.00950511	Col17a1
ENSMUSG00000025938	250.126	0.605418	0.145838	4.15131	3.31e-05	0.000343728	Slco5a1
ENSMUSG00000034449	242.108	0.605108	0.109787	5.51164	3.55e-08	6.81e-07	Dhrs11
ENSMUSG00000068329	756.42	0.603893	0.10081	5.99038	2.09e-09	4.84e-08	Htra2
ENSMUSG00000096956	52.4115	0.603461	0.181347	3.32765	0.000875805	0.00598932	Snhg18
ENSMUSG00000034825	47.3562	0.603401	0.206886	2.91659	0.00353885	0.0194258	Nrip3
ENSMUSG00000006390	760.673	0.602741	0.064129	9.39887	5.52e-21	4.92e-19	Elovl1
ENSMUSG00000071553	60.8688	0.602498	0.192387	3.1317	0.00173797	0.0106564	Cpa2
ENSMUSG00000022994	137.481	0.602102	0.114841	5.24291	1.58e-07	2.69e-06	Adcy6
ENSMUSG00000100826	964.184	0.601273	0.157492	3.8178	0.000134644	0.00117841	Ipw
ENSMUSG00000025189	84.8626	0.60127	0.209637	2.86815	0.00412881	0.0219769	Cnnm1
ENSMUSG00000086350	82.0509	0.601067	0.22011	2.73075	0.00631904	0.031056	NA
ENSMUSG00000022565	9946.78	0.601015	0.0805002	7.466	8.27e-14	3.5e-12	Plec
ENSMUSG00000006395	58.1903	0.600683	0.183628	3.2712	0.00107091	0.00707919	Hyi
ENSMUSG00000052584	27.7529	0.600201	0.233187	2.57391	0.0100558	0.0449981	Serp2
ENSMUSG00000032352	609.084	0.599502	0.0694153	8.63646	5.8e-18	3.9e-16	Lrrc1
ENSMUSG00000072825	4992.09	0.599102	0.0838479	7.14511	8.99e-13	3.26e-11	Cep170b
ENSMUSG00000047281	667.04	0.598502	0.116982	5.11621	3.12e-07	5.03e-06	Sfn
ENSMUSG00000120655	59.7111	0.597921	0.19062	3.13671	0.00170854	0.0105006	NA
ENSMUSG00000035441	251.29	0.597196	0.0972481	6.14095	8.2e-10	2.03e-08	Myo1d
ENSMUSG00000031647	800.257	0.596536	0.205283	2.90592	0.00366178	0.0199623	Mfap3l
ENSMUSG00000046417	455.61	0.596235	0.134721	4.4257	9.61e-06	0.000114318	Lrrc75a
ENSMUSG00000032841	234.555	0.595126	0.152862	3.89321	9.89e-05	0.00089951	Prr5l
ENSMUSG00000033542	196.989	0.595078	0.11676	5.09661	3.46e-07	5.55e-06	Arhgef5
ENSMUSG00000021701	1984.14	0.5949	0.161018	3.69462	0.000220219	0.0018265	Plk2
ENSMUSG00000026482	70.4539	0.591991	0.146286	4.04679	5.19e-05	0.000510863	Rgl1
ENSMUSG00000067825	815.583	0.591834	0.0609899	9.70381	2.9e-22	2.89e-20	Pex26
ENSMUSG00000030406	71.9188	0.591683	0.178206	3.32021	0.000899483	0.00612403	Gipr
ENSMUSG00000030172	2559.6	0.591434	0.094633	6.24977	4.11e-10	1.07e-08	Erc1
ENSMUSG00000024851	300.827	0.591409	0.128456	4.60398	4.14e-06	5.32e-05	Pitpnm1
ENSMUSG00000090952	51.874	0.591282	0.179503	3.294	0.000987715	0.00663662	NA
ENSMUSG00000017417	151.36	0.591104	0.18316	3.22726	0.00124981	0.0080684	Plxdc1
ENSMUSG00000022367	439.621	0.590089	0.156223	3.77722	0.000158586	0.00136286	Has2
ENSMUSG00000037455	529.136	0.590008	0.1559	3.78454	0.000153995	0.00132765	Slc18b1
ENSMUSG00000031887	351.13	0.589779	0.0937801	6.28896	3.2e-10	8.46e-09	Tradd
ENSMUSG00000107839	24.2175	0.589302	0.229316	2.56983	0.0101749	0.0453374	NA
ENSMUSG00000001517	3843.13	0.589005	0.0791293	7.44358	9.8e-14	4.11e-12	Foxm1
ENSMUSG00000114816	337.586	0.588335	0.159223	3.69505	0.000219845	0.00182397	Gm10323
ENSMUSG00000040441	58.5698	0.588057	0.179191	3.28172	0.00103174	0.00685844	Slc26a10
ENSMUSG00000016528	1080.45	0.588017	0.0664218	8.85277	8.54e-19	6.29e-17	Mapkapk2
ENSMUSG00000115971	101.157	0.587601	0.202402	2.90314	0.00369437	0.0201148	NA
ENSMUSG00000022055	1129.59	0.587264	0.144284	4.07019	4.7e-05	0.000467617	Nefl
ENSMUSG00000046000	467.584	0.586691	0.0766655	7.65261	1.97e-14	9.04e-13	Naa11
ENSMUSG00000053297	129.089	0.586566	0.133464	4.39493	1.11e-05	0.000129482	AI854703
ENSMUSG00000072653	123.9	0.58604	0.17766	3.29867	0.000971452	0.00654416	NA
ENSMUSG00000028458	333.108	0.586039	0.103489	5.66284	1.49e-08	3.05e-07	Tesk1
ENSMUSG00000110993	139.255	0.58466	0.227786	2.5667	0.0102671	0.0456545	NA
ENSMUSG00000004864	202.481	0.583987	0.107707	5.42201	5.89e-08	1.09e-06	Mapk13
ENSMUSG00000056749	209.55	0.583911	0.109963	5.31007	1.1e-07	1.93e-06	Nfil3
ENSMUSG00000003469	150.926	0.583567	0.114781	5.08417	3.69e-07	5.91e-06	Phyhip
ENSMUSG00000032712	7318.72	0.583175	0.135712	4.29715	1.73e-05	0.000193677	Resf1
ENSMUSG00000039347	537.319	0.582965	0.0779551	7.47821	7.53e-14	3.2e-12	Atp6v0e2
ENSMUSG00000026220	181.975	0.582775	0.149822	3.88979	0.000100331	0.000910396	Slc16a14
ENSMUSG00000026628	466.587	0.582585	0.157939	3.68866	0.000225437	0.00186386	Atf3
ENSMUSG00000110558	102.874	0.582505	0.200516	2.90504	0.00367209	0.0200102	NA
ENSMUSG00000004446	2432.63	0.581849	0.068266	8.52326	1.55e-17	9.85e-16	Bid
ENSMUSG00000033032	92.5945	0.581049	0.140206	4.14424	3.41e-05	0.000352966	Afap1l1
ENSMUSG00000078954	461.562	0.580837	0.139626	4.15994	3.18e-05	0.000332859	Arhgap8
ENSMUSG00000020607	107.563	0.580675	0.207513	2.79826	0.0051378	0.0263181	Lratd1
ENSMUSG00000043131	5386	0.580544	0.0897569	6.46796	9.93e-11	2.81e-09	Mob1a
ENSMUSG00000059659	196.825	0.580447	0.0880772	6.5902	4.39e-11	1.31e-09	Gm10069
ENSMUSG00000113416	97.7581	0.580263	0.192857	3.00877	0.00262309	0.0151194	NA
ENSMUSG00000054509	530.258	0.579224	0.0711417	8.14183	3.89e-16	2.16e-14	Parp4
ENSMUSG00000028698	747.176	0.578268	0.0892311	6.48057	9.14e-11	2.59e-09	Pik3r3
ENSMUSG00000033306	1668.01	0.57826	0.202401	2.857	0.00427664	0.0226761	Lpp
ENSMUSG00000081534	692.401	0.577258	0.0665608	8.67265	4.22e-18	2.94e-16	Slc48a1
ENSMUSG00000015846	887.503	0.576398	0.0912256	6.31838	2.64e-10	7.09e-09	Rxra
ENSMUSG00000045009	314.719	0.576363	0.18985	3.03589	0.00239824	0.0140117	Prrt3
ENSMUSG00000014550	1917.86	0.576347	0.0687138	8.38765	4.96e-17	3e-15	Rbsn
ENSMUSG00000022199	193.055	0.575913	0.149863	3.84294	0.00012157	0.00107878	Slc22a17
ENSMUSG00000089809	67.4755	0.575584	0.202872	2.83718	0.00455134	0.0237806	A930011G23Rik
ENSMUSG00000017724	3516.69	0.575373	0.0744023	7.73327	1.05e-14	4.99e-13	Etv4
ENSMUSG00000074830	398.888	0.575083	0.120222	4.7835	1.72e-06	2.41e-05	NA
ENSMUSG00000032724	261.75	0.575018	0.147585	3.89617	9.77e-05	0.000890143	Abtb2
ENSMUSG00000088820	44.4293	0.574849	0.219443	2.61958	0.00880384	0.0404905	Gm25224
ENSMUSG00000003418	487.568	0.573428	0.146308	3.91932	8.88e-05	0.000819112	St8sia6
ENSMUSG00000115092	93.3913	0.572119	0.156923	3.64587	0.000266491	0.00215826	NA
ENSMUSG00000032946	1377.9	0.571957	0.134492	4.25272	2.11e-05	0.000230694	Rasgrp2
ENSMUSG00000021359	530.781	0.571208	0.0766429	7.45285	9.13e-14	3.85e-12	Tfap2a
ENSMUSG00000027805	338.443	0.569757	0.0828406	6.87775	6.08e-12	2.01e-10	Pfn2
ENSMUSG00000061578	137.915	0.569741	0.176116	3.23503	0.00121632	0.0078869	Ksr2
ENSMUSG00000096971	86.6543	0.5687	0.2045	2.78093	0.00542036	0.0275132	4930556M19Rik
ENSMUSG00000005533	2039.93	0.568256	0.0988977	5.74589	9.14e-09	1.94e-07	Igf1r
ENSMUSG00000024610	70.8087	0.567926	0.191944	2.95881	0.00308829	0.0172975	Cd74
ENSMUSG00000020774	248.347	0.567268	0.126072	4.49955	6.81e-06	8.41e-05	Aspa
ENSMUSG00000034377	1211.11	0.566796	0.115354	4.91352	8.95e-07	1.33e-05	Tulp4
ENSMUSG00000026113	276.25	0.566423	0.104376	5.42677	5.74e-08	1.06e-06	Inpp4a
ENSMUSG00000031119	2418.87	0.566411	0.0802862	7.0549	1.73e-12	6.02e-11	Gpc4
ENSMUSG00000030084	9708.43	0.566001	0.0791077	7.15482	8.38e-13	3.05e-11	Plxna1
ENSMUSG00000039470	665.889	0.565717	0.0885105	6.39152	1.64e-10	4.5e-09	Zdhhc2
ENSMUSG00000085762	230.28	0.565414	0.202197	2.79636	0.00516822	0.0264334	NA
ENSMUSG00000056665	851.532	0.563499	0.0776441	7.25745	3.94e-13	1.51e-11	Them6
ENSMUSG00000063919	215.036	0.563307	0.122567	4.5959	4.31e-06	5.51e-05	Srrm4
ENSMUSG00000057230	2981.87	0.562862	0.121907	4.61713	3.89e-06	5.04e-05	Aak1
ENSMUSG00000085334	285.043	0.562215	0.20682	2.71837	0.00656036	0.0320613	NA
ENSMUSG00000003452	869.432	0.562168	0.158298	3.55132	0.000383301	0.00296209	Bicd1
ENSMUSG00000116657	155.471	0.562019	0.15076	3.72791	0.000193075	0.00162769	NA
ENSMUSG00000028108	66.9989	0.561918	0.221791	2.53355	0.0112915	0.0491335	Ecm1
ENSMUSG00000022206	449.34	0.561752	0.108487	5.17808	2.24e-07	3.7e-06	Npr3
ENSMUSG00000038037	193.079	0.561627	0.154451	3.63629	0.000276595	0.00223042	Socs1
ENSMUSG00000031441	1151.4	0.561511	0.0729448	7.69775	1.38e-14	6.44e-13	Atp11a
ENSMUSG00000120825	108.738	0.561471	0.20214	2.77764	0.00547555	0.0277602	NA
ENSMUSG00000030276	144.554	0.561424	0.192846	2.91126	0.00359975	0.0197063	Ttll3
ENSMUSG00000037003	471.389	0.559988	0.105831	5.29134	1.21e-07	2.11e-06	Tns2
ENSMUSG00000038453	356.923	0.558961	0.112824	4.95425	7.26e-07	1.1e-05	Srcin1
ENSMUSG00000037224	109.768	0.558941	0.114734	4.87164	1.11e-06	1.61e-05	Zfyve28
ENSMUSG00000001156	229.167	0.558527	0.136289	4.0981	4.17e-05	0.000421412	Mxd1
ENSMUSG00000028496	472.731	0.558039	0.130811	4.26601	1.99e-05	0.00021958	Mllt3
ENSMUSG00000017718	62.2936	0.55802	0.188142	2.96596	0.00301744	0.0169697	Afmid
ENSMUSG00000058446	3526.83	0.557574	0.0513437	10.8596	1.79e-27	2.71e-25	Znrf2
ENSMUSG00000029223	1980.78	0.55687	0.0869878	6.4017	1.54e-10	4.23e-09	Uchl1
ENSMUSG00000021557	726.27	0.554117	0.0888439	6.23697	4.46e-10	1.15e-08	Agtpbp1
ENSMUSG00000087700	65.0617	0.553765	0.206596	2.68042	0.00735291	0.0352495	NA
ENSMUSG00000040345	296.165	0.553181	0.127035	4.35456	1.33e-05	0.000153606	Arhgap9
ENSMUSG00000030898	52.6835	0.552595	0.156507	3.5308	0.000414302	0.00316703	Cckbr
ENSMUSG00000078509	298.119	0.552556	0.105555	5.23477	1.65e-07	2.79e-06	Pramel14
ENSMUSG00000018143	283.102	0.551061	0.179578	3.06865	0.00215027	0.0127538	Mafk
ENSMUSG00000003070	393.42	0.550925	0.0642829	8.57032	1.03e-17	6.66e-16	Efna2
ENSMUSG00000050876	170.288	0.550727	0.139417	3.95022	7.81e-05	0.000728704	Spata31d1a
ENSMUSG00000073910	804.857	0.550341	0.0831191	6.62111	3.57e-11	1.08e-09	Mob3b
ENSMUSG00000035697	674.674	0.550162	0.0769379	7.15072	8.63e-13	3.14e-11	Arhgap45
ENSMUSG00000028392	467.435	0.549755	0.0898853	6.11619	9.58e-10	2.34e-08	Bspry
ENSMUSG00000029602	332.677	0.54968	0.0900065	6.10712	1.01e-09	2.48e-08	Rasal1
ENSMUSG00000054362	183.823	0.549519	0.127858	4.2979	1.72e-05	0.000193277	Lexm
ENSMUSG00000067768	158.927	0.549424	0.118433	4.63913	3.5e-06	4.59e-05	Xlr4b
ENSMUSG00000005225	2406.67	0.549039	0.0971797	5.64973	1.61e-08	3.27e-07	Plekha8
ENSMUSG00000040250	2936.02	0.548905	0.0458826	11.9633	5.53e-33	1.2e-30	Ints13
ENSMUSG00000108563	112.187	0.548749	0.201779	2.71956	0.00653686	0.0319584	NA
ENSMUSG00000096780	193.202	0.548472	0.156072	3.51423	0.000441037	0.00334209	NA
ENSMUSG00000089875	42.1136	0.547238	0.188983	2.89569	0.00378321	0.0205088	NA
ENSMUSG00000038524	191.486	0.546089	0.115444	4.73032	2.24e-06	3.07e-05	Fchsd1
ENSMUSG00000064120	487.925	0.545577	0.0874608	6.23796	4.43e-10	1.15e-08	Mocs1
ENSMUSG00000005413	5534.92	0.545277	0.114269	4.77186	1.83e-06	2.55e-05	Hmox1
ENSMUSG00000028555	95.5633	0.544953	0.165952	3.2838	0.00102419	0.00682035	Ttc39a
ENSMUSG00000049562	216.108	0.544562	0.152428	3.57258	0.000353478	0.00276265	Ap5b1
ENSMUSG00000046408	74.1427	0.544238	0.173382	3.13896	0.00169546	0.0104301	1700067K01Rik
ENSMUSG00000032827	831.036	0.544081	0.0806782	6.74384	1.54e-11	4.84e-10	Ppp1r9a
ENSMUSG00000074923	223.806	0.543489	0.15985	3.39999	0.00067388	0.00480705	Pak6
ENSMUSG00000037949	175.089	0.543423	0.17699	3.07036	0.00213802	0.0126911	Ano10
ENSMUSG00000028527	6526.87	0.54332	0.0821674	6.61236	3.78e-11	1.14e-09	Ak4
ENSMUSG00000030022	1043.53	0.542725	0.107155	5.06488	4.09e-07	6.47e-06	Adamts9
ENSMUSG00000030087	769.38	0.542349	0.0937054	5.78781	7.13e-09	1.53e-07	Klf15
ENSMUSG00000068328	1498.4	0.541869	0.0680013	7.96852	1.61e-15	8.37e-14	Aup1
ENSMUSG00000069920	90.8083	0.541849	0.173339	3.12595	0.00177229	0.0108313	B3gnt9
ENSMUSG00000039166	502.792	0.541478	0.110595	4.89603	9.78e-07	1.44e-05	Akap7
ENSMUSG00000035125	487.542	0.541434	0.0654964	8.26662	1.38e-16	8.06e-15	Gcfc2
ENSMUSG00000033022	808.13	0.541287	0.0896812	6.03569	1.58e-09	3.73e-08	Cdo1
ENSMUSG00000039958	417.487	0.541286	0.105351	5.13795	2.78e-07	4.52e-06	Etfbkmt
ENSMUSG00000020758	401.222	0.54101	0.10146	5.33227	9.7e-08	1.73e-06	Itgb4
ENSMUSG00000010609	368.003	0.540949	0.0717403	7.54037	4.69e-14	2.05e-12	Psen2
ENSMUSG00000121107	99.2264	0.540859	0.159581	3.38923	0.000700881	0.00496042	9330133O14Rik
ENSMUSG00000032261	1705.71	0.540589	0.0699914	7.72366	1.13e-14	5.34e-13	Sh3bgrl2
ENSMUSG00000031987	1028.29	0.540555	0.062464	8.65387	4.98e-18	3.4e-16	Egln1
ENSMUSG00000074052	60.7646	0.540466	0.207033	2.61053	0.00904017	0.041287	NA
ENSMUSG00000030008	497.948	0.540314	0.0852908	6.33496	2.37e-10	6.41e-09	Pradc1
ENSMUSG00000041736	299.081	0.540039	0.105289	5.1291	2.91e-07	4.73e-06	Tspo
ENSMUSG00000038074	145.108	0.539899	0.12281	4.39623	1.1e-05	0.000128823	Fkbp14
ENSMUSG00000030380	116.694	0.539665	0.140284	3.84695	0.000119598	0.00106273	Mzf1
ENSMUSG00000051323	329.902	0.539225	0.147631	3.65251	0.000259694	0.00211039	Pcdh19
ENSMUSG00000031453	774.16	0.539025	0.110554	4.87568	1.08e-06	1.58e-05	Rasa3
ENSMUSG00000025964	2783.46	0.538988	0.139742	3.85703	0.000114771	0.00102366	Adam23
ENSMUSG00000002249	484.459	0.538824	0.118807	4.5353	5.75e-06	7.18e-05	Tead3
ENSMUSG00000025239	1207.31	0.538685	0.0671913	8.01718	1.08e-15	5.76e-14	Limd1
ENSMUSG00000039308	358.836	0.538661	0.0860944	6.25663	3.93e-10	1.03e-08	Ndst2
ENSMUSG00000063765	100.016	0.538301	0.175483	3.06754	0.00215825	0.0127896	Chadl
ENSMUSG00000045672	112.15	0.537261	0.167483	3.20785	0.00133732	0.00856113	Col27a1
ENSMUSG00000020656	323.939	0.536663	0.101271	5.29928	1.16e-07	2.03e-06	Grhl1
ENSMUSG00000030019	3163.9	0.536629	0.0827862	6.48211	9.04e-11	2.57e-09	Fbxl14
ENSMUSG00000043587	145.253	0.53605	0.114182	4.69468	2.67e-06	3.6e-05	Pxylp1
ENSMUSG00000034269	14591.7	0.535526	0.100468	5.33033	9.8e-08	1.74e-06	Setd5
ENSMUSG00000103472	80.2814	0.535435	0.170895	3.13312	0.00172961	0.0106151	Pcdhga7
ENSMUSG00000014748	2313.96	0.535408	0.0624593	8.57211	1.02e-17	6.58e-16	Tex261
ENSMUSG00000021559	3676.32	0.535075	0.0809822	6.60732	3.91e-11	1.18e-09	Dapk1
ENSMUSG00000085436	53.0229	0.534556	0.208219	2.56728	0.0102498	0.0456089	Zfp335os
ENSMUSG00000041235	2994.36	0.534242	0.14039	3.8054	0.000141574	0.00123135	Chd7
ENSMUSG00000032363	207.488	0.533026	0.105025	5.07523	3.87e-07	6.17e-06	Adamts7
ENSMUSG00000031790	648.494	0.532955	0.080913	6.58676	4.5e-11	1.34e-09	Mmp15
ENSMUSG00000045827	65.161	0.531687	0.172569	3.081	0.00206305	0.0123232	Serpinb9
ENSMUSG00000019139	7796.73	0.531307	0.0860874	6.17172	6.75e-10	1.7e-08	Isyna1
ENSMUSG00000038538	2820.63	0.530807	0.157852	3.3627	0.00077185	0.00537827	Ubn2
ENSMUSG00000052419	777.502	0.530057	0.0632978	8.37402	5.57e-17	3.34e-15	Smim30
ENSMUSG00000024754	5599.41	0.528857	0.0742094	7.12655	1.03e-12	3.69e-11	Cemip2
ENSMUSG00000039960	716.123	0.52833	0.084038	6.2868	3.24e-10	8.57e-09	Rhou
ENSMUSG00000006519	408.573	0.528301	0.12003	4.40142	1.08e-05	0.000126289	Cyba
ENSMUSG00000036918	501.449	0.528066	0.111344	4.74266	2.11e-06	2.91e-05	Ttc7
ENSMUSG00000045763	2258.69	0.527589	0.119581	4.41197	1.02e-05	0.000120882	Basp1
ENSMUSG00000033502	454.704	0.527224	0.108948	4.83924	1.3e-06	1.87e-05	Cdc14a
ENSMUSG00000020886	455.084	0.526868	0.145627	3.61793	0.000296966	0.00237346	Dlg4
ENSMUSG00000020034	62.7745	0.526759	0.163057	3.23053	0.00123561	0.00798824	Tcp11l2
ENSMUSG00000001504	322.533	0.526549	0.103345	5.09508	3.49e-07	5.59e-06	Irx2
ENSMUSG00000034083	540.819	0.526508	0.0859772	6.1238	9.14e-10	2.25e-08	Ccdc174
ENSMUSG00000045394	3899.98	0.526285	0.0658874	7.98764	1.38e-15	7.24e-14	Epcam
ENSMUSG00000018012	381.654	0.525976	0.122087	4.30821	1.65e-05	0.000185677	Rac3
ENSMUSG00000067586	159.468	0.525355	0.158132	3.32226	0.000892925	0.00608889	S1pr3
ENSMUSG00000030126	806.665	0.524347	0.0763098	6.87129	6.36e-12	2.09e-10	Tmcc1
ENSMUSG00000029992	2389.48	0.5242	0.0533518	9.82534	8.76e-23	8.91e-21	Gfpt1
ENSMUSG00000049866	1342.19	0.524043	0.121817	4.30191	1.69e-05	0.000190219	Arl4c
ENSMUSG00000036030	1455.25	0.523118	0.199303	2.62474	0.00867143	0.0400436	Prtg
ENSMUSG00000048371	4832.71	0.523094	0.0770015	6.7933	1.1e-11	3.51e-10	Pdp2
ENSMUSG00000030268	22803.4	0.523036	0.0661886	7.90221	2.74e-15	1.39e-13	Bcat1
ENSMUSG00000041245	1656.05	0.523	0.118656	4.4077	1.04e-05	0.000123067	Wnk3
ENSMUSG00000042473	124.975	0.522652	0.161186	3.24254	0.00118471	0.0077068	Tbc1d8b
ENSMUSG00000053617	1487.48	0.522335	0.121354	4.30424	1.68e-05	0.000188546	Sh3pxd2a
ENSMUSG00000030275	5163.04	0.522011	0.0876402	5.95629	2.58e-09	5.91e-08	Etnk1
ENSMUSG00000030056	1014.91	0.521769	0.0807106	6.46468	1.02e-10	2.86e-09	Isy1
ENSMUSG00000029570	130.277	0.52172	0.155482	3.35549	0.000792233	0.00549832	Lfng
ENSMUSG00000037907	490.28	0.520671	0.105139	4.9522	7.34e-07	1.11e-05	Ankrd13b
ENSMUSG00000020135	200.435	0.520472	0.133681	3.89338	9.89e-05	0.000899216	Apc2
ENSMUSG00000006356	2791.87	0.520457	0.084496	6.15954	7.3e-10	1.82e-08	Crip2
ENSMUSG00000030166	473.434	0.520315	0.0966715	5.38229	7.35e-08	1.33e-06	Rad52
ENSMUSG00000042079	19128.8	0.519758	0.129235	4.0218	5.78e-05	0.000560641	Hnrnpf
ENSMUSG00000029471	1076.21	0.519734	0.0983032	5.28705	1.24e-07	2.15e-06	Camkk2
ENSMUSG00000033255	88.291	0.519676	0.192406	2.70093	0.00691461	0.0335605	Gm5134
ENSMUSG00000024501	919.951	0.519633	0.0930172	5.58642	2.32e-08	4.57e-07	Dpysl3
ENSMUSG00000020474	475.602	0.519474	0.0878354	5.91417	3.34e-09	7.52e-08	Polm
ENSMUSG00000026430	134.778	0.519311	0.127017	4.08851	4.34e-05	0.000435504	Rassf5
ENSMUSG00000048668	1244.51	0.519162	0.0646087	8.03547	9.32e-16	5.02e-14	Rhno1
ENSMUSG00000059970	359.036	0.518922	0.0828165	6.26593	3.71e-10	9.69e-09	Hspa2
ENSMUSG00000030657	259.519	0.518882	0.132562	3.91426	9.07e-05	0.000833526	Xylt1
ENSMUSG00000004263	251.088	0.518881	0.132651	3.91163	9.17e-05	0.000840885	Atn1
ENSMUSG00000046982	52.9652	0.518664	0.16981	3.05437	0.00225533	0.0132926	Tshz1
ENSMUSG00000029832	149.63	0.51842	0.197804	2.62088	0.00877028	0.0403646	Nfe2l3
ENSMUSG00000040350	115.051	0.518173	0.143207	3.61834	0.000296497	0.00237044	Trim7
ENSMUSG00000029752	27912.7	0.517911	0.0650525	7.96143	1.7e-15	8.79e-14	Asns
ENSMUSG00000068250	426.514	0.517786	0.0991656	5.22142	1.78e-07	2.98e-06	Amn1
ENSMUSG00000038028	3067.46	0.516675	0.0585229	8.8286	1.06e-18	7.68e-17	Tigar
ENSMUSG00000031434	150.598	0.516388	0.118302	4.36499	1.27e-05	0.00014717	Morc4
ENSMUSG00000015766	1868.24	0.51607	0.0687993	7.5011	6.33e-14	2.71e-12	Eps8
ENSMUSG00000045107	121.827	0.515807	0.137891	3.74069	0.000183515	0.00155563	Saysd1
ENSMUSG00000072479	333.012	0.515576	0.144918	3.55772	0.000374093	0.00290122	Xlr5b
ENSMUSG00000021583	334.745	0.515338	0.120303	4.28367	1.84e-05	0.000205006	Erap1
ENSMUSG00000113346	510.906	0.51508	0.148553	3.46732	0.000525668	0.00388876	Eprn
ENSMUSG00000053580	277.564	0.515026	0.155175	3.31901	0.000903382	0.00614577	Tanc2
ENSMUSG00000036501	756.401	0.514591	0.146301	3.51735	0.000435878	0.00331174	Fam13b
ENSMUSG00000035357	279.487	0.514384	0.140922	3.65013	0.000262113	0.00212873	Pdzrn3
ENSMUSG00000050822	674.899	0.514314	0.0769214	6.68624	2.29e-11	7.04e-10	Slc29a4
ENSMUSG00000001420	274.429	0.513992	0.119453	4.30287	1.69e-05	0.00018964	Tmem79
ENSMUSG00000030122	8524.03	0.513769	0.0907978	5.65838	1.53e-08	3.12e-07	Ptms
ENSMUSG00000036109	264.752	0.513595	0.124685	4.11914	3.8e-05	0.000388365	Mbnl3
ENSMUSG00000029910	5176.58	0.513512	0.0513601	9.99827	1.55e-23	1.67e-21	Mad2l1
ENSMUSG00000070972	267.468	0.512725	0.107041	4.78999	1.67e-06	2.34e-05	Dnajc25
ENSMUSG00000034245	183.297	0.511665	0.126407	4.04776	5.17e-05	0.000509136	Hdac11
ENSMUSG00000064125	291.365	0.511437	0.160202	3.19245	0.00141072	0.00896956	Prr36
ENSMUSG00000025911	144.228	0.511093	0.132453	3.85869	0.000113997	0.00101711	Adhfe1
ENSMUSG00000029708	627.568	0.511053	0.0666036	7.67305	1.68e-14	7.77e-13	Gcc1
ENSMUSG00000087107	188.731	0.510549	0.133102	3.83576	0.000125179	0.00110443	AI662270
ENSMUSG00000002871	479.048	0.510463	0.0972158	5.25083	1.51e-07	2.58e-06	Tpra1
ENSMUSG00000026837	672.996	0.509839	0.101105	5.04265	4.59e-07	7.21e-06	Col5a1
ENSMUSG00000050732	466.027	0.509155	0.0810553	6.28158	3.35e-10	8.83e-09	Vamp8
ENSMUSG00000041020	244.261	0.508845	0.115715	4.39738	1.1e-05	0.000128312	Map7d2
ENSMUSG00000032491	357.856	0.50864	0.112014	4.54085	5.6e-06	7.01e-05	Nradd
ENSMUSG00000035757	92.2749	0.508616	0.136809	3.7177	0.000201044	0.00168672	Selenoo
ENSMUSG00000052512	8001	0.508443	0.106498	4.7742	1.8e-06	2.52e-05	Nav2
ENSMUSG00000030707	145.83	0.508364	0.153356	3.31493	0.00091666	0.00622638	Coro1a
ENSMUSG00000046556	639.432	0.50786	0.0944512	5.37695	7.58e-08	1.37e-06	Zfp319
ENSMUSG00000024063	135.142	0.507145	0.183293	2.76686	0.00565998	0.0284807	Lbh
ENSMUSG00000039195	439.492	0.50712	0.113297	4.47601	7.6e-06	9.31e-05	Bbln
ENSMUSG00000030082	9038.21	0.506937	0.0688251	7.36558	1.76e-13	7.16e-12	Sec61a1
ENSMUSG00000035944	262.807	0.506577	0.090581	5.59253	2.24e-08	4.43e-07	Ttc38
ENSMUSG00000045639	269.628	0.50616	0.123362	4.10303	4.08e-05	0.00041284	Zfp629
ENSMUSG00000034868	205.227	0.505988	0.178245	2.83872	0.0045295	0.0236997	Myl12b
ENSMUSG00000028583	928.04	0.505231	0.0959385	5.2662	1.39e-07	2.39e-06	Pdpn
ENSMUSG00000057691	1413.8	0.505076	0.0680908	7.41768	1.19e-13	4.94e-12	Zfp746
ENSMUSG00000015733	6116.5	0.505045	0.0395426	12.7722	2.34e-37	6.66e-35	Capza2
ENSMUSG00000092060	4940.21	0.504782	0.10397	4.85508	1.2e-06	1.74e-05	Bend4
ENSMUSG00000024986	275.852	0.504634	0.0870615	5.79629	6.78e-09	1.46e-07	Hhex
ENSMUSG00000110598	107.847	0.504594	0.194648	2.59234	0.00953243	0.0431434	NA
ENSMUSG00000026547	5107.45	0.504392	0.0648626	7.77631	7.47e-15	3.61e-13	Tagln2
ENSMUSG00000024921	116.605	0.504213	0.114075	4.42003	9.87e-06	0.000116883	Smarca2
ENSMUSG00000007097	129.826	0.50416	0.191354	2.6347	0.00842122	0.0391369	Atp1a2
ENSMUSG00000063382	1178.89	0.503944	0.0888629	5.67103	1.42e-08	2.92e-07	Bcl9l
ENSMUSG00000067616	29.2041	0.503719	0.185144	2.72069	0.00651458	0.0318673	Klk11
ENSMUSG00000002393	858.298	0.503543	0.126764	3.97229	7.12e-05	0.000671062	Nr2f6
ENSMUSG00000030051	343.057	0.503395	0.109272	4.60681	4.09e-06	5.26e-05	Aplf
ENSMUSG00000005045	401.134	0.503111	0.139482	3.60699	0.000309774	0.00245855	Chd5
ENSMUSG00000021175	933.628	0.502816	0.0700843	7.17445	7.26e-13	2.66e-11	Cdca7l
ENSMUSG00000000915	400.041	0.502608	0.120827	4.15972	3.19e-05	0.000333047	Hip1r
ENSMUSG00000002396	449.867	0.502069	0.122611	4.0948	4.23e-05	0.000425968	Ocel1
ENSMUSG00000028552	2381.03	0.501752	0.0490129	10.2371	1.35e-24	1.6e-22	Eps15
ENSMUSG00000023092	652.245	0.501588	0.109854	4.56595	4.97e-06	6.3e-05	Fhl1
ENSMUSG00000072944	428.365	0.501402	0.123224	4.06904	4.72e-05	0.000469581	Nup62cl
ENSMUSG00000049553	12197.7	0.501314	0.0690736	7.25767	3.94e-13	1.51e-11	Polr1a
ENSMUSG00000039194	270.77	0.501054	0.0995266	5.03437	4.79e-07	7.5e-06	Rlbp1
ENSMUSG00000068220	1332.06	0.500876	0.104255	4.80433	1.55e-06	2.2e-05	Lgals1
ENSMUSG00000029998	2384.24	0.50085	0.0565572	8.85564	8.32e-19	6.15e-17	Pcyox1
ENSMUSG00000026688	439.799	0.500274	0.100712	4.96738	6.79e-07	1.03e-05	Mgst3
ENSMUSG00000056185	128.402	0.499467	0.149497	3.34099	0.000834802	0.00574649	Snx32
ENSMUSG00000103373	251.38	0.499215	0.163223	3.05848	0.00222465	0.0131351	NA
ENSMUSG00000030560	1594.39	0.49914	0.0830467	6.01035	1.85e-09	4.31e-08	Ctsc
ENSMUSG00000045038	294.681	0.4989	0.115682	4.31268	1.61e-05	0.000182514	Prkce
ENSMUSG00000037353	272.117	0.498256	0.117916	4.22551	2.38e-05	0.000256668	Letmd1
ENSMUSG00000029534	245.143	0.498014	0.125081	3.98154	6.85e-05	0.000648736	St7
ENSMUSG00000033220	198.339	0.497627	0.148131	3.35937	0.000781212	0.00543482	Rac2
ENSMUSG00000032245	604.124	0.497378	0.105369	4.72035	2.35e-06	3.22e-05	Cln6
ENSMUSG00000046694	234.813	0.497345	0.137018	3.62977	0.000283677	0.00228049	Tent5b
ENSMUSG00000021892	50.4535	0.496736	0.192972	2.57414	0.0100489	0.044975	Sh3bp5
ENSMUSG00000005968	164.517	0.496724	0.151201	3.28518	0.00101917	0.00679903	Tuft1
ENSMUSG00000041025	813.664	0.496653	0.106583	4.65977	3.17e-06	4.2e-05	Iffo2
ENSMUSG00000079654	86.9937	0.49639	0.153131	3.24159	0.00118863	0.00772273	Prrt4
ENSMUSG00000055322	1190.01	0.495668	0.149078	3.32489	0.000884535	0.00604271	Tns1
ENSMUSG00000039382	289.599	0.495561	0.159023	3.11629	0.00183144	0.0111355	Wdr45
ENSMUSG00000037833	538.997	0.494056	0.144132	3.4278	0.000608497	0.00440126	Sh2d4b
ENSMUSG00000040848	1204.97	0.494051	0.0834658	5.9192	3.24e-09	7.31e-08	Sft2d2
ENSMUSG00000024937	277.687	0.493473	0.120869	4.0827	4.45e-05	0.000445505	Ehbp1l1
ENSMUSG00000006576	160.425	0.49343	0.173128	2.85008	0.00437077	0.0230397	Slc4a3
ENSMUSG00000029098	600.008	0.493399	0.0783629	6.29633	3.05e-10	8.12e-09	Acox3
ENSMUSG00000030062	10349.6	0.493068	0.0631076	7.81314	5.58e-15	2.72e-13	Rpn1
ENSMUSG00000026941	107.688	0.492244	0.165573	2.97298	0.00294928	0.016658	Mamdc4
ENSMUSG00000001424	10195	0.492086	0.0464013	10.605	2.82e-26	3.85e-24	Snd1
ENSMUSG00000035164	486.985	0.49166	0.124415	3.95178	7.76e-05	0.000724491	Zc3h12c
ENSMUSG00000030729	596.849	0.491207	0.0928477	5.29046	1.22e-07	2.12e-06	Pgm2l1
ENSMUSG00000001819	111.889	0.490651	0.14821	3.31051	0.000931251	0.00631238	Hoxd13
ENSMUSG00000038894	2118.87	0.490571	0.149456	3.28238	0.00102934	0.00684771	Irs2
ENSMUSG00000033594	75.2094	0.490341	0.182006	2.6941	0.00705788	0.0341103	Spata2l
ENSMUSG00000030269	2535	0.490153	0.0583667	8.39781	4.55e-17	2.76e-15	Mtmr14
ENSMUSG00000028943	297.623	0.489613	0.115377	4.2436	2.2e-05	0.000239078	Espn
ENSMUSG00000048058	1668	0.488622	0.138786	3.52069	0.000430432	0.00327978	Ldlrad3
ENSMUSG00000021366	1165.8	0.487464	0.142262	3.42653	0.000611354	0.00441644	Hivep1
ENSMUSG00000046947	197.457	0.4872	0.110039	4.42752	9.53e-06	0.000113463	Adck2
ENSMUSG00000006281	823.527	0.486754	0.10006	4.86464	1.15e-06	1.66e-05	Tep1
ENSMUSG00000048481	192.374	0.486452	0.104019	4.6766	2.92e-06	3.9e-05	Mypop
ENSMUSG00000046329	794.331	0.486448	0.0883148	5.50812	3.63e-08	6.94e-07	Slc25a23
ENSMUSG00000034744	367.634	0.486302	0.085785	5.66885	1.44e-08	2.95e-07	Nagk
ENSMUSG00000032041	365.074	0.486187	0.0898311	5.41224	6.22e-08	1.15e-06	Tirap
ENSMUSG00000037295	843.599	0.485542	0.0713048	6.80939	9.8e-12	3.16e-10	Ldlrap1
ENSMUSG00000038451	188.293	0.485522	0.120738	4.02129	5.79e-05	0.000561633	Spsb2
ENSMUSG00000052102	4191.39	0.483693	0.0918979	5.26337	1.41e-07	2.43e-06	Gnpda1
ENSMUSG00000028744	396.893	0.483538	0.106527	4.53911	5.65e-06	7.06e-05	Slc66a1
ENSMUSG00000025083	66.576	0.483053	0.176062	2.74366	0.00607582	0.0300926	Afap1l2
ENSMUSG00000028699	88.3979	0.482989	0.167532	2.88297	0.00393946	0.0211803	Tspan1
ENSMUSG00000024589	1107.02	0.482508	0.0619754	7.78547	6.95e-15	3.36e-13	Nedd4l
ENSMUSG00000071337	1668.92	0.481951	0.0825141	5.84083	5.19e-09	1.14e-07	Tia1
ENSMUSG00000049775	2258.23	0.481536	0.0937717	5.1352	2.82e-07	4.59e-06	Tmsb4x
ENSMUSG00000002413	2712.9	0.481056	0.144833	3.32144	0.000895531	0.00610188	Braf
ENSMUSG00000030145	166.204	0.480628	0.15291	3.14322	0.00167102	0.0103063	Zfp248
ENSMUSG00000083307	59.0429	0.479507	0.189626	2.52869	0.0114488	0.0496841	AA414768
ENSMUSG00000019188	1021.87	0.479434	0.103664	4.6249	3.75e-06	4.87e-05	H13
ENSMUSG00000062785	647.334	0.479421	0.103528	4.63085	3.64e-06	4.76e-05	Kcnc3
ENSMUSG00000001630	1241.34	0.479252	0.0624462	7.67464	1.66e-14	7.69e-13	Stk38l
ENSMUSG00000001632	2762.27	0.47878	0.0620667	7.71396	1.22e-14	5.75e-13	Brpf1
ENSMUSG00000030224	10455.5	0.478358	0.071593	6.68163	2.36e-11	7.25e-10	Strap
ENSMUSG00000053470	6238.93	0.478224	0.0827733	5.77751	7.58e-09	1.62e-07	Kdm3a
ENSMUSG00000026437	669.431	0.477743	0.0973853	4.9057	9.31e-07	1.37e-05	Cdk18
ENSMUSG00000025821	836.387	0.477711	0.0691713	6.9062	4.98e-12	1.66e-10	Zfp282
ENSMUSG00000019734	125.185	0.477468	0.125122	3.81601	0.000135628	0.00118583	Tmc4
ENSMUSG00000037031	471.6	0.477338	0.110878	4.30507	1.67e-05	0.000188001	Tspan15
ENSMUSG00000043259	393.95	0.476519	0.0921571	5.17073	2.33e-07	3.84e-06	Fam13c
ENSMUSG00000034209	58.3855	0.476012	0.164421	2.89509	0.00379052	0.0205376	Rasl10a
ENSMUSG00000117975	122.046	0.475134	0.13198	3.60004	0.000318171	0.00251299	Itprip
ENSMUSG00000069806	1129.05	0.47493	0.11556	4.10982	3.96e-05	0.000402756	Cacng7
ENSMUSG00000054520	163.854	0.474917	0.13124	3.61869	0.000296103	0.00236892	Sh3bp2
ENSMUSG00000104528	53.6413	0.474227	0.182273	2.60174	0.00927525	0.0421398	NA
ENSMUSG00000038331	507.014	0.474056	0.121578	3.89921	9.65e-05	0.00088091	Satb2
ENSMUSG00000000441	3043.34	0.473646	0.0574271	8.24778	1.61e-16	9.38e-15	Raf1
ENSMUSG00000032540	283.843	0.473632	0.087594	5.40713	6.4e-08	1.18e-06	Abhd5
ENSMUSG00000014776	96.9342	0.473312	0.147685	3.20487	0.00135124	0.00864178	Nol3
ENSMUSG00000042190	670.476	0.4729	0.117189	4.03536	5.45e-05	0.000532988	Cmklr1
ENSMUSG00000038507	476.447	0.472691	0.0853818	5.5362	3.09e-08	5.99e-07	Parp12
ENSMUSG00000025480	326.402	0.472564	0.120149	3.93316	8.38e-05	0.000777995	Syce1
ENSMUSG00000069662	5601.53	0.471059	0.0544976	8.64368	5.44e-18	3.68e-16	Marcks
ENSMUSG00000107476	647.278	0.47096	0.0952727	4.94329	7.68e-07	1.16e-05	Zfp862-ps
ENSMUSG00000037995	1636.55	0.470901	0.100127	4.70306	2.56e-06	3.47e-05	Igsf9
ENSMUSG00000001763	165.003	0.470577	0.13623	3.45428	0.000551755	0.0040508	Tspan33
ENSMUSG00000027939	146.29	0.470224	0.13281	3.54058	0.000399242	0.00306681	Nup210l
ENSMUSG00000053137	224.129	0.469998	0.106501	4.4131	1.02e-05	0.000120417	Mapk11
ENSMUSG00000051586	2970.46	0.469945	0.0865089	5.43233	5.56e-08	1.03e-06	Mical3
ENSMUSG00000041642	1413.7	0.468968	0.122353	3.83292	0.000126631	0.00111424	Kif21b
ENSMUSG00000032501	2235.1	0.468707	0.0954968	4.90809	9.2e-07	1.36e-05	Trib1
ENSMUSG00000037126	70.2139	0.46798	0.167107	2.80048	0.00510262	0.0261757	Psd
ENSMUSG00000052751	1528.07	0.467734	0.075177	6.22176	4.92e-10	1.26e-08	Repin1
ENSMUSG00000030638	399.94	0.46764	0.106931	4.37328	1.22e-05	0.00014219	Sh3gl3
ENSMUSG00000063810	4743.14	0.467548	0.0809167	5.77814	7.55e-09	1.62e-07	Alms1
ENSMUSG00000120400	163.605	0.467304	0.1354	3.45129	0.000557916	0.00409144	NA
ENSMUSG00000039062	489.954	0.467019	0.0820596	5.69122	1.26e-08	2.61e-07	Anpep
ENSMUSG00000032641	749.849	0.465954	0.0851708	5.47082	4.48e-08	8.43e-07	Gpr19
ENSMUSG00000003847	1743.21	0.465854	0.146077	3.18911	0.00142714	0.00905853	Nfat5
ENSMUSG00000030030	79.8537	0.46565	0.16437	2.83294	0.00461218	0.0240505	1700003E16Rik
ENSMUSG00000121183	151.561	0.465253	0.159426	2.91831	0.00351935	0.019335	NA
ENSMUSG00000047123	300.27	0.46494	0.105815	4.39389	1.11e-05	0.000130041	Ticam1
ENSMUSG00000056917	556.804	0.464819	0.064311	7.22768	4.91e-13	1.84e-11	Sipa1
ENSMUSG00000004113	358.757	0.464318	0.176712	2.62754	0.00860044	0.0398071	Cacna1b
ENSMUSG00000042599	882.989	0.464292	0.13862	3.34939	0.000809886	0.00560597	Kdm7a
ENSMUSG00000023909	228.423	0.463951	0.120042	3.86492	0.000111128	0.000995581	Paqr4
ENSMUSG00000052144	4401.59	0.463809	0.0631503	7.34453	2.06e-13	8.29e-12	Ppp4r2
ENSMUSG00000056666	709.87	0.463183	0.0744592	6.22063	4.95e-10	1.27e-08	Retsat
ENSMUSG00000087259	77.0006	0.462987	0.166075	2.78782	0.00530645	0.0270347	2610035D17Rik
ENSMUSG00000028456	991.468	0.462498	0.130788	3.53623	0.000405881	0.00311266	Unc13b
ENSMUSG00000031861	1582.24	0.462424	0.0718092	6.43962	1.2e-10	3.33e-09	Lpar2
ENSMUSG00000057963	2066.42	0.461778	0.102734	4.4949	6.96e-06	8.57e-05	Itpk1
ENSMUSG00000032418	2364.7	0.461553	0.0593802	7.77284	7.67e-15	3.7e-13	Me1
ENSMUSG00000029676	1922.08	0.461288	0.0575636	8.01353	1.11e-15	5.92e-14	Pot1a
ENSMUSG00000036246	250.389	0.461185	0.145621	3.16703	0.00154006	0.00964186	Gmip
ENSMUSG00000028551	89.2844	0.461068	0.144459	3.19168	0.00141449	0.00899135	Cdkn2c
ENSMUSG00000022718	2029.63	0.460951	0.0777143	5.93135	3e-09	6.82e-08	Dgcr8
ENSMUSG00000087497	83.0221	0.460825	0.17431	2.64372	0.00820008	0.0383711	2810001G20Rik
ENSMUSG00000056537	13148.3	0.460804	0.0644733	7.1472	8.86e-13	3.22e-11	Rlim
ENSMUSG00000027351	2693.24	0.460543	0.130328	3.53372	0.00040976	0.00313689	Spred1
ENSMUSG00000045045	1013.5	0.460456	0.0848915	5.42406	5.83e-08	1.08e-06	Lrfn4
ENSMUSG00000001521	3820.89	0.460374	0.0508684	9.05029	1.43e-19	1.12e-17	Tulp3
ENSMUSG00000050721	559.776	0.460155	0.0714269	6.44233	1.18e-10	3.28e-09	Plekho2
ENSMUSG00000048497	196.625	0.459779	0.105558	4.35569	1.33e-05	0.00015288	Mmgt2
ENSMUSG00000030283	1215.01	0.45919	0.115928	3.96099	7.46e-05	0.000699862	St8sia1
ENSMUSG00000040220	198.702	0.458531	0.138035	3.32185	0.00089424	0.00609496	Gas8
ENSMUSG00000019433	3757.42	0.45828	0.0647226	7.08068	1.43e-12	5.07e-11	Gipc1
ENSMUSG00000033769	3646.44	0.457732	0.0852657	5.36831	7.95e-08	1.43e-06	Exoc6b
ENSMUSG00000032846	753.411	0.457576	0.123371	3.70894	0.000208127	0.00173667	Zswim6
ENSMUSG00000032093	164.382	0.456246	0.142303	3.20615	0.00134522	0.0086075	Cd3e
ENSMUSG00000079426	4659.65	0.455906	0.0819118	5.56582	2.61e-08	5.1e-07	Arpc4
ENSMUSG00000118668	425.5	0.455871	0.118319	3.85289	0.000116732	0.00103868	Rps6ka4
ENSMUSG00000026825	96.3695	0.455813	0.158614	2.87372	0.00405672	0.0216637	Dnm1
ENSMUSG00000029787	1921.04	0.454882	0.104996	4.33239	1.47e-05	0.000168439	Avl9
ENSMUSG00000029821	529.692	0.454835	0.140407	3.23942	0.00119774	0.00777612	Gsdme
ENSMUSG00000024645	739.006	0.454504	0.133115	3.41437	0.000639294	0.00459543	Timm21
ENSMUSG00000038271	390.835	0.453786	0.0886235	5.12038	3.05e-07	4.93e-06	Iffo1
ENSMUSG00000028834	145.174	0.453312	0.143994	3.14814	0.00164311	0.0101678	Trim63
ENSMUSG00000030104	2960.03	0.453046	0.0724203	6.2558	3.95e-10	1.03e-08	Edem1
ENSMUSG00000015652	186.895	0.453016	0.153033	2.96026	0.00307383	0.0172339	Steap1
ENSMUSG00000002688	85.7527	0.453002	0.158203	2.86342	0.00419089	0.022262	Prkd1
ENSMUSG00000016256	1211.73	0.452796	0.0685959	6.60092	4.09e-11	1.23e-09	Ctsz
ENSMUSG00000025648	108.938	0.452417	0.159973	2.82809	0.00468269	0.0243405	Pfkfb4
ENSMUSG00000030347	531.738	0.452396	0.0718654	6.29505	3.07e-10	8.17e-09	D6Wsu163e
ENSMUSG00000070000	963.339	0.451855	0.0787426	5.73838	9.56e-09	2.02e-07	Fcho1
ENSMUSG00000030557	673.983	0.451426	0.163384	2.76298	0.00572766	0.0287218	Mef2a
ENSMUSG00000030059	1631.66	0.451357	0.0888869	5.07788	3.82e-07	6.09e-06	Tmf1
ENSMUSG00000030168	6128.39	0.451014	0.0481798	9.36107	7.89e-21	6.97e-19	Adipor2
ENSMUSG00000029101	714.744	0.450582	0.128054	3.51868	0.000433696	0.00329889	Rgs12
ENSMUSG00000005103	6813.98	0.450175	0.0579185	7.77255	7.69e-15	3.7e-13	Wdr1
ENSMUSG00000044221	6339.08	0.450112	0.129434	3.47754	0.000506044	0.00376381	Grsf1
ENSMUSG00000089872	828.711	0.449991	0.0745112	6.03924	1.55e-09	3.65e-08	Rps6kc1
ENSMUSG00000079657	156.909	0.449858	0.16134	2.78826	0.00529915	0.0270121	Rab26
ENSMUSG00000054920	177.755	0.449411	0.132284	3.39731	0.000680519	0.00484516	Klhl5
ENSMUSG00000033940	2838.6	0.449135	0.0628958	7.14095	9.27e-13	3.34e-11	Brk1
ENSMUSG00000029186	1736.54	0.449002	0.0855424	5.24888	1.53e-07	2.61e-06	Pi4k2b
ENSMUSG00000035835	220.393	0.448992	0.17023	2.63756	0.00835048	0.0389036	Plppr3
ENSMUSG00000075602	493.619	0.44883	0.095161	4.71653	2.4e-06	3.27e-05	Ly6a
ENSMUSG00000039263	1074.81	0.448535	0.0619845	7.23624	4.61e-13	1.74e-11	Npepl1
ENSMUSG00000030701	295.435	0.447997	0.0986509	4.54123	5.59e-06	7e-05	Plekhb1
ENSMUSG00000039629	154.243	0.447827	0.174017	2.57347	0.0100685	0.0450087	Strip2
ENSMUSG00000029151	128.985	0.447579	0.133352	3.35637	0.00078974	0.00548393	Slc30a3
ENSMUSG00000031328	34510.5	0.447511	0.0760555	5.88401	4e-09	8.9e-08	Flna
ENSMUSG00000073411	805.697	0.447377	0.0976065	4.58348	4.57e-06	5.83e-05	H2-D1
ENSMUSG00000002458	849.892	0.446896	0.0786823	5.67975	1.35e-08	2.78e-07	Rgs19
ENSMUSG00000039989	593.853	0.446493	0.0950879	4.69558	2.66e-06	3.58e-05	Cbx4
ENSMUSG00000030341	661.706	0.446429	0.079002	5.65085	1.6e-08	3.25e-07	Tnfrsf1a
ENSMUSG00000044641	1218.31	0.446264	0.0892176	5.00198	5.67e-07	8.77e-06	Pard6b
ENSMUSG00000030105	3820.11	0.445814	0.0609804	7.31077	2.66e-13	1.05e-11	Arl8b
ENSMUSG00000054065	259.819	0.44553	0.109044	4.08577	4.39e-05	0.000440007	Pkp3
ENSMUSG00000067629	600.144	0.444976	0.114931	3.87167	0.000108094	0.000971731	Syngap1
ENSMUSG00000015647	16252.4	0.444905	0.115615	3.84815	0.000119013	0.00105789	Lama5
ENSMUSG00000028063	974.34	0.444464	0.0950953	4.67388	2.96e-06	3.94e-05	Lmna
ENSMUSG00000051169	309.919	0.444146	0.118122	3.76006	0.000169872	0.00145141	Rpusd3
ENSMUSG00000075033	282.712	0.444141	0.0900104	4.93433	8.04e-07	1.2e-05	Nxpe3
ENSMUSG00000006342	1166.84	0.443913	0.067811	6.54633	5.9e-11	1.72e-09	Susd2
ENSMUSG00000087141	301.573	0.443875	0.143471	3.09383	0.00197591	0.0118896	Plcxd2
ENSMUSG00000047986	1117.49	0.443299	0.0894596	4.95529	7.22e-07	1.09e-05	Palm3
ENSMUSG00000025993	396.861	0.44302	0.159657	2.77482	0.00552323	0.027954	Slc40a1
ENSMUSG00000055239	4150.05	0.442976	0.0411657	10.7608	5.27e-27	7.62e-25	Kcmf1
ENSMUSG00000006731	313.731	0.442302	0.110744	3.99391	6.5e-05	0.000620513	B4galnt1
ENSMUSG00000027134	1171.62	0.441592	0.0635767	6.94582	3.76e-12	1.27e-10	Lpcat4
ENSMUSG00000032657	586.518	0.440724	0.10731	4.107	4.01e-05	0.000407555	Entrep3
ENSMUSG00000053550	311.976	0.440158	0.130546	3.37168	0.000747118	0.00524275	Shisa7
ENSMUSG00000006310	445.474	0.439768	0.069072	6.36682	1.93e-10	5.24e-09	Zbtb32
ENSMUSG00000027692	139.418	0.439687	0.157327	2.79474	0.00519418	0.0265558	Tnik
ENSMUSG00000031668	1127.96	0.438668	0.0560037	7.83284	4.77e-15	2.34e-13	Eif2ak3
ENSMUSG00000046841	3479.99	0.438359	0.0602098	7.28052	3.33e-13	1.29e-11	Ckap4
ENSMUSG00000021338	1585.55	0.438253	0.0647582	6.76753	1.31e-11	4.15e-10	Carmil1
ENSMUSG00000045064	72.0444	0.437546	0.172588	2.53521	0.011238	0.048987	Zc2hc1c
ENSMUSG00000040013	1184.96	0.437196	0.0765256	5.71307	1.11e-08	2.32e-07	Fkbp6
ENSMUSG00000001211	1724.04	0.436259	0.0863852	5.05016	4.41e-07	6.95e-06	Agpat3
ENSMUSG00000022048	3404.7	0.436224	0.0714897	6.10192	1.05e-09	2.55e-08	Dpysl2
ENSMUSG00000000253	148.698	0.43598	0.122192	3.568	0.000359713	0.00280133	Gmpr
ENSMUSG00000023947	133.697	0.435596	0.151176	2.88139	0.00395923	0.0212516	Nfkbie
ENSMUSG00000049086	185.846	0.434185	0.150297	2.88884	0.00386661	0.0208874	Bmyc
ENSMUSG00000029670	1431.57	0.433937	0.0734438	5.90843	3.45e-09	7.77e-08	Ing3
ENSMUSG00000019312	1470.17	0.433725	0.0905851	4.78804	1.68e-06	2.36e-05	Grb7
ENSMUSG00000067215	113.102	0.433512	0.168666	2.57024	0.0101628	0.0452988	Usp51
ENSMUSG00000067924	139.131	0.432636	0.161811	2.67372	0.0075016	0.0357331	Rtl8b
ENSMUSG00000051166	594.368	0.432189	0.119883	3.60508	0.000312056	0.00247215	Eml5
ENSMUSG00000024193	124.525	0.432165	0.161242	2.68023	0.00735723	0.0352625	Phf1
ENSMUSG00000017679	433.817	0.431681	0.110302	3.91362	9.09e-05	0.000835166	Ttpal
ENSMUSG00000036046	1657.89	0.431364	0.0497417	8.67208	4.24e-18	2.95e-16	5031439G07Rik
ENSMUSG00000038248	93.4084	0.431252	0.151474	2.84704	0.00441281	0.0232239	Sobp
ENSMUSG00000064254	353.645	0.431088	0.109693	3.92995	8.5e-05	0.000788168	Ethe1
ENSMUSG00000053012	808.334	0.431006	0.0708266	6.08536	1.16e-09	2.8e-08	Krcc1
ENSMUSG00000050270	46.0558	0.430979	0.160382	2.6872	0.00720536	0.034682	Tmem220
ENSMUSG00000053119	2114.56	0.43078	0.0407925	10.5603	4.55e-26	6.04e-24	Chmp3
ENSMUSG00000017740	56.0059	0.430442	0.160492	2.68202	0.00731797	0.035129	Slc12a5
ENSMUSG00000000811	604.859	0.430348	0.0727437	5.91595	3.3e-09	7.45e-08	Txnrd3
ENSMUSG00000045466	431.677	0.430159	0.0812533	5.29406	1.2e-07	2.08e-06	Zfp956
ENSMUSG00000019564	1118.43	0.430147	0.0780317	5.51246	3.54e-08	6.78e-07	Arid3a
ENSMUSG00000001729	2101.22	0.429477	0.0528738	8.12267	4.56e-16	2.52e-14	Akt1
ENSMUSG00000062753	160.925	0.429333	0.0934325	4.59511	4.33e-06	5.53e-05	Smim29
ENSMUSG00000035378	1050.85	0.429169	0.0813379	5.27636	1.32e-07	2.28e-06	Shq1
ENSMUSG00000023009	843.341	0.429118	0.0983849	4.36162	1.29e-05	0.000149189	Nckap5l
ENSMUSG00000060166	1260.36	0.429111	0.0721178	5.95014	2.68e-09	6.13e-08	Zdhhc8
ENSMUSG00000033862	616.544	0.42851	0.08288	5.17025	2.34e-07	3.85e-06	Cdk10
ENSMUSG00000032757	448.671	0.428497	0.0830825	5.15749	2.5e-07	4.11e-06	Bet1
ENSMUSG00000030116	112.896	0.428294	0.147109	2.9114	0.0035981	0.0197055	Mfap5
ENSMUSG00000025738	315.664	0.427505	0.107419	3.97981	6.9e-05	0.000652892	Fbxl16
ENSMUSG00000027078	186.312	0.426587	0.116938	3.64798	0.000264311	0.00214326	Ube2l6
ENSMUSG00000035142	521.499	0.426423	0.0827087	5.15572	2.53e-07	4.14e-06	Nubpl
ENSMUSG00000056429	2792.1	0.426303	0.0552806	7.71161	1.24e-14	5.83e-13	Tgoln1
ENSMUSG00000026204	251.304	0.426059	0.140517	3.03209	0.0024287	0.014158	Ptprn
ENSMUSG00000062312	899.177	0.42603	0.0725892	5.86904	4.38e-09	9.71e-08	Erbb2
ENSMUSG00000072969	502.684	0.425835	0.12972	3.28272	0.00102811	0.00684128	Armcx5
ENSMUSG00000070436	2941.69	0.425359	0.0757846	5.61273	1.99e-08	3.98e-07	Serpinh1
ENSMUSG00000007458	8206.99	0.424728	0.0375779	11.3026	1.27e-29	2.3e-27	M6pr
ENSMUSG00000015112	5657.06	0.424429	0.0487358	8.70877	3.07e-18	2.15e-16	Slc25a13
ENSMUSG00000041329	353.337	0.424423	0.111324	3.8125	0.000137567	0.00120078	Atp1b2
ENSMUSG00000034593	2192.14	0.424281	0.122818	3.45455	0.00055121	0.00404794	Myo5a
ENSMUSG00000074171	126.984	0.424186	0.143185	2.9625	0.00305153	0.0171246	NA
ENSMUSG00000044167	1823.82	0.423972	0.0973673	4.35436	1.33e-05	0.000153677	Foxo1
ENSMUSG00000062661	1011.98	0.423812	0.0820078	5.16795	2.37e-07	3.89e-06	Ncs1
ENSMUSG00000062519	620.851	0.423741	0.0849553	4.98782	6.11e-07	9.38e-06	Zfp398
ENSMUSG00000054863	100.864	0.423654	0.166256	2.5482	0.0108279	0.0475581	Tafa5
ENSMUSG00000026922	954.465	0.423583	0.0754523	5.61392	1.98e-08	3.95e-07	Agpat2
ENSMUSG00000041671	163.511	0.423443	0.136772	3.09598	0.0019616	0.0118198	Pyroxd1
ENSMUSG00000030401	734.811	0.42319	0.100021	4.23101	2.33e-05	0.000251253	Rtn2
ENSMUSG00000007034	229.771	0.423026	0.11629	3.63767	0.000275114	0.00222053	Slc44a4
ENSMUSG00000031227	112.891	0.423025	0.14452	2.92711	0.00342128	0.0188476	Magee1
ENSMUSG00000037979	534.972	0.422965	0.077492	5.45818	4.81e-08	9.01e-07	Ccdc92
ENSMUSG00000055884	3288	0.422723	0.086381	4.8937	9.9e-07	1.45e-05	Fancm
ENSMUSG00000038346	2263.3	0.422537	0.081545	5.18164	2.2e-07	3.64e-06	Zfp384
ENSMUSG00000027615	672.174	0.422102	0.0895647	4.71281	2.44e-06	3.32e-05	Hps3
ENSMUSG00000073758	165.785	0.421869	0.116122	3.63298	0.000280165	0.00225769	Sh3d21
ENSMUSG00000023827	442.189	0.421687	0.0873761	4.82611	1.39e-06	1.99e-05	Agpat4
ENSMUSG00000033720	253.276	0.4216	0.110128	3.82829	0.000129036	0.00113274	Sfxn5
ENSMUSG00000032322	131.535	0.421529	0.148014	2.8479	0.00440089	0.0231751	Pstpip1
ENSMUSG00000087138	102.728	0.421521	0.130389	3.23281	0.0012258	0.00794249	Gm15545
ENSMUSG00000054850	296.704	0.421467	0.122264	3.4472	0.000566429	0.00414689	Smim10l2a
ENSMUSG00000028862	132.309	0.421049	0.133083	3.16381	0.00155719	0.0097212	Map3k6
ENSMUSG00000037852	1052.24	0.420789	0.0864657	4.86654	1.14e-06	1.65e-05	Cpe
ENSMUSG00000021068	696.436	0.42077	0.138686	3.03398	0.00241354	0.0140822	Nin
ENSMUSG00000056724	1238.21	0.420195	0.0887064	4.73692	2.17e-06	2.98e-05	Nbeal2
ENSMUSG00000027070	10095.5	0.419989	0.110172	3.81213	0.000137776	0.00120179	Lrp2
ENSMUSG00000025500	96.5043	0.419557	0.123715	3.39133	0.000695552	0.00493338	Lmntd2
ENSMUSG00000010122	148.068	0.418882	0.145784	2.87331	0.00406197	0.0216768	Slc47a1
ENSMUSG00000040841	279.61	0.418771	0.0988165	4.23787	2.26e-05	0.000244451	Six5
ENSMUSG00000006179	106.782	0.418667	0.158564	2.64037	0.00828149	0.0386524	Prss16
ENSMUSG00000038781	164.303	0.418625	0.146836	2.85096	0.00435872	0.0229947	Stap2
ENSMUSG00000103332	81.719	0.41852	0.161814	2.58643	0.00969762	0.043717	Pcdhga2
ENSMUSG00000004952	495.299	0.418174	0.0891091	4.69283	2.69e-06	3.62e-05	Rasa4
ENSMUSG00000053799	703.02	0.418047	0.0666387	6.27333	3.53e-10	9.27e-09	Exoc6
ENSMUSG00000093573	62.3312	0.417987	0.144322	2.89621	0.00377701	0.0204813	NA
ENSMUSG00000064289	332.066	0.417933	0.119507	3.49715	0.000470256	0.00353483	Tank
ENSMUSG00000025577	2424.69	0.417836	0.0624889	6.68656	2.28e-11	7.04e-10	Cbx2
ENSMUSG00000028923	1044.26	0.417807	0.0774269	5.39614	6.81e-08	1.24e-06	Necap2
ENSMUSG00000052763	953.644	0.41762	0.0651114	6.41393	1.42e-10	3.92e-09	Zfp212
[truncated: 4,039 more rows]

## Sheet: genes DE in TKO
Ensembl ID	baseMean	log2FoldChange	lfcSE	stat	pvalue	padj	gene_ID
ENSMUSG00000110631	8900.92	13.1914	0.38933	33.8824	1.21e-251	8.17e-248	NA
ENSMUSG00000087479	17.7288	8.0482	0.786601	10.2316	1.43e-24	1.75e-22	Gm16835
ENSMUSG00000119976	28.7599	7.68748	0.768654	10.0012	1.51e-23	1.73e-21	NA
ENSMUSG00000005681	91.7007	6.73116	0.396493	16.9767	1.22e-64	8.45e-62	Apoa2
ENSMUSG00000117486	35.745	6.68703	0.473558	14.1208	2.83e-45	1.03e-42	NA
ENSMUSG00000098679	10.8662	6.58279	0.813817	8.08878	6.03e-16	3.54e-14	Mir7688
ENSMUSG00000100602	5.04292	6.49854	0.912588	7.121	1.07e-12	4.47e-11	NA
ENSMUSG00000113626	382.7	6.32858	0.193811	32.6534	7.16e-234	3.87e-230	NA
ENSMUSG00000112478	25.4114	6.16178	0.782876	7.8707	3.53e-15	1.9e-13	NA
ENSMUSG00000113295	17.0487	5.97936	0.752589	7.94505	1.94e-15	1.08e-13	NA
ENSMUSG00000085277	4.8023	5.89195	0.929133	6.34134	2.28e-10	7.22e-09	NA
ENSMUSG00000083068	57.3124	5.85053	0.773784	7.56094	4e-14	1.91e-12	NA
ENSMUSG00000095905	3.89178	5.80022	1.16361	4.9847	6.21e-07	1.1e-05	NA
ENSMUSG00000108060	2.63599	5.75257	1.13831	5.05361	4.34e-07	7.89e-06	NA
ENSMUSG00000104401	14.2466	5.40809	0.816226	6.62573	3.46e-11	1.22e-09	Gm20750
ENSMUSG00000115413	9.45788	5.35717	0.878034	6.10133	1.05e-09	2.99e-08	NA
ENSMUSG00000079162	15.0263	5.3444	0.584664	9.14098	6.19e-20	5.17e-18	Trim43b
ENSMUSG00000052551	107.031	5.16364	1.37576	3.7533	0.000174524	0.00174175	Adarb2
ENSMUSG00000086695	16.9207	5.01633	0.755357	6.641	3.12e-11	1.1e-09	NA
ENSMUSG00000112089	3.08818	5.00511	1.08507	4.61273	3.97e-06	5.92e-05	NA
ENSMUSG00000094076	9.0896	4.98772	0.722844	6.90014	5.2e-12	2.02e-10	Gm4767
ENSMUSG00000103848	8.0776	4.9488	0.653086	7.57755	3.52e-14	1.69e-12	NA
ENSMUSG00000078674	2.1009	4.82877	1.17345	4.11502	3.87e-05	0.000457967	Mup18
ENSMUSG00000105270	5.75009	4.8204	1.05148	4.58441	4.55e-06	6.68e-05	NA
ENSMUSG00000113301	3.28247	4.68309	1.08534	4.31488	1.6e-05	0.000207634	NA
ENSMUSG00000107341	2.26051	4.66347	1.16528	4.00201	6.28e-05	0.000703807	1700065J11Rik
ENSMUSG00000071203	20.02	4.63472	0.609866	7.59956	2.97e-14	1.45e-12	Naip5
ENSMUSG00000050550	234.858	4.62603	0.182865	25.2975	3.4e-141	9.19e-138	NA
ENSMUSG00000086416	14.7448	4.44953	0.637764	6.97677	3.02e-12	1.2e-10	NA
ENSMUSG00000024679	11.1725	4.4222	0.774487	5.70985	1.13e-08	2.74e-07	Ms4a6d
ENSMUSG00000038058	647.523	4.35267	0.165362	26.322	1.07e-152	3.62e-149	Nod1
ENSMUSG00000110214	2.6726	4.33851	1.17978	3.67739	0.000235629	0.00224819	NA
ENSMUSG00000038115	4.74716	4.33805	0.891283	4.8672	1.13e-06	1.89e-05	Ano2
ENSMUSG00000064052	7.77072	4.31633	0.850203	5.07682	3.84e-07	7.08e-06	Gm5089
ENSMUSG00000022464	1889.53	4.2991	0.0959186	44.8203	0	0	Slc38a4
ENSMUSG00000021565	4.19252	4.26471	0.908697	4.69321	2.69e-06	4.16e-05	Slc6a19
ENSMUSG00000042104	243.059	4.26	0.140248	30.3748	1.18e-202	5.32e-199	Uggt2
ENSMUSG00000071424	66.1124	4.15705	0.335476	12.3915	2.91e-35	5.73e-33	Grid2
ENSMUSG00000067341	3.71308	4.15019	0.940333	4.41353	1.02e-05	0.00013836	H2-Eb2
ENSMUSG00000099528	2.34637	4.09158	1.11789	3.6601	0.00025212	0.00238736	2410012E07Rik
ENSMUSG00000098233	11.0187	4.07766	0.584872	6.97188	3.13e-12	1.24e-10	NA
ENSMUSG00000117784	11.277	3.94706	0.53406	7.39067	1.46e-13	6.64e-12	Vmn2r-ps108
ENSMUSG00000111472	4.05211	3.90843	0.8062	4.84796	1.25e-06	2.07e-05	NA
ENSMUSG00000042607	20.4583	3.79156	0.387595	9.78229	1.34e-22	1.39e-20	Asb4
ENSMUSG00000100041	13.2667	3.77589	0.451882	8.35593	6.49e-17	4.26e-15	Gm5702
ENSMUSG00000100376	6.29668	3.7529	0.827445	4.53552	5.75e-06	8.26e-05	NA
ENSMUSG00000085563	3.0477	3.73623	1.03683	3.60351	0.000313946	0.00288284	NA
ENSMUSG00000112519	1.97476	3.69755	1.32763	2.78508	0.00535141	0.0310062	NA
ENSMUSG00000095082	15.0832	3.66152	0.389105	9.41009	4.96e-21	4.55e-19	Gm15091
ENSMUSG00000114971	7.16892	3.63806	0.599535	6.06814	1.29e-09	3.64e-08	NA
ENSMUSG00000117667	3.45282	3.60273	0.997805	3.61066	0.000305418	0.00281698	NA
ENSMUSG00000106334	7.46056	3.5801	0.850766	4.20809	2.58e-05	0.000316722	NA
ENSMUSG00000107634	103.846	3.53361	0.267099	13.2296	5.92e-40	1.57e-37	NA
ENSMUSG00000114426	96.6457	3.51556	0.21227	16.5618	1.32e-61	8.67e-59	NA
ENSMUSG00000107475	2.29034	3.48479	0.947429	3.67815	0.000234928	0.00224416	Gm19177
ENSMUSG00000103883	2.4054	3.4774	1.1335	3.06784	0.00215612	0.014745	NA
ENSMUSG00000021214	35.2031	3.46509	0.440279	7.87021	3.54e-15	1.91e-13	Akr1c18
ENSMUSG00000035031	3.50822	3.46032	1.00663	3.43753	0.000587042	0.00495117	C8a
ENSMUSG00000102528	5.70358	3.42184	0.684268	5.00073	5.71e-07	1.02e-05	NA
ENSMUSG00000112640	27.306	3.39718	0.519767	6.53597	6.32e-11	2.15e-09	Gm32687
ENSMUSG00000113155	2.76102	3.38872	1.07642	3.14815	0.00164305	0.0117814	NA
ENSMUSG00000020436	2.45607	3.37347	1.16555	2.89432	0.00379981	0.0235362	Gabrg2
ENSMUSG00000112349	4.24258	3.3471	0.685859	4.88016	1.06e-06	1.78e-05	NA
ENSMUSG00000074149	2.65632	3.34114	1.14933	2.90704	0.00364864	0.0227963	Gm10634
ENSMUSG00000117534	2.16681	3.33856	1.13398	2.94411	0.00323882	0.0206486	Gm20161
ENSMUSG00000087263	5.01645	3.32671	0.971268	3.42512	0.00061452	0.00514756	NA
ENSMUSG00000054141	2.00795	3.31894	1.25112	2.65277	0.00798342	0.0426425	Or1m1
ENSMUSG00000058207	2.87166	3.29614	1.12236	2.93679	0.00331624	0.0210478	Serpina3k
ENSMUSG00000113911	74.2445	3.26318	0.254532	12.8203	1.26e-37	2.99e-35	Gm21930
ENSMUSG00000038725	11.0792	3.25712	0.671957	4.84721	1.25e-06	2.07e-05	Pkhd1l1
ENSMUSG00000097452	11.8081	3.23186	0.887178	3.64285	0.000269632	0.00253187	NA
ENSMUSG00000067608	919.429	3.22498	0.164244	19.6353	7.72e-86	8.69e-83	NA
ENSMUSG00000021640	3.52706	3.22377	0.954812	3.37634	0.000734576	0.00597889	Naip1
ENSMUSG00000079012	32.0945	3.20166	0.407356	7.85961	3.85e-15	2.07e-13	Serpina3m
ENSMUSG00000086822	38.5259	3.17486	0.250309	12.6838	7.27e-37	1.6e-34	5330413P13Rik
ENSMUSG00000085125	4.64495	3.15213	0.854858	3.68732	0.00022663	0.00217729	Gm16070
ENSMUSG00000078994	38.7152	3.12296	0.317158	9.84669	7.08e-23	7.53e-21	Zfp429
ENSMUSG00000096528	3.02584	3.12041	0.972748	3.20783	0.0013374	0.00994822	NA
ENSMUSG00000060715	38.1965	3.06577	0.306188	10.0127	1.34e-23	1.55e-21	1700019A02Rik
ENSMUSG00000021852	6.02691	3.03644	0.98241	3.09081	0.0019961	0.0138471	Slc35f4
ENSMUSG00000110013	137.41	3.03365	0.155188	19.5483	4.27e-85	4.61e-82	1190028D05Rik
ENSMUSG00000105254	3.29566	3.02334	0.822765	3.67461	0.000238212	0.00226839	NA
ENSMUSG00000057503	6.40897	3.00145	0.840841	3.56958	0.000357549	0.00323375	Or5b106
ENSMUSG00000085167	4.09557	3.00106	1.12658	2.66387	0.00772474	0.0414905	NA
ENSMUSG00000103083	2.78761	2.97158	1.13733	2.61276	0.0089814	0.0466894	NA
ENSMUSG00000111960	5.47402	2.97063	1.1329	2.62215	0.00873765	0.0456331	NA
ENSMUSG00000052861	39.7022	2.96464	0.29872	9.92449	3.26e-23	3.58e-21	Dnah6
ENSMUSG00000112490	2.89241	2.95718	0.975901	3.03021	0.00244387	0.0163526	NA
ENSMUSG00000039110	3.17401	2.95001	1.10309	2.67432	0.00748818	0.0404452	Mycbpap
ENSMUSG00000064525	2.56888	2.94523	1.06182	2.77375	0.00554139	0.0318881	Gm26440
ENSMUSG00000054618	7.03073	2.93978	0.551325	5.3322	9.7e-08	2e-06	NA
ENSMUSG00000111602	3.8646	2.93172	0.830227	3.53123	0.000413629	0.00367328	Gm32014
ENSMUSG00000066804	2.1856	2.92538	1.12709	2.59553	0.0094446	0.0486201	Vmn1r83
ENSMUSG00000086563	87.3933	2.9168	0.312512	9.33338	1.03e-20	9.2e-19	NA
ENSMUSG00000097532	69.8008	2.90311	0.191432	15.1652	6.01e-52	2.8e-49	NA
ENSMUSG00000087082	2.30464	2.90099	1.07255	2.70475	0.00683555	0.0377352	Gm15423
ENSMUSG00000113199	10.6744	2.89524	0.451846	6.40758	1.48e-10	4.79e-09	NA
ENSMUSG00000104186	3.98189	2.88087	0.824058	3.49595	0.000472369	0.00409922	NA
ENSMUSG00000031027	28.3119	2.86386	0.84468	3.39046	0.000697743	0.00572395	Stk33
ENSMUSG00000059303	22.2431	2.83971	0.431433	6.58203	4.64e-11	1.61e-09	Or7g21
ENSMUSG00000115220	7.69444	2.83131	0.5199	5.44588	5.15e-08	1.11e-06	NA
ENSMUSG00000040452	32.8222	2.81268	0.912463	3.08251	0.00205261	0.0141591	Cdh12
ENSMUSG00000113756	2.28923	2.80485	0.954568	2.93834	0.00329972	0.0209626	Gm18025
ENSMUSG00000022018	26.7185	2.80183	0.316918	8.84088	9.5e-19	7.27e-17	Rgcc
ENSMUSG00000110464	2.55511	2.80135	1.06629	2.6272	0.0086091	0.0451363	1700061N14Rik
ENSMUSG00000078626	36.9569	2.80054	0.297241	9.42176	4.44e-21	4.12e-19	Gm12790
ENSMUSG00000118244	4.38568	2.79715	0.980105	2.85393	0.00431824	0.026095	NA
ENSMUSG00000086202	4.47116	2.79579	0.773606	3.61398	0.000301536	0.00278989	1700019E08Rik
ENSMUSG00000112206	31.8414	2.78392	0.351203	7.92683	2.25e-15	1.24e-13	NA
ENSMUSG00000113899	4.89418	2.78072	0.672654	4.13396	3.57e-05	0.000425514	NA
ENSMUSG00002076944	3.07088	2.77995	0.86376	3.21843	0.00128893	0.00967721	NA
ENSMUSG00000110621	7.34376	2.76222	0.66327	4.16456	3.12e-05	0.000376947	Or7g22
ENSMUSG00000075015	7.14058	2.75906	0.851004	3.24212	0.00118643	0.00900778	NA
ENSMUSG00000060530	9.7218	2.75534	0.580319	4.74798	2.05e-06	3.27e-05	2310069G16Rik
ENSMUSG00000107620	4.53014	2.75028	0.940321	2.92484	0.00344638	0.021746	NA
ENSMUSG00000053465	14.1322	2.74946	0.423901	6.48608	8.81e-11	2.94e-09	Hs6st3
ENSMUSG00000027376	88.4815	2.74785	0.832559	3.30049	0.00096516	0.00751589	Prom2
ENSMUSG00000102987	29.7832	2.74444	0.290907	9.4341	3.94e-21	3.7e-19	NA
ENSMUSG00000113388	2.4134	2.74441	1.02105	2.68783	0.0071919	0.0391977	NA
ENSMUSG00000056436	194.006	2.7423	0.207678	13.2046	8.26e-40	2.17e-37	Cyct
ENSMUSG00000097266	4.90774	2.73361	0.658881	4.14886	3.34e-05	0.0004014	NA
ENSMUSG00000040614	34.0613	2.70631	0.30932	8.74924	2.15e-18	1.6e-16	Nlrp9c
ENSMUSG00000098894	92.3046	2.6977	0.245886	10.9714	5.25e-28	7.74e-26	NA
ENSMUSG00000113240	72.869	2.69235	0.441071	6.10413	1.03e-09	2.95e-08	NA
ENSMUSG00000033715	3.02026	2.68096	0.878547	3.05158	0.00227639	0.0154076	Akr1c14
ENSMUSG00000084999	12.2412	2.64009	0.957176	2.75821	0.00581194	0.0332044	NA
ENSMUSG00000086504	2.57746	2.63899	0.99898	2.64168	0.0082495	0.043675	Kif16bos
ENSMUSG00000076795	2.79419	2.63872	0.909725	2.90057	0.00372482	0.0231969	Trav8d-2
ENSMUSG00000103067	8.20276	2.62748	0.654273	4.01588	5.92e-05	0.000667816	NA
ENSMUSG00000085113	2.1782	2.62703	0.998454	2.63109	0.00851103	0.0447351	NA
ENSMUSG00000093327	1.98725	2.62639	0.965627	2.71988	0.00653048	0.0364159	Mir5107
ENSMUSG00000025946	15.6352	2.60203	0.915522	2.84213	0.00448128	0.026807	Pth2r
ENSMUSG00000035910	98.9468	2.59568	0.48232	5.38164	7.38e-08	1.55e-06	Dcdc2a
ENSMUSG00000083469	13.6571	2.58899	0.470096	5.50736	3.64e-08	7.98e-07	Gm14281
ENSMUSG00002075055	3.27537	2.573	0.901613	2.85377	0.00432041	0.0261022	NA
ENSMUSG00000109713	19.6709	2.54473	0.403116	6.31266	2.74e-10	8.54e-09	Pvrig
ENSMUSG00000104026	2.51086	2.53256	0.766957	3.30209	0.000959667	0.00748607	NA
ENSMUSG00000107878	2.39371	2.5285	0.87006	2.90612	0.00365947	0.0228397	NA
ENSMUSG00000048067	7.37136	2.52553	0.537022	4.70285	2.57e-06	4e-05	Or10am5
ENSMUSG00000000103	3.00655	2.52291	0.953604	2.64566	0.00815322	0.0433017	Zfy2
ENSMUSG00000060459	13.7475	2.51535	0.51191	4.91365	8.94e-07	1.53e-05	Kng2
ENSMUSG00000081457	43.6579	2.50058	0.363584	6.87759	6.09e-12	2.34e-10	NA
ENSMUSG00000118979	5.92307	2.46332	0.642377	3.8347	0.000125718	0.00130332	Mir6546
ENSMUSG00000103464	3.61997	2.45238	0.91581	2.67783	0.00741014	0.0401375	NA
ENSMUSG00000083123	4.71692	2.43868	0.798042	3.05583	0.0022444	0.0152292	NA
ENSMUSG00000086762	3.83812	2.41802	0.722937	3.34471	0.000823684	0.00655791	NA
ENSMUSG00000118876	16.5541	2.41722	0.476635	5.07143	3.95e-07	7.26e-06	Rnu1b1
ENSMUSG00000120282	222.808	2.40927	0.234786	10.2616	1.05e-24	1.3e-22	NA
ENSMUSG00000090693	13.7846	2.39298	0.536266	4.46231	8.11e-06	0.00011264	Trim43a
ENSMUSG00000070583	36.1756	2.38252	0.23048	10.3372	4.78e-25	6.06e-23	Fv1
ENSMUSG00000090706	7.03111	2.37677	0.605854	3.92301	8.74e-05	0.000948068	NA
ENSMUSG00000113944	67.3689	2.35606	0.18408	12.7991	1.66e-37	3.86e-35	NA
ENSMUSG00000121110	6.32326	2.31893	0.584463	3.96762	7.26e-05	0.000799556	NA
ENSMUSG00000033122	4.94055	2.31451	0.732025	3.16179	0.00156803	0.0113316	Hsd17b3
ENSMUSG00000067529	8.8173	2.30368	0.663342	3.47284	0.000514988	0.00441237	Or4d11
ENSMUSG00000097381	6.01992	2.30329	0.627587	3.67008	0.000242475	0.00230265	NA
ENSMUSG00000090751	5.03415	2.29818	0.564853	4.06864	4.73e-05	0.000546234	Vmn2r63
ENSMUSG00000120008	4.49648	2.28593	0.680151	3.36091	0.000776865	0.00625522	NA
ENSMUSG00000112523	91.5802	2.27729	0.221271	10.2919	7.67e-25	9.63e-23	NA
ENSMUSG00000066122	6.83158	2.26171	0.493674	4.58138	4.62e-06	6.77e-05	Or13a17
ENSMUSG00000087151	13.974	2.26025	0.397376	5.68793	1.29e-08	3.1e-07	NA
ENSMUSG00000101009	17.5355	2.25351	0.336284	6.7012	2.07e-11	7.44e-10	1700108F19Rik
ENSMUSG00000032999	857.876	2.25159	0.124939	18.0216	1.32e-72	1.08e-69	Nlrp4f
ENSMUSG00000079037	422.551	2.23838	0.120486	18.5779	4.85e-77	4.22e-74	Prnp
ENSMUSG00000092120	5.88541	2.23724	0.669006	3.34412	0.00082543	0.00656987	Vmn2r90
ENSMUSG00000117150	5.61348	2.23356	0.646684	3.45386	0.000552629	0.00469908	Gm9351
ENSMUSG00000108806	3.21483	2.22349	0.806244	2.75784	0.0058185	0.0332349	NA
ENSMUSG00000119030	7.82235	2.20379	0.635746	3.46647	0.000527337	0.00450815	Rnu1b2
ENSMUSG00000025588	68.623	2.19956	0.230915	9.52543	1.64e-21	1.6e-19	Nat1
ENSMUSG00000036594	3.91149	2.19792	0.70721	3.10788	0.00188435	0.0132076	H2-Aa
ENSMUSG00000112883	18.06	2.19736	0.357291	6.15004	7.75e-10	2.28e-08	NA
ENSMUSG00000106845	2.23789	2.18963	0.731617	2.99286	0.00276373	0.0181114	NA
ENSMUSG00000113707	2.35871	2.18274	0.820013	2.66184	0.00777146	0.0417	NA
ENSMUSG00000039539	89.452	2.18054	0.173701	12.5534	3.81e-36	7.85e-34	Sgcz
ENSMUSG00000059498	11.7139	2.17662	0.562975	3.86629	0.000110505	0.00116438	Fcgr3
ENSMUSG00000029245	3.64278	2.17554	0.835705	2.60324	0.00923479	0.0477859	Epha5
ENSMUSG00000092458	4.63253	2.17309	0.704672	3.08384	0.00204348	0.0141105	NA
ENSMUSG00000021763	883.422	2.17254	0.0790803	27.4726	3.73e-166	1.44e-162	Cspg4b
ENSMUSG00000099419	5.81117	2.16738	0.682068	3.17766	0.0014847	0.0108661	1700001D01Rik
ENSMUSG00000073421	33.6518	2.16734	0.254451	8.51774	1.63e-17	1.11e-15	H2-Ab1
ENSMUSG00000102263	8.83052	2.16238	0.580443	3.72539	0.000195013	0.0019151	NA
ENSMUSG00000115367	24.9151	2.16133	0.392479	5.50686	3.65e-08	8e-07	Gm33301
ENSMUSG00000117079	3.026	2.15522	0.706721	3.04961	0.0022914	0.015482	Gm41611
ENSMUSG00000085637	2.75097	2.1522	0.832889	2.58401	0.00976583	0.0499405	1700048M11Rik
ENSMUSG00000021211	4.69367	2.15179	0.795758	2.70407	0.00684955	0.0377894	Akr1c12
ENSMUSG00000114158	2.77782	2.15141	0.755706	2.84689	0.00441489	0.0265247	NA
ENSMUSG00000032360	24.8518	2.1369	0.504376	4.23671	2.27e-05	0.000283982	Hcrtr2
ENSMUSG00000115710	2.59432	2.13497	0.810453	2.63429	0.00843126	0.0444417	NA
ENSMUSG00000110519	4.11936	2.1308	0.72032	2.95813	0.00309517	0.0199161	NA
ENSMUSG00000024211	12.2458	2.11663	0.572888	3.69467	0.000220171	0.00212128	Grm8
ENSMUSG00000022876	5.50509	2.1117	0.594897	3.54969	0.000385679	0.00345691	Samsn1
ENSMUSG00000096879	42.1377	2.11015	0.471944	4.4712	7.78e-06	0.00010867	Tdpoz8
ENSMUSG00000107284	18.9285	2.10747	0.397537	5.3013	1.15e-07	2.34e-06	NA
ENSMUSG00000113865	5.77732	2.09799	0.565987	3.70677	0.000209916	0.00204141	NA
ENSMUSG00000117401	2.90964	2.09205	0.756556	2.76523	0.00568835	0.032581	4833419F23Rik
ENSMUSG00000104943	4.5305	2.09119	0.74839	2.79425	0.00520196	0.0303094	NA
ENSMUSG00000097847	5.82517	2.09004	0.73619	2.83899	0.00452565	0.026992	NA
ENSMUSG00000115076	5.53374	2.0882	0.621048	3.36239	0.000772717	0.00622554	NA
ENSMUSG00000048126	5.98526	2.08746	0.645832	3.2322	0.00122843	0.00928751	Col6a3
ENSMUSG00000056758	1319.33	2.0838	0.17972	11.5947	4.39e-31	7.05e-29	Hmga2
ENSMUSG00000070645	7.2712	2.08268	0.570629	3.64981	0.000262437	0.00247033	Ren1
ENSMUSG00000108470	3.06991	2.07457	0.800439	2.59179	0.00954788	0.0490396	Gm4598
ENSMUSG00000021213	12.8702	2.07167	0.409132	5.06359	4.11e-07	7.53e-06	Akr1c13
ENSMUSG00000020846	84.0758	2.05744	0.206878	9.9452	2.65e-23	2.95e-21	Rflnb
ENSMUSG00000108113	49.177	2.05064	0.228078	8.99098	2.45e-19	1.95e-17	Zim2
ENSMUSG00000097393	85.7222	2.0459	0.169648	12.0596	1.73e-33	3.07e-31	D030068K23Rik
ENSMUSG00002074982	3.0015	2.04447	0.783108	2.61071	0.00903536	0.0469338	NA
ENSMUSG00000102971	6.69535	2.04205	0.774847	2.63543	0.00840315	0.044332	NA
ENSMUSG00000074783	5.02492	2.03838	0.714634	2.85234	0.00433985	0.026167	AU019990
ENSMUSG00000022657	27.4945	2.02709	0.780429	2.5974	0.00939333	0.0484067	Cd96
ENSMUSG00000101007	4.90348	2.02591	0.691947	2.92784	0.00341322	0.0215569	NA
ENSMUSG00000120865	7.22541	2.01993	0.497424	4.06077	4.89e-05	0.000562791	NA
ENSMUSG00000083935	7.87573	2.01913	0.459291	4.3962	1.1e-05	0.000148458	NA
ENSMUSG00000073077	24.4883	2.01678	0.291128	6.92749	4.28e-12	1.68e-10	Cfap47
ENSMUSG00000089214	11.3235	2.00984	0.455124	4.41603	1.01e-05	0.000136909	Mir1931
ENSMUSG00000114684	6.1555	1.9996	0.734812	2.72124	0.00650372	0.0363337	Vmn2r-ps105
ENSMUSG00000112428	10.7269	1.99895	0.457243	4.37173	1.23e-05	0.000164147	NA
ENSMUSG00000117285	15.3911	1.98868	0.373543	5.32384	1.02e-07	2.09e-06	NA
ENSMUSG00000109023	3.45941	1.98524	0.703066	2.82369	0.00474743	0.0281284	NA
ENSMUSG00000047692	14.4595	1.98478	0.390822	5.07848	3.8e-07	7.02e-06	4930533K18Rik
ENSMUSG00000040601	137.259	1.97838	0.132936	14.8822	4.3e-50	1.87e-47	Nlrp4a
ENSMUSG00000042200	6.55903	1.97497	0.62869	3.1414	0.00168142	0.0119938	Cdrt4
ENSMUSG00000113265	38.9209	1.96651	0.313041	6.28195	3.34e-10	1.03e-08	NA
ENSMUSG00000025955	48.8149	1.96207	0.260893	7.52059	5.45e-14	2.57e-12	Akr1cl
ENSMUSG00000115656	7.51825	1.95937	0.563113	3.47952	0.00050231	0.0043257	4930556J02Rik
ENSMUSG00000097254	25.0903	1.95498	0.344149	5.68062	1.34e-08	3.22e-07	C430042M11Rik
ENSMUSG00000027995	189.35	1.95345	0.200278	9.75374	1.78e-22	1.83e-20	Tlr2
ENSMUSG00000033368	26.8403	1.95319	0.386902	5.04827	4.46e-07	8.09e-06	Trim69
ENSMUSG00000030235	17.0154	1.95218	0.555148	3.51651	0.000437261	0.00384773	Slco1c1
ENSMUSG00000113563	4.2383	1.95081	0.694139	2.81041	0.00494788	0.0290736	Gm2492
ENSMUSG00000113381	6.27054	1.94867	0.651713	2.99007	0.00278918	0.0182428	Vmn2r-ps97
ENSMUSG00000114356	5.8232	1.94633	0.605121	3.21644	0.00129793	0.00972586	NA
ENSMUSG00000114226	21.4216	1.9433	0.274258	7.08566	1.38e-12	5.68e-11	NA
ENSMUSG00000027273	21.7743	1.94129	0.524614	3.70042	0.000215244	0.00207974	Snap25
ENSMUSG00000056673	114.615	1.92293	0.204867	9.38625	6.22e-21	5.65e-19	Kdm5d
ENSMUSG00000071604	96.4604	1.92262	0.184953	10.3952	2.61e-25	3.35e-23	Entrep1
ENSMUSG00000041750	9.61243	1.92145	0.34348	5.59406	2.22e-08	5.09e-07	Cd1d2
ENSMUSG00000025909	45.5548	1.91445	0.309715	6.18133	6.36e-10	1.88e-08	Sntg1
ENSMUSG00000040855	64.4265	1.9068	0.208367	9.15118	5.63e-20	4.72e-18	Reps2
ENSMUSG00000104201	6.28143	1.90636	0.527549	3.61363	0.000301942	0.00279064	NA
ENSMUSG00000025876	35.5367	1.90461	0.286685	6.64355	3.06e-11	1.09e-09	Unc5a
ENSMUSG00000063109	22.2667	1.90141	0.326446	5.82458	5.73e-09	1.45e-07	NA
ENSMUSG00000091415	21.2457	1.89266	0.429384	4.40786	1.04e-05	0.000141676	Ak9
ENSMUSG00000097323	3.49883	1.8924	0.717981	2.63573	0.0083957	0.0443171	NA
ENSMUSG00000083956	3.70633	1.88835	0.65789	2.87031	0.00410064	0.0250661	Gm12361
ENSMUSG00000039809	10.2655	1.88167	0.47395	3.97018	7.18e-05	0.00079229	Gabbr2
ENSMUSG00000108492	21.5004	1.88082	0.379804	4.95208	7.34e-07	1.28e-05	Rpl18a-ps4
ENSMUSG00000061974	4.48949	1.87855	0.57404	3.2725	0.00106601	0.00821825	Cldn24
ENSMUSG00000106874	25.495	1.86705	0.285496	6.53968	6.16e-11	2.1e-09	NA
ENSMUSG00000118061	89.4047	1.86648	0.319124	5.84877	4.95e-09	1.26e-07	Rbfaos
ENSMUSG00000103158	5.58587	1.84871	0.66614	2.77526	0.00551578	0.0317678	NA
ENSMUSG00000086813	44.7124	1.84701	0.241132	7.65976	1.86e-14	9.33e-13	NA
ENSMUSG00000113956	7.85268	1.84398	0.68777	2.6811	0.00733799	0.0398171	NA
ENSMUSG00000055134	6.53963	1.84273	0.554268	3.32461	0.000885414	0.00698962	NA
ENSMUSG00000020017	60.1932	1.83768	0.18841	9.75362	1.78e-22	1.83e-20	Hal
ENSMUSG00000072249	25.2563	1.83544	0.33481	5.48204	4.2e-08	9.12e-07	Fthl17f
ENSMUSG00000029092	4.70049	1.83442	0.683181	2.68511	0.00725053	0.0394615	D5Ertd615e
ENSMUSG00000115456	4.39094	1.83441	0.658799	2.78448	0.00536139	0.0310374	NA
ENSMUSG00000032358	70.1866	1.83244	0.194565	9.41816	4.59e-21	4.23e-19	Fam83b
ENSMUSG00000053211	103.931	1.82988	0.156475	11.6944	1.36e-31	2.26e-29	Zfy1
ENSMUSG00000085419	3.37791	1.81956	0.661338	2.75133	0.00593535	0.033788	NA
ENSMUSG00000087660	4.46324	1.81263	0.687734	2.63566	0.00839735	0.0443171	NA
ENSMUSG00000107012	5.17788	1.80915	0.60624	2.98421	0.00284309	0.018555	NA
ENSMUSG00000052955	23.117	1.80508	0.250481	7.20647	5.74e-13	2.47e-11	Cpvl
ENSMUSG00000043943	195.024	1.79729	0.182182	9.86539	5.88e-23	6.3e-21	Naalad2
ENSMUSG00000034764	13.5348	1.79499	0.474418	3.78355	0.000154605	0.0015626	NA
ENSMUSG00000096977	9.31189	1.79345	0.69233	2.59045	0.009585	0.0491928	NA
ENSMUSG00000047642	22.4126	1.79246	0.368156	4.86874	1.12e-06	1.87e-05	D930020B18Rik
ENSMUSG00000078737	12.1295	1.78713	0.552704	3.23343	0.00122312	0.00925516	NA
ENSMUSG00000053153	33.5895	1.78341	0.335029	5.32314	1.02e-07	2.09e-06	Spag16
ENSMUSG00000022432	140.956	1.78292	0.292832	6.08855	1.14e-09	3.22e-08	Smc1b
ENSMUSG00000084902	36.7303	1.77821	0.296063	6.00617	1.9e-09	5.19e-08	Cdhr18
ENSMUSG00000110462	6.78152	1.77546	0.507628	3.49756	0.000469529	0.00407589	NA
ENSMUSG00000040650	218.145	1.77265	0.131727	13.457	2.8e-41	8.6e-39	Cyp2b23
ENSMUSG00000060586	263.609	1.76817	0.146014	12.1096	9.39e-34	1.7e-31	H2-Eb1
ENSMUSG00000109517	5.6275	1.75854	0.593085	2.96507	0.00302611	0.0195651	NA
ENSMUSG00000112125	2.91509	1.74925	0.670989	2.60698	0.00913449	0.0473758	NA
ENSMUSG00000050435	11.2802	1.73345	0.541147	3.20329	0.00135866	0.0100857	Ube2dnl1
ENSMUSG00000045709	16.1537	1.73327	0.332502	5.2128	1.86e-07	3.61e-06	NA
ENSMUSG00000072720	78.4758	1.73083	0.223551	7.74245	9.75e-15	5.04e-13	Myo18b
ENSMUSG00000043453	31.7307	1.72251	0.324065	5.31531	1.06e-07	2.17e-06	Magea10
ENSMUSG00000034891	46.8228	1.72215	0.364582	4.72363	2.32e-06	3.63e-05	Sncb
ENSMUSG00000103300	5.57348	1.72114	0.599971	2.86871	0.00412147	0.0251556	NA
ENSMUSG00000117548	4.76864	1.71217	0.580115	2.95143	0.00316306	0.0202565	NA
ENSMUSG00000060924	6.32965	1.71167	0.626742	2.73107	0.00631298	0.0354593	Csmd1
ENSMUSG00000108483	47.9795	1.71135	0.459498	3.72439	0.000195792	0.00192205	NA
ENSMUSG00000000731	243.181	1.69918	0.206882	8.21328	2.15e-16	1.34e-14	Aire
ENSMUSG00000097483	44.189	1.69602	0.212047	7.99834	1.26e-15	7.2e-14	NA
ENSMUSG00000107385	220.73	1.69348	0.12754	13.278	3.11e-40	8.48e-38	C330024D21Rik
ENSMUSG00000094622	94.3493	1.69109	0.16481	10.2609	1.06e-24	1.3e-22	Gm3055
ENSMUSG00000019846	49.299	1.68903	0.264886	6.37644	1.81e-10	5.79e-09	Lama4
ENSMUSG00000109561	54.9532	1.68521	0.248018	6.79468	1.09e-11	4.05e-10	Ankrd31
ENSMUSG00000024471	19.4895	1.68313	0.335843	5.01167	5.4e-07	9.68e-06	Myot
ENSMUSG00000034959	50.475	1.67606	0.226365	7.40424	1.32e-13	6.02e-12	Rubcnl
ENSMUSG00000025128	21.7101	1.67424	0.351678	4.76071	1.93e-06	3.08e-05	Bhlhe22
ENSMUSG00000107111	12.2452	1.67218	0.460537	3.63093	0.000282398	0.00263526	NA
ENSMUSG00000085127	43.8123	1.67087	0.263093	6.35085	2.14e-10	6.8e-09	NA
ENSMUSG00000031997	58.9853	1.67031	0.194194	8.60124	7.89e-18	5.56e-16	Trpc6
ENSMUSG00000090788	7.63606	1.66871	0.584095	2.85691	0.00427784	0.0258856	NA
ENSMUSG00000046876	103.336	1.66725	0.194713	8.5626	1.1e-17	7.72e-16	Atxn1
ENSMUSG00000079550	9.73563	1.66284	0.492582	3.37577	0.000736088	0.00598759	Mpp4
ENSMUSG00000046974	7.43414	1.66094	0.50227	3.30687	0.000943463	0.00737671	BC053393
ENSMUSG00000066158	33.6808	1.65641	0.304356	5.44236	5.26e-08	1.13e-06	AY512931
ENSMUSG00000029022	350.218	1.65596	0.101123	16.3757	2.85e-60	1.75e-57	Miip
ENSMUSG00000120614	17.2455	1.65586	0.390149	4.24416	2.19e-05	0.000275862	NA
ENSMUSG00000116942	4.41698	1.65166	0.6164	2.67952	0.00737274	0.0399655	NA
ENSMUSG00000112289	12.4949	1.64722	0.562524	2.92826	0.00340863	0.0215448	NA
ENSMUSG00000115318	371.845	1.63966	0.164943	9.94079	2.77e-23	3.06e-21	NA
ENSMUSG00000037843	24.772	1.62923	0.315348	5.16644	2.39e-07	4.57e-06	Vstm2l
ENSMUSG00000053886	187.369	1.62794	0.205168	7.9347	2.11e-15	1.17e-13	Sh2d4a
ENSMUSG00000000411	6.89237	1.6249	0.603353	2.69312	0.00707874	0.0387451	Tssk3
ENSMUSG00000116295	772.633	1.62169	0.113829	14.2467	4.7e-46	1.79e-43	NA
ENSMUSG00000043068	47.3191	1.61729	0.258787	6.2495	4.12e-10	1.25e-08	Fam89a
ENSMUSG00000120634	13.0463	1.61727	0.40413	4.00184	6.29e-05	0.000703943	NA
ENSMUSG00000027606	5.29115	1.61057	0.533251	3.02028	0.00252543	0.0167943	Dnajc5b
ENSMUSG00000091306	6.19989	1.60368	0.564715	2.8398	0.00451423	0.02694	NA
ENSMUSG00000025839	133.796	1.59944	0.152821	10.4661	1.24e-25	1.66e-23	Pramel7
ENSMUSG00002076066	8.29484	1.59589	0.480067	3.3243	0.000886398	0.00699535	NA
ENSMUSG00000098001	13.2472	1.58625	0.438956	3.61368	0.000301887	0.00279064	NA
ENSMUSG00000005360	610.559	1.58585	0.144499	10.9748	5.05e-28	7.5e-26	Slc1a3
ENSMUSG00000027669	580.421	1.58244	0.0851361	18.5871	4.08e-77	3.68e-74	Gnb4
ENSMUSG00000121076	17.8004	1.57486	0.391472	4.02293	5.75e-05	0.000650302	NA
ENSMUSG00000103398	10.5189	1.57077	0.525233	2.99062	0.00278411	0.0182185	NA
ENSMUSG00000120371	10.4399	1.57008	0.460409	3.41018	0.000649201	0.00539032	NA
ENSMUSG00000069053	450.322	1.56903	0.0987565	15.8879	7.69e-57	4.24e-54	Uba1y
ENSMUSG00000106766	70.7826	1.56209	0.323539	4.82813	1.38e-06	2.26e-05	NA
ENSMUSG00000086328	11.3148	1.56147	0.380367	4.10517	4.04e-05	0.00047625	NA
ENSMUSG00000102700	114.013	1.5591	0.204847	7.61105	2.72e-14	1.33e-12	NA
ENSMUSG00000085317	12.4049	1.55868	0.435876	3.57597	0.000348937	0.00316753	NA
ENSMUSG00000120412	10.4466	1.55784	0.455993	3.41637	0.000634608	0.00529775	NA
ENSMUSG00000031758	1220.46	1.55774	0.0913046	17.0609	2.9e-65	2.06e-62	Cdyl2
ENSMUSG00000051359	9.89857	1.55692	0.588093	2.64741	0.00811112	0.0431369	Ncald
ENSMUSG00000113251	135.89	1.55358	0.227351	6.83343	8.29e-12	3.14e-10	Gm18363
ENSMUSG00000113411	150.704	1.5532	0.155226	10.006	1.43e-23	1.66e-21	NA
ENSMUSG00000109974	5.2455	1.55294	0.544414	2.85251	0.00433758	0.0261592	NA
ENSMUSG00000031481	10.3837	1.5479	0.447326	3.46034	0.000539493	0.00460334	Tpte
ENSMUSG00000118557	6.88277	1.54137	0.549959	2.8027	0.00506771	0.0296423	NA
ENSMUSG00000016346	118.904	1.54079	0.173663	8.8723	7.17e-19	5.54e-17	Kcnq2
ENSMUSG00000107005	10.2271	1.53884	0.455523	3.37819	0.000729636	0.00594048	NA
ENSMUSG00000039519	149.91	1.53859	0.131968	11.6588	2.07e-31	3.41e-29	Cyp7b1
ENSMUSG00000024140	1676.1	1.53689	0.114432	13.4306	4e-41	1.21e-38	Epas1
ENSMUSG00000054169	29.0204	1.53659	0.257464	5.96815	2.4e-09	6.41e-08	Ceacam10
ENSMUSG00000117256	8.87364	1.53079	0.570891	2.68141	0.00733128	0.0398009	NA
ENSMUSG00000114736	12.9449	1.52834	0.42997	3.55453	0.000378656	0.0033996	NA
ENSMUSG00000027229	142.295	1.52532	0.173489	8.79204	1.47e-18	1.1e-16	Terb2
ENSMUSG00000120319	8.46326	1.52489	0.50715	3.00678	0.00264033	0.0174254	NA
ENSMUSG00000081858	32.3418	1.52453	0.351155	4.34148	1.42e-05	0.000186075	NA
ENSMUSG00000083917	8.22227	1.52386	0.531279	2.86827	0.00412717	0.0251769	NA
ENSMUSG00000105691	11.9376	1.52113	0.496682	3.06259	0.00219432	0.01495	NA
ENSMUSG00000059136	59.2623	1.5182	0.246858	6.15009	7.74e-10	2.28e-08	Or13a25
ENSMUSG00000002459	43.1376	1.51425	0.29133	5.19771	2.02e-07	3.91e-06	Rgs20
ENSMUSG00000104951	8.41745	1.51363	0.551263	2.74575	0.00603729	0.0342384	NA
ENSMUSG00002075244	9.35073	1.51145	0.466749	3.23825	0.00120264	0.00911635	NA
ENSMUSG00000091091	7.72942	1.50853	0.526333	2.86612	0.00415533	0.0252973	Kcnmb3
ENSMUSG00000074336	3.98905	1.50334	0.536985	2.7996	0.0051166	0.0298959	Apoc4
ENSMUSG00000069072	13.629	1.50334	0.524266	2.86751	0.00413715	0.0252151	Slc7a14
ENSMUSG00000070870	15.463	1.50113	0.307259	4.88554	1.03e-06	1.74e-05	Cryge
ENSMUSG00000112188	11.196	1.50016	0.488615	3.07024	0.0021389	0.0146495	Gm47708
ENSMUSG00000111849	17.9396	1.49895	0.392427	3.81969	0.000133622	0.00137523	NA
ENSMUSG00000120190	13.8456	1.4966	0.474328	3.15521	0.00160385	0.0115533	NA
ENSMUSG00000115339	5.10714	1.49557	0.468705	3.19086	0.0014185	0.0104581	NA
ENSMUSG00000106374	14.2307	1.49403	0.475921	3.13925	0.00169384	0.01206	NA
ENSMUSG00000082106	9.90735	1.49365	0.445021	3.35636	0.000789747	0.00633816	NA
ENSMUSG00000107167	11.37	1.49342	0.366539	4.07437	4.61e-05	0.000534311	B3galt9
ENSMUSG00000087614	11.063	1.49272	0.403007	3.70396	0.00021226	0.00205754	NA
ENSMUSG00000046133	124.446	1.49102	0.155323	9.59946	8.04e-22	8.04e-20	C130073F10Rik
ENSMUSG00000049098	5.76368	1.48483	0.545681	2.72107	0.00650716	0.0363337	Or8b3
ENSMUSG00000079350	30.486	1.48472	0.267585	5.5486	2.88e-08	6.44e-07	Magea8
ENSMUSG00000072900	19.3447	1.48349	0.427196	3.47261	0.000515417	0.00441463	Mir540
ENSMUSG00000000732	465.391	1.48229	0.150697	9.83627	7.86e-23	8.32e-21	Icosl
ENSMUSG00000021708	76.3954	1.48204	0.52759	2.80908	0.00496826	0.0291619	Rasgrf2
ENSMUSG00000089235	124.33	1.48109	0.381401	3.88329	0.000103054	0.00109527	Gm23119
ENSMUSG00000049387	62.4448	1.48079	0.226835	6.52806	6.66e-11	2.27e-09	Cox7b2
ENSMUSG00000081256	7.37897	1.4766	0.49225	2.9997	0.00270247	0.0177617	NA
ENSMUSG00000042249	131.16	1.46943	0.194705	7.54697	4.46e-14	2.11e-12	Grk3
ENSMUSG00000095834	360.705	1.4691	0.164061	8.95459	3.41e-19	2.68e-17	NA
ENSMUSG00000052981	21.3832	1.46731	0.365058	4.01938	5.84e-05	0.000659349	Ube2ql1
ENSMUSG00000115760	6.3843	1.46337	0.556603	2.62912	0.00856069	0.0449524	Gm18909
ENSMUSG00000032363	207.488	1.45975	0.102405	14.2547	4.19e-46	1.62e-43	Adamts7
ENSMUSG00000060730	18.5561	1.45878	0.474961	3.07138	0.00213075	0.0146011	NA
ENSMUSG00000120009	110.061	1.45868	0.138856	10.505	8.19e-26	1.13e-23	NA
ENSMUSG00000045378	11.4687	1.45398	0.313245	4.64168	3.46e-06	5.21e-05	Pxt1
ENSMUSG00000046207	5.2065	1.4526	0.507666	2.86133	0.00421869	0.0256311	Pik3r6
ENSMUSG00002076103	5.04394	1.45184	0.558361	2.60018	0.0093174	0.048112	NA
ENSMUSG00000115813	37.8875	1.44534	0.330184	4.37739	1.2e-05	0.000160416	NA
ENSMUSG00000014329	78.0888	1.44534	0.177217	8.15576	3.47e-16	2.11e-14	Bicc1
ENSMUSG00000110186	6.81818	1.44183	0.487166	2.95963	0.00308012	0.0198366	NA
ENSMUSG00000097177	94.8779	1.44048	0.137768	10.4558	1.38e-25	1.84e-23	9330159M07Rik
ENSMUSG00000024481	9.03318	1.43676	0.451366	3.18314	0.00145687	0.0106972	Lvrn
ENSMUSG00000114549	17.5388	1.43068	0.323142	4.42739	9.54e-06	0.000130522	NA
ENSMUSG00000003665	20.4928	1.4253	0.382249	3.72873	0.000192445	0.00189263	Has1
ENSMUSG00000055737	99.4921	1.42321	0.358339	3.97169	7.14e-05	0.000787598	Ghr
ENSMUSG00000045326	16.7756	1.42154	0.383156	3.71008	0.000207194	0.00202076	Fndc7
ENSMUSG00000037482	55.5567	1.42135	0.21829	6.51128	7.45e-11	2.52e-09	Erv3
ENSMUSG00000082969	7.50138	1.41686	0.502314	2.82067	0.00479236	0.0283324	Gm12630
ENSMUSG00000092212	32.8727	1.41337	0.360029	3.92572	8.65e-05	0.000937849	Slc22a13b
ENSMUSG00000091572	20.8479	1.41283	0.533048	2.65048	0.00803779	0.0428481	Vmn2r3
ENSMUSG00000115993	424.122	1.40975	0.247375	5.69884	1.21e-08	2.92e-07	NA
ENSMUSG00000083081	27.3948	1.4096	0.318083	4.43156	9.36e-06	0.000128184	Gm13223
ENSMUSG00000114434	12.4935	1.40918	0.39942	3.52806	0.000418617	0.00370904	NA
ENSMUSG00000039529	54.6615	1.40407	0.320553	4.38015	1.19e-05	0.000158714	Atp8b1
ENSMUSG00000042961	6.76332	1.40221	0.507024	2.76557	0.00568228	0.0325601	Egflam
ENSMUSG00000035594	28.5516	1.39969	0.415704	3.36703	0.000759828	0.00613818	Chrna5
ENSMUSG00000005220	6.07755	1.39878	0.515924	2.71121	0.00670386	0.0371831	Corin
ENSMUSG00000086825	11.4084	1.39684	0.533743	2.61706	0.00886919	0.04618	NA
ENSMUSG00000027377	23.19	1.39636	0.325482	4.29011	1.79e-05	0.000229115	Mall
ENSMUSG00000085923	7.34728	1.39355	0.478175	2.91431	0.00356478	0.0223781	Gm12781
ENSMUSG00000031264	29.2368	1.39128	0.259182	5.36797	7.96e-08	1.66e-06	Btk
ENSMUSG00000121033	10.3836	1.39094	0.404871	3.4355	0.000591457	0.00497908	NA
ENSMUSG00000019767	40.438	1.39055	0.207309	6.7076	1.98e-11	7.15e-10	Ccdc170
ENSMUSG00000086981	10.6241	1.38642	0.360665	3.84407	0.000121011	0.00126032	NA
ENSMUSG00000043488	35.7571	1.385	0.24058	5.75692	8.57e-09	2.11e-07	NA
ENSMUSG00000053111	47.6171	1.37738	0.191378	7.19716	6.15e-13	2.63e-11	Fank1
ENSMUSG00000105419	13.7413	1.37535	0.366993	3.74763	0.000178514	0.00177698	NA
ENSMUSG00000026715	14.0506	1.37386	0.385447	3.56431	0.000364809	0.00329354	Serpinc1
ENSMUSG00000084459	15.2246	1.37328	0.525925	2.61118	0.00902306	0.046888	Gm24598
ENSMUSG00000113646	5.26731	1.37266	0.518436	2.6477	0.00810416	0.0431083	NA
ENSMUSG00000054556	12.0033	1.37181	0.445288	3.08072	0.002065	0.0142264	Gm4876
ENSMUSG00000115032	11.1449	1.37151	0.477974	2.86942	0.00411229	0.0251259	NA
ENSMUSG00000105860	11.5151	1.36972	0.474779	2.88497	0.00391455	0.0241086	NA
ENSMUSG00000085227	7.67263	1.36897	0.457169	2.99446	0.00274932	0.0180257	6330418K02Rik
ENSMUSG00000081329	9.65191	1.36888	0.407053	3.36291	0.000771265	0.00621755	NA
ENSMUSG00000117300	49.298	1.36137	0.228958	5.94592	2.75e-09	7.31e-08	Gm18736
ENSMUSG00000001773	35.9485	1.35917	0.331191	4.10388	4.06e-05	0.000477875	Folh1
ENSMUSG00000033419	121.059	1.35869	0.125087	10.862	1.75e-27	2.54e-25	Snap91
ENSMUSG00000094708	20.1956	1.35847	0.42133	3.22424	0.00126309	0.00951228	Gm10359
ENSMUSG00000065669	7.94816	1.35643	0.438858	3.09081	0.00199609	0.0138471	Gm22581
ENSMUSG00000065495	23.9374	1.35616	0.319089	4.25009	2.14e-05	0.000269788	Mir150
ENSMUSG00000112894	9.9385	1.35281	0.425791	3.17716	0.00148725	0.0108764	NA
ENSMUSG00000067399	11.5982	1.3522	0.44348	3.04907	0.00229553	0.0154952	Trim43c
ENSMUSG00000082609	9.67152	1.35143	0.49882	2.70925	0.00674358	0.037342	Gm15464
ENSMUSG00000040254	34.8861	1.35138	0.24065	5.61556	1.96e-08	4.54e-07	Sema3d
ENSMUSG00000120620	8.76259	1.34986	0.503531	2.68079	0.00734488	0.0398465	NA
ENSMUSG00000035208	222.353	1.34607	0.105556	12.7522	3.03e-37	6.94e-35	Slfn8
ENSMUSG00000038248	93.4084	1.34538	0.147494	9.12163	7.4e-20	6.13e-18	Sobp
ENSMUSG00000120027	21.0541	1.34534	0.345581	3.89299	9.9e-05	0.00105609	NA
ENSMUSG00000117072	12.9319	1.34255	0.399569	3.36	0.000779426	0.00627328	NA
ENSMUSG00000038057	11.2528	1.34133	0.380785	3.52253	0.000427446	0.00377983	Dbil5
ENSMUSG00000070732	101.099	1.33924	0.183388	7.3028	2.82e-13	1.25e-11	Rbm44
ENSMUSG00000064647	21.2725	1.33913	0.322294	4.15499	3.25e-05	0.000391845	Gm23301
ENSMUSG00000099342	81.1533	1.33818	0.450458	2.97071	0.00297109	0.0192971	Gm18180
ENSMUSG00000083395	9.72288	1.33809	0.504196	2.65391	0.00795643	0.0425319	NA
ENSMUSG00000083382	11.1703	1.33764	0.499941	2.6756	0.00745958	0.0403633	NA
ENSMUSG00000046814	28.9897	1.33741	0.348887	3.83338	0.000126396	0.00130683	Gchfr
ENSMUSG00000104597	41.3829	1.33624	0.333419	4.00769	6.13e-05	0.000689373	NA
ENSMUSG00000040197	9.19413	1.33621	0.41819	3.19522	0.00139724	0.010329	Cd209e
ENSMUSG00000081595	11.3681	1.33431	0.398321	3.34983	0.000808622	0.00645893	NA
ENSMUSG00000076272	12.0714	1.33377	0.449719	2.96578	0.00301915	0.0195383	Mir666
ENSMUSG00000102719	13.5393	1.3334	0.43624	3.05656	0.00223889	0.0152033	NA
ENSMUSG00000057697	15.6672	1.33111	0.353565	3.76483	0.000166664	0.00167073	Vmn1r53
ENSMUSG00000092125	27.4153	1.3309	0.345155	3.85594	0.000115286	0.00120815	AA543401
ENSMUSG00000121144	231.202	1.32802	0.146796	9.04666	1.47e-19	1.2e-17	NA
ENSMUSG00000000730	7424.04	1.32374	0.104197	12.7042	5.61e-37	1.24e-34	Dnmt3l
ENSMUSG00000064495	18.2532	1.32289	0.359675	3.67801	0.000235063	0.00224416	Gm24313
ENSMUSG00000056600	17.1826	1.32229	0.353227	3.74346	0.0001815	0.00180125	Or2h2
ENSMUSG00000037736	121.474	1.32054	0.132944	9.93301	2.99e-23	3.3e-21	Limch1
ENSMUSG00000025838	377.381	1.31867	0.0824603	15.9916	1.46e-57	8.22e-55	Pramel6
ENSMUSG00000113623	136.156	1.3184	0.189929	6.94152	3.88e-12	1.52e-10	NA
ENSMUSG00000097155	10.3945	1.30803	0.435582	3.00296	0.00267369	0.0176026	NA
ENSMUSG00000102278	8.62924	1.30655	0.444835	2.93716	0.00331232	0.0210284	NA
ENSMUSG00000025038	759.311	1.30388	0.169795	7.67915	1.6e-14	8.08e-13	Efhc2
ENSMUSG00000121000	13.7457	1.30272	0.333868	3.9019	9.54e-05	0.00102401	NA
ENSMUSG00000040136	85.1398	1.29937	0.252489	5.14623	2.66e-07	5.05e-06	Abcc8
ENSMUSG00000079711	13.8756	1.29935	0.359399	3.61533	0.000299963	0.00277926	NA
ENSMUSG00000086657	7.78401	1.29917	0.498792	2.60463	0.00919739	0.0476107	NA
ENSMUSG00000083116	66.4273	1.29674	0.289338	4.48177	7.4e-06	0.000103853	NA
ENSMUSG00000120605	22.607	1.29578	0.329187	3.9363	8.27e-05	0.000900725	NA
ENSMUSG00000029352	10.9705	1.29357	0.421819	3.06665	0.0021647	0.0147925	Crybb3
ENSMUSG00000009216	66.2876	1.29282	0.332948	3.88293	0.000103205	0.00109644	Fam163b
ENSMUSG00000106758	12.2632	1.29203	0.421737	3.0636	0.00218693	0.0149142	NA
ENSMUSG00000054582	14.9494	1.29092	0.377885	3.41617	0.000635078	0.0052984	Pabpc1l
ENSMUSG00000108910	14.171	1.29076	0.482578	2.67472	0.00747927	0.0404051	NA
ENSMUSG00000070777	46.5039	1.28954	0.24877	5.18367	2.18e-07	4.2e-06	Ceacam20
ENSMUSG00000120497	23.3998	1.28573	0.343579	3.74218	0.000182433	0.00180799	NA
ENSMUSG00000028177	11.8412	1.28505	0.462434	2.77887	0.00545482	0.0314704	1810013D15Rik
ENSMUSG00000059229	78.6282	1.28039	0.207868	6.15963	7.29e-10	2.15e-08	NA
ENSMUSG00000015501	388.597	1.28015	0.139281	9.19111	3.89e-20	3.31e-18	Hivep2
ENSMUSG00000113531	14.5916	1.28001	0.370081	3.45874	0.000542713	0.00462351	NA
ENSMUSG00000078509	298.119	1.27313	0.105196	12.1025	1.02e-33	1.84e-31	Pramel14
ENSMUSG00000032625	22.6031	1.27069	0.371978	3.41604	0.000635383	0.00529931	Thsd7a
ENSMUSG00000051147	118.178	1.27067	0.169124	7.51323	5.77e-14	2.7e-12	Nat2
ENSMUSG00000103509	150.862	1.26792	0.178122	7.11826	1.09e-12	4.54e-11	NA
ENSMUSG00000090460	32.8891	1.26632	0.427463	2.96241	0.00305243	0.0197022	NA
ENSMUSG00000054934	14.5774	1.26542	0.476495	2.65569	0.00791473	0.0423341	Kcnmb4
ENSMUSG00000021998	209.515	1.26256	0.156047	8.09093	5.92e-16	3.49e-14	Lcp1
ENSMUSG00000087519	11.2804	1.25352	0.396973	3.1577	0.00159018	0.0114702	AV039307
ENSMUSG00000041479	22.6162	1.25336	0.350973	3.57109	0.000355494	0.00321947	Syt15
ENSMUSG00002075306	17.8477	1.25111	0.416408	3.00454	0.00265981	0.0175326	NA
ENSMUSG00000064294	153.996	1.25014	0.176324	7.09005	1.34e-12	5.53e-11	Aox3
ENSMUSG00000119163	12.3437	1.24961	0.423817	2.94846	0.00319361	0.0204133	Gm24539
ENSMUSG00000079244	27.7342	1.24939	0.278713	4.48272	7.37e-06	0.000103498	Gm5622
ENSMUSG00000058028	112.565	1.24886	0.1747	7.1486	8.77e-13	3.69e-11	Zscan5b
ENSMUSG00000049396	31.9388	1.24776	0.327954	3.80468	0.000141986	0.00144861	Gemin4
ENSMUSG00000052584	27.7529	1.24686	0.232301	5.36742	7.99e-08	1.67e-06	Serp2
ENSMUSG00000109787	17.5705	1.24379	0.343424	3.62173	0.000292637	0.00272184	NA
ENSMUSG00000081998	57.3731	1.2435	0.233735	5.32012	1.04e-07	2.12e-06	NA
ENSMUSG00000120813	46.2274	1.2394	0.268005	4.62455	3.75e-06	5.62e-05	NA
ENSMUSG00000079547	104.618	1.2372	0.200517	6.17005	6.83e-10	2.02e-08	H2-DMb1
ENSMUSG00000064726	13.149	1.23532	0.393656	3.13806	0.00170068	0.0120928	Gm25854
ENSMUSG00000085634	7.8014	1.23485	0.424894	2.90624	0.00365796	0.0228356	Gm15290
ENSMUSG00000115691	68.4356	1.23413	0.238742	5.16928	2.35e-07	4.51e-06	NA
ENSMUSG00000037577	43.8191	1.23228	0.270012	4.56378	5.02e-06	7.31e-05	Ephx3
ENSMUSG00000020774	248.347	1.23191	0.125749	9.79662	1.16e-22	1.22e-20	Aspa
ENSMUSG00000102330	14.1222	1.22824	0.365169	3.36348	0.00076965	0.00620824	NA
ENSMUSG00000019888	48.905	1.22713	0.268025	4.57841	4.69e-06	6.86e-05	Mgat4c
ENSMUSG00000095139	47.3499	1.22543	0.260871	4.69745	2.63e-06	4.09e-05	Pou3f2
ENSMUSG00000033343	223.055	1.22409	0.0891978	13.7233	7.36e-43	2.42e-40	Magea4
ENSMUSG00000084149	24.1999	1.22409	0.338849	3.61248	0.00030328	0.00280013	NA
ENSMUSG00000109649	10.3268	1.22361	0.444824	2.75077	0.00594557	0.0338319	Gm45521
ENSMUSG00000002190	350.27	1.22286	0.139085	8.79218	1.47e-18	1.1e-16	Clgn
ENSMUSG00002076126	11.8293	1.22239	0.453617	2.69477	0.00704369	0.0386002	NA
ENSMUSG00000026365	48.9912	1.2193	0.217159	5.6148	1.97e-08	4.55e-07	Cfh
ENSMUSG00000025776	51.0727	1.21472	0.262426	4.6288	3.68e-06	5.52e-05	Crispld1
ENSMUSG00000074575	118.236	1.21471	0.213941	5.67779	1.36e-08	3.27e-07	Kcng1
ENSMUSG00000027792	127.047	1.21277	0.127796	9.48988	2.31e-21	2.22e-19	Bche
ENSMUSG00000058246	13.3361	1.21171	0.435167	2.78448	0.00536137	0.0310374	Gm10037
ENSMUSG00000115209	14.4317	1.21041	0.392105	3.08696	0.00202216	0.0139919	NA
ENSMUSG00000020061	16.7521	1.20743	0.326058	3.70311	0.000212975	0.00206372	Mybpc1
ENSMUSG00000120011	20.0172	1.20469	0.32519	3.70458	0.000211743	0.00205474	NA
ENSMUSG00000090211	15.052	1.20259	0.352331	3.41325	0.000641932	0.00534403	NA
ENSMUSG00000035849	11.4185	1.20147	0.369579	3.25092	0.00115032	0.008783	Krt222
ENSMUSG00000121273	29.4579	1.19962	0.445564	2.69236	0.0070948	0.0388044	NA
ENSMUSG00000101013	12.1386	1.1995	0.415709	2.88542	0.00390889	0.0240848	A630072M18Rik
ENSMUSG00000083161	149.117	1.19886	0.126494	9.47766	2.6e-21	2.48e-19	NA
ENSMUSG00000109326	26.9897	1.19803	0.278059	4.30852	1.64e-05	0.000213076	Gm9165
ENSMUSG00000113716	33.3632	1.19764	0.292309	4.09719	4.18e-05	0.00048996	NA
ENSMUSG00000040263	2249.12	1.19637	0.0544148	21.9861	3.92e-107	6.22e-104	Klhdc4
ENSMUSG00000040373	13.9829	1.19016	0.364204	3.26784	0.0010837	0.00833088	Cacng5
ENSMUSG00000086130	76.0457	1.1901	0.217292	5.47698	4.33e-08	9.36e-07	NA
ENSMUSG00000104918	27.0964	1.1896	0.319585	3.72232	0.000197398	0.00193571	NA
ENSMUSG00000114612	14.3724	1.18843	0.394666	3.01124	0.00260184	0.0172177	NA
ENSMUSG00000042246	455.605	1.18554	0.169298	7.00267	2.51e-12	1.01e-10	Tmc7
ENSMUSG00000111067	17.4858	1.18383	0.374128	3.16423	0.00155495	0.0112612	NA
ENSMUSG00000097017	62.4414	1.18312	0.348794	3.39203	0.000693773	0.00569657	NA
ENSMUSG00000114041	49.1663	1.18093	0.231709	5.09661	3.46e-07	6.44e-06	NA
ENSMUSG00000120076	48.3768	1.18071	0.257429	4.58656	4.51e-06	6.62e-05	Gm31223
ENSMUSG00000109489	39.1681	1.17768	0.212997	5.52906	3.22e-08	7.11e-07	NA
ENSMUSG00000027562	3368.35	1.17346	0.069426	16.9024	4.32e-64	2.92e-61	Car2
ENSMUSG00000042401	30.8523	1.17251	0.365676	3.20642	0.00134397	0.00998766	Crtac1
ENSMUSG00000050640	16.4423	1.17233	0.406711	2.88247	0.00394567	0.0242782	Tmem150c
ENSMUSG00000022619	649.53	1.16855	0.136726	8.54666	1.27e-17	8.8e-16	Mapk8ip2
ENSMUSG00000022969	9.51724	1.16832	0.408126	2.86265	0.00420111	0.0255414	Il10rb
ENSMUSG00000116733	29.7099	1.16777	0.249367	4.68295	2.83e-06	4.35e-05	NA
ENSMUSG00000021340	16.224	1.16522	0.331572	3.51421	0.000441059	0.00387106	Gpld1
ENSMUSG00000025808	33.1213	1.16494	0.37019	3.14688	0.00165023	0.0118092	Ccdc7a
ENSMUSG00000033066	68.8395	1.16195	0.165062	7.03949	1.93e-12	7.84e-11	Gas7
ENSMUSG00000051041	54.7118	1.16103	0.211608	5.48672	4.09e-08	8.92e-07	Olfml1
ENSMUSG00000120151	18.8567	1.15979	0.296395	3.91298	9.12e-05	0.000982807	NA
ENSMUSG00000021506	19.1023	1.15828	0.263754	4.39152	1.13e-05	0.000151382	Pitx1
ENSMUSG00000103928	17.6505	1.15698	0.302269	3.82764	0.000129377	0.00133663	NA
ENSMUSG00000035395	9.808	1.15683	0.349869	3.30646	0.000944816	0.00738302	Dcaf8l
ENSMUSG00000073716	146.557	1.15093	0.152382	7.55293	4.26e-14	2.03e-12	NA
ENSMUSG00000097321	31.2228	1.14899	0.252842	4.54431	5.51e-06	7.95e-05	1700028E10Rik
ENSMUSG00000022875	11.9595	1.14613	0.404559	2.83303	0.0046109	0.0274277	Kng1
ENSMUSG00000059456	733.649	1.14599	0.096301	11.9001	1.18e-32	2.03e-30	Ptk2b
ENSMUSG00000030781	13.7519	1.14582	0.442604	2.58882	0.00963051	0.0493888	Slc5a2
ENSMUSG00000120003	21.5037	1.14438	0.362632	3.15576	0.00160082	0.0115346	NA
ENSMUSG00000103000	27.2252	1.14405	0.272145	4.20381	2.62e-05	0.000322027	NA
ENSMUSG00000107396	23.9891	1.14238	0.335936	3.4006	0.000672388	0.00554815	4930425L21Rik
ENSMUSG00000051401	71.4795	1.1414	0.359874	3.17167	0.00151565	0.0110357	Kctd16
ENSMUSG00000024727	31.399	1.14083	0.25231	4.52152	6.14e-06	8.77e-05	Trpm6
ENSMUSG00000032889	21.2785	1.14071	0.304128	3.75075	0.000176307	0.00175761	NA
ENSMUSG00000087135	28.906	1.13856	0.27446	4.14836	3.35e-05	0.000402104	NA
ENSMUSG00000102112	14.1015	1.13795	0.368416	3.08875	0.00200999	0.0139149	1810041H14Rik
ENSMUSG00000048334	16.9091	1.13517	0.386311	2.93849	0.00329818	0.0209578	NA
ENSMUSG00000039116	305.34	1.13436	0.114511	9.90615	3.91e-23	4.25e-21	Adgrg6
ENSMUSG00000104735	39.4612	1.13331	0.368023	3.07945	0.00207386	0.0142838	NA
ENSMUSG00000041827	93.2547	1.13288	0.160808	7.04491	1.86e-12	7.55e-11	Oasl1
ENSMUSG00000092008	15.3995	1.13224	0.369701	3.06258	0.00219438	0.01495	Cyp2c69
ENSMUSG00000036782	4740.06	1.13062	0.0826611	13.6778	1.38e-42	4.43e-40	Klhl13
ENSMUSG00000005131	40.5336	1.12996	0.266057	4.24707	2.17e-05	0.000273072	4930550C14Rik
ENSMUSG00000119957	29.6942	1.12815	0.323259	3.48994	0.000483131	0.00418053	NA
ENSMUSG00000020415	479.489	1.12578	0.106585	10.5622	4.46e-26	6.21e-24	Pttg1
ENSMUSG00000000037	144.114	1.12568	0.130825	8.60449	7.67e-18	5.43e-16	Scml2
ENSMUSG00000031329	126.721	1.12544	0.157964	7.12467	1.04e-12	4.36e-11	Tsx
ENSMUSG00000116627	52.8606	1.12389	0.212542	5.28784	1.24e-07	2.51e-06	NA
ENSMUSG00000033644	780.912	1.12306	0.0904351	12.4184	2.08e-35	4.15e-33	Piwil2
ENSMUSG00000031647	800.257	1.12218	0.206852	5.42506	5.79e-08	1.23e-06	Mfap3l
ENSMUSG00000049037	66.4247	1.12191	0.166856	6.72385	1.77e-11	6.44e-10	Clec4a1
ENSMUSG00000120646	10.0289	1.12181	0.373657	3.00223	0.00268009	0.0176335	NA
ENSMUSG00000024935	173.757	1.11991	0.260381	4.30105	1.7e-05	0.000219547	Slc1a1
ENSMUSG00000083708	36.8338	1.11849	0.200597	5.57581	2.46e-08	5.6e-07	NA
ENSMUSG00000117358	63.8198	1.11826	0.18232	6.13349	8.6e-10	2.5e-08	Gm31645
ENSMUSG00000027855	261.872	1.11728	0.159005	7.02668	2.11e-12	8.58e-11	Sycp1
ENSMUSG00000034151	39.2116	1.11617	0.200031	5.57997	2.41e-08	5.5e-07	Zbbx
ENSMUSG00000042851	41.7384	1.11286	0.320024	3.47742	0.000506263	0.00435434	Zc3h6
ENSMUSG00000091071	381.442	1.11251	0.0918391	12.1136	8.94e-34	1.63e-31	NA
ENSMUSG00000089818	38.1856	1.11178	0.304477	3.65145	0.000260761	0.0024571	NA
ENSMUSG00000085663	40.6774	1.11114	0.278745	3.98623	6.71e-05	0.000746384	NA
ENSMUSG00000059991	928.689	1.11114	0.0829438	13.3963	6.36e-41	1.87e-38	Nptx2
ENSMUSG00000057378	370.456	1.11026	0.153665	7.22523	5e-13	2.16e-11	Ryr3
ENSMUSG00000037813	43.8371	1.10977	0.214764	5.16739	2.37e-07	4.55e-06	D630003M21Rik
ENSMUSG00000048521	15.5786	1.10725	0.385599	2.87152	0.00408508	0.0249879	Cxcr6
ENSMUSG00000032011	120.594	1.10379	0.173015	6.37974	1.77e-10	5.68e-09	Thy1
ENSMUSG00000086103	17.9902	1.10276	0.295337	3.73389	0.000188543	0.00185968	Gm11832
ENSMUSG00000106567	12.0897	1.10202	0.328481	3.35488	0.00079398	0.00636646	NA
ENSMUSG00000117055	196.995	1.10111	0.143278	7.68518	1.53e-14	7.74e-13	NA
ENSMUSG00000031994	99.2105	1.10065	0.181165	6.07543	1.24e-09	3.49e-08	Adamts8
ENSMUSG00000120476	60.5693	1.0996	0.417602	2.63313	0.00846028	0.0445377	NA
ENSMUSG00000001444	55.438	1.09952	0.232073	4.73781	2.16e-06	3.41e-05	Tbx21
ENSMUSG00000113473	55.4839	1.0987	0.188677	5.8232	5.77e-09	1.46e-07	NA
ENSMUSG00000028137	26.7306	1.09826	0.297149	3.69597	0.000219046	0.00211214	Celf3
ENSMUSG00000097125	83.8617	1.0962	0.217307	5.04448	4.55e-07	8.23e-06	NA
ENSMUSG00000057534	127.454	1.09365	0.135448	8.07434	6.78e-16	3.95e-14	Elobl
ENSMUSG00000118144	27.9387	1.0933	0.325458	3.35925	0.000781536	0.0062816	NA
ENSMUSG00000022206	449.34	1.09247	0.108642	10.0557	8.67e-24	1.02e-21	Npr3
ENSMUSG00000037747	250.495	1.09231	0.108373	10.0792	6.83e-24	8.09e-22	Phyhipl
ENSMUSG00000026649	19.9379	1.08628	0.276494	3.92876	8.54e-05	0.000927173	Cfap126
ENSMUSG00000102540	26.2683	1.08493	0.34976	3.10193	0.00192261	0.0134305	NA
ENSMUSG00000041608	49.1378	1.084	0.301778	3.59204	0.000328101	0.00299956	Entpd3
ENSMUSG00000029778	59.6812	1.08322	0.264601	4.09377	4.24e-05	0.000496397	Adcyap1r1
ENSMUSG00000020216	18.9628	1.07874	0.39876	2.70524	0.00682544	0.0377026	Jsrp1
ENSMUSG00000019894	466.086	1.07693	0.118204	9.1108	8.18e-20	6.71e-18	Slc6a15
ENSMUSG00000097164	18.0269	1.07389	0.292245	3.67464	0.000238189	0.00226839	NA
ENSMUSG00000078508	633.004	1.07323	0.0921804	11.6427	2.5e-31	4.04e-29	Pramel30
ENSMUSG00000120253	23.4553	1.07306	0.248896	4.3113	1.62e-05	0.000210621	NA
ENSMUSG00000020067	104.837	1.07235	0.221894	4.83271	1.35e-06	2.22e-05	Mypn
ENSMUSG00000048368	22.2593	1.06934	0.383542	2.78808	0.00530222	0.0307675	Omd
ENSMUSG00000110710	21.2277	1.06823	0.313257	3.41007	0.000649454	0.00539032	NA
ENSMUSG00000052334	24.8191	1.06822	0.342591	3.11805	0.00182053	0.0128369	1700024B05Rik
ENSMUSG00000008496	77.6937	1.06532	0.322439	3.30395	0.000953326	0.00744306	Pou2f2
ENSMUSG00000066178	15.6965	1.06477	0.391889	2.71702	0.00658718	0.0366866	NA
ENSMUSG00000094497	329.54	1.06389	0.188131	5.65506	1.56e-08	3.68e-07	NA
ENSMUSG00000025915	574.304	1.06175	0.0911908	11.6432	2.49e-31	4.04e-29	Sgk3
ENSMUSG00000029082	140.043	1.06153	0.161944	6.55492	5.57e-11	1.92e-09	Bst1
ENSMUSG00000097891	70.9953	1.05901	0.209536	5.05408	4.32e-07	7.88e-06	Gm3650
ENSMUSG00000021362	18.2868	1.05757	0.368808	2.86754	0.00413681	0.0252151	Gcm2
ENSMUSG00000074397	65.7511	1.05697	0.183428	5.7623	8.3e-09	2.05e-07	Foxr1
ENSMUSG00000034488	29.0153	1.05278	0.252029	4.17723	2.95e-05	0.000358476	Edil3
ENSMUSG00000111069	11.8881	1.04984	0.390948	2.68538	0.00724468	0.0394376	NA
ENSMUSG00000040374	284.89	1.04666	0.116758	8.96436	3.12e-19	2.46e-17	Pex2
ENSMUSG00000038068	93.7613	1.04635	0.143065	7.31379	2.6e-13	1.16e-11	Rnf144b
ENSMUSG00000104535	35.428	1.04588	0.206983	5.05298	4.35e-07	7.9e-06	NA
ENSMUSG00000039209	1083.9	1.04357	0.106626	9.78728	1.28e-22	1.33e-20	Rpl39l
ENSMUSG00000111481	12.3649	1.04294	0.402464	2.5914	0.00955875	0.0490861	NA
ENSMUSG00000120135	29.0801	1.04199	0.339363	3.07043	0.00213753	0.0146439	NA
ENSMUSG00000087060	48.7661	1.04057	0.185785	5.60093	2.13e-08	4.92e-07	Eldr
ENSMUSG00000040972	58.2165	1.03908	0.197967	5.24877	1.53e-07	3.04e-06	Igsf21
ENSMUSG00000086321	13.9189	1.03653	0.329793	3.14298	0.00167237	0.0119513	Gm11413
ENSMUSG00000113601	29.9485	1.03623	0.312894	3.31177	0.000927075	0.00726752	NA
ENSMUSG00000055322	1190.01	1.03506	0.149108	6.94169	3.87e-12	1.52e-10	Tns1
ENSMUSG00000027996	365.437	1.03503	0.154049	6.71886	1.83e-11	6.66e-10	Sfrp2
ENSMUSG00000027210	575.52	1.03474	0.158149	6.54281	6.04e-11	2.07e-09	Meis2
ENSMUSG00000082082	833.118	1.03419	0.107996	9.5762	1.01e-21	1e-19	NA
ENSMUSG00000104524	11.4457	1.03348	0.396001	2.6098	0.00905959	0.0470325	NA
ENSMUSG00000121109	13.6284	1.03335	0.363287	2.84445	0.00444875	0.0266669	NA
ENSMUSG00000111495	7.60063	1.0333	0.396285	2.60746	0.00912159	0.0473181	Gm5366
ENSMUSG00000112110	31.6987	1.03078	0.276426	3.72895	0.000192282	0.00189172	NA
ENSMUSG00000076435	1161.85	1.02982	0.172981	5.95341	2.63e-09	6.99e-08	Acsf2
ENSMUSG00000012889	36.9677	1.02749	0.318114	3.22995	0.00123811	0.00934502	Podnl1
ENSMUSG00000033577	590.403	1.02714	0.0985402	10.4236	1.94e-25	2.55e-23	Myo6
ENSMUSG00000031613	35.7199	1.02616	0.23751	4.32048	1.56e-05	0.000202895	Hpgd
ENSMUSG00000022286	1763.5	1.02553	0.118085	8.68469	3.8e-18	2.77e-16	Grhl2
ENSMUSG00000054383	13.1427	1.02377	0.356877	2.86869	0.00412181	0.0251556	Pnma1
ENSMUSG00000027820	2454.66	1.01881	0.130046	7.83423	4.72e-15	2.51e-13	Mme
ENSMUSG00000026288	4127.05	1.01752	0.0775848	13.1149	2.71e-39	6.96e-37	Inpp5d
ENSMUSG00000119427	172.295	1.01401	0.391402	2.59071	0.00957795	0.049166	Gm24830
ENSMUSG00000107364	22.275	1.01349	0.341846	2.96476	0.00302919	0.0195803	NA
ENSMUSG00000091110	29.1953	1.01276	0.247925	4.08493	4.41e-05	0.000513895	Gm2832
ENSMUSG00000072621	107.418	1.01199	0.160048	6.32304	2.56e-10	8.06e-09	NA
ENSMUSG00000097154	20.3684	1.00987	0.298541	3.38267	0.000717844	0.00586569	NA
ENSMUSG00000084330	23.139	1.00882	0.302381	3.33625	0.00084916	0.00674681	NA
ENSMUSG00000046173	18.0681	1.00866	0.338048	2.98379	0.00284702	0.0185761	Pabpc6
ENSMUSG00000030742	141.228	1.00843	0.226548	4.4513	8.54e-06	0.000118025	Lat
ENSMUSG00000091080	51.8373	1.00574	0.252603	3.98149	6.85e-05	0.00076017	Prr23a1
ENSMUSG00000038304	14.4883	1.00502	0.387522	2.59345	0.00950178	0.0488678	Cd160
ENSMUSG00000038932	1086.49	1.00478	0.124749	8.05444	7.98e-16	4.64e-14	Tcfl5
ENSMUSG00000085101	223.076	1.00432	0.111593	8.99983	2.26e-19	1.81e-17	NA
ENSMUSG00000079349	35.302	1.00417	0.291016	3.45057	0.000559399	0.00475067	Magea5
ENSMUSG00000112935	115.781	1.00364	0.160125	6.26789	3.66e-10	1.12e-08	NA
ENSMUSG00000020299	37.3366	1.00283	0.375294	2.67212	0.00753733	0.0406862	4930524B15Rik
ENSMUSG00000097104	31.2901	1.00176	0.213691	4.68787	2.76e-06	4.26e-05	Gm26579
ENSMUSG00000043004	952.911	0.999548	0.10963	9.11745	7.69e-20	6.35e-18	Gng2
ENSMUSG00000028078	1654.77	0.999409	0.0804765	12.4186	2.07e-35	4.15e-33	Dclk2
ENSMUSG00000074277	84.4412	0.997806	0.15566	6.41018	1.45e-10	4.72e-09	Phldb3
ENSMUSG00000045106	121.39	0.99685	0.164452	6.06163	1.35e-09	3.77e-08	Ccdc73
ENSMUSG00000019577	152.578	0.996476	0.235736	4.22708	2.37e-05	0.000294491	Pdk4
ENSMUSG00000092060	4940.21	0.994571	0.104	9.56317	1.14e-21	1.13e-19	Bend4
ENSMUSG00000113078	23.2374	0.993589	0.311221	3.19255	0.0014102	0.0104083	NA
ENSMUSG00000030302	30.4507	0.993422	0.369429	2.68907	0.00716506	0.0390987	Atp2b2
ENSMUSG00000097073	45.8389	0.99198	0.271446	3.65442	0.000257763	0.00243142	9430037G07Rik
ENSMUSG00000046415	26.9279	0.989894	0.290478	3.40781	0.000654854	0.00542318	B430212C06Rik
ENSMUSG00000037605	68.0514	0.98978	0.23006	4.30226	1.69e-05	0.00021848	Adgrl3
ENSMUSG00000018001	472.577	0.988538	0.0986468	10.021	1.23e-23	1.43e-21	Cyth3
ENSMUSG00000046808	1304.5	0.988352	0.0943725	10.4729	1.15e-25	1.55e-23	Atp10d
ENSMUSG00000020021	465.048	0.98801	0.0852506	11.5895	4.66e-31	7.45e-29	Fgd6
ENSMUSG00000037129	25.9953	0.984068	0.349717	2.8139	0.00489451	0.0288165	Tmprss13
ENSMUSG00000047495	12.1301	0.984018	0.369723	2.6615	0.00777926	0.0417335	Dlgap2
ENSMUSG00000082684	18.0943	0.983067	0.339568	2.89505	0.00379096	0.0235029	Gm12774
ENSMUSG00000074865	422.207	0.98129	0.10548	9.30306	1.36e-20	1.21e-18	Zfp934
ENSMUSG00000086046	27.2907	0.981082	0.374021	2.62307	0.00871417	0.0455282	1700095A21Rik
ENSMUSG00000008398	380.618	0.979578	0.110154	8.89278	5.96e-19	4.64e-17	Elk3
ENSMUSG00000022829	22.4567	0.978243	0.347448	2.81551	0.00487004	0.0287225	Stxbp5l
ENSMUSG00000097261	15.8195	0.977917	0.367056	2.66422	0.00771672	0.0414639	NA
ENSMUSG00000027695	210.207	0.976687	0.160914	6.06961	1.28e-09	3.61e-08	Pld1
ENSMUSG00000100801	16261.3	0.976186	0.0815666	11.968	5.23e-33	9.11e-31	Gm15459
ENSMUSG00000120241	25.3999	0.973282	0.321204	3.03011	0.00244465	0.0163538	NA
ENSMUSG00000022454	97.4226	0.970602	0.238773	4.06496	4.8e-05	0.000553717	Nell2
ENSMUSG00000102714	14.2658	0.969989	0.348109	2.78645	0.00532886	0.0309021	NA
ENSMUSG00000119996	51.9924	0.965686	0.277356	3.48175	0.000498148	0.00429358	NA
ENSMUSG00000105676	15.8963	0.965543	0.318351	3.03295	0.00242172	0.0162245	Gm43403
ENSMUSG00000113200	19.1313	0.964638	0.311387	3.09787	0.00194915	0.0135638	NA
ENSMUSG00000047996	72.2268	0.962844	0.173421	5.55205	2.82e-08	6.34e-07	Prrg1
ENSMUSG00000061728	78.5519	0.961618	0.205816	4.67221	2.98e-06	4.56e-05	Btnl7-ps
ENSMUSG00000022817	1662.01	0.960853	0.0723689	13.2772	3.14e-40	8.48e-38	Itgb5
ENSMUSG00000091993	238.175	0.959711	0.242344	3.96013	7.49e-05	0.000823029	NA
ENSMUSG00000025582	28.4001	0.957307	0.27638	3.46373	0.000532739	0.00454714	Nptx1
ENSMUSG00000064542	16.0605	0.957211	0.351792	2.72096	0.00650929	0.0363353	Gm22980
ENSMUSG00000090459	33.191	0.955657	0.312059	3.06242	0.00219554	0.01495	NA
ENSMUSG00000032231	369.555	0.955577	0.115259	8.29066	1.13e-16	7.21e-15	Anxa2
ENSMUSG00000110532	17.4669	0.953765	0.360653	2.64455	0.00817997	0.0434004	NA
ENSMUSG00000085054	18.6787	0.95306	0.360213	2.64583	0.00814917	0.0432967	NA
ENSMUSG00000044788	373.839	0.952568	0.148179	6.4285	1.29e-10	4.23e-09	Fads6
ENSMUSG00000121172	16.6784	0.952367	0.328774	2.89672	0.00377087	0.0233945	NA
ENSMUSG00000027297	26.1198	0.952118	0.294003	3.23846	0.00120175	0.00911389	Ltk
ENSMUSG00000075268	203.149	0.950504	0.12691	7.48957	6.91e-14	3.23e-12	NA
ENSMUSG00000085890	173.123	0.950191	0.36106	2.63167	0.00849655	0.0446938	NA
ENSMUSG00000006638	12.1858	0.950054	0.352183	2.69761	0.00698382	0.0383655	Abhd1
ENSMUSG00000030772	171.681	0.949015	0.177147	5.35721	8.45e-08	1.75e-06	Dkk3
ENSMUSG00000111673	62.3569	0.947998	0.156162	6.07061	1.27e-09	3.59e-08	NA
ENSMUSG00000066705	2058.74	0.947718	0.178005	5.3241	1.01e-07	2.09e-06	Fxyd6
ENSMUSG00000021848	1970.38	0.947183	0.347706	2.72409	0.00644782	0.0360667	Otx2
ENSMUSG00000106103	21.9012	0.946367	0.348852	2.71281	0.00667162	0.0370499	NA
ENSMUSG00000063172	73.1881	0.945907	0.226764	4.17132	3.03e-05	0.000366915	Ift25
ENSMUSG00000114875	46.9937	0.945215	0.234459	4.03147	5.54e-05	0.000629209	NA
ENSMUSG00000025743	112.168	0.943805	0.168035	5.61671	1.95e-08	4.52e-07	Sdc3
ENSMUSG00000108494	25.6308	0.943544	0.326806	2.88717	0.00388722	0.0239731	NA
ENSMUSG00000052373	100.015	0.943278	0.268633	3.5114	0.000445754	0.00390085	Mpp3
ENSMUSG00000079685	343.322	0.941844	0.125826	7.48531	7.14e-14	3.33e-12	Ulbp1
ENSMUSG00000113905	22.0139	0.941378	0.35168	2.6768	0.00743285	0.0402429	NA
ENSMUSG00000020226	37.0321	0.938983	0.29912	3.13915	0.00169438	0.0120607	Slc5a4b
ENSMUSG00000059751	9686	0.938028	0.0868389	10.8019	3.37e-27	4.84e-25	Rps3a3
ENSMUSG00000034310	77.3287	0.937557	0.31532	2.97335	0.00294565	0.0191548	Tmem132d
ENSMUSG00000030606	35.5743	0.936691	0.254307	3.6833	0.000230231	0.00220483	Hapln3
ENSMUSG00000074826	37.6243	0.934521	0.261155	3.57842	0.000345681	0.00314114	Gm10767
ENSMUSG00000097906	1918.32	0.931247	0.154043	6.04536	1.49e-09	4.14e-08	Gm9625
ENSMUSG00000102657	942.926	0.928943	0.220908	4.20511	2.61e-05	0.000320631	NA
ENSMUSG00000067764	304.83	0.928592	0.201801	4.60151	4.19e-06	6.23e-05	Xlr5c
ENSMUSG00000096403	1688.26	0.928357	0.058789	15.7913	3.57e-56	1.89e-53	NA
ENSMUSG00000024391	59.0432	0.927073	0.188331	4.92257	8.54e-07	1.47e-05	Apom
ENSMUSG00000017466	48.2042	0.925156	0.242849	3.80959	0.000139198	0.00142501	Timp2
ENSMUSG00000087341	24.2733	0.925129	0.30377	3.04549	0.00232299	0.0156484	0610040F04Rik
ENSMUSG00000021959	112.897	0.922491	0.245518	3.75733	0.000171736	0.00171774	Lats2
ENSMUSG00000064918	42.3716	0.921104	0.267213	3.44708	0.000566677	0.00480342	Gm22571
ENSMUSG00000096768	1757.01	0.921078	0.154108	5.97684	2.28e-09	6.1e-08	Erdr1x
ENSMUSG00000102305	29.2904	0.919722	0.236518	3.88859	0.00010083	0.00107416	NA
ENSMUSG00000121091	21.411	0.918592	0.304163	3.02006	0.00252721	0.016802	NA
ENSMUSG00000120260	39.5953	0.916674	0.338499	2.70806	0.00676781	0.0374455	NA
ENSMUSG00000121155	50.9421	0.913921	0.341661	2.67493	0.00747439	0.0403868	NA
ENSMUSG00000035891	132.374	0.913759	0.162519	5.62247	1.88e-08	4.38e-07	Cerk
ENSMUSG00000091383	3352.91	0.911886	0.215815	4.22531	2.39e-05	0.000296553	NA
ENSMUSG00000109674	177.521	0.911384	0.201873	4.51465	6.34e-06	9.04e-05	NA
ENSMUSG00000050957	34.8773	0.904203	0.321323	2.814	0.00489294	0.0288165	Insl6
ENSMUSG00000024786	47.6264	0.903539	0.237704	3.80111	0.00014405	0.00146745	Majin
ENSMUSG00000086154	77.8614	0.903511	0.203408	4.44187	8.92e-06	0.000122752	NA
ENSMUSG00000114584	50.9342	0.902981	0.261183	3.45728	0.000545666	0.00464427	NA
ENSMUSG00000093617	102.502	0.902196	0.17854	5.0532	4.34e-07	7.9e-06	4933438K21Rik
ENSMUSG00000031340	32.4399	0.901948	0.294093	3.06688	0.00216307	0.0147851	Gabre
ENSMUSG00000006476	159.419	0.899918	0.227107	3.96253	7.42e-05	0.000815444	Nsmf
ENSMUSG00000086475	217.189	0.898162	0.292394	3.07175	0.00212808	0.0145902	NA
ENSMUSG00000103953	40.061	0.897201	0.278836	3.21766	0.0012924	0.00969515	NA
ENSMUSG00000044719	20.1427	0.894691	0.326406	2.74104	0.00612455	0.0345735	E230025N22Rik
ENSMUSG00000079427	38.0791	0.894194	0.271701	3.2911	0.000997967	0.00774679	Mthfsl
ENSMUSG00000036006	15.4097	0.892155	0.321105	2.77839	0.00546291	0.0314969	Ripor2
ENSMUSG00000011349	39.616	0.890645	0.26746	3.33001	0.000868439	0.00687974	Dmrtc2
ENSMUSG00000096993	26.4986	0.89033	0.295001	3.01806	0.002544	0.0169012	Gm26787
ENSMUSG00000109045	37.7196	0.888137	0.308621	2.87776	0.00400515	0.0245602	NA
ENSMUSG00000032122	202.359	0.886523	0.156074	5.68016	1.35e-08	3.23e-07	Slc37a2
ENSMUSG00000120284	487.285	0.88317	0.111631	7.91151	2.54e-15	1.4e-13	NA
ENSMUSG00000044447	3076	0.883035	0.103833	8.50436	1.83e-17	1.23e-15	Dock5
ENSMUSG00000069206	357.174	0.8807	0.111338	7.91014	2.57e-15	1.41e-13	Zfp874a
ENSMUSG00000120750	31.8961	0.879351	0.270648	3.24906	0.00115788	0.00882575	NA
ENSMUSG00000085956	85.1499	0.878876	0.217268	4.04514	5.23e-05	0.000597893	NA
ENSMUSG00000038022	88.1201	0.876493	0.199736	4.38825	1.14e-05	0.000153447	Mindy4
ENSMUSG00000022596	34.1229	0.875796	0.33782	2.59249	0.00952839	0.0489767	Slurp1
ENSMUSG00000036411	66.5318	0.874793	0.157886	5.54066	3.01e-08	6.7e-07	Matcap2
ENSMUSG00000051176	8066.97	0.874268	0.135106	6.47096	9.74e-11	3.24e-09	Zfp42
ENSMUSG00000061897	179.477	0.874219	0.123717	7.06626	1.59e-12	6.5e-11	NA
ENSMUSG00000031209	25.5285	0.873842	0.288431	3.02964	0.00244848	0.0163754	Heph
ENSMUSG00000075528	38.5714	0.873494	0.243953	3.58059	0.000342824	0.00311727	Aarsd1
ENSMUSG00000084960	30.1724	0.871065	0.297316	2.92976	0.00339219	0.0214643	B430010I23Rik
ENSMUSG00000085433	18.9586	0.87035	0.333576	2.60915	0.00907664	0.0471029	NA
ENSMUSG00000095304	125.501	0.868303	0.183143	4.74112	2.13e-06	3.36e-05	Plac9
ENSMUSG00000027420	32.5403	0.868202	0.24987	3.47462	0.000511585	0.00438738	Bfsp1
ENSMUSG00000109244	74.3194	0.867952	0.171607	5.05779	4.24e-07	7.74e-06	NA
ENSMUSG00000033752	187.123	0.867855	0.193179	4.49248	7.04e-06	9.94e-05	Mnd1
ENSMUSG00000089659	83.3048	0.865697	0.28692	3.0172	0.00255119	0.0169364	NA
ENSMUSG00000042515	161.917	0.865475	0.144766	5.97845	2.25e-09	6.04e-08	Pwwp3b
ENSMUSG00000028782	504.722	0.861121	0.131628	6.54209	6.07e-11	2.08e-09	Adgrb2
ENSMUSG00000080242	840.595	0.859826	0.137131	6.27011	3.61e-10	1.1e-08	NA
ENSMUSG00000015133	63.3366	0.857218	0.207433	4.13251	3.59e-05	0.000427829	Lrrk1
ENSMUSG00000023232	108.25	0.855818	0.183504	4.66376	3.1e-06	4.73e-05	Serinc2
ENSMUSG00000067835	57.3154	0.855703	0.22124	3.86776	0.000109841	0.00115874	NA
ENSMUSG00000024899	31.9377	0.855306	0.302032	2.83184	0.00462815	0.0275183	Papss2
ENSMUSG00000048038	82.4878	0.854939	0.288869	2.95961	0.0030803	0.0198366	Ccdc187
ENSMUSG00000062252	37.7468	0.853357	0.259355	3.2903	0.00100079	0.00776649	Lhfpl5
ENSMUSG00000120731	57.8579	0.851693	0.220061	3.87026	0.000108718	0.00114734	NA
ENSMUSG00000057880	74.2093	0.851329	0.200783	4.24005	2.23e-05	0.000280427	Abat
ENSMUSG00000102401	23.4178	0.849457	0.320725	2.64855	0.00808379	0.0430424	NA
ENSMUSG00000021314	649.369	0.849404	0.0737445	11.5182	1.07e-30	1.7e-28	Amph
ENSMUSG00000120438	30.472	0.848163	0.251039	3.37861	0.000728537	0.00593689	NA
ENSMUSG00000060206	7071.89	0.84757	0.0749791	11.3041	1.25e-29	1.94e-27	Zfp462
ENSMUSG00000085925	1520.51	0.847303	0.148064	5.72253	1.05e-08	2.55e-07	Rtl1
ENSMUSG00000032344	142.616	0.846544	0.163341	5.18267	2.19e-07	4.22e-06	Cgas
ENSMUSG00000108688	25.8574	0.846283	0.316848	2.67094	0.00756387	0.0407806	NA
ENSMUSG00000083562	23.578	0.845272	0.274053	3.08434	0.00204003	0.0140903	Gm13234
ENSMUSG00000118100	46.406	0.845017	0.206142	4.0992	4.15e-05	0.000485955	Gm50340
ENSMUSG00000046862	835.147	0.844202	0.142907	5.90734	3.48e-09	9.11e-08	Pramel12
ENSMUSG00000025104	314.004	0.843929	0.152261	5.54264	2.98e-08	6.63e-07	Hdgfl3
ENSMUSG00000063696	15876	0.842892	0.0860379	9.79675	1.16e-22	1.22e-20	Gm8730
ENSMUSG00000069793	1842.11	0.836242	0.1218	6.8657	6.62e-12	2.53e-10	Slfn9
ENSMUSG00000048960	579.66	0.835923	0.12292	6.80057	1.04e-11	3.89e-10	Prex2
ENSMUSG00000108503	24.7775	0.835108	0.288825	2.89139	0.00383536	0.023702	NA
ENSMUSG00000065738	100.169	0.83417	0.225983	3.6913	0.000223112	0.00214808	Gm24494
ENSMUSG00000085715	321.431	0.833643	0.163018	5.11381	3.16e-07	5.93e-06	Tsix
ENSMUSG00000021508	57.4602	0.83335	0.172707	4.82522	1.4e-06	2.29e-05	Cxcl14
ENSMUSG00000028492	15.199	0.830151	0.28679	2.89464	0.00379599	0.0235233	Saxo1
ENSMUSG00000037101	21.7214	0.829763	0.230495	3.59992	0.000318312	0.00291698	Ttc29
ENSMUSG00000105552	30.0308	0.828511	0.290498	2.85204	0.00434398	0.0261802	Gm19710
ENSMUSG00000034674	2790.33	0.828469	0.0539888	15.3452	3.81e-53	1.87e-50	Tdg
ENSMUSG00000069808	346.233	0.826533	0.0996957	8.29056	1.13e-16	7.21e-15	Tlcd3a
ENSMUSG00000109991	277.988	0.826127	0.219317	3.76682	0.00016534	0.00165868	Gm6284
ENSMUSG00000113569	128.313	0.825454	0.178922	4.61348	3.96e-06	5.91e-05	NA
ENSMUSG00000004359	598.928	0.823561	0.14294	5.76158	8.33e-09	2.06e-07	Spic
ENSMUSG00000111738	28.9416	0.822761	0.293108	2.80703	0.00500013	0.0293169	Gm18329
ENSMUSG00000050545	28.7781	0.822548	0.27556	2.98501	0.00283573	0.0185159	Fam228b
ENSMUSG00000120202	45.6232	0.821939	0.30723	2.67532	0.00746573	0.0403725	NA
ENSMUSG00000102451	37.002	0.820453	0.288352	2.84531	0.00443679	0.0266267	NA
ENSMUSG00000090659	429.262	0.819524	0.117259	6.98902	2.77e-12	1.11e-10	Zfp493
ENSMUSG00000109640	39.0617	0.818055	0.277194	2.95121	0.00316536	0.0202664	NA
ENSMUSG00000033450	135.259	0.81646	0.179451	4.54977	5.37e-06	7.77e-05	Tagap
ENSMUSG00000069713	34.8545	0.815518	0.278573	2.92748	0.00341717	0.0215718	NA
ENSMUSG00000067299	26.9315	0.814493	0.261006	3.12059	0.00180489	0.0127466	Crygd
ENSMUSG00000033581	3235.9	0.813366	0.0543824	14.9564	1.41e-50	6.37e-48	Igf2bp2
ENSMUSG00000024524	107.924	0.812802	0.172986	4.69867	2.62e-06	4.07e-05	Gnal
ENSMUSG00000051344	615.32	0.811861	0.104144	7.79559	6.41e-15	3.37e-13	Plekhm3
ENSMUSG00000047343	37.9913	0.810959	0.309842	2.61733	0.0088621	0.046167	Mettl21c
ENSMUSG00000107092	2292.94	0.810164	0.0687451	11.785	4.66e-32	7.92e-30	NA
ENSMUSG00000105601	59.4015	0.810125	0.298406	2.71485	0.00663065	0.0368758	NA
ENSMUSG00000049313	3375.7	0.810051	0.112412	7.20607	5.76e-13	2.47e-11	Sorl1
ENSMUSG00000086922	503.754	0.809625	0.079171	10.2263	1.51e-24	1.83e-22	NA
ENSMUSG00000050211	233.309	0.809532	0.115585	7.00375	2.49e-12	1.01e-10	Pla2g4e
ENSMUSG00000022912	261.562	0.808978	0.113104	7.15254	8.52e-13	3.59e-11	Pros1
ENSMUSG00000019891	759.852	0.808911	0.0857535	9.43297	3.99e-21	3.72e-19	Dcbld1
ENSMUSG00000022661	39.1042	0.808667	0.252603	3.20134	0.00136791	0.0101405	Cd200
ENSMUSG00000022265	696.733	0.808351	0.103432	7.81528	5.48e-15	2.9e-13	Ank
ENSMUSG00000075318	27.3451	0.807525	0.238756	3.38222	0.000719032	0.00587059	Scn2a
ENSMUSG00000119142	40.0438	0.806851	0.312189	2.5845	0.00975213	0.0498988	Gm23143
ENSMUSG00000061878	37.5131	0.805569	0.236083	3.41223	0.000644347	0.00535917	Sphk1
ENSMUSG00000073413	20.4222	0.802121	0.298347	2.68855	0.0071763	0.0391284	Ly6g6d
ENSMUSG00000116348	101.98	0.797182	0.269709	2.95571	0.00311947	0.0200534	NA
ENSMUSG00000069114	1808.31	0.797052	0.0817065	9.75506	1.75e-22	1.82e-20	Zbtb10
ENSMUSG00000002881	288.257	0.797016	0.121103	6.58134	4.66e-11	1.62e-09	Nab1
ENSMUSG00000002475	25.2794	0.797003	0.240487	3.31412	0.000919316	0.00721507	Abhd3
ENSMUSG00000039629	154.243	0.796057	0.175361	4.53954	5.64e-06	8.12e-05	Strip2
ENSMUSG00000070315	46.8073	0.795508	0.197711	4.02359	5.73e-05	0.000648754	4930581F22Rik
ENSMUSG00000121268	45.0813	0.794392	0.275995	2.87828	0.00399845	0.0245302	NA
ENSMUSG00000041420	54.8894	0.793811	0.168277	4.71728	2.39e-06	3.74e-05	Meis3
ENSMUSG00000041670	186.179	0.790323	0.198555	3.98038	6.88e-05	0.000763101	Rims1
ENSMUSG00000091490	2138.82	0.788849	0.115569	6.82579	8.74e-12	3.3e-10	Triml2
ENSMUSG00000091050	105.084	0.788818	0.193991	4.06626	4.78e-05	0.000551122	NA
ENSMUSG00000024235	83.5334	0.787498	0.133369	5.90466	3.53e-09	9.24e-08	Map3k8
ENSMUSG00000089791	29.3143	0.787109	0.247914	3.17493	0.00149873	0.010945	NA
ENSMUSG00000119229	57.001	0.78642	0.274227	2.86777	0.00413372	0.0252112	Mir3070a
ENSMUSG00000074824	17.1751	0.786237	0.291721	2.69517	0.00703532	0.0385778	Rslcan18
ENSMUSG00000116946	42.5119	0.786109	0.266615	2.94848	0.0031934	0.0204133	NA
ENSMUSG00000068396	1615.77	0.784723	0.113193	6.93264	4.13e-12	1.62e-10	Rpl34-ps1
ENSMUSG00000025930	215.563	0.783814	0.101819	7.69814	1.38e-14	7.02e-13	Msc
ENSMUSG00000120331	57.9336	0.783474	0.255264	3.06927	0.00214579	0.0146856	NA
ENSMUSG00000073184	65.8479	0.782787	0.237973	3.28939	0.00100403	0.00778941	NA
ENSMUSG00000015568	1347.72	0.782471	0.101286	7.72533	1.12e-14	5.74e-13	Lpl
ENSMUSG00000113566	373.346	0.781463	0.111582	7.00348	2.5e-12	1.01e-10	Gm40977
ENSMUSG00000120944	77.5143	0.77963	0.262727	2.96746	0.00300271	0.019465	NA
ENSMUSG00000117992	40.9927	0.778069	0.25583	3.04135	0.00235516	0.0158336	NA
ENSMUSG00000075703	1725.52	0.777383	0.0640462	12.1378	6.66e-34	1.22e-31	Selenoi
ENSMUSG00000092354	62.2733	0.775469	0.231362	3.35176	0.000803008	0.0064312	NA
ENSMUSG00000120045	87.6865	0.775114	0.218671	3.54466	0.000393123	0.00351779	NA
ENSMUSG00000058806	93.3604	0.774661	0.153497	5.04674	4.49e-07	8.14e-06	Col13a1
ENSMUSG00000121072	44.6156	0.774605	0.225798	3.43052	0.000602435	0.00506203	NA
ENSMUSG00000059058	179.492	0.77455	0.20195	3.83535	0.000125388	0.0013009	NA
ENSMUSG00000031842	85.0737	0.773727	0.217005	3.56548	0.000363197	0.00328043	Pde4c
ENSMUSG00000042447	1064.29	0.772604	0.0605568	12.7583	2.8e-37	6.47e-35	Mios
ENSMUSG00000120587	32.3051	0.771758	0.260023	2.96804	0.00299708	0.0194378	NA
ENSMUSG00000021268	4027.99	0.771205	0.163658	4.71231	2.45e-06	3.83e-05	Meg3
ENSMUSG00000067919	1506.79	0.770318	0.158774	4.85165	1.22e-06	2.03e-05	Rex2
ENSMUSG00000016239	129.363	0.770301	0.128567	5.99143	2.08e-09	5.64e-08	Lonrf3
ENSMUSG00000110123	27.184	0.769637	0.236975	3.24776	0.00116319	0.00885873	NA
ENSMUSG00000042873	79.7043	0.769485	0.195508	3.93582	8.29e-05	0.000901794	Lhfpl4
ENSMUSG00000103260	86.765	0.76727	0.142068	5.40071	6.64e-08	1.4e-06	Gm8146
ENSMUSG00000039315	32.0941	0.766398	0.253272	3.02599	0.00247822	0.0165333	Clnk
ENSMUSG00000074736	149.68	0.766356	0.150895	5.07872	3.8e-07	7.02e-06	Syndig1
ENSMUSG00000038072	749.272	0.764266	0.0582672	13.1166	2.65e-39	6.87e-37	Galnt11
ENSMUSG00000024049	22.1845	0.763902	0.288004	2.6524	0.00799212	0.0426721	Myom1
ENSMUSG00000019806	182.845	0.763005	0.095998	7.94814	1.89e-15	1.06e-13	Aig1
ENSMUSG00000110649	90.2093	0.762468	0.185187	4.11729	3.83e-05	0.000453876	NA
ENSMUSG00000038668	1104.05	0.761672	0.110316	6.90445	5.04e-12	1.96e-10	Lpar1
ENSMUSG00000033405	106.311	0.761657	0.153637	4.95751	7.14e-07	1.24e-05	Nudt15
ENSMUSG00000098037	89.6255	0.760521	0.224506	3.38754	0.000705228	0.00578185	Gm7765
ENSMUSG00000120485	193.514	0.760259	0.212962	3.56992	0.000357089	0.00323067	Gm35340
ENSMUSG00000059142	1043.57	0.760146	0.103363	7.35411	1.92e-13	8.68e-12	Zfp945
ENSMUSG00000116223	30.4322	0.759375	0.264657	2.86928	0.0041141	0.0251313	NA
ENSMUSG00000022487	188.36	0.759313	0.169361	4.4834	7.35e-06	0.000103224	Gtsf1
ENSMUSG00000106241	87.305	0.759302	0.207668	3.65633	0.000255852	0.00241761	NA
ENSMUSG00000085824	43.0032	0.758331	0.204885	3.70126	0.000214532	0.00207703	Platr9
ENSMUSG00000069727	863.671	0.757292	0.0727607	10.408	2.28e-25	2.96e-23	Zfp975
ENSMUSG00000090470	311.514	0.757151	0.117556	6.44075	1.19e-10	3.93e-09	Prr23a3
ENSMUSG00000074652	353.737	0.75625	0.0901528	8.38853	4.92e-17	3.25e-15	Myh7b
ENSMUSG00000031425	34.6514	0.755623	0.268952	2.80951	0.00496167	0.029142	Plp1
ENSMUSG00000024084	131.404	0.755095	0.183947	4.10495	4.04e-05	0.000476289	Qpct
ENSMUSG00000072476	266.576	0.754296	0.0950021	7.93978	2.03e-15	1.12e-13	Gm9008
ENSMUSG00000003411	70.9798	0.753832	0.234759	3.2111	0.0013223	0.00987298	Rab3b
ENSMUSG00000030111	171.523	0.753257	0.216257	3.48316	0.000495528	0.00427274	A2m
ENSMUSG00000032841	234.555	0.752933	0.154238	4.88165	1.05e-06	1.77e-05	Prr5l
ENSMUSG00000020121	357.955	0.752324	0.121214	6.20657	5.42e-10	1.62e-08	Srgap1
ENSMUSG00000041583	81.6541	0.751466	0.147878	5.08168	3.74e-07	6.92e-06	Obox6
ENSMUSG00000109032	256.486	0.750745	0.0911807	8.23359	1.82e-16	1.14e-14	Gm7972
ENSMUSG00000042345	376.535	0.750007	0.132883	5.64412	1.66e-08	3.9e-07	Ubash3a
ENSMUSG00000085274	50.5475	0.749849	0.237791	3.1534	0.00161381	0.0116065	NA
ENSMUSG00000071230	33.6826	0.749341	0.276134	2.71368	0.006654	0.0369825	Npw
ENSMUSG00000026123	1411.24	0.749156	0.07241	10.346	4.36e-25	5.56e-23	Plekhb2
ENSMUSG00000066007	1382.62	0.748035	0.148215	5.04696	4.49e-07	8.14e-06	Zfp600
ENSMUSG00000037148	589.397	0.747559	0.098398	7.5973	3.02e-14	1.47e-12	Arhgap10
ENSMUSG00000020564	265.118	0.746443	0.113694	6.56538	5.19e-11	1.79e-09	Atxn7l1
ENSMUSG00000022091	122.464	0.745305	0.188282	3.95846	7.54e-05	0.000828124	Sorbs3
ENSMUSG00000039908	161.365	0.74396	0.165496	4.49534	6.95e-06	9.83e-05	Slc26a11
ENSMUSG00000097083	82.7665	0.743777	0.186879	3.97999	6.89e-05	0.000763729	NA
ENSMUSG00000075391	112.889	0.743436	0.197503	3.76417	0.000167101	0.00167448	Glo1-ps
ENSMUSG00000029552	783.808	0.742579	0.0788268	9.42038	4.49e-21	4.16e-19	Tes
ENSMUSG00000097042	237.256	0.74071	0.220631	3.35724	0.000787239	0.00631991	NA
ENSMUSG00000071229	96.178	0.740616	0.161921	4.57394	4.79e-06	7e-05	Timm8a2
ENSMUSG00000121169	38.5724	0.740333	0.244527	3.02761	0.00246499	0.0164654	NA
ENSMUSG00000060703	89.5503	0.739358	0.133257	5.54838	2.88e-08	6.45e-07	Cd302
ENSMUSG00000069895	1066.86	0.739358	0.183162	4.03663	5.42e-05	0.000618157	Atxn1l
ENSMUSG00000054057	205.82	0.739276	0.106787	6.92287	4.43e-12	1.73e-10	A930004D18Rik
ENSMUSG00000034209	58.3855	0.739207	0.168056	4.39858	1.09e-05	0.000146908	Rasl10a
ENSMUSG00000079038	331.55	0.738596	0.134711	5.4828	4.19e-08	9.1e-07	D130040H23Rik
ENSMUSG00000054612	216.486	0.737318	0.122476	6.02009	1.74e-09	4.78e-08	Mgmt
ENSMUSG00000025161	8149.88	0.736926	0.102538	7.18684	6.63e-13	2.83e-11	Slc16a3
ENSMUSG00000109644	53.8904	0.736757	0.225765	3.26338	0.00110091	0.00843679	0610005C13Rik
ENSMUSG00000107181	120.999	0.736702	0.158054	4.66107	3.15e-06	4.78e-05	NA
ENSMUSG00000051285	1396.75	0.73623	0.108691	6.77359	1.26e-11	4.65e-10	Pcmtd1
ENSMUSG00000048899	157.483	0.7362	0.218221	3.37364	0.000741803	0.00602863	Rimkla
ENSMUSG00000026833	230.916	0.734508	0.125986	5.83005	5.54e-09	1.41e-07	Olfm1
ENSMUSG00000037161	100.491	0.734467	0.157437	4.66514	3.08e-06	4.71e-05	Mgarp
ENSMUSG00000106820	99.8521	0.734178	0.131158	5.59766	2.17e-08	5e-07	D5Ertd605e
ENSMUSG00000034911	264.164	0.73417	0.190292	3.85813	0.000114257	0.00119877	Ushbp1
ENSMUSG00000093577	98.4517	0.733442	0.283586	2.58631	0.00970089	0.0497025	NA
ENSMUSG00000052117	108.878	0.733307	0.153159	4.78788	1.69e-06	2.73e-05	D630039A03Rik
ENSMUSG00000042436	153.468	0.732857	0.244705	2.99486	0.00274567	0.0180106	Mfap4
ENSMUSG00000009075	63.7287	0.732408	0.153057	4.78519	1.71e-06	2.77e-05	Cabp7
ENSMUSG00000101037	85.8492	0.732324	0.229455	3.19159	0.00141494	0.0104404	NA
ENSMUSG00000106022	151.451	0.731547	0.183779	3.98058	6.87e-05	0.000762784	NA
ENSMUSG00000047496	66.6854	0.731171	0.229774	3.18213	0.00146198	0.0107275	Rnf152
ENSMUSG00000016626	104.012	0.730029	0.171706	4.25163	2.12e-05	0.000268068	Nlrp14
ENSMUSG00000042272	1387.02	0.729945	0.0875099	8.34129	7.35e-17	4.81e-15	Sestd1
ENSMUSG00000113346	510.906	0.728819	0.149676	4.86931	1.12e-06	1.87e-05	Eprn
ENSMUSG00000042770	565.416	0.728337	0.116383	6.25813	3.9e-10	1.18e-08	Hebp1
ENSMUSG00000067889	950.511	0.727642	0.142924	5.0911	3.56e-07	6.61e-06	Sptbn2
ENSMUSG00000021339	733.432	0.727617	0.102062	7.12915	1.01e-12	4.23e-11	Mrs2
ENSMUSG00000031451	373.754	0.725375	0.110399	6.57049	5.01e-11	1.74e-09	Gas6
ENSMUSG00000029153	70.9575	0.721555	0.210672	3.42502	0.000614744	0.00514784	Ociad2
ENSMUSG00000047787	52.2088	0.721052	0.238401	3.02454	0.00249014	0.0166046	Flrt1
ENSMUSG00000078566	940.031	0.720517	0.104085	6.92238	4.44e-12	1.73e-10	Bnip3
ENSMUSG00000071793	426.194	0.715158	0.177227	4.03526	5.45e-05	0.000620986	NA
ENSMUSG00000025431	223.52	0.714994	0.114957	6.21967	4.98e-10	1.49e-08	Crisp1
ENSMUSG00000108446	113.908	0.714887	0.131312	5.44419	5.2e-08	1.12e-06	NA
ENSMUSG00000104031	102.285	0.714568	0.185956	3.84267	0.000121702	0.00126557	Gm17771
ENSMUSG00000064452	57.7231	0.714064	0.250286	2.85299	0.00433102	0.0261389	Gm24564
ENSMUSG00000027868	119.851	0.713675	0.157357	4.53539	5.75e-06	8.26e-05	Tbx15
ENSMUSG00000014158	78.6784	0.713384	0.232192	3.07239	0.00212355	0.0145666	Trpv4
ENSMUSG00000090981	43.0997	0.713335	0.259672	2.74706	0.00601327	0.0341339	NA
ENSMUSG00000020798	25.7849	0.71316	0.240364	2.967	0.00300721	0.0194895	Spns3
ENSMUSG00000032661	105.169	0.712642	0.218598	3.26006	0.00111387	0.00851918	Oas3
ENSMUSG00000016150	74.9871	0.711312	0.261789	2.71712	0.0065853	0.0366866	Tenm1
ENSMUSG00000021359	530.781	0.709863	0.0776889	9.13725	6.41e-20	5.34e-18	Tfap2a
ENSMUSG00000043424	1287.93	0.709624	0.104209	6.80961	9.79e-12	3.67e-10	Eif3j2
ENSMUSG00000097746	70.5029	0.709206	0.224927	3.15305	0.00161576	0.0116175	Gm6225
ENSMUSG00000066009	515.107	0.709085	0.158932	4.46156	8.14e-06	0.000112917	Zfp987
ENSMUSG00000053475	43.539	0.708335	0.225393	3.14266	0.00167418	0.0119611	Tnfaip6
ENSMUSG00000104968	129.213	0.708236	0.210488	3.36473	0.000766172	0.00618203	NA
ENSMUSG00000021636	260.147	0.707853	0.115974	6.10353	1.04e-09	2.96e-08	Marveld2
ENSMUSG00000006056	1310.5	0.707773	0.17678	4.0037	6.24e-05	0.000699652	Calcoco2
ENSMUSG00000049882	824.972	0.70756	0.0636059	11.1241	9.57e-29	1.44e-26	Vcpkmt
ENSMUSG00000030607	389.762	0.706433	0.111568	6.33187	2.42e-10	7.65e-09	Acan
ENSMUSG00000095597	2808.47	0.70638	0.112851	6.25939	3.86e-10	1.18e-08	Rps7-ps3
ENSMUSG00000032334	78.8634	0.706302	0.224931	3.14008	0.001689	0.0120351	Loxl1
ENSMUSG00000020805	98.8734	0.706159	0.271779	2.59828	0.00936918	0.0483215	Slc13a5
ENSMUSG00000082691	221.641	0.70503	0.154606	4.56016	5.11e-06	7.43e-05	NA
ENSMUSG00000119223	78.1021	0.704526	0.271364	2.59624	0.00942506	0.048538	Mir3070b
ENSMUSG00000052157	71.5626	0.703532	0.165837	4.2423	2.21e-05	0.000278027	NA
ENSMUSG00000027375	53.043	0.702195	0.2048	3.42868	0.000606522	0.00509078	Mal
ENSMUSG00000000948	4128.7	0.702083	0.191459	3.66701	0.0002454	0.00232862	NA
ENSMUSG00000018427	376.329	0.70135	0.140432	4.99424	5.91e-07	1.05e-05	Ypel2
ENSMUSG00000027253	534.864	0.701335	0.126328	5.55171	2.83e-08	6.35e-07	Lrp4
ENSMUSG00000100826	964.184	0.699815	0.158783	4.40736	1.05e-05	0.000141934	Ipw
ENSMUSG00000034295	232.439	0.698568	0.118043	5.91794	3.26e-09	8.59e-08	Fhod3
ENSMUSG00000120684	77.5093	0.698272	0.174542	4.0006	6.32e-05	0.000706655	NA
ENSMUSG00000091387	41.1004	0.697822	0.207237	3.36727	0.000759157	0.00613459	Gcnt4
ENSMUSG00000028773	1156.42	0.696755	0.156474	4.45284	8.47e-06	0.000117239	Fabp3
ENSMUSG00000020681	136.647	0.696466	0.1905	3.65598	0.000256203	0.00241942	Ace
ENSMUSG00000024691	2066.47	0.693819	0.0687621	10.0901	6.11e-24	7.27e-22	Fam111a
ENSMUSG00000096255	633.092	0.693034	0.155855	4.44667	8.72e-06	0.000120456	Dynlt1b
ENSMUSG00000031688	50.9372	0.69299	0.20528	3.37583	0.000735945	0.00598759	Pou4f2
ENSMUSG00000114104	111.031	0.692652	0.206878	3.34812	0.000813629	0.00648752	NA
ENSMUSG00000035597	1050.82	0.692291	0.109334	6.33192	2.42e-10	7.65e-09	Prpf39
ENSMUSG00000042228	302.143	0.691188	0.100784	6.85815	6.98e-12	2.66e-10	Lyn
ENSMUSG00000038600	47.9533	0.690648	0.260261	2.65367	0.00796205	0.0425536	Atp6v0a4
ENSMUSG00000120036	98.4857	0.690227	0.174958	3.94511	7.98e-05	0.000870338	NA
ENSMUSG00000036880	820.969	0.690079	0.086534	7.97465	1.53e-15	8.67e-14	Acaa2
ENSMUSG00000043760	49.1721	0.689996	0.23314	2.95958	0.00308061	0.0198366	Pkhd1
ENSMUSG00000037166	146.594	0.689914	0.248403	2.7774	0.0054796	0.0315863	Ppp1r14a
ENSMUSG00000020799	62.614	0.689099	0.221325	3.11352	0.00184871	0.0129881	Tekt1
ENSMUSG00000060508	151.414	0.689094	0.149594	4.60643	4.1e-06	6.09e-05	Nlrp9b
ENSMUSG00000027341	1138.85	0.687832	0.0759285	9.05895	1.32e-19	1.07e-17	Tmem230
ENSMUSG00000027346	676.493	0.687596	0.0765149	8.98643	2.55e-19	2.02e-17	Gpcpd1
ENSMUSG00000078817	733.5	0.687334	0.162895	4.21949	2.45e-05	0.000303882	Nlrp12
ENSMUSG00000029658	55.8299	0.687146	0.191507	3.58811	0.000333088	0.00304104	Wdr95
ENSMUSG00000031651	1008.47	0.686005	0.106998	6.41139	1.44e-10	4.69e-09	Triml1
ENSMUSG00000024610	70.8087	0.685556	0.197249	3.47559	0.000509738	0.00437849	Cd74
ENSMUSG00000097415	2265.23	0.685178	0.0940776	7.28311	3.26e-13	1.44e-11	AU020206
ENSMUSG00000081766	405.12	0.684968	0.13068	5.24155	1.59e-07	3.14e-06	2210409E12Rik
ENSMUSG00000061544	2060.67	0.68405	0.0830177	8.23981	1.72e-16	1.09e-14	Zfp229
ENSMUSG00000030562	73.9275	0.683796	0.220751	3.09758	0.00195105	0.0135729	Nox4
ENSMUSG00000056300	2351.75	0.683662	0.10001	6.83592	8.15e-12	3.09e-10	Zfp981
ENSMUSG00000031327	894.982	0.683535	0.133699	5.11249	3.18e-07	5.96e-06	Chic1
ENSMUSG00000015653	684.013	0.682975	0.132987	5.13564	2.81e-07	5.34e-06	Steap2
ENSMUSG00000121071	125.74	0.682066	0.223175	3.05619	0.00224166	0.0152183	NA
ENSMUSG00000087222	39.8893	0.681787	0.259219	2.63016	0.00853441	0.0448318	NA
ENSMUSG00000114353	158.44	0.680481	0.138516	4.91264	8.99e-07	1.54e-05	Gm7896
ENSMUSG00000073647	297.1	0.679528	0.155075	4.38192	1.18e-05	0.000157505	NA
ENSMUSG00000078497	1584.92	0.678986	0.136887	4.96021	7.04e-07	1.23e-05	NA
ENSMUSG00000098202	1261.45	0.678826	0.198435	3.42089	0.000624158	0.00522019	NA
ENSMUSG00000113036	26.7197	0.678778	0.238723	2.84337	0.00446392	0.026736	NA
ENSMUSG00000070923	2673	0.678346	0.059583	11.3849	4.97e-30	7.85e-28	Klhl9
ENSMUSG00000034801	665.918	0.67795	0.110753	6.12128	9.28e-10	2.67e-08	Sos2
ENSMUSG00000045287	271.916	0.677799	0.11137	6.08599	1.16e-09	3.27e-08	Rtn4rl1
ENSMUSG00000040852	254.51	0.676197	0.119401	5.66324	1.49e-08	3.53e-07	Plekhh2
ENSMUSG00000001333	82.2817	0.675778	0.180077	3.75272	0.000174928	0.00174515	Sync
ENSMUSG00000027580	84.5931	0.675484	0.187169	3.60896	0.00030743	0.00283449	Helz2
ENSMUSG00000105813	89.0284	0.67529	0.19348	3.49023	0.000482611	0.00417871	NA
ENSMUSG00000083576	42.95	0.671968	0.197055	3.41006	0.000649489	0.00539032	NA
ENSMUSG00000097569	62.1076	0.67195	0.221981	3.02707	0.0024694	0.0164908	NA
ENSMUSG00000049550	1011.78	0.670675	0.104935	6.39132	1.64e-10	5.31e-09	Clip1
ENSMUSG00000030359	101.413	0.668077	0.136651	4.88892	1.01e-06	1.71e-05	Pzp
ENSMUSG00000022211	43.6743	0.666376	0.229094	2.90875	0.00362882	0.0227026	Carmil3
ENSMUSG00000057000	546.602	0.66608	0.10184	6.54046	6.13e-11	2.1e-09	Nxf3
ENSMUSG00000031196	89.0817	0.665659	0.197711	3.36683	0.000760374	0.00614075	F8
ENSMUSG00000037649	124.171	0.665127	0.146499	4.54014	5.62e-06	8.1e-05	H2-DMa
ENSMUSG00000028976	86.6654	0.664793	0.185651	3.58087	0.000342454	0.00311601	Slc2a5
ENSMUSG00000021130	176.898	0.664236	0.157491	4.21763	2.47e-05	0.000306128	Galnt16
ENSMUSG00000022455	80.6835	0.663663	0.202825	3.27209	0.00106754	0.00822537	Wbp2nl
ENSMUSG00000038526	127.496	0.661001	0.220606	2.99629	0.00273282	0.0179306	Car14
ENSMUSG00000086454	1326.86	0.660784	0.0606387	10.8971	1.19e-27	1.75e-25	Platr14
ENSMUSG00000021319	197.05	0.660462	0.111654	5.91528	3.31e-09	8.71e-08	Sfrp4
ENSMUSG00000004892	55.9377	0.659777	0.21329	3.09333	0.00197922	0.0137441	Bcan
ENSMUSG00000039062	489.954	0.657926	0.0846472	7.77256	7.69e-15	4.02e-13	Anpep
ENSMUSG00000074863	1032.53	0.656419	0.087949	7.46363	8.42e-14	3.89e-12	Platr25
ENSMUSG00000002797	306.247	0.655336	0.153439	4.271	1.95e-05	0.000247548	Ggct
ENSMUSG00000024354	221.395	0.654141	0.251314	2.60288	0.00924442	0.0478174	Slc23a1
ENSMUSG00000092341	66546	0.654099	0.144459	4.52792	5.96e-06	8.53e-05	Malat1
ENSMUSG00000047751	11745.8	0.651273	0.0965578	6.7449	1.53e-11	5.6e-10	Utf1
ENSMUSG00000030757	73.3036	0.650902	0.229021	2.8421	0.00448173	0.026807	Zkscan2
ENSMUSG00000022231	609.538	0.650795	0.117733	5.5277	3.24e-08	7.16e-07	Sema5a
ENSMUSG00000013766	341.502	0.649989	0.190171	3.41792	0.000631013	0.00527426	Ly6g6e
ENSMUSG00000097055	82.7475	0.649953	0.180448	3.60188	0.000315926	0.00289905	Gm4419
ENSMUSG00000038651	77.101	0.649795	0.185115	3.51023	0.000447713	0.00391419	Sycp2l
ENSMUSG00000008028	50.1998	0.649084	0.187598	3.45998	0.000540221	0.00460741	1700008O03Rik
ENSMUSG00000034584	74.9292	0.648955	0.209666	3.09518	0.00196693	0.0136693	Exph5
ENSMUSG00000043183	871.458	0.647684	0.110473	5.8628	4.55e-09	1.17e-07	Simc1
ENSMUSG00000058192	580.409	0.647385	0.065124	9.94081	2.77e-23	3.06e-21	Zfp846
ENSMUSG00000100865	106.037	0.645677	0.196554	3.28498	0.00101989	0.00789203	Gm9320
ENSMUSG00000097391	2144.25	0.64434	0.151983	4.23956	2.24e-05	0.000280789	Mirg
ENSMUSG00000015652	186.895	0.642936	0.155843	4.12553	3.7e-05	0.000439085	Steap1
ENSMUSG00000086477	42.9251	0.642668	0.226693	2.83497	0.00458293	0.0272854	NA
ENSMUSG00000042529	223.895	0.642162	0.145853	4.4028	1.07e-05	0.000144586	Kcnj12
ENSMUSG00000112227	73.7879	0.640822	0.192646	3.32642	0.000879691	0.0069485	C330004P14Rik
ENSMUSG00000022330	129.571	0.640714	0.217916	2.94019	0.00328012	0.0208676	Osr2
ENSMUSG00000048087	5202.2	0.640606	0.126449	5.06611	4.06e-07	7.45e-06	Ahcyl
ENSMUSG00000120877	44.5451	0.639915	0.198605	3.22204	0.0012728	0.00957471	NA
ENSMUSG00000071369	853.505	0.637113	0.0765812	8.31943	8.84e-17	5.72e-15	Map3k5
ENSMUSG00000102151	49.8524	0.636788	0.24151	2.6367	0.00837177	0.0442096	NA
ENSMUSG00000026321	71.0635	0.636719	0.181984	3.49877	0.000467418	0.0040604	Tnfrsf11a
ENSMUSG00000029120	1895.78	0.636473	0.172936	3.6804	0.000232868	0.00222614	Ppp2r2c
ENSMUSG00000031778	131.548	0.635791	0.186564	3.4079	0.000654647	0.00542312	Cx3cl1
ENSMUSG00000097107	54.1871	0.635444	0.187395	3.39093	0.000696547	0.00571587	NA
ENSMUSG00000087474	90.9149	0.634145	0.164997	3.84338	0.000121352	0.00126291	NA
ENSMUSG00000027087	3040.12	0.634142	0.0697439	9.09244	9.68e-20	7.92e-18	Itgav
ENSMUSG00000120995	1199.54	0.633805	0.0609453	10.3996	2.49e-25	3.22e-23	Gm51425
ENSMUSG00000033149	448.143	0.632915	0.100837	6.27659	3.46e-10	1.06e-08	Phldb2
ENSMUSG00000051984	42.349	0.631667	0.21367	2.95628	0.00311375	0.0200214	Sec31b
ENSMUSG00000033209	1303.85	0.630974	0.0945654	6.67236	2.52e-11	9.03e-10	Ttc28
ENSMUSG00000091498	55.6593	0.630747	0.224569	2.80869	0.00497429	0.0291907	NA
ENSMUSG00000097451	20440.6	0.629355	0.122271	5.1472	2.64e-07	5.03e-06	NA
ENSMUSG00000087107	188.731	0.628293	0.135919	4.62254	3.79e-06	5.67e-05	AI662270
ENSMUSG00000033770	49.9046	0.627198	0.184642	3.39683	0.000681704	0.005606	Clcnka
ENSMUSG00000038884	207.298	0.626609	0.127683	4.90755	9.22e-07	1.57e-05	Shfl
ENSMUSG00000038578	363.133	0.626037	0.139791	4.47837	7.52e-06	0.000105356	Susd1
ENSMUSG00000020122	294.729	0.625899	0.14214	4.4034	1.07e-05	0.000144256	Egfr
ENSMUSG00000032311	165.318	0.625518	0.142364	4.39379	1.11e-05	0.000149889	Nrg4
ENSMUSG00000073433	389.121	0.624938	0.162261	3.85143	0.000117432	0.00122779	Arhgdig
ENSMUSG00000046101	161.183	0.622438	0.145363	4.28195	1.85e-05	0.000237002	Mcmdc2
ENSMUSG00000028256	306.316	0.621477	0.111235	5.58708	2.31e-08	5.28e-07	Odf2l
ENSMUSG00000025977	58.5076	0.620412	0.222044	2.7941	0.00520443	0.0303172	Boll
ENSMUSG00000074280	98.2062	0.620064	0.226005	2.74359	0.00607719	0.034412	NA
ENSMUSG00000097076	195.242	0.619278	0.110428	5.60797	2.05e-08	4.73e-07	Platr7
ENSMUSG00000021619	74.5076	0.619276	0.167158	3.70474	0.000211605	0.00205434	Atg10
ENSMUSG00000120997	73.1903	0.618732	0.21046	2.9399	0.00328313	0.020878	NA
ENSMUSG00000048330	420.382	0.617129	0.0810391	7.6152	2.63e-14	1.29e-12	Ric3
ENSMUSG00000025934	234.501	0.616853	0.0941672	6.55061	5.73e-11	1.97e-09	Gsta3
ENSMUSG00000036533	286.803	0.616533	0.136958	4.50163	6.74e-06	9.56e-05	Cdc42ep3
ENSMUSG00000018909	816.049	0.616006	0.145056	4.24669	2.17e-05	0.000273407	Arrb1
ENSMUSG00000043300	93.767	0.614312	0.15956	3.85004	0.000118101	0.0012343	B3galnt1
ENSMUSG00000039323	8756.9	0.613884	0.0943954	6.50333	7.86e-11	2.63e-09	Igfbp2
ENSMUSG00000092225	1013.54	0.612701	0.111293	5.50527	3.69e-08	8.06e-07	Gm2381
ENSMUSG00000034551	167.255	0.612651	0.155978	3.9278	8.57e-05	0.000930531	Hdx
ENSMUSG00000026072	45.3043	0.611917	0.193428	3.16354	0.00155861	0.0112786	Il1r1
ENSMUSG00000017950	38.5459	0.609891	0.2208	2.76218	0.00574162	0.0328583	Hnf4a
ENSMUSG00000111662	78.1544	0.60906	0.216164	2.81759	0.00483858	0.0285689	NA
ENSMUSG00000038517	540.595	0.609022	0.0945696	6.43994	1.2e-10	3.95e-09	Tbkbp1
ENSMUSG00000021061	1295.71	0.608055	0.109303	5.56302	2.65e-08	6.01e-07	Sptb
ENSMUSG00000078816	304.621	0.607787	0.0906203	6.70696	1.99e-11	7.17e-10	Prkcg
ENSMUSG00000120747	216.537	0.607538	0.154889	3.92242	8.77e-05	0.000949631	NA
ENSMUSG00000035021	1057.77	0.606689	0.0696717	8.70782	3.1e-18	2.28e-16	Baz1a
ENSMUSG00000028859	36.0779	0.605771	0.223899	2.70556	0.00681902	0.0376748	Csf3r
ENSMUSG00000085334	285.043	0.60542	0.208217	2.90765	0.00364161	0.0227599	NA
ENSMUSG00000086728	58.4765	0.605278	0.224208	2.69963	0.0069417	0.0381808	Man2c1os
ENSMUSG00000034303	281.201	0.604865	0.146645	4.12469	3.71e-05	0.000440288	Ccdc15
ENSMUSG00000085085	73.4911	0.60282	0.196837	3.06253	0.00219473	0.01495	1700086P04Rik
ENSMUSG00000026623	2052.74	0.602425	0.12625	4.77166	1.83e-06	2.94e-05	Lpgat1
ENSMUSG00000113047	327.376	0.60066	0.0841167	7.14079	9.28e-13	3.9e-11	NA
ENSMUSG00000082016	123.039	0.600527	0.216969	2.7678	0.00564364	0.0323868	NA
ENSMUSG00000026388	101.484	0.59981	0.175596	3.41585	0.000635843	0.0053014	3110009E18Rik
ENSMUSG00000048280	731.128	0.599713	0.117111	5.12089	3.04e-07	5.74e-06	Zfp738
ENSMUSG00000078502	663.798	0.598123	0.157097	3.80735	0.000140462	0.0014348	Zfp268
ENSMUSG00000048647	56.7032	0.597522	0.169879	3.51735	0.00043588	0.00383933	Exd1
ENSMUSG00000110669	188.976	0.597247	0.152875	3.90677	9.35e-05	0.00100599	Gm10060
ENSMUSG00000104222	263.269	0.59502	0.128742	4.62179	3.8e-06	5.69e-05	NA
ENSMUSG00000024589	1107.02	0.593019	0.0628384	9.43721	3.83e-21	3.6e-19	Nedd4l
ENSMUSG00000031478	564.313	0.591554	0.0896596	6.59778	4.17e-11	1.46e-09	Nek3
ENSMUSG00000103373	251.38	0.591214	0.165164	3.57956	0.000344175	0.0031285	NA
ENSMUSG00000021585	1274.56	0.590496	0.0537432	10.9874	4.4e-28	6.56e-26	Cast
ENSMUSG00000034480	1753.74	0.589377	0.0923674	6.38079	1.76e-10	5.66e-09	Diaph2
ENSMUSG00000040584	657.065	0.588991	0.0788001	7.4745	7.75e-14	3.6e-12	Abcb1a
ENSMUSG00000028082	3031.03	0.588087	0.115742	5.08103	3.75e-07	6.94e-06	Sh3d19
ENSMUSG00000113570	120.736	0.586965	0.160688	3.65283	0.000259365	0.00244482	NA
ENSMUSG00000022040	972.164	0.586949	0.0839912	6.98822	2.78e-12	1.12e-10	Ephx2
ENSMUSG00000120539	129.316	0.586422	0.152507	3.84523	0.000120442	0.00125598	NA
ENSMUSG00000027242	4104.49	0.585072	0.0851232	6.87324	6.28e-12	2.41e-10	Wdr76
ENSMUSG00000057706	555.737	0.584806	0.110248	5.30446	1.13e-07	2.3e-06	Mex3b
ENSMUSG00000025318	161.604	0.584266	0.180428	3.23823	0.00120275	0.00911635	Jph3
ENSMUSG00000085628	41.0298	0.583714	0.207956	2.80691	0.00500195	0.0293212	Appbp2os
ENSMUSG00000024885	71.4925	0.583358	0.22525	2.58982	0.00960251	0.0492733	Aldh3b1
ENSMUSG00000038816	2063.8	0.581531	0.0447046	13.0083	1.1e-38	2.74e-36	Ctnnal1
ENSMUSG00000028494	1262.85	0.580941	0.099987	5.81016	6.24e-09	1.57e-07	Plin2
ENSMUSG00000070427	109.937	0.57989	0.18059	3.21109	0.00132232	0.00987298	Il18bp
ENSMUSG00000021732	130.487	0.579496	0.182619	3.17325	0.00150743	0.0109967	Fgf10
ENSMUSG00000028076	150.81	0.579369	0.126237	4.58955	4.44e-06	6.53e-05	Cd1d1
ENSMUSG00000045763	2258.69	0.579029	0.123385	4.69287	2.69e-06	4.17e-05	Basp1
ENSMUSG00000069743	471.145	0.578883	0.143969	4.02088	5.8e-05	0.000655717	Zfp820
ENSMUSG00000017314	298.697	0.578343	0.133884	4.31974	1.56e-05	0.000203407	Mpp2
ENSMUSG00000022106	1210.33	0.577179	0.072941	7.91296	2.51e-15	1.38e-13	Rcbtb2
ENSMUSG00000078249	6297.59	0.577101	0.0982891	5.87147	4.32e-09	1.11e-07	Hmga1b
ENSMUSG00000025932	505.355	0.577096	0.125625	4.59381	4.35e-06	6.42e-05	Eya1
ENSMUSG00000062526	259.034	0.576341	0.109532	5.26183	1.43e-07	2.85e-06	Mppe1
ENSMUSG00000120765	59.9452	0.57486	0.211367	2.71972	0.00653369	0.0364262	NA
ENSMUSG00000090266	427.578	0.574085	0.0974551	5.89076	3.84e-09	9.96e-08	Mettl23
ENSMUSG00000062866	297.557	0.572125	0.129836	4.4065	1.05e-05	0.000142422	Phactr2
ENSMUSG00000029735	486.499	0.5719	0.103303	5.53617	3.09e-08	6.86e-07	Tpk1
ENSMUSG00000022900	1640.46	0.571849	0.0802942	7.12192	1.06e-12	4.44e-11	Ildr1
ENSMUSG00000020847	53.7431	0.571528	0.178226	3.20676	0.00134239	0.00997872	Rph3al
ENSMUSG00000019917	1273.08	0.571233	0.0878341	6.50355	7.84e-11	2.63e-09	Septin10
ENSMUSG00000033781	197.004	0.570388	0.115996	4.91729	8.77e-07	1.5e-05	Asb13
ENSMUSG00000022054	384.693	0.570055	0.146423	3.89322	9.89e-05	0.00105551	Nefm
ENSMUSG00000080316	212.129	0.568495	0.150396	3.78	0.000156829	0.00158093	Spaca6
ENSMUSG00000021456	79.2176	0.568407	0.154027	3.69032	0.000223974	0.00215486	Fbp2
ENSMUSG00000024766	418.547	0.568065	0.0882039	6.44036	1.19e-10	3.94e-09	Lipo3
ENSMUSG00000117869	1711.4	0.56629	0.103482	5.47236	4.44e-08	9.59e-07	Snhg4
ENSMUSG00000057182	320.065	0.565914	0.0798262	7.08933	1.35e-12	5.55e-11	Scn3a
ENSMUSG00000078453	170.538	0.565613	0.161249	3.50771	0.000451988	0.00394391	Abracl
ENSMUSG00000031362	117.363	0.565392	0.18488	3.05816	0.002227	0.0151378	Xlr4c
ENSMUSG00000036030	1455.25	0.56487	0.199969	2.82479	0.00473116	0.0280484	Prtg
ENSMUSG00000037902	528.143	0.562708	0.13372	4.20812	2.58e-05	0.000316722	Sirpa
ENSMUSG00000115249	54.9138	0.56194	0.193747	2.90038	0.00372712	0.0231969	NA
ENSMUSG00000028456	991.468	0.561894	0.131259	4.28081	1.86e-05	0.000238111	Unc13b
ENSMUSG00000083111	46.9603	0.558954	0.188012	2.97298	0.00294926	0.0191738	NA
ENSMUSG00000020023	277.416	0.558195	0.164896	3.38513	0.000711433	0.00582388	Tmcc3
ENSMUSG00000060639	3827.57	0.55789	0.196136	2.84441	0.00444943	0.0266669	H4c9
ENSMUSG00000078496	869.036	0.556881	0.112342	4.95702	7.16e-07	1.25e-05	Zfp982
ENSMUSG00000054477	164.425	0.556876	0.155015	3.59239	0.000327654	0.00299649	Kcnn2
ENSMUSG00000022488	1731.1	0.556657	0.0972075	5.72648	1.03e-08	2.49e-07	Nckap1l
ENSMUSG00000036854	265.53	0.556115	0.0979583	5.67706	1.37e-08	3.28e-07	Hspb6
ENSMUSG00000114442	37.4544	0.555916	0.210678	2.6387	0.00832249	0.0440269	F630042J09Rik
ENSMUSG00000024180	996.764	0.553868	0.0985019	5.62291	1.88e-08	4.38e-07	Pgap6
ENSMUSG00000038775	121.503	0.553493	0.142567	3.88234	0.000103455	0.00109867	Vill
ENSMUSG00000031101	142.713	0.552251	0.20382	2.7095	0.00673849	0.0373215	Sash3
ENSMUSG00000097259	106.645	0.551233	0.197958	2.78459	0.00535959	0.0310374	NA
ENSMUSG00000062929	1189.44	0.551007	0.0640532	8.60234	7.81e-18	5.52e-16	Cfl2
ENSMUSG00000021567	162.144	0.550889	0.165538	3.32788	0.000875102	0.00691428	Nkd2
ENSMUSG00000113959	496.199	0.550163	0.108362	5.0771	3.83e-07	7.07e-06	NA
ENSMUSG00000012777	89.6117	0.549702	0.202312	2.71709	0.00658581	0.0366866	Acp4
ENSMUSG00000026235	3640.72	0.549255	0.0813586	6.75104	1.47e-11	5.39e-10	Epha4
ENSMUSG00000120227	283.198	0.548908	0.117342	4.67784	2.9e-06	4.45e-05	NA
ENSMUSG00000073411	805.697	0.548646	0.098653	5.56137	2.68e-08	6.05e-07	H2-D1
ENSMUSG00000044626	1016.49	0.547753	0.0867405	6.31485	2.7e-10	8.45e-09	Liph
ENSMUSG00000043681	104.683	0.547521	0.179563	3.04919	0.00229457	0.0154952	Fam25a
ENSMUSG00000040907	1133.82	0.547074	0.0909023	6.01826	1.76e-09	4.83e-08	Atp1a3
ENSMUSG00000073158	123.695	0.546498	0.139988	3.90389	9.47e-05	0.00101605	9030624G23Rik
ENSMUSG00000068299	123.033	0.54593	0.164812	3.31245	0.00092483	0.00725413	Nat8f4
ENSMUSG00000042035	1519.01	0.544708	0.0888336	6.13177	8.69e-10	2.52e-08	Igsf3
ENSMUSG00000048721	151.938	0.543256	0.13949	3.8946	9.84e-05	0.00105055	Fndc9
ENSMUSG00000000296	636.178	0.542564	0.0866658	6.26041	3.84e-10	1.17e-08	Tpd52l1
ENSMUSG00000022186	3122.73	0.541596	0.0516104	10.4939	9.21e-26	1.26e-23	Oxct1
ENSMUSG00000022429	222.446	0.54009	0.150222	3.59529	0.000324035	0.00296741	Dmc1
ENSMUSG00000097174	108.273	0.539746	0.187713	2.87537	0.00403555	0.0247297	NA
ENSMUSG00000047767	171.701	0.538796	0.129723	4.15342	3.28e-05	0.000394361	Atg16l2
ENSMUSG00000023064	85.6233	0.537793	0.166267	3.23452	0.00121847	0.0092303	Sncg
ENSMUSG00000023017	555.217	0.531418	0.0843186	6.3025	2.93e-10	9.08e-09	Asic1
ENSMUSG00000097121	81.4273	0.531042	0.161241	3.29346	0.000989621	0.00768422	D130020L05Rik
ENSMUSG00000095123	217.111	0.530663	0.190577	2.78452	0.00536078	0.0310374	NA
ENSMUSG00000033111	87.8095	0.530455	0.153976	3.44504	0.000570979	0.0048323	3830406C13Rik
ENSMUSG00000058147	1648.74	0.529415	0.0885278	5.98022	2.23e-09	5.99e-08	Xlr3c
ENSMUSG00000071291	128.698	0.528933	0.136822	3.86585	0.000110703	0.00116556	Zfp58
ENSMUSG00000113402	101.355	0.527915	0.193094	2.73399	0.00625726	0.0351976	NA
ENSMUSG00000053046	259.931	0.526975	0.151542	3.47741	0.000506281	0.00435434	Brsk2
ENSMUSG00000029061	68.0298	0.525373	0.162461	3.23384	0.00122139	0.00924721	Mmp23
ENSMUSG00000120655	59.7111	0.525082	0.200009	2.62529	0.00865757	0.0453113	NA
ENSMUSG00000081434	1075.91	0.524463	0.107359	4.88512	1.03e-06	1.75e-05	Gm14165
ENSMUSG00000038305	387.927	0.524351	0.0855579	6.12861	8.86e-10	2.56e-08	Spats2l
ENSMUSG00000109584	72.2667	0.523264	0.181613	2.88121	0.00396154	0.0243591	NA
ENSMUSG00000093483	247.712	0.519989	0.12099	4.29777	1.73e-05	0.000222182	AA465934
ENSMUSG00000031983	1525.1	0.51921	0.0686877	7.55899	4.06e-14	1.94e-12	2310022B05Rik
ENSMUSG00000030257	561.982	0.518643	0.123747	4.19115	2.78e-05	0.000339617	Srgap3
ENSMUSG00000022055	1129.59	0.518549	0.145026	3.57557	0.000349467	0.00317127	Nefl
ENSMUSG00000111942	284.428	0.51839	0.120493	4.30224	1.69e-05	0.00021848	NA
ENSMUSG00000035274	828.149	0.516789	0.0902315	5.72737	1.02e-08	2.48e-07	Tpbg
ENSMUSG00000010154	556.98	0.516349	0.0875843	5.89545	3.74e-09	9.69e-08	Spire2
ENSMUSG00000043629	1368.73	0.515976	0.086098	5.9929	2.06e-09	5.59e-08	1700019D03Rik
ENSMUSG00000018865	1006.28	0.51482	0.0874332	5.88816	3.91e-09	1.01e-07	Sult4a1
ENSMUSG00000041193	152.522	0.512227	0.163015	3.14222	0.00167675	0.0119759	Pla2g5
ENSMUSG00000068758	97.7877	0.510134	0.178161	2.86333	0.00419214	0.0254984	Il3ra
ENSMUSG00000049791	329.897	0.509087	0.113186	4.4978	6.87e-06	9.72e-05	Fzd4
ENSMUSG00000095661	211.143	0.50876	0.157941	3.22121	0.0012765	0.00959456	Gm8935
ENSMUSG00000030560	1594.39	0.508716	0.0834903	6.09312	1.11e-09	3.14e-08	Ctsc
ENSMUSG00000068522	131.914	0.508162	0.133541	3.8053	0.000141633	0.00144556	Aard
ENSMUSG00000103108	99.9321	0.507904	0.190475	2.66651	0.00766427	0.0412889	NA
ENSMUSG00000056268	2268.26	0.506588	0.120977	4.18749	2.82e-05	0.000344049	Dennd1b
ENSMUSG00000115483	116.04	0.506349	0.188666	2.68384	0.00727828	0.0395795	Gm9732
ENSMUSG00000051860	56.7814	0.505277	0.171249	2.95054	0.00317215	0.0203024	Samd7
ENSMUSG00000057842	179.504	0.504279	0.131916	3.82274	0.000131977	0.00136037	Zfp595
ENSMUSG00000044350	141.244	0.504224	0.150019	3.36107	0.000776415	0.00625347	Lacc1
ENSMUSG00000116953	218.424	0.503254	0.146404	3.43744	0.000587237	0.00495127	9030025P20Rik
ENSMUSG00000022610	495.754	0.502708	0.154017	3.26399	0.00109856	0.00842595	Mapk12
ENSMUSG00000032579	433.4	0.501909	0.0885417	5.66863	1.44e-08	3.43e-07	Hemk1
ENSMUSG00000097848	96.305	0.501696	0.150993	3.32264	0.000891698	0.00702896	Gm807
ENSMUSG00000028909	356.38	0.501103	0.132527	3.78113	0.000156117	0.00157493	Ptpru
ENSMUSG00000032494	12073.6	0.500346	0.129645	3.85936	0.000113686	0.00119463	Tdgf1
ENSMUSG00000045519	105.743	0.497911	0.168754	2.95051	0.00317248	0.0203024	Zfp560
ENSMUSG00000097930	150.819	0.496764	0.149389	3.32531	0.000883213	0.00697428	NA
ENSMUSG00000062822	634.394	0.495888	0.0934318	5.30748	1.11e-07	2.27e-06	4833420G17Rik
ENSMUSG00000040875	647.298	0.493664	0.0714739	6.90691	4.95e-12	1.93e-10	Osbpl10
ENSMUSG00000074269	230.951	0.49283	0.14926	3.30183	0.000960561	0.00748872	Rec114
ENSMUSG00000030220	119.225	0.492747	0.180671	2.72731	0.00638534	0.0357468	Arhgdib
ENSMUSG00000019808	497.951	0.492418	0.0924768	5.32477	1.01e-07	2.08e-06	Adat2
ENSMUSG00000058402	174.931	0.49237	0.104048	4.73215	2.22e-06	3.49e-05	Zfp420
ENSMUSG00000045414	1358.08	0.492288	0.150409	3.273	0.00106413	0.00820618	Dipk2a
ENSMUSG00000028496	472.731	0.490921	0.132142	3.71511	0.000203115	0.001986	Mllt3
ENSMUSG00000030409	222.929	0.490761	0.12977	3.78176	0.000155721	0.0015727	Dmpk
ENSMUSG00000027238	295.89	0.490695	0.112854	4.34804	1.37e-05	0.000180953	Frmd5
ENSMUSG00000009418	3828.98	0.49047	0.0859805	5.70443	1.17e-08	2.83e-07	Nav1
ENSMUSG00000097589	533.867	0.489831	0.156919	3.12155	0.00179902	0.0127118	Dleu2
ENSMUSG00000022814	3720.43	0.48956	0.0604148	8.10331	5.35e-16	3.16e-14	Umps
ENSMUSG00000001911	237.862	0.489353	0.103395	4.73284	2.21e-06	3.49e-05	Nfix
ENSMUSG00000022237	161.069	0.488779	0.116062	4.21134	2.54e-05	0.00031328	Ankrd33b
ENSMUSG00000060402	99.4347	0.488618	0.14014	3.48664	0.000489136	0.00422572	Chst8
ENSMUSG00000051455	921.492	0.487155	0.157833	3.08652	0.00202516	0.0140055	Meioc
ENSMUSG00000082436	84.664	0.486975	0.168916	2.88293	0.00393994	0.0242484	NA
ENSMUSG00000065954	3264.67	0.486792	0.103913	4.68461	2.8e-06	4.32e-05	Tacc1
ENSMUSG00000071796	850.046	0.486448	0.153948	3.15981	0.00157872	0.0113967	NA
ENSMUSG00000031563	6774.98	0.485974	0.0948297	5.12471	2.98e-07	5.63e-06	Wwc2
ENSMUSG00000105044	277.663	0.485796	0.0931315	5.21624	1.83e-07	3.56e-06	Gm10416
ENSMUSG00000028793	2120.86	0.48559	0.0662522	7.32941	2.31e-13	1.04e-11	Rnf19b
ENSMUSG00000057098	339.231	0.484111	0.183584	2.63701	0.00836414	0.0441866	Ebf1
ENSMUSG00000045284	398.025	0.483254	0.138315	3.49386	0.00047609	0.00412887	Dcaf12l1
ENSMUSG00000097648	111.464	0.483044	0.178707	2.70299	0.00687193	0.0378819	NA
ENSMUSG00000092335	473.249	0.481688	0.123255	3.90805	9.3e-05	0.0010011	Zfp977
ENSMUSG00000029086	518.664	0.481366	0.11723	4.10617	4.02e-05	0.000474601	Prom1
ENSMUSG00000025937	2711.74	0.478943	0.0624867	7.66472	1.79e-14	9.03e-13	Lactb2
ENSMUSG00000024130	456.205	0.47758	0.110485	4.32258	1.54e-05	0.000201192	Abca3
ENSMUSG00000062691	200.693	0.476494	0.119008	4.00388	6.23e-05	0.000699427	Cebpzos
ENSMUSG00000098905	595.133	0.475244	0.136774	3.47466	0.000511504	0.00438738	Zfp953
ENSMUSG00000062611	1165.83	0.474331	0.138029	3.43647	0.000589355	0.00496758	Rps3a2
ENSMUSG00000023707	82.2792	0.474083	0.133319	3.556	0.000376539	0.00338283	Ogfod2
ENSMUSG00000055373	1276.95	0.473989	0.119393	3.96999	7.19e-05	0.000792607	Fut9
ENSMUSG00000000247	83.3577	0.473698	0.149547	3.16756	0.00153722	0.0111632	Lhx2
ENSMUSG00000022048	3404.7	0.471565	0.071784	6.56922	5.06e-11	1.75e-09	Dpysl2
ENSMUSG00000010362	918.562	0.471248	0.108916	4.32669	1.51e-05	0.000198246	Rdm1
ENSMUSG00000056476	316.414	0.470257	0.176151	2.66963	0.00759357	0.0409244	Med12l
ENSMUSG00000020988	1724.71	0.469199	0.0674507	6.95617	3.5e-12	1.38e-10	L2hgdh
ENSMUSG00000044005	1063.93	0.468879	0.0756456	6.19836	5.71e-10	1.7e-08	Gls2
ENSMUSG00000097318	107.971	0.468741	0.154046	3.04287	0.00234335	0.015766	1700007L15Rik
ENSMUSG00000064194	2137.89	0.468479	0.125496	3.73303	0.000189193	0.00186472	Zfp936
ENSMUSG00000097167	100.03	0.466099	0.171863	2.71205	0.00668689	0.0371251	Gm16740
ENSMUSG00000016624	212.959	0.466098	0.164628	2.83122	0.00463701	0.0275553	Phf21b
ENSMUSG00000046280	297.316	0.465933	0.116042	4.01521	5.94e-05	0.000669442	She
ENSMUSG00000120204	866.694	0.465625	0.0991644	4.69549	2.66e-06	4.13e-05	NA
ENSMUSG00000055884	3288	0.465595	0.086646	5.37353	7.72e-08	1.62e-06	Fancm
ENSMUSG00000091594	1628.78	0.464448	0.115244	4.03012	5.57e-05	0.000632325	LOC115486519
ENSMUSG00000041147	6243.72	0.464229	0.113934	4.07454	4.61e-05	0.000534147	Brca2
ENSMUSG00000016018	5326.32	0.464181	0.0465711	9.96713	2.12e-23	2.39e-21	Mtrex
ENSMUSG00000054889	580.042	0.464044	0.161989	2.86467	0.00417444	0.0253966	Dsp
ENSMUSG00000029804	1025.75	0.463631	0.0794074	5.83863	5.26e-09	1.34e-07	Herc3
ENSMUSG00000027692	139.418	0.463536	0.160009	2.89693	0.00376831	0.023384	Tnik
ENSMUSG00000026504	91.4887	0.463405	0.157387	2.94437	0.00323609	0.020641	Sdccag8
ENSMUSG00000024462	1121.66	0.463118	0.107564	4.3055	1.67e-05	0.000215598	Gabbr1
ENSMUSG00000034171	181.886	0.462177	0.145628	3.17368	0.00150518	0.0109862	Faah
ENSMUSG00000020396	636.51	0.45962	0.12721	3.61308	0.000302584	0.00279561	Nefh
ENSMUSG00000041351	525.527	0.459282	0.111901	4.10435	4.05e-05	0.00047731	Rap1gap
ENSMUSG00000005672	7430.77	0.459232	0.126428	3.63236	0.000280839	0.00262343	Kit
ENSMUSG00000030208	1353.32	0.4592	0.0937374	4.89879	9.64e-07	1.64e-05	Emp1
ENSMUSG00000035284	3118.82	0.458975	0.087269	5.25931	1.45e-07	2.89e-06	Vps13c
ENSMUSG00000056185	128.402	0.458843	0.154858	2.963	0.0030466	0.0196693	Snx32
ENSMUSG00000099032	135.497	0.458745	0.1461	3.13994	0.00168984	0.0120379	Tcf24
ENSMUSG00000088108	81.1243	0.458657	0.163641	2.80283	0.00506564	0.0296366	Snora47
ENSMUSG00000053846	102.136	0.458575	0.170827	2.68444	0.00726508	0.0395167	Lipg
ENSMUSG00000033022	808.13	0.458189	0.0904743	5.0643	4.1e-07	7.52e-06	Cdo1
ENSMUSG00000051166	594.368	0.458112	0.12145	3.77202	0.000161935	0.00162633	Eml5
ENSMUSG00000022130	437.974	0.458	0.118269	3.87251	0.00010772	0.00113948	Tgds
ENSMUSG00000082152	60.0194	0.457834	0.166178	2.75509	0.00586764	0.0334802	NA
ENSMUSG00000037578	590.213	0.4578	0.136623	3.35081	0.000805746	0.00644549	Pkd2l1
ENSMUSG00000025217	1359.56	0.457629	0.057014	8.0266	1e-15	5.8e-14	Btrc
ENSMUSG00000078706	457.527	0.455565	0.140387	3.24507	0.00117421	0.0089376	NA
ENSMUSG00000020333	173.196	0.455517	0.13849	3.28917	0.00100482	0.00779105	Acsl6
ENSMUSG00000053137	224.129	0.45537	0.111857	4.07101	4.68e-05	0.000541399	Mapk11
ENSMUSG00000070291	131.227	0.455298	0.163332	2.78755	0.00531077	0.0308104	Ddx43
ENSMUSG00000054074	285.106	0.454793	0.122259	3.71992	0.000199287	0.0019521	Skida1
ENSMUSG00000032561	114.73	0.454482	0.129898	3.49875	0.000467444	0.0040604	Acpp
ENSMUSG00000032224	377.136	0.454336	0.146627	3.09859	0.00194446	0.013548	Fam81a
ENSMUSG00000106847	125.128	0.453843	0.141469	3.20808	0.00133626	0.00994685	Peg13
ENSMUSG00000056602	1583.92	0.45349	0.120234	3.77173	0.000162122	0.00162761	Fry
ENSMUSG00000106943	288.678	0.452906	0.168109	2.69412	0.00705744	0.0386521	Dancr
ENSMUSG00000041935	2275.44	0.45248	0.101968	4.43748	9.1e-06	0.000125014	Rimoc1
ENSMUSG00000024042	4183.26	0.452353	0.10464	4.32296	1.54e-05	0.000200947	Sik1
ENSMUSG00000039879	543.759	0.452158	0.126025	3.58785	0.000333418	0.00304302	Heca
ENSMUSG00000078498	640.517	0.450736	0.145341	3.10124	0.00192712	0.013455	Zfp988
ENSMUSG00000004633	104.704	0.450495	0.138473	3.25331	0.00114067	0.00871181	Chn2
ENSMUSG00000003410	236.543	0.450353	0.171863	2.62043	0.00878194	0.0458228	Elavl3
ENSMUSG00000120610	115.173	0.450238	0.140343	3.20812	0.00133604	0.00994685	NA
ENSMUSG00000019809	603.317	0.449548	0.0823208	5.46093	4.74e-08	1.02e-06	Pex3
ENSMUSG00000025813	262.019	0.447688	0.127223	3.51891	0.000433323	0.00382304	Homer2
ENSMUSG00000030424	80.586	0.447395	0.150377	2.97516	0.00292835	0.0190561	NA
ENSMUSG00000033060	1035.98	0.445989	0.0905704	4.92423	8.47e-07	1.46e-05	Lmo7
ENSMUSG00000060716	1328.61	0.445114	0.138029	3.2248	0.00126062	0.00949635	Plekhh1
ENSMUSG00000033966	107.833	0.444389	0.122306	3.63343	0.00027968	0.00261532	Cdkl4
ENSMUSG00000053856	156.733	0.444192	0.130254	3.41019	0.000649178	0.00539032	Dnajc5g
ENSMUSG00000021196	4493.67	0.443842	0.0482925	9.1907	3.9e-20	3.31e-18	Pfkp
ENSMUSG00000085396	1008.98	0.443159	0.153598	2.8852	0.00391171	0.0240966	Firre
ENSMUSG00000024302	424.902	0.442998	0.163904	2.70278	0.00687613	0.0378973	Dtna
ENSMUSG00000003469	150.926	0.442909	0.121612	3.642	0.000270526	0.00253939	Phyhip
ENSMUSG00000025545	711.906	0.442355	0.101028	4.37854	1.19e-05	0.000159669	Clybl
ENSMUSG00000017144	1855.85	0.442046	0.0794822	5.56157	2.67e-08	6.05e-07	Rnd3
ENSMUSG00000062908	3077.8	0.441801	0.0779176	5.6701	1.43e-08	3.4e-07	Acadm
ENSMUSG00000087368	108.722	0.441126	0.160959	2.74061	0.00613258	0.0346116	BC065397
ENSMUSG00000027438	163.68	0.439566	0.118525	3.70864	0.000208378	0.00203011	Napb
ENSMUSG00000028601	1733.26	0.43809	0.0574512	7.62543	2.43e-14	1.19e-12	Echdc2
ENSMUSG00000015697	6367	0.435068	0.0553588	7.85905	3.87e-15	2.07e-13	Setdb1
ENSMUSG00000081885	86.1128	0.434819	0.158604	2.74154	0.00611512	0.034552	NA
ENSMUSG00000048078	2175.38	0.434651	0.0928898	4.67921	2.88e-06	4.42e-05	Tenm4
ENSMUSG00000050671	224.37	0.432675	0.130856	3.30649	0.000944733	0.00738302	Ism2
ENSMUSG00000067702	1875.17	0.431373	0.151133	2.85425	0.00431381	0.026074	Tuba3a
ENSMUSG00000047712	172.268	0.431303	0.166869	2.58468	0.00974694	0.0498817	Ust
ENSMUSG00000038576	235.524	0.431074	0.1273	3.38628	0.000708478	0.0058032	Susd4
ENSMUSG00000029423	99.4901	0.43062	0.139164	3.09433	0.00197259	0.0137016	Piwil1
ENSMUSG00000055296	2842.23	0.43056	0.152305	2.82696	0.00469922	0.0278794	Tmem245
ENSMUSG00000052852	785.3	0.4302	0.0985932	4.36338	1.28e-05	0.000169873	Reep1
ENSMUSG00000075511	1548.12	0.429893	0.124766	3.44558	0.000569834	0.00482714	NA
ENSMUSG00000023087	2180.34	0.429629	0.0598105	7.18316	6.81e-13	2.91e-11	Noct
ENSMUSG00000021313	234.907	0.429487	0.145206	2.95777	0.00309871	0.0199342	Ryr2
ENSMUSG00000035900	390.38	0.429012	0.117373	3.65511	0.000257071	0.00242659	Gramd4
ENSMUSG00000024294	3902.79	0.428225	0.134338	3.18768	0.0014342	0.0105508	Mib1
ENSMUSG00000030605	1920.42	0.42798	0.126684	3.37833	0.000729265	0.00593924	Mfge8
ENSMUSG00000074158	815.629	0.427919	0.0992442	4.31178	1.62e-05	0.000210262	Zfp976
ENSMUSG00000029826	4121.88	0.427713	0.084618	5.05463	4.31e-07	7.86e-06	Zc3hav1
ENSMUSG00000003585	246.56	0.427451	0.105009	4.07061	4.69e-05	0.000541864	Sec14l2
ENSMUSG00000063535	235.848	0.427042	0.128221	3.33052	0.000866844	0.00686913	Zfp773
ENSMUSG00000036777	9269.32	0.427023	0.0502105	8.50465	1.82e-17	1.23e-15	Anln
ENSMUSG00000023861	127.78	0.426311	0.15436	2.76179	0.00574847	0.0328905	Mpc1
ENSMUSG00000071064	847.347	0.42628	0.103598	4.11474	3.88e-05	0.000458308	Zfp827
ENSMUSG00000046449	2968.71	0.425927	0.0943844	4.51268	6.4e-06	9.12e-05	Nexmif
ENSMUSG00000025241	710.948	0.425156	0.0713432	5.95931	2.53e-09	6.75e-08	Fyco1
ENSMUSG00000006930	1827.13	0.424158	0.0751327	5.64546	1.65e-08	3.88e-07	Hap1
ENSMUSG00000100141	452.724	0.424105	0.143816	2.94895	0.0031886	0.0204005	NA
ENSMUSG00000067768	158.927	0.423678	0.122524	3.45792	0.000544371	0.00463471	Xlr4b
ENSMUSG00000030729	596.849	0.421295	0.0963769	4.37133	1.23e-05	0.000164368	Pgm2l1
ENSMUSG00000032812	1040.07	0.420926	0.0911865	4.6161	3.91e-06	5.84e-05	Arap1
ENSMUSG00000020647	1290.11	0.420833	0.11808	3.56397	0.000365293	0.00329606	Ncoa1
ENSMUSG00000020841	1526.72	0.420804	0.0802413	5.24424	1.57e-07	3.1e-06	Cpd
ENSMUSG00000044393	2865.74	0.420122	0.0725775	5.7886	7.1e-09	1.77e-07	Dsg2
ENSMUSG00000063229	38232.6	0.41986	0.0720125	5.83038	5.53e-09	1.4e-07	Ldha
ENSMUSG00000084762	262.812	0.419583	0.117403	3.57386	0.000351754	0.00318685	Platr3
ENSMUSG00000032602	1314.28	0.419467	0.0710802	5.90132	3.61e-09	9.41e-08	Slc25a20
ENSMUSG00000005534	1647.6	0.419233	0.0851352	4.92432	8.47e-07	1.46e-05	Insr
ENSMUSG00000033705	490.78	0.419181	0.1021	4.1056	4.03e-05	0.00047557	Stard9
ENSMUSG00000093573	62.3312	0.418205	0.14907	2.80542	0.00502503	0.0294309	NA
ENSMUSG00000049624	279.963	0.41795	0.0911356	4.58602	4.52e-06	6.63e-05	Slc17a5
ENSMUSG00000030446	167.408	0.417365	0.107754	3.87332	0.000107362	0.00113613	Zfp273
ENSMUSG00000033389	614.084	0.417166	0.08761	4.76162	1.92e-06	3.07e-05	Arhgap44
ENSMUSG00000031488	2599.19	0.41561	0.0666144	6.23904	4.4e-10	1.33e-08	Rab11fip1
ENSMUSG00000031489	538.198	0.415352	0.0943844	4.40064	1.08e-05	0.000145738	Adrb3
ENSMUSG00000097000	173.503	0.415221	0.135797	3.05766	0.00223075	0.0151556	NA
ENSMUSG00000038116	5433.81	0.41344	0.0479026	8.63084	6.09e-18	4.36e-16	Phf20
ENSMUSG00000001482	3785.73	0.41267	0.0664788	6.20754	5.38e-10	1.61e-08	Def8
ENSMUSG00000084911	353.816	0.410305	0.157215	2.60983	0.0090587	0.0470325	NA
ENSMUSG00000021496	103.73	0.410222	0.118012	3.47609	0.000508785	0.00437309	Pcbd2
ENSMUSG00000063450	2441.37	0.409836	0.13074	3.13474	0.00172007	0.012205	Syne2
ENSMUSG00000035936	426.077	0.408963	0.084695	4.82865	1.37e-06	2.26e-05	Aldh5a1
ENSMUSG00000030643	287.102	0.408286	0.0872347	4.68032	2.86e-06	4.4e-05	Rab30
ENSMUSG00000031325	174.611	0.407795	0.105243	3.87479	0.000106716	0.00112974	4930519F16Rik
ENSMUSG00000092416	1930.51	0.405728	0.101627	3.99233	6.54e-05	0.000729218	Zfp141
ENSMUSG00000072774	1116.25	0.405718	0.0675823	6.00332	1.93e-09	5.27e-08	Zfp951
ENSMUSG00000033826	5255.45	0.405578	0.0724791	5.59579	2.2e-08	5.04e-07	Dnah8
ENSMUSG00000032177	583.695	0.405043	0.124099	3.26387	0.00109903	0.00842714	Pde4a
ENSMUSG00000040026	192.526	0.404636	0.141832	2.85292	0.00433196	0.0261389	Saa3
ENSMUSG00000021379	108.281	0.404317	0.149869	2.6978	0.00697994	0.0383521	Id4
ENSMUSG00000069045	2571.84	0.404061	0.0693399	5.82725	5.63e-09	1.43e-07	Ddx3y
ENSMUSG00000038260	611.117	0.40403	0.105575	3.82694	0.000129744	0.00133939	Trpm4
ENSMUSG00000022438	1277.35	0.403855	0.0782122	5.16358	2.42e-07	4.63e-06	Parvb
ENSMUSG00000027203	5525.73	0.403146	0.0936925	4.30286	1.69e-05	0.000218073	Dut
ENSMUSG00000038417	3121.47	0.402757	0.0604888	6.65838	2.77e-11	9.88e-10	Fig4
ENSMUSG00000037033	192.148	0.402215	0.145298	2.76821	0.00563652	0.0323596	Clca3b
ENSMUSG00000065999	3161.45	0.402033	0.0854241	4.70632	2.52e-06	3.93e-05	Zfp985
ENSMUSG00000049036	398.161	0.400833	0.147334	2.72057	0.00651693	0.0363628	Tmem121
ENSMUSG00000028583	928.04	0.400453	0.097688	4.0993	4.14e-05	0.000485936	Pdpn
ENSMUSG00000061186	3488.72	0.399966	0.0590486	6.77351	1.26e-11	4.65e-10	Sfmbt2
ENSMUSG00000062093	403.01	0.399447	0.154574	2.58418	0.00976099	0.0499347	Gm5088
ENSMUSG00000036879	1669.94	0.398413	0.0604626	6.58942	4.42e-11	1.54e-09	Phkb
ENSMUSG00000020227	446.675	0.398305	0.105213	3.78572	0.000153266	0.00155081	Irak3
ENSMUSG00000079575	638.795	0.397692	0.0762137	5.21811	1.81e-07	3.53e-06	Rbpj-ps3
ENSMUSG00000005397	10429.1	0.397426	0.0807834	4.91964	8.67e-07	1.49e-05	Nid1
ENSMUSG00000052928	391.936	0.397239	0.123442	3.21802	0.00129081	0.00968861	Ctif
ENSMUSG00000041245	1656.05	0.397166	0.119278	3.32974	0.000869257	0.00688338	Wnk3
ENSMUSG00000034055	571.804	0.396663	0.100028	3.96553	7.32e-05	0.000805907	Phka1
ENSMUSG00000113081	199.416	0.396396	0.114876	3.45065	0.000559231	0.00475067	NA
ENSMUSG00000050150	502.744	0.395912	0.0776324	5.09982	3.4e-07	6.34e-06	Slc9b1
ENSMUSG00000027309	650.136	0.39585	0.120461	3.28613	0.00101575	0.00786227	Dnaaf9
ENSMUSG00000020070	836.836	0.395667	0.0804175	4.92016	8.65e-07	1.49e-05	Rufy2
ENSMUSG00000019817	2759.74	0.395377	0.0919305	4.30083	1.7e-05	0.000219561	Plagl1
ENSMUSG00000078866	198.71	0.394885	0.141723	2.78632	0.00533106	0.0309082	Zfp970
ENSMUSG00000001120	590.733	0.394644	0.10792	3.65682	0.00025536	0.00241432	Pcbp3
ENSMUSG00000051067	104.241	0.394014	0.13457	2.92795	0.00341205	0.0215546	Lingo3
ENSMUSG00000043190	218.726	0.392853	0.101484	3.87107	0.000108357	0.00114442	Rfesd
ENSMUSG00000036459	1130.84	0.392681	0.103033	3.81122	0.000138282	0.0014167	Wtip
ENSMUSG00000058186	1813.86	0.391386	0.121997	3.20815	0.00133591	0.00994685	Zfp980
ENSMUSG00000097616	184.132	0.390608	0.133479	2.92637	0.00342943	0.0216441	1110019D14Rik
ENSMUSG00000039676	213.922	0.389573	0.113668	3.42729	0.000609649	0.00511468	Capsl
ENSMUSG00000042428	602.601	0.389453	0.0846854	4.59881	4.25e-06	6.29e-05	Mgat3
ENSMUSG00000072944	428.365	0.388764	0.124775	3.11572	0.00183498	0.0129085	Nup62cl
ENSMUSG00000072066	177.894	0.388726	0.126779	3.06618	0.00216813	0.0148122	6720489N17Rik
ENSMUSG00000037470	7175.52	0.388269	0.0635749	6.10726	1.01e-09	2.9e-08	Uggt1
ENSMUSG00000031163	92.1963	0.387628	0.142451	2.72114	0.00650564	0.0363337	Glod5
ENSMUSG00000027555	685.487	0.387177	0.075457	5.1311	2.88e-07	5.45e-06	Car13
ENSMUSG00000063894	650.703	0.387042	0.136214	2.84144	0.00449109	0.0268511	Zkscan8
ENSMUSG00000022244	429.215	0.385891	0.105303	3.66457	0.000247757	0.00235016	Amacr
ENSMUSG00000029475	5274.51	0.385876	0.0442628	8.71784	2.84e-18	2.1e-16	Kdm2b
ENSMUSG00000026278	466.999	0.383733	0.124774	3.07542	0.00210207	0.0144413	Bok
ENSMUSG00000003418	487.568	0.383419	0.147265	2.60361	0.00922478	0.0477433	St8sia6
ENSMUSG00000066894	591.738	0.383271	0.0786213	4.8749	1.09e-06	1.82e-05	Vsig10
ENSMUSG00000019813	663.992	0.382635	0.0964168	3.96855	7.23e-05	0.000796751	Cep57l1
ENSMUSG00000001507	4379.17	0.381362	0.0902054	4.2277	2.36e-05	0.000293868	Itga3
ENSMUSG00000030498	439.831	0.381326	0.109826	3.4721	0.000516403	0.00442168	Gas2
ENSMUSG00000047454	423.949	0.381244	0.0895339	4.2581	2.06e-05	0.000261037	Gphn
ENSMUSG00000078495	1588.68	0.381188	0.101679	3.74895	0.000177579	0.00176833	Zfp984
ENSMUSG00000070327	6129.33	0.380319	0.08953	4.24795	2.16e-05	0.000272126	Rnf213
ENSMUSG00000047045	1211.3	0.380217	0.100072	3.79943	0.00014503	0.00147632	Tmem164
ENSMUSG00000023935	287.746	0.379985	0.127044	2.99097	0.00278097	0.0182067	Spats1
ENSMUSG00000001827	842.164	0.379957	0.093492	4.06406	4.82e-05	0.000555398	Folr1
ENSMUSG00000017631	4412.02	0.378698	0.0818553	4.62643	3.72e-06	5.58e-05	Abr
ENSMUSG00000056486	867.025	0.378679	0.0751745	5.03734	4.72e-07	8.5e-06	Chn1
ENSMUSG00000026944	1160.6	0.378509	0.115741	3.2703	0.00107434	0.00826831	Abca2
ENSMUSG00000024209	780.775	0.377908	0.11215	3.36965	0.000752633	0.00609281	Acsbg3
ENSMUSG00000021072	2063.18	0.377672	0.0523249	7.21783	5.28e-13	2.28e-11	Tmx1
ENSMUSG00000020128	3276	0.377427	0.0737513	5.11756	3.1e-07	5.81e-06	Vps54
ENSMUSG00000033983	2592.39	0.377302	0.0740879	5.09262	3.53e-07	6.56e-06	Coil
ENSMUSG00000021136	1308.61	0.377299	0.0867039	4.35158	1.35e-05	0.000178316	Smoc1
ENSMUSG00000063430	224.772	0.376644	0.118015	3.1915	0.00141534	0.0104405	Wscd2
ENSMUSG00000064061	1732.65	0.376518	0.0940879	4.00177	6.29e-05	0.000703943	Dzip3
ENSMUSG00000038056	3145.13	0.37574	0.135753	2.76782	0.00564334	0.0323868	Kmt2c
ENSMUSG00000022292	504.6	0.37551	0.141608	2.65176	0.00800744	0.0427369	Rrm2b
ENSMUSG00000036368	111.016	0.375289	0.143395	2.61716	0.00886646	0.04618	Rmdn2
ENSMUSG00000044042	533.746	0.373651	0.110922	3.36858	0.000755564	0.00611104	Fmn1
ENSMUSG00000002006	3241.91	0.373541	0.0802275	4.65602	3.22e-06	4.89e-05	Pdzd4
ENSMUSG00000042814	577.762	0.373483	0.103538	3.60721	0.000309508	0.00284886	Mcts2
ENSMUSG00000074867	1388.12	0.372823	0.096216	3.87485	0.000106689	0.00112974	Zfp808
ENSMUSG00000060802	409.544	0.371955	0.0985974	3.77246	0.000161643	0.00162401	B2m
ENSMUSG00000025584	1255.48	0.371625	0.0776855	4.78371	1.72e-06	2.78e-05	Pde8a
ENSMUSG00000025352	161.397	0.371569	0.129074	2.87872	0.00399292	0.0245075	Gdf11
ENSMUSG00000021068	696.436	0.371415	0.140048	2.65206	0.00800026	0.0427071	Nin
ENSMUSG00000001270	9819.28	0.370345	0.0927239	3.99406	6.5e-05	0.000724826	Ckb
ENSMUSG00000063838	544.899	0.369763	0.0979458	3.77518	0.000159892	0.00160881	Cdc42ep5
ENSMUSG00000035914	1401.7	0.369276	0.0779152	4.73945	2.14e-06	3.39e-05	Cd276
ENSMUSG00000028518	1262.91	0.367594	0.133956	2.74414	0.00606702	0.0343731	Prkaa2
ENSMUSG00000038172	3436.27	0.367513	0.086775	4.23524	2.28e-05	0.000285361	Ttc39b
ENSMUSG00000035413	228.793	0.367106	0.125178	2.93266	0.0033607	0.021275	Tmem98
ENSMUSG00000002808	634.158	0.366871	0.0785645	4.66968	3.02e-06	4.62e-05	Epdr1
ENSMUSG00000050556	200.574	0.366814	0.109579	3.34748	0.00081549	0.00650033	Kcnb1
ENSMUSG00000025278	16584.2	0.366616	0.0806155	4.54771	5.42e-06	7.84e-05	Flnb
ENSMUSG00000027293	1966.13	0.365332	0.0699416	5.22338	1.76e-07	3.44e-06	Ehd4
ENSMUSG00000044252	1853.51	0.365045	0.0453555	8.04853	8.38e-16	4.86e-14	Osbpl1a
ENSMUSG00000044037	454.304	0.364996	0.106308	3.43338	0.000596116	0.00501467	Als2cl
ENSMUSG00000022270	379.097	0.363943	0.119967	3.03368	0.00241592	0.0161937	Retreg1
ENSMUSG00000087177	211.44	0.363709	0.124773	2.91496	0.00355735	0.0223522	E130307A14Rik
ENSMUSG00000038843	1015.57	0.363549	0.0732096	4.96586	6.84e-07	1.2e-05	Gcnt1
ENSMUSG00000028161	952.808	0.362799	0.0908679	3.9926	6.54e-05	0.000728869	Ppp3ca
ENSMUSG00000021714	327.046	0.362697	0.132359	2.74026	0.00613905	0.0346336	Cenpk
ENSMUSG00000027550	685.398	0.362362	0.0723205	5.0105	5.43e-07	9.73e-06	Lrrcc1
ENSMUSG00000032381	1571.17	0.362288	0.0761223	4.7593	1.94e-06	3.1e-05	Ciao2a
ENSMUSG00000038594	302.939	0.362272	0.12993	2.78821	0.00529998	0.0307645	Cep85l
ENSMUSG00000038975	2194.02	0.362017	0.117416	3.0832	0.00204787	0.0141333	Rabggtb
ENSMUSG00000032842	592.312	0.361973	0.100942	3.58595	0.000335856	0.0030632	Abcc10
ENSMUSG00000087332	250.911	0.361841	0.0963836	3.75417	0.000173915	0.00173632	NA
ENSMUSG00000031711	1916.62	0.361548	0.0828324	4.36482	1.27e-05	0.000169007	Zfp330
ENSMUSG00000042524	728.531	0.361406	0.0825645	4.37725	1.2e-05	0.000160439	Sun2
ENSMUSG00000026837	672.996	0.361023	0.102728	3.51434	0.000440843	0.00387106	Col5a1
ENSMUSG00000000365	2625.04	0.360855	0.102111	3.53396	0.00040939	0.00364163	Rnf17
ENSMUSG00000038677	751.064	0.360498	0.0906453	3.97701	6.98e-05	0.000771759	Scube3
ENSMUSG00000025265	4619.43	0.359882	0.0638724	5.63438	1.76e-08	4.12e-07	Fgd1
ENSMUSG00000036918	501.449	0.358873	0.11364	3.15799	0.00158861	0.0114619	Ttc7
ENSMUSG00000025666	1674.01	0.358425	0.0968405	3.70119	0.000214588	0.00207703	Tmem47
ENSMUSG00000048661	1785.68	0.358409	0.0527875	6.78967	1.12e-11	4.18e-10	Lemd3
ENSMUSG00000029070	250.471	0.358381	0.134861	2.6574	0.00787463	0.0421615	Mxra8
ENSMUSG00000021510	713.355	0.357631	0.125394	2.85206	0.00434365	0.0261802	Zfp729a
ENSMUSG00000031634	470.417	0.357574	0.123562	2.89388	0.00380518	0.023564	Ufsp2
ENSMUSG00000028587	3126.43	0.357483	0.0658695	5.42714	5.73e-08	1.22e-06	Orc1
ENSMUSG00000022623	562.765	0.357057	0.114443	3.11995	0.00180883	0.012767	Shank3
ENSMUSG00000094942	474.555	0.356816	0.12	2.97346	0.00294459	0.0191526	Gm3604
ENSMUSG00000027703	178.546	0.356402	0.0901682	3.95264	7.73e-05	0.000846621	Lrriq4
ENSMUSG00000033676	764.008	0.355906	0.105968	3.35861	0.000783358	0.00629266	Gabrb3
ENSMUSG00000062518	1216.56	0.355852	0.122508	2.90471	0.00367591	0.0229318	Zfp534
ENSMUSG00000073678	2622.47	0.355754	0.124304	2.86196	0.00421032	0.0255917	Pgap1
ENSMUSG00000021738	400.366	0.35552	0.111286	3.19465	0.0014	0.0103415	Atxn7
ENSMUSG00000116802	692.152	0.355111	0.105923	3.35254	0.000800737	0.00641683	Gm5165
ENSMUSG00000022885	614.227	0.354255	0.107174	3.30542	0.000948349	0.00740634	St6gal1
ENSMUSG00000060090	968.27	0.353908	0.102817	3.4421	0.000577207	0.00487889	Rp2
ENSMUSG00000025212	584.578	0.353032	0.0817607	4.31787	1.58e-05	0.00020504	Sfxn3
ENSMUSG00000031093	1982.81	0.353012	0.0756396	4.66702	3.06e-06	4.67e-05	Dock11
ENSMUSG00000034187	4865.99	0.351968	0.0604078	5.82653	5.66e-09	1.43e-07	Nsf
ENSMUSG00000062078	9767.48	0.351329	0.114017	3.08139	0.0020604	0.0141983	Qki
ENSMUSG00000055401	813.207	0.351054	0.125472	2.79788	0.00514393	0.0300426	Fbxo6
ENSMUSG00000000594	1013.53	0.350895	0.101997	3.44023	0.000581213	0.00490968	Gm2a
ENSMUSG00000026564	1311.7	0.350279	0.0701174	4.99561	5.86e-07	1.04e-05	Styxl2
ENSMUSG00000021098	441.803	0.350252	0.129383	2.7071	0.00678729	0.0375302	4930447C04Rik
ENSMUSG00000020182	602.621	0.349842	0.0995806	3.51315	0.000442823	0.00387898	Ddc
ENSMUSG00000096696	651.381	0.349702	0.0862751	4.05334	5.05e-05	0.000578527	Zfp960
ENSMUSG00000110444	1106.95	0.348259	0.0948919	3.67006	0.000242492	0.00230265	Gm10033
ENSMUSG00000032740	1617.78	0.347779	0.11911	2.91981	0.00350247	0.0220573	Ccdc88a
ENSMUSG00000052911	1752.01	0.34686	0.122413	2.83352	0.00460388	0.0273981	Lamb2
ENSMUSG00000002396	449.867	0.346647	0.124834	2.77685	0.00548883	0.0316328	Ocel1
ENSMUSG00000025986	4793.78	0.346583	0.0716127	4.83968	1.3e-06	2.15e-05	Slc39a10
ENSMUSG00000026193	31945.3	0.345191	0.0802925	4.29916	1.71e-05	0.000221003	Fn1
ENSMUSG00000028842	741.078	0.345107	0.129981	2.65506	0.00792932	0.0423954	Ago3
ENSMUSG00000032064	469.973	0.344416	0.0777432	4.43017	9.42e-06	0.000128946	Dixdc1
ENSMUSG00000095990	780.075	0.344301	0.088056	3.91002	9.23e-05	0.000993747	Zfp97
ENSMUSG00000096966	1104.33	0.344188	0.11677	2.94756	0.00320288	0.0204581	NA
ENSMUSG00000004233	159.651	0.343459	0.118543	2.89733	0.00376356	0.0233706	Wars2
ENSMUSG00000020477	1741.5	0.342726	0.111114	3.08445	0.00203928	0.0140887	Mrps24
ENSMUSG00000037463	324.329	0.341782	0.0969299	3.52608	0.00042176	0.00373444	Fbxo27
ENSMUSG00000023921	1622.94	0.341498	0.0685384	4.98258	6.27e-07	1.11e-05	Mmut
ENSMUSG00000030638	399.94	0.341127	0.109824	3.10612	0.00189557	0.0132656	Sh3gl3
ENSMUSG00000038587	20942.7	0.340192	0.0762326	4.46255	8.1e-06	0.000112568	Akap12
ENSMUSG00000039765	645.881	0.340013	0.0653527	5.20274	1.96e-07	3.81e-06	Cc2d2a
ENSMUSG00000037773	424.155	0.339832	0.102937	3.30135	0.000962209	0.0074994	Pced1a
ENSMUSG00000062604	2243.22	0.339622	0.0679194	5.00037	5.72e-07	1.02e-05	Srpk2
ENSMUSG00000039349	736.115	0.339512	0.0769156	4.41409	1.01e-05	0.000138076	C130074G19Rik
ENSMUSG00000040537	614.574	0.339438	0.0835749	4.06149	4.88e-05	0.000561316	Adam22
ENSMUSG00000035969	613.046	0.337882	0.11215	3.01276	0.00258885	0.0171485	Rusc2
ENSMUSG00000022545	970.971	0.337591	0.0741627	4.55204	5.31e-06	7.7e-05	Ercc4
ENSMUSG00000029833	6551.6	0.3374	0.0749363	4.50249	6.72e-06	9.53e-05	Trim24
ENSMUSG00000028556	2148.86	0.337116	0.108256	3.11407	0.00184526	0.0129706	Dock7
ENSMUSG00000026827	6257.15	0.337079	0.0649881	5.18678	2.14e-07	4.13e-06	Gpd2
ENSMUSG00000024276	974.904	0.336873	0.110205	3.05678	0.00223727	0.0151961	Zfp397
ENSMUSG00000069184	305.976	0.336847	0.111661	3.0167	0.00255542	0.0169603	Zfp72
ENSMUSG00000049288	170.843	0.336748	0.11075	3.04062	0.00236091	0.0158683	Lix1l
ENSMUSG00000026478	21351.1	0.336414	0.0663569	5.06976	3.98e-07	7.32e-06	Lamc1
ENSMUSG00000000275	5903.74	0.336275	0.0798052	4.2137	2.51e-05	0.000310644	Trim25
ENSMUSG00000073568	1415.24	0.335951	0.0864523	3.88597	0.000101923	0.00108495	Arl14epl
ENSMUSG00000052151	296.644	0.335864	0.119221	2.81716	0.004845	0.0285935	Plpp2
ENSMUSG00000020925	2722.57	0.335724	0.0589507	5.695	1.23e-08	2.97e-07	Ccdc43
ENSMUSG00000018796	1813.29	0.335532	0.0666051	5.03762	4.71e-07	8.49e-06	Acsl1
ENSMUSG00000069833	9341.7	0.334063	0.117435	2.84467	0.00444576	0.0266581	Ahnak
ENSMUSG00000040213	449.573	0.333627	0.0913938	3.65043	0.000261799	0.00246519	Kyat3
ENSMUSG00000040483	498.407	0.332511	0.0980405	3.39156	0.000694947	0.00570448	Xaf1
ENSMUSG00000037661	404.052	0.332303	0.105454	3.15118	0.00162615	0.0116828	Gpr160
ENSMUSG00000024533	1677.08	0.331855	0.0948473	3.49883	0.000467299	0.0040604	Spire1
ENSMUSG00000019810	422.87	0.331765	0.082369	4.02779	5.63e-05	0.000638083	Fuca2
ENSMUSG00000030376	279.453	0.331643	0.127408	2.60301	0.00924097	0.0478087	Slc8a2
ENSMUSG00000078902	442.682	0.331586	0.0987274	3.3586	0.000783378	0.00629266	NA
ENSMUSG00000026740	425.088	0.330104	0.0970803	3.40032	0.000673079	0.00554815	Dnajc1
ENSMUSG00000019988	1238.88	0.329874	0.0739679	4.45969	8.21e-06	0.000113729	Nedd1
ENSMUSG00000025571	3881.61	0.328661	0.100472	3.27117	0.00107102	0.00824751	Tnrc6c
ENSMUSG00000027394	944.53	0.327105	0.0624266	5.23983	1.61e-07	3.17e-06	Ttl
ENSMUSG00000014932	3296.75	0.326922	0.0897697	3.64178	0.000270756	0.00254067	Yes1
ENSMUSG00000004815	326.745	0.326858	0.0931812	3.50777	0.000451883	0.00394391	Dgkq
ENSMUSG00000056608	10199.9	0.326398	0.107162	3.04582	0.00232045	0.0156392	Chd9
ENSMUSG00000037652	582.516	0.325907	0.119188	2.73439	0.0062496	0.0351692	Phc3
ENSMUSG00000031950	3159.21	0.325771	0.0793918	4.10333	4.07e-05	0.000478614	Gabarapl2
ENSMUSG00000032601	3780.56	0.324471	0.0723064	4.48745	7.21e-06	0.000101598	Prkar2a
ENSMUSG00000052180	233.977	0.324216	0.116132	2.79179	0.00524166	0.0305012	Serpinb6c
ENSMUSG00000061533	630.318	0.323627	0.0905492	3.57405	0.000351505	0.00318655	Cep128
ENSMUSG00000028412	4036.73	0.323508	0.102974	3.14164	0.00168004	0.0119919	Slc44a1
ENSMUSG00000042460	1145.51	0.323479	0.106736	3.03066	0.00244019	0.016332	C1galt1
ENSMUSG00000001542	1974.1	0.323036	0.0901656	3.5827	0.000340056	0.00309941	Ell2
ENSMUSG00000037111	1828.99	0.320808	0.106905	3.00088	0.00269204	0.0177061	Setd7
ENSMUSG00000039191	7570.51	0.320681	0.0766429	4.18409	2.86e-05	0.000348764	Rbpj
ENSMUSG00000020817	2066.35	0.320236	0.0573992	5.5791	2.42e-08	5.51e-07	Rabep1
ENSMUSG00000034007	493.182	0.319742	0.0994509	3.21508	0.00130409	0.00976118	Scaper
ENSMUSG00000037386	1049.19	0.31967	0.103938	3.07559	0.0021009	0.0144368	Rims2
ENSMUSG00000043467	566.789	0.31958	0.122862	2.60112	0.009292	0.0480022	Zbtb37
ENSMUSG00000022754	301.955	0.319541	0.11796	2.7089	0.00675066	0.0373583	Tmem45a
ENSMUSG00000070605	2795.97	0.319409	0.0940189	3.39728	0.000680582	0.0056036	Zfp992
ENSMUSG00000114025	443.709	0.319293	0.0992367	3.21749	0.00129319	0.00969569	NA
ENSMUSG00000027130	751.931	0.318059	0.09672	3.28845	0.00100741	0.00780666	Slc12a6
ENSMUSG00000054263	4334.41	0.316884	0.100479	3.15372	0.00161203	0.0115968	Lifr
ENSMUSG00000064351	156872	0.31572	0.12146	2.59938	0.00933912	0.0481873	COX1
ENSMUSG00000062110	487.506	0.315337	0.0855969	3.68398	0.000229619	0.00219975	Scfd2
ENSMUSG00000033916	1485.2	0.314088	0.115676	2.71524	0.00662271	0.0368526	Chmp2a
ENSMUSG00000040703	371.357	0.313977	0.0825688	3.80261	0.000143178	0.00145967	Cyp2s1
ENSMUSG00000039959	5018.85	0.313532	0.0870899	3.60009	0.000318105	0.00291607	Hip1
ENSMUSG00000017774	4510.27	0.312996	0.0700881	4.46576	7.98e-06	0.000111067	Myo1c
ENSMUSG00000024070	2628.56	0.312069	0.0623682	5.00366	5.63e-07	1e-05	Prkd3
ENSMUSG00000024151	11295.1	0.311951	0.0453529	6.8783	6.06e-12	2.33e-10	Msh2
ENSMUSG00000057836	1507.75	0.311871	0.0981534	3.17738	0.00148612	0.0108735	Xlr3a
ENSMUSG00000027784	695.726	0.311426	0.0913367	3.40965	0.00065047	0.00539515	Ppm1l
ENSMUSG00000021457	1842.87	0.311359	0.0813345	3.82813	0.000129119	0.00133447	Syk
ENSMUSG00000008206	1365.38	0.311283	0.0642479	4.84503	1.27e-06	2.09e-05	Cers4
ENSMUSG00000029227	3765.35	0.310785	0.0593254	5.23865	1.62e-07	3.19e-06	Fip1l1
ENSMUSG00000021587	228.664	0.310464	0.106729	2.9089	0.00362707	0.0227005	Pcsk1
ENSMUSG00000027947	425.351	0.310343	0.0878984	3.5307	0.000414467	0.00367951	Il6ra
ENSMUSG00000035505	620.773	0.309854	0.0714423	4.33712	1.44e-05	0.00018944	Cox18
ENSMUSG00000001211	1724.04	0.308785	0.0871222	3.54428	0.000393688	0.00352168	Agpat3
ENSMUSG00000028347	2444.02	0.30851	0.0549172	5.61774	1.93e-08	4.49e-07	Tmeff1
ENSMUSG00000036053	2246.21	0.308393	0.0885163	3.48403	0.000493931	0.00426169	Fmnl2
ENSMUSG00000028354	754.254	0.307887	0.0947711	3.24875	0.00115915	0.00883293	Fmn2
ENSMUSG00000027624	943.082	0.307467	0.115738	2.65658	0.00789369	0.0422467	Epb41l1
ENSMUSG00000028414	740.214	0.30713	0.111276	2.76006	0.00577905	0.0330445	Fktn
ENSMUSG00000029556	251.101	0.307062	0.105191	2.9191	0.00351047	0.0220936	Hnf1a
ENSMUSG00000020766	2113.3	0.306892	0.0965288	3.17928	0.00147643	0.0108231	Galk1
ENSMUSG00000030967	3246.6	0.305242	0.0872494	3.4985	0.000467881	0.00406289	Zranb1
ENSMUSG00000017288	929.199	0.304936	0.0572807	5.32354	1.02e-07	2.09e-06	Vps53
ENSMUSG00000036099	412.976	0.304593	0.094887	3.21006	0.00132709	0.00990315	Vezt
ENSMUSG00000021615	206.315	0.304167	0.110997	2.74031	0.0061381	0.0346336	Xrcc4
ENSMUSG00000034111	1652.48	0.304072	0.107077	2.83975	0.00451494	0.02694	Tmed8
ENSMUSG00000027365	4459.87	0.30376	0.0860459	3.53021	0.000415237	0.00368393	Trpm7
ENSMUSG00000032320	1141.6	0.302457	0.07185	4.20956	2.56e-05	0.000315092	Rcn2
ENSMUSG00000022475	545.134	0.302012	0.0808601	3.73499	0.000187721	0.00185428	Hdac7
ENSMUSG00000031951	1849.11	0.301781	0.0680428	4.43516	9.2e-06	0.000126127	Tmem231
ENSMUSG00000020827	1743.7	0.30152	0.0684032	4.40798	1.04e-05	0.000141668	Mink1
ENSMUSG00000040183	882.253	0.301505	0.0819898	3.67734	0.000235674	0.00224819	Ankrd6
ENSMUSG00000021786	269.38	0.301178	0.102323	2.94341	0.00324617	0.020676	Oxsm
ENSMUSG00000029522	1415.67	0.301085	0.111586	2.69823	0.00697096	0.0383105	Pla2g1b
ENSMUSG00000027452	1064.59	0.300912	0.0906041	3.32118	0.000896383	0.00705353	Acss1
ENSMUSG00000024843	2182.22	0.300887	0.0949172	3.16999	0.00152443	0.0110847	Chka
ENSMUSG00000019823	859.84	0.300576	0.0810798	3.70717	0.000209592	0.00203972	Mical1
ENSMUSG00000031139	2515.81	0.300333	0.0745214	4.03016	5.57e-05	0.000632325	Mcf2
ENSMUSG00000021140	1461.51	0.299898	0.0982501	3.05239	0.00227026	0.0153719	Pcnx
ENSMUSG00000022995	9453.31	0.297497	0.0893877	3.32817	0.00087418	0.00691036	Enah
ENSMUSG00000028189	235.062	0.297424	0.0939246	3.16662	0.00154219	0.0111928	Ctbs
ENSMUSG00000041977	1657.07	0.296504	0.0964891	3.07293	0.00211971	0.0145439	Arhgef11
ENSMUSG00000034312	1717.03	0.296072	0.105146	2.81581	0.00486548	0.0287018	Iqsec1
ENSMUSG00000028792	6337.93	0.295626	0.0534656	5.52927	3.22e-08	7.11e-07	Ak2
ENSMUSG00000026664	1665.28	0.295606	0.0799811	3.69595	0.000219066	0.00211214	Phyh
ENSMUSG00000027710	1527.98	0.295477	0.0591994	4.99121	6e-07	1.06e-05	Acad9
ENSMUSG00000043872	1708.85	0.295238	0.0655122	4.50662	6.59e-06	9.36e-05	Zmym1
ENSMUSG00000032959	7384	0.295235	0.065872	4.48194	7.4e-06	0.000103822	Pebp1
ENSMUSG00000062937	4082.14	0.295139	0.0468588	6.29847	3.01e-10	9.3e-09	Mtap
ENSMUSG00000036438	9858.46	0.294112	0.0576085	5.10536	3.3e-07	6.16e-06	Calm2
ENSMUSG00000099370	3973.73	0.292869	0.0606928	4.82544	1.4e-06	2.29e-05	Platr10
ENSMUSG00000022110	1580.88	0.29263	0.0874841	3.34495	0.000822978	0.00655421	Sucla2
ENSMUSG00000039470	665.889	0.292478	0.0911391	3.20914	0.00133133	0.00992377	Zdhhc2
ENSMUSG00000031432	4671.13	0.291949	0.0782101	3.73288	0.000189301	0.00186511	Prps1
ENSMUSG00000050212	423.994	0.291527	0.105173	2.77189	0.00557317	0.0320505	Eva1b
ENSMUSG00000029651	317.492	0.290188	0.0950703	3.05235	0.00227055	0.0153719	Mtus2
ENSMUSG00000046572	4818.89	0.289863	0.0839596	3.4524	0.000555614	0.00472149	Zfp518b
ENSMUSG00000039987	1471.16	0.289772	0.0840568	3.44734	0.000566138	0.00480035	Phtf2
ENSMUSG00000022335	530.372	0.289531	0.0749635	3.86229	0.000112331	0.00118224	Zfat
ENSMUSG00000026339	1070.76	0.289468	0.0788532	3.67098	0.000241624	0.00229603	Ccdc93
ENSMUSG00000041775	243.294	0.289403	0.111219	2.6021	0.00926548	0.0478989	Mapk1ip1
ENSMUSG00000033960	698.202	0.289391	0.0977588	2.96025	0.00307385	0.0198168	Jcad
ENSMUSG00000058672	761.57	0.289243	0.0960868	3.01023	0.00261051	0.0172623	Tubb2a
ENSMUSG00000001962	1058.68	0.288224	0.101032	2.85281	0.00433339	0.0261397	Fam50a
ENSMUSG00000022329	1151.41	0.286885	0.0793266	3.61651	0.000298607	0.00276929	Stk3
ENSMUSG00000025025	844.352	0.28645	0.0849671	3.3713	0.000748143	0.00606737	Mxi1
ENSMUSG00000022750	3536.33	0.285804	0.0598808	4.77288	1.82e-06	2.92e-05	Klhl22
ENSMUSG00000033596	8383.81	0.284741	0.0878657	3.24064	0.00119261	0.00905215	Rfwd3
ENSMUSG00000031934	416.094	0.284663	0.0906297	3.14094	0.00168405	0.0120062	Panx1
ENSMUSG00000036036	3490.56	0.28392	0.099641	2.84942	0.00437986	0.0263377	Zfp57
ENSMUSG00000040054	21496.7	0.283804	0.107161	2.64838	0.00808774	0.0430549	Baz2a
ENSMUSG00000024038	1508.96	0.28377	0.105735	2.68378	0.00727954	0.0395795	Ndufv3
ENSMUSG00000043929	513.775	0.282586	0.0754893	3.74339	0.000181552	0.00180125	Klhl15
ENSMUSG00000049164	3862.55	0.281969	0.0888871	3.17222	0.00151281	0.0110268	Zfp518a
ENSMUSG00000037315	3552.33	0.281135	0.0704334	3.9915	6.57e-05	0.000731499	Jade3
ENSMUSG00000063406	1409.65	0.280894	0.0867167	3.23921	0.0011986	0.00909254	Tmed5
ENSMUSG00000074671	178.626	0.280627	0.107682	2.60606	0.009159	0.0474473	Tspyl3
ENSMUSG00000043411	7300.45	0.280183	0.0456926	6.13191	8.68e-10	2.52e-08	Usp48
ENSMUSG00000041426	623.964	0.280132	0.0830654	3.37242	0.000745097	0.00604993	Hibch
ENSMUSG00000039753	2915.02	0.280072	0.0551779	5.0758	3.86e-07	7.1e-06	Fbxl5
ENSMUSG00000098234	724.959	0.280021	0.102909	2.72104	0.00650768	0.0363337	Snhg6
ENSMUSG00000034729	1504.59	0.279277	0.0717096	3.89455	9.84e-05	0.00105055	Mrps10
ENSMUSG00000001985	3362.02	0.279196	0.0982829	2.84074	0.00450088	0.0268822	Grik3
ENSMUSG00000027610	1252.82	0.279158	0.0759888	3.67368	0.000239083	0.00227588	Gss
ENSMUSG00000041268	999.644	0.278925	0.0730417	3.81871	0.000134152	0.0013791	Dmxl2
ENSMUSG00000039943	1082.67	0.278754	0.0922735	3.02095	0.00251979	0.0167609	Plcb4
ENSMUSG00000026987	1524.07	0.278751	0.0574732	4.85011	1.23e-06	2.05e-05	Baz2b
ENSMUSG00000024039	1596.34	0.278644	0.0832233	3.34815	0.000813535	0.00648752	Cbs
ENSMUSG00000026737	673.282	0.277559	0.0768021	3.61395	0.000301563	0.00278989	Pip4k2a
ENSMUSG00000038773	8354.85	0.277247	0.0790437	3.50752	0.000452302	0.00394537	Kdm3b
ENSMUSG00000037062	1595.35	0.277223	0.0557806	4.96989	6.7e-07	1.18e-05	Sh3glb1
ENSMUSG00000074519	250.175	0.27704	0.0995028	2.78425	0.00536522	0.031053	Zfp971
ENSMUSG00000022021	2370.43	0.276773	0.0489669	5.65225	1.58e-08	3.74e-07	Diaph3
ENSMUSG00000038764	2526.25	0.275478	0.086806	3.17348	0.00150622	0.0109908	Ptpn3
ENSMUSG00000024726	1668.24	0.274448	0.0605312	4.534	5.79e-06	8.31e-05	Carnmt1
ENSMUSG00000032076	1772.51	0.27381	0.0784132	3.49188	0.000479629	0.00415556	Cadm1
ENSMUSG00000024238	567.213	0.272943	0.0735268	3.71216	0.000205499	0.00200567	Zeb1
ENSMUSG00002076083	221.822	0.272532	0.10194	2.67345	0.00750759	0.0405338	Klhl17
ENSMUSG00000040455	1934.63	0.272462	0.0717304	3.79842	0.000145623	0.00148125	Usp45
ENSMUSG00000015354	654.223	0.272361	0.0882162	3.08742	0.00201899	0.0139736	Pcolce2
ENSMUSG00000006307	8188.57	0.272357	0.0637514	4.27217	1.94e-05	0.000246484	Kmt2b
ENSMUSG00000078503	5417.18	0.271552	0.0890124	3.05072	0.00228295	0.0154442	Zfp990
ENSMUSG00000041926	1159.46	0.271318	0.0852514	3.18257	0.00145975	0.0107154	Rnpep
ENSMUSG00000046949	841.166	0.270712	0.0795658	3.40237	0.000668031	0.00552046	Nqo2
ENSMUSG00000059883	184.696	0.270587	0.0821334	3.29449	0.000986017	0.00766284	Irak4
ENSMUSG00000033257	4261.19	0.270551	0.0741505	3.64867	0.000263605	0.00247873	Ttll4
ENSMUSG00000028093	2385.83	0.269518	0.0620074	4.34654	1.38e-05	0.000182019	Acp6
ENSMUSG00000043259	393.95	0.269351	0.0951299	2.8314	0.00463446	0.0275497	Fam13c
ENSMUSG00000030788	1100.65	0.269271	0.0767172	3.50991	0.000448257	0.00391734	Rnf141
ENSMUSG00000033487	3331.06	0.269058	0.0918601	2.929	0.0034005	0.0215068	Fndc3a
ENSMUSG00000034573	1568.06	0.269051	0.091069	2.95436	0.00313316	0.0201175	Ptpn13
ENSMUSG00000037646	3086.61	0.26896	0.0849811	3.16494	0.00155118	0.0112413	Vps13b
ENSMUSG00000038379	2433.6	0.267954	0.0475652	5.63341	1.77e-08	4.14e-07	Ttk
ENSMUSG00000021846	592.143	0.267805	0.0850794	3.14771	0.00164554	0.0117908	Peli2
ENSMUSG00000034908	1725.82	0.266821	0.0753462	3.54126	0.000398217	0.00355865	Sidt2
ENSMUSG00000006010	574.287	0.266709	0.0778664	3.42522	0.000614309	0.00514739	Odr4
ENSMUSG00000039145	1707.3	0.266611	0.0895005	2.97887	0.00289311	0.0188541	Camk1d
ENSMUSG00000021794	14457.5	0.265088	0.0465471	5.69505	1.23e-08	2.97e-07	Glud1
ENSMUSG00000041058	2184.42	0.264663	0.0989303	2.67524	0.00746751	0.0403725	Wwp1
ENSMUSG00000028527	6526.87	0.264529	0.0823144	3.21365	0.00131061	0.00979913	Ak4
ENSMUSG00000028034	12880.7	0.26399	0.0718671	3.6733	0.000239438	0.00227765	Fubp1
ENSMUSG00000057894	459.755	0.263477	0.0975807	2.70009	0.00693207	0.0381433	Zfp329
ENSMUSG00000003500	3001.26	0.263293	0.0576549	4.5667	4.95e-06	7.22e-05	Impdh1
ENSMUSG00000074365	2100.75	0.262025	0.0649769	4.03258	5.52e-05	0.00062704	Crxos
ENSMUSG00000030695	46163.9	0.26192	0.0735693	3.56018	0.000370594	0.00333609	Aldoa
ENSMUSG00000034724	1458.55	0.261465	0.0897277	2.91399	0.00356846	0.022396	Cnot6l
ENSMUSG00000028247	599.761	0.261204	0.0928044	2.81456	0.0048844	0.0287883	Coq3
ENSMUSG00000003316	10401.4	0.259857	0.0790364	3.28781	0.0010097	0.00782211	Glg1
ENSMUSG00000070003	2772.92	0.259302	0.0895854	2.89447	0.003798	0.0235303	Ssbp4
ENSMUSG00000031232	1704.28	0.258711	0.0635065	4.07377	4.63e-05	0.000535241	Magt1
ENSMUSG00000036617	5446.22	0.258662	0.094266	2.74396	0.00607036	0.0343826	Etl4
ENSMUSG00000004383	1212.07	0.258427	0.0701088	3.68609	0.00022773	0.00218592	Large1
ENSMUSG00000024177	1524.9	0.258377	0.0783156	3.29917	0.000969713	0.00754699	Nme4
ENSMUSG00000064210	1798.03	0.258133	0.0624609	4.13271	3.59e-05	0.000427652	Ano6
ENSMUSG00000037885	3339.65	0.257649	0.0890808	2.89231	0.00382421	0.0236548	Stk35
ENSMUSG00000031010	24392.8	0.257085	0.0734579	3.49977	0.000465664	0.00405015	Usp9x
ENSMUSG00000027552	962.792	0.256913	0.0681442	3.77013	0.000163163	0.00163745	E2f5
ENSMUSG00000033526	837.202	0.256812	0.0601834	4.26716	1.98e-05	0.000251464	Ppip5k1
ENSMUSG00000032314	1572.98	0.25669	0.0845466	3.03607	0.00239682	0.0160776	Etfa
ENSMUSG00000038697	5122.54	0.256356	0.0640871	4.00013	6.33e-05	0.00070766	Taf5l
ENSMUSG00000032263	1245.5	0.256243	0.0738906	3.46787	0.000524593	0.00448754	Bckdhb
ENSMUSG00000031024	2299.44	0.255987	0.0704282	3.63473	0.000278271	0.00260514	Dennd2b
ENSMUSG00000035455	3984.05	0.255739	0.06898	3.70743	0.000209372	0.00203832	Fignl1
ENSMUSG00000020900	6551.25	0.255018	0.0780605	3.26693	0.0010872	0.00835088	Myh10
ENSMUSG00000041440	1489.68	0.255012	0.080569	3.16514	0.00155007	0.0112379	Gk5
ENSMUSG00000066440	2578.04	0.253813	0.0772256	3.28665	0.00101388	0.00785005	Zfyve26
ENSMUSG00000029313	8382.65	0.253807	0.0962993	2.63561	0.00839868	0.0443171	Aff1
ENSMUSG00000052609	2290.12	0.253756	0.0775466	3.27231	0.00106673	0.00822146	Plekhg3
ENSMUSG00000031732	816.973	0.253584	0.0797865	3.17829	0.00148148	0.0108543	Phlpp2
ENSMUSG00000032295	1256.72	0.253523	0.0697892	3.6327	0.000280476	0.00262094	Man2c1
ENSMUSG00000038375	1322.77	0.253498	0.0812677	3.1193	0.00181283	0.0127892	Trp53inp2
ENSMUSG00000032402	1712.56	0.252952	0.0878674	2.8788	0.00399195	0.024507	Smad3
ENSMUSG00000023048	895.936	0.25244	0.0939563	2.68678	0.0072145	0.0392891	Prr13
ENSMUSG00000024525	3273.71	0.252067	0.0574184	4.39001	1.13e-05	0.000152363	Impa2
ENSMUSG00000031381	1947.41	0.251902	0.0950197	2.65105	0.00802421	0.0428019	Piga
ENSMUSG00000038954	406.531	0.251667	0.0883179	2.84956	0.00437804	0.0263326	Supt3
ENSMUSG00000033863	5495.63	0.251433	0.0947897	2.65254	0.0079889	0.0426633	Klf9
ENSMUSG00000045636	1394.73	0.25008	0.0801567	3.11989	0.0018092	0.012767	Mtus1
ENSMUSG00000057637	3441.12	0.250065	0.053877	4.6414	3.46e-06	5.21e-05	Prdm2
ENSMUSG00000017778	8027.31	0.2499	0.0788132	3.17079	0.00152027	0.0110605	Cox7c
ENSMUSG00000020458	12553.6	0.249853	0.039165	6.3795	1.78e-10	5.69e-09	Rtn4
ENSMUSG00000002076	2128.91	0.249772	0.0830434	3.00773	0.0026321	0.0173838	Hsf2bp
ENSMUSG00000032217	3966.17	0.248742	0.0793796	3.13358	0.00172687	0.01225	Rnf111
ENSMUSG00000025076	545.956	0.247919	0.0850568	2.91475	0.00355976	0.022357	Casp7
ENSMUSG00000033906	821.229	0.247877	0.0869496	2.85081	0.00436084	0.0262467	Zdhhc15
ENSMUSG00000031592	8761.74	0.247765	0.0750231	3.30251	0.000958224	0.00747697	Pcm1
ENSMUSG00000071302	686.732	0.247541	0.0840858	2.94391	0.0032409	0.0206499	2610044O15Rik8
ENSMUSG00000102252	3847.57	0.247293	0.0854864	2.89277	0.00381861	0.0236262	Snrpn
ENSMUSG00000028653	790.675	0.246888	0.08219	3.00387	0.00266573	0.0175673	Trit1
ENSMUSG00000024163	1433.81	0.245401	0.0920823	2.66502	0.00769831	0.0414085	Mapk8ip3
ENSMUSG00000050471	920.598	0.245202	0.0600568	4.08284	4.45e-05	0.000518098	Fam118b
ENSMUSG00000026785	496.175	0.244555	0.0874279	2.79722	0.00515446	0.0300911	Pkn3
ENSMUSG00000006740	10176.1	0.244239	0.0888582	2.74864	0.00598437	0.0340168	Kif5b
ENSMUSG00000025232	1894.49	0.244093	0.0902867	2.70353	0.00686077	0.0378435	Hexa
ENSMUSG00000039960	716.123	0.243993	0.0858893	2.84079	0.00450024	0.0268822	Rhou
ENSMUSG00000031393	915.77	0.243603	0.0812522	2.99811	0.00271656	0.0178413	Mecp2
ENSMUSG00000040850	19675.1	0.24295	0.0811995	2.99201	0.00277143	0.0181487	Psme4
ENSMUSG00000034557	1599.3	0.242915	0.0876022	2.77293	0.00555538	0.0319617	Zfyve9
ENSMUSG00000024943	2670.88	0.242605	0.0751554	3.22805	0.00124638	0.00940216	Smc5
ENSMUSG00000058056	4444.87	0.241705	0.0640454	3.77396	0.000160677	0.00161491	Palld
ENSMUSG00000034617	2102.39	0.240956	0.0599775	4.01743	5.88e-05	0.000664258	Mtrr
ENSMUSG00000028465	9901.81	0.240029	0.0773573	3.10286	0.00191657	0.0133952	Tln1
ENSMUSG00000032410	3554.99	0.240028	0.0685712	3.50042	0.000464531	0.0040429	Xrn1
ENSMUSG00000020273	1312.03	0.239621	0.0810002	2.95827	0.00309369	0.0199114	Papolg
ENSMUSG00000013997	640.406	0.239576	0.0763823	3.13654	0.00170956	0.0121464	Nit1
ENSMUSG00000020064	4629.42	0.239213	0.0453451	5.27538	1.32e-07	2.66e-06	Herc4
ENSMUSG00000079470	3498.65	0.238951	0.0774337	3.08588	0.00202948	0.0140282	Utp14b
ENSMUSG00000003573	625.021	0.238756	0.0922096	2.58927	0.00961796	0.0493338	Homer3
ENSMUSG00000066324	4980.6	0.238583	0.0920249	2.59259	0.00952552	0.0489767	Bpnt2
ENSMUSG00000024248	2245.66	0.238492	0.0612788	3.89192	9.95e-05	0.00106034	Cox7a2l
ENSMUSG00000036898	973.789	0.237749	0.0753326	3.156	0.00159952	0.0115314	Zfp157
ENSMUSG00000041220	7197.3	0.237591	0.0764677	3.10708	0.00188947	0.0132331	Elovl6
ENSMUSG00000023932	6644.54	0.237331	0.0703939	3.37147	0.000747686	0.00606554	Cdc5l
ENSMUSG00000030203	2057.98	0.236154	0.0731669	3.22761	0.0012483	0.009414	Dusp16
ENSMUSG00000021555	3105.88	0.234632	0.0548938	4.27429	1.92e-05	0.000244493	Naa35
ENSMUSG00000054753	5438.22	0.233569	0.0808452	2.88909	0.00386357	0.0238381	AU018091
ENSMUSG00000028434	1191.92	0.232879	0.0600667	3.87701	0.000105749	0.00112127	Epb41l4b
ENSMUSG00000057093	687.716	0.232736	0.0751389	3.09741	0.00195217	0.0135772	Zfp607b
ENSMUSG00000025272	1163.96	0.2322	0.0825185	2.81391	0.00489431	0.0288165	Tro
ENSMUSG00000021614	2031.36	0.232189	0.0826963	2.80773	0.00498921	0.0292592	Vcan
ENSMUSG00000032412	3664.31	0.230469	0.0456392	5.04981	4.42e-07	8.03e-06	Atp1b3
ENSMUSG00000005973	2885.65	0.230063	0.0424816	5.41559	6.11e-08	1.3e-06	Rcn1
ENSMUSG00000061313	1943.16	0.229609	0.067466	3.40334	0.000665686	0.00550444	Ddhd2
ENSMUSG00000026554	3618.89	0.228518	0.0521907	4.37852	1.19e-05	0.000159669	Dcaf8
ENSMUSG00000057440	1510.62	0.228097	0.0734147	3.10697	0.00189016	0.0132346	Mpp7
ENSMUSG00000040451	1019.6	0.227994	0.0682937	3.33843	0.000842524	0.0067	Sgms1
ENSMUSG00000038225	555.47	0.227976	0.0829561	2.74815	0.00599324	0.0340458	Primpol
ENSMUSG00000020277	6560.8	0.227624	0.0646612	3.52026	0.000431127	0.00380739	Pfkl
ENSMUSG00000038518	11570.6	0.226953	0.0537043	4.22597	2.38e-05	0.000295813	Jarid2
ENSMUSG00000036202	24064.2	0.226893	0.0491848	4.61307	3.97e-06	5.91e-05	Rif1
ENSMUSG00000031671	860.828	0.226879	0.0853224	2.65908	0.00783544	0.0419766	Setd6
ENSMUSG00000074656	18922.5	0.226282	0.0699871	3.23319	0.00122414	0.00926026	Eif2s2
ENSMUSG00000053062	3550.48	0.225812	0.0506418	4.45901	8.23e-06	0.000114035	Jam2
ENSMUSG00000032307	1847.32	0.225365	0.0534131	4.21928	2.45e-05	0.000304028	Ube2q2
ENSMUSG00000026309	1077.61	0.225089	0.0537008	4.19155	2.77e-05	0.000339325	Ilkap
ENSMUSG00000060147	1430.22	0.224736	0.0803285	2.79772	0.0051465	0.0300511	Serpinb6a
ENSMUSG00000025077	733.219	0.224662	0.0751276	2.99041	0.00278607	0.0182269	Dclre1a
ENSMUSG00000032434	2725.21	0.223548	0.0670946	3.33184	0.000862742	0.00684063	Cmtm6
ENSMUSG00000027272	2539.79	0.223348	0.051977	4.29705	1.73e-05	0.000222801	Ubr1
ENSMUSG00000029291	806.205	0.223039	0.0649631	3.43332	0.000596242	0.00501467	Rufy3
ENSMUSG00000036751	4379.09	0.221771	0.0842125	2.63347	0.00845177	0.0445102	Cox6b1
ENSMUSG00000047777	1926.63	0.220156	0.0809727	2.71889	0.00655008	0.0365101	Phf13
ENSMUSG00000005682	2721.72	0.219779	0.0519836	4.22786	2.36e-05	0.000293868	Pan2
ENSMUSG00000078779	1317.58	0.219536	0.0832148	2.63818	0.00833512	0.0440678	Zfp59
ENSMUSG00000037656	4659.87	0.219405	0.0710847	3.08654	0.00202503	0.0140055	Slc20a2
ENSMUSG00000027298	3240.47	0.219207	0.0770996	2.84316	0.0044668	0.0267414	Tyro3
ENSMUSG00000000340	1454.23	0.218721	0.0567308	3.85542	0.000115531	0.00121017	Dbt
ENSMUSG00000000308	1066.61	0.218331	0.0740817	2.94716	0.00320706	0.0204751	Ckmt1
ENSMUSG00000039428	1491.17	0.218187	0.0716925	3.04337	0.00233942	0.0157439	Tmem135
ENSMUSG00000021215	2899.15	0.217203	0.056628	3.83561	0.000125255	0.00130001	Net1
ENSMUSG00000026657	1376.69	0.217108	0.07438	2.91891	0.0035126	0.0221019	Frmd4a
ENSMUSG00000035842	1596.69	0.216563	0.0553538	3.91233	9.14e-05	0.000985063	Ddx11
ENSMUSG00000057193	2107.82	0.216435	0.065164	3.32139	0.000895691	0.00705353	Slc44a2
ENSMUSG00000042705	1765.53	0.21577	0.0677052	3.1869	0.00143807	0.0105764	Commd10
ENSMUSG00000029199	1363.27	0.215383	0.0716527	3.00593	0.00264768	0.0174696	Lias
ENSMUSG00000022064	527.009	0.21477	0.0817739	2.62638	0.00862979	0.0452185	Pibf1
ENSMUSG00000029179	750.356	0.21448	0.0681643	3.14651	0.00165231	0.0118204	Zcchc4
ENSMUSG00000036769	608.615	0.214149	0.0597796	3.58232	0.000340563	0.00310193	Wdr44
ENSMUSG00000032254	3519	0.21371	0.0491239	4.35043	1.36e-05	0.000179163	Kif23
ENSMUSG00000059439	1322.23	0.213634	0.0592461	3.60588	0.000311097	0.00285959	Bcas3
ENSMUSG00000034560	3831.9	0.213423	0.0765218	2.78905	0.00528623	0.0306945	Washc4
ENSMUSG00000053898	1404.56	0.213134	0.0780918	2.72928	0.00634734	0.0356005	Ech1
ENSMUSG00000021311	3315.68	0.212627	0.0600019	3.54366	0.000394607	0.00352872	Mtr
ENSMUSG00000021806	13198.9	0.212602	0.0815818	2.606	0.00916056	0.0474473	Nid2
ENSMUSG00000031565	5566.71	0.212559	0.0569143	3.73473	0.000187919	0.00185531	Fgfr1
ENSMUSG00000031207	9988.06	0.212366	0.0603843	3.51691	0.000436607	0.00384323	Msn
ENSMUSG00000024758	5198.86	0.211997	0.0396514	5.34652	8.97e-08	1.85e-06	Rtn3
ENSMUSG00000026280	1381.89	0.211859	0.0547195	3.87172	0.00010807	0.00114228	Atg4b
ENSMUSG00000020257	8254.72	0.211626	0.0623687	3.39315	0.000690934	0.00567671	Wdr82
ENSMUSG00000041308	3210.8	0.209484	0.0675674	3.10037	0.00193276	0.0134804	Sntb2
ENSMUSG00000068245	1439.48	0.209249	0.0687315	3.04444	0.00233112	0.0156993	Phf11d
ENSMUSG00000011257	10415.2	0.209209	0.0596328	3.50828	0.000451007	0.00393789	Pabpc4
ENSMUSG00000032261	1705.71	0.208315	0.0713437	2.91988	0.00350162	0.0220573	Sh3bgrl2
ENSMUSG00000025812	5002.25	0.208157	0.0739389	2.81526	0.00487376	0.0287382	Pard3
ENSMUSG00000024081	4546.17	0.208054	0.0728234	2.85697	0.00427711	0.0258856	Cebpz
ENSMUSG00000016028	3030.85	0.207906	0.0757368	2.74511	0.00604909	0.0342909	Celsr1
ENSMUSG00000028970	1271.81	0.206881	0.0642972	3.21757	0.00129281	0.00969555	Abcb1b
ENSMUSG00000036223	1034.85	0.206857	0.0789962	2.61857	0.0088298	0.0460276	Ska1
ENSMUSG00000030847	2459.04	0.206545	0.0756373	2.73074	0.00631932	0.0354802	Bag3
ENSMUSG00000004568	5980.72	0.205806	0.0740297	2.78004	0.00543515	0.0313971	Arhgef18
ENSMUSG00000026355	14996.8	0.205629	0.038956	5.27848	1.3e-07	2.63e-06	Mcm6
ENSMUSG00000034601	1833.84	0.204741	0.059516	3.4401	0.000581493	0.00491051	2700049A03Rik
ENSMUSG00000051329	10757.2	0.204439	0.0455603	4.48722	7.22e-06	0.000101655	Nup160
ENSMUSG00000062762	3431.68	0.203739	0.0705698	2.88706	0.00388857	0.0239759	Ei24
ENSMUSG00000039187	2726.17	0.203526	0.0644428	3.15825	0.00158719	0.0114547	Fanci
ENSMUSG00000034653	1313.95	0.203278	0.0684553	2.96949	0.00298292	0.0193646	Ythdc2
ENSMUSG00000017499	3069.93	0.203119	0.0577159	3.51929	0.000432701	0.00382005	Cdc6
ENSMUSG00000027433	6803.9	0.202602	0.0758512	2.67105	0.00756153	0.0407761	Xrn2
ENSMUSG00000011831	2253.98	0.202126	0.0741036	2.72761	0.00637946	0.0357287	Evi5
ENSMUSG00000056394	9881.31	0.201121	0.0433394	4.64061	3.47e-06	5.22e-05	Lig1
ENSMUSG00000031835	9578.58	0.200047	0.0399549	5.00683	5.53e-07	9.9e-06	Mbtps1
ENSMUSG00000026005	1622.76	0.199508	0.0596332	3.34559	0.000821081	0.00654103	Rpe
ENSMUSG00000034781	2717.19	0.199007	0.0592728	3.35747	0.000786594	0.00631661	Gna11
ENSMUSG00000021686	5074.16	0.198717	0.0405724	4.89783	9.69e-07	1.65e-05	Ap3b1
ENSMUSG00000006678	5788.03	0.198601	0.0522068	3.80412	0.000142309	0.00145136	Pola1
ENSMUSG00000042055	1396.17	0.198478	0.0634371	3.12874	0.00175556	0.012434	Wdr11
ENSMUSG00000006715	1597.71	0.198454	0.0731423	2.71326	0.00666258	0.0370149	Gmnn
ENSMUSG00000045103	3603.73	0.197323	0.0692759	2.84836	0.00439449	0.026408	Dmd
ENSMUSG00000020253	650.405	0.197061	0.0744943	2.64532	0.00816144	0.0433281	Ppm1m
ENSMUSG00000033762	1101.25	0.196824	0.071937	2.73607	0.00621787	0.0350344	Recql4
ENSMUSG00000022013	674.681	0.194517	0.0738577	2.63367	0.00844668	0.0445008	Dnajc15
ENSMUSG00000048874	6945.92	0.194125	0.0735012	2.64112	0.00826325	0.0437306	Phf3
ENSMUSG00000031714	18307.3	0.193836	0.0555082	3.49202	0.000479388	0.0041548	Gab1
ENSMUSG00000029249	17792.5	0.193295	0.0681539	2.83615	0.00456608	0.0272091	Rest
ENSMUSG00000024234	1405.66	0.19326	0.0737106	2.62187	0.00874478	0.0456615	Mtpap
ENSMUSG00000022119	4420.73	0.192715	0.0571465	3.3723	0.000745437	0.00605087	Rbm26
ENSMUSG00000026187	4871.37	0.192587	0.0640349	3.00753	0.00263381	0.0173866	Xrcc5
ENSMUSG00000022679	702.356	0.192341	0.0706322	2.72313	0.00646657	0.0361522	Mpv17l
ENSMUSG00000034235	1848.85	0.191382	0.0594389	3.21981	0.00128275	0.0096335	Usp54
ENSMUSG00000015522	4684.29	0.191195	0.0408039	4.6857	2.79e-06	4.3e-05	Arnt
ENSMUSG00000042590	6387.68	0.191151	0.0482107	3.96491	7.34e-05	0.000807687	Ipo11
ENSMUSG00000035545	2373.94	0.190989	0.0579462	3.29597	0.000980808	0.00762455	Leng8
ENSMUSG00000039176	2972.7	0.190959	0.0623673	3.06185	0.00219976	0.0149677	Polg
ENSMUSG00000011752	10380.4	0.190058	0.0608105	3.12541	0.00177557	0.0125625	Pgam1
ENSMUSG00000025027	4689.71	0.189963	0.0540665	3.51351	0.00044223	0.00387755	Xpnpep1
ENSMUSG00000015202	1351.83	0.189848	0.0567368	3.34611	0.000819531	0.00653061	Cnksr3
ENSMUSG00000031904	2736.13	0.189795	0.0691577	2.74438	0.00606247	0.0343595	Slc7a6
ENSMUSG00000026134	1413.14	0.18974	0.0697422	2.72059	0.00651658	0.0363628	Prim2
ENSMUSG00000001036	3817.59	0.189444	0.0554807	3.41459	0.000638785	0.0053211	Epn2
ENSMUSG00000033444	2712	0.189401	0.0644246	2.93989	0.00328331	0.020878	Specc1l
ENSMUSG00000024780	1756.11	0.189262	0.0475121	3.98345	6.79e-05	0.000754533	Cdc37l1
ENSMUSG00000036977	1127.7	0.189119	0.0724858	2.60905	0.00907934	0.0471079	Anapc10
ENSMUSG00000026196	3806.85	0.188963	0.05591	3.37977	0.00072547	0.00591417	Bard1
ENSMUSG00000040043	2589.16	0.18869	0.0561585	3.35995	0.000779572	0.00627328	Rbms2
ENSMUSG00000018326	7861.75	0.188278	0.0494056	3.81086	0.000138483	0.00141822	Ywhab
ENSMUSG00000112980	523.615	0.188177	0.0614783	3.06088	0.00220689	0.0150086	D430020J02Rik
ENSMUSG00000072980	916.492	0.187171	0.0713519	2.62322	0.00871039	0.0455172	Oip5
ENSMUSG00000040359	1138.96	0.187049	0.0722676	2.58828	0.00964563	0.049457	Ufl1
ENSMUSG00000001891	1322.7	0.186885	0.0658701	2.83718	0.00455143	0.0271277	Ugp2
ENSMUSG00000018417	3293.56	0.18653	0.0432422	4.31362	1.61e-05	0.000208626	Myo1b
ENSMUSG00000005410	22490.1	0.185723	0.0628971	2.95281	0.00314896	0.0201997	Mcm5
ENSMUSG00000028085	529.101	0.185684	0.0677251	2.74173	0.0061117	0.0345472	Gatb
ENSMUSG00000025047	8192.9	0.185162	0.0572426	3.23468	0.00121779	0.0092277	Pdcd11
ENSMUSG00000027411	1462.89	0.185124	0.0680535	2.72027	0.00652292	0.0363887	Vps16
ENSMUSG00000071659	5938.55	0.18502	0.0522564	3.54063	0.000399179	0.00356371	Hnrnpul2
ENSMUSG00000027531	1898.14	0.184171	0.057846	3.18382	0.00145347	0.0106751	Impa1
ENSMUSG00000051786	1421.7	0.184036	0.0589419	3.12232	0.0017943	0.0126826	Tubgcp6
ENSMUSG00000036820	809.805	0.182463	0.0688708	2.64935	0.00806469	0.0429746	Amdhd2
ENSMUSG00000016541	7493.83	0.181877	0.0477113	3.81203	0.000137828	0.00141259	Atxn10
ENSMUSG00000060733	2822.83	0.181716	0.0574313	3.16406	0.00155582	0.0112644	Ipmk
ENSMUSG00000015766	1868.24	0.181195	0.0698917	2.59251	0.00952777	0.0489767	Eps8
ENSMUSG00000018428	6457.49	0.180551	0.049272	3.66438	0.000247937	0.00235105	Akap1
ENSMUSG00000028426	16105.9	0.178577	0.0576372	3.0983	0.00194631	0.0135518	Rad23b
ENSMUSG00000028431	6712.5	0.177752	0.054809	3.24312	0.00118228	0.00898384	Elp1
ENSMUSG00000041949	1875.5	0.177539	0.0547245	3.24423	0.0011777	0.00895917	Tango6
ENSMUSG00000030536	22446.1	0.177354	0.0464299	3.81981	0.000133552	0.00137503	Iqgap1
ENSMUSG00000027506	5178.11	0.177074	0.0425877	4.15786	3.21e-05	0.000387466	Tpd52
ENSMUSG00000029407	4276.02	0.176476	0.0586448	3.00924	0.00261902	0.0173059	Uso1
ENSMUSG00000021460	558.763	0.175579	0.0554768	3.1649	0.00155137	0.0112413	Auh
ENSMUSG00000032267	6048.47	0.175127	0.0648142	2.70199	0.00689262	0.0379727	Usp28
ENSMUSG00000020156	2364.98	0.174959	0.0623336	2.80681	0.00500342	0.0293235	Pwwp3a
ENSMUSG00000036940	8313.13	0.174658	0.0509237	3.42979	0.000604051	0.00507403	Kdm1a
ENSMUSG00000030978	12871	0.173445	0.0407297	4.25844	2.06e-05	0.000260758	Rrm1
ENSMUSG00000045136	8596.16	0.173126	0.0619579	2.79426	0.00520186	0.0303094	Tubb2b
ENSMUSG00000022849	2590.43	0.171885	0.0652679	2.63353	0.00845023	0.0445102	Hspbap1
ENSMUSG00000064145	4028.47	0.171446	0.0461043	3.71866	0.000200282	0.00196096	Arih2
ENSMUSG00000035949	2053.58	0.170354	0.0472205	3.60762	0.00030902	0.00284534	Fbxw2
ENSMUSG00000029012	3317.35	0.168946	0.0600813	2.81196	0.00492408	0.028958	Orc5
ENSMUSG00000028552	2381.03	0.168498	0.0502874	3.3507	0.000806066	0.00644614	Eps15
ENSMUSG00000027668	2610.01	0.168105	0.05751	2.92306	0.00346612	0.0218553	Mfn1
ENSMUSG00000027184	34526.3	0.16769	0.0542748	3.08965	0.00200394	0.0138888	Caprin1
ENSMUSG00000019478	1431.48	0.166978	0.0622747	2.68131	0.00733353	0.0398009	Rab4a
ENSMUSG00000027775	2258.96	0.166572	0.0480559	3.46622	0.000527833	0.00450954	Mfsd1
ENSMUSG00000038733	4738.57	0.166039	0.057117	2.907	0.00364913	0.0227963	Wdr26
ENSMUSG00000032435	5631.96	0.165662	0.0534596	3.09882	0.00194292	0.0135408	Dync1li1
ENSMUSG00000079614	7332.71	0.164523	0.0376796	4.36637	1.26e-05	0.000167899	Seh1l
ENSMUSG00000027951	2219.44	0.164149	0.0571408	2.87271	0.0040697	0.0249051	Adar
ENSMUSG00000032437	8608.53	0.164099	0.0503078	3.2619	0.00110668	0.00847136	Stt3b
ENSMUSG00000032477	5639.11	0.162132	0.0626908	2.58622	0.0097035	0.0497065	Cdc25a
ENSMUSG00000041303	3219.41	0.161946	0.0600605	2.69638	0.00700969	0.0384686	Gtf3c3
ENSMUSG00000027782	7153.66	0.161655	0.0510346	3.16755	0.00153728	0.0111632	Kpna4
ENSMUSG00000027306	4580.43	0.160767	0.0577044	2.78604	0.00533561	0.030928	Nusap1
ENSMUSG00000037669	1584.7	0.160164	0.0616643	2.59735	0.00939457	0.0484067	Ldah
ENSMUSG00000032294	92446.7	0.160158	0.0531	3.01616	0.00256	0.0169866	Pkm
ENSMUSG00000031095	12506.5	0.159706	0.0588494	2.7138	0.0066516	0.0369768	Cul4b
ENSMUSG00000030615	1188.19	0.159683	0.0566406	2.81923	0.00481394	0.0284413	Tmem126a
ENSMUSG00000030619	3620.47	0.159346	0.0569836	2.79635	0.00516828	0.0301587	Eed
ENSMUSG00000039748	3774.99	0.159006	0.0520538	3.05465	0.00225326	0.0152855	Exo1
ENSMUSG00000003731	6841.31	0.156679	0.0554909	2.82351	0.00475008	0.0281379	Kpna6
ENSMUSG00000056167	3615.45	0.156227	0.0574105	2.72123	0.00650391	0.0363337	Cnot10
ENSMUSG00000039842	3402.08	0.154316	0.0581584	2.65338	0.00796898	0.0425773	Mcph1
ENSMUSG00000039988	3917.85	0.154237	0.0514039	3.0005	0.00269533	0.0177191	Ankrd13c
ENSMUSG00000025809	12346.8	0.152979	0.0373098	4.10022	4.13e-05	0.000484228	Itgb1
ENSMUSG00000005370	27764.4	0.15297	0.0574849	2.66104	0.00778995	0.0417743	Msh6
ENSMUSG00000026024	2809.73	0.152777	0.0520452	2.93546	0.0033305	0.0211334	Als2
ENSMUSG00000026670	1255.29	0.151818	0.0540404	2.80934	0.00496435	0.0291514	Uap1
ENSMUSG00000057738	16473.1	0.151749	0.0563107	2.69485	0.00704209	0.0385993	Sptan1
ENSMUSG00000042628	1443.47	0.1506	0.0552688	2.72487	0.00643277	0.0359974	Zfyve1
ENSMUSG00000055612	6334.92	0.149233	0.0526256	2.83574	0.00457199	0.0272323	Cdca7
ENSMUSG00000036046	1657.89	0.148948	0.0513661	2.89974	0.00373472	0.0232255	5031439G07Rik
ENSMUSG00000037815	13243.6	0.148294	0.0475542	3.11842	0.00181824	0.0128241	Ctnna1
ENSMUSG00000059436	2513.69	0.148173	0.0476824	3.1075	0.00188677	0.0132185	Max
ENSMUSG00000031715	18698.9	0.147857	0.0482594	3.0638	0.00218541	0.0149114	Smarca5
ENSMUSG00000023150	7910.2	0.147674	0.0529378	2.78958	0.0052777	0.0306713	Ivns1abp
ENSMUSG00000031928	2481.18	0.147138	0.0529095	2.78093	0.00542029	0.031318	Mre11a
[truncated: 3,283 more rows]

## Sheet: genes DE in QKO
Ensembl	baseMean	log2FoldChange	lfcSE	stat	pvalue	padj	gene_ID
ENSMUSG00000110631	8900.92	13.2649	0.389331	34.0712	1.97e-254	6.67e-251	NA
ENSMUSG00000083068	57.3124	10.9185	0.750819	14.5421	6.56e-48	6.67e-46	NA
ENSMUSG00000087479	17.7288	8.66528	0.784098	11.0513	2.16e-28	9.96e-27	Gm16835
ENSMUSG00000119976	28.7599	8.57922	0.764045	11.2287	2.95e-29	1.42e-27	NA
ENSMUSG00000113626	382.7	7.23587	0.192989	37.4937	1.17e-307	7.09e-304	NA
ENSMUSG00000005681	91.7007	6.96857	0.396121	17.592	2.84e-69	5.17e-67	Apoa2
ENSMUSG00000086563	87.3933	6.85865	0.294001	23.3286	2.27e-120	1.41e-117	NA
ENSMUSG00000100602	5.04292	6.83454	0.909416	7.51531	5.68e-14	9.91e-13	NA
ENSMUSG00000098679	10.8662	6.8041	0.812021	8.37922	5.33e-17	1.22e-15	Mir7688
ENSMUSG00000104581	2.53628	6.73344	1.32415	5.08511	3.67e-07	3.02e-06	NA
ENSMUSG00000086416	14.7448	6.70596	0.619793	10.8197	2.78e-27	1.22e-25	NA
ENSMUSG00000113295	17.0487	6.69113	0.748782	8.93602	4.03e-19	1.09e-17	NA
ENSMUSG00000031027	28.3119	6.68969	0.825783	8.10103	5.45e-16	1.15e-14	Stk33
ENSMUSG00000095905	3.89178	6.68182	1.15241	5.79814	6.71e-09	7.09e-08	NA
ENSMUSG00000108060	2.63599	6.54414	1.12754	5.80392	6.48e-09	6.87e-08	NA
ENSMUSG00000112478	25.4114	6.54098	0.781281	8.37212	5.66e-17	1.3e-15	NA
ENSMUSG00000115413	9.45788	6.52932	0.86608	7.53893	4.74e-14	8.35e-13	NA
ENSMUSG00000085277	4.8023	6.24156	0.924138	6.75393	1.44e-11	2.01e-10	NA
ENSMUSG00000079162	15.0263	6.21488	0.579043	10.733	7.12e-27	3.04e-25	Trim43b
ENSMUSG00000117486	35.745	6.17541	0.475539	12.9861	1.47e-38	1.05e-36	NA
ENSMUSG00000021852	6.02691	6.16307	0.861522	7.15371	8.45e-13	1.32e-11	Slc35f4
ENSMUSG00000078208	2.72655	6.1242	1.09903	5.57237	2.51e-08	2.45e-07	Fthl17b
ENSMUSG00000103883	2.4054	6.10838	1.06284	5.74725	9.07e-09	9.41e-08	NA
ENSMUSG00000104401	14.2466	6.08437	0.806238	7.54662	4.47e-14	7.91e-13	Gm20750
ENSMUSG00000094076	9.0896	6.05783	0.711707	8.51169	1.71e-17	4.12e-16	Gm4767
ENSMUSG00000071203	20.02	6.04804	0.595142	10.1623	2.92e-24	1.09e-22	Naip5
ENSMUSG00000086695	16.9207	6.04324	0.742937	8.13425	4.14e-16	8.86e-15	NA
ENSMUSG00000024679	11.1725	6.01741	0.754224	7.97828	1.48e-15	3.03e-14	Ms4a6d
ENSMUSG00000113301	3.28247	5.9951	1.04961	5.71175	1.12e-08	1.15e-07	NA
ENSMUSG00000021214	35.2031	5.94001	0.42888	13.8501	1.27e-43	1.11e-41	Akr1c18
ENSMUSG00000067813	2.18512	5.87422	1.35895	4.32261	1.54e-05	9.69e-05	Xkr9
ENSMUSG00000079012	32.0945	5.84712	0.388512	15.05	3.45e-51	3.9e-49	Serpina3m
ENSMUSG00000057503	6.40897	5.77192	0.79917	7.2224	5.11e-13	8.15e-12	Or5b106
ENSMUSG00000103083	2.78761	5.77076	1.05735	5.45777	4.82e-08	4.51e-07	NA
ENSMUSG00000112196	1.88484	5.75605	1.10462	5.21087	1.88e-07	1.62e-06	NA
ENSMUSG00000096528	3.02584	5.66949	0.908411	6.24111	4.34e-10	5.25e-09	NA
ENSMUSG00000113118	1.77352	5.57434	1.28646	4.3331	1.47e-05	9.27e-05	Gm3829
ENSMUSG00000112089	3.08818	5.53552	1.07506	5.14904	2.62e-07	2.2e-06	NA
ENSMUSG00000114544	1.9424	5.5228	1.16209	4.75247	2.01e-06	1.48e-05	NA
ENSMUSG00000107341	2.26051	5.50214	1.14163	4.81955	1.44e-06	1.08e-05	1700065J11Rik
ENSMUSG00000058207	2.87166	5.49969	1.06419	5.16794	2.37e-07	2.01e-06	Serpina3k
ENSMUSG00000111960	5.47402	5.47137	1.0032	5.45389	4.93e-08	4.61e-07	NA
ENSMUSG00000056673	114.615	5.42555	0.180759	30.0154	6.18e-198	1.34e-194	Kdm5d
ENSMUSG00000078674	2.1009	5.41513	1.15854	4.67411	2.95e-06	2.11e-05	Mup18
ENSMUSG00000095518	1.00367	5.4004	2.05901	2.62282	0.00872058	0.0274028	Gm8068
ENSMUSG00000074502	10.0151	5.33493	0.584529	9.1269	7.05e-20	1.99e-18	Ubtfl1
ENSMUSG00000103848	8.0776	5.3176	0.650385	8.17607	2.93e-16	6.32e-15	NA
ENSMUSG00000060459	13.7475	5.30013	0.465827	11.3779	5.39e-30	2.65e-28	Kng2
ENSMUSG00000112870	2.88755	5.2956	1.0677	4.95981	7.06e-07	5.58e-06	NA
ENSMUSG00000096879	42.1377	5.23172	0.450312	11.618	3.34e-31	1.74e-29	Tdpoz8
ENSMUSG00000087263	5.01645	5.21187	0.892083	5.84236	5.15e-09	5.52e-08	NA
ENSMUSG00002075993	1.72305	5.19885	1.14176	4.55335	5.28e-06	3.6e-05	NA
ENSMUSG00000115118	2.73307	5.09586	0.904643	5.633	1.77e-08	1.76e-07	NA
ENSMUSG00000102528	5.70358	5.07536	0.660392	7.68538	1.53e-14	2.84e-13	NA
ENSMUSG00000049806	1.23791	5.04778	1.9061	2.64822	0.00809162	0.0256864	Or9s18
ENSMUSG00000113155	2.76102	5.04383	1.02769	4.90794	9.2e-07	7.16e-06	NA
ENSMUSG00000071424	66.1124	5.02979	0.333652	15.0749	2.37e-51	2.69e-49	Grid2
ENSMUSG00000114971	7.16892	5.0294	0.580667	8.66142	4.66e-18	1.17e-16	NA
ENSMUSG00000112519	1.97476	5.01387	1.30038	3.85569	0.000115406	0.000607834	NA
ENSMUSG00000079112	1.41247	5.00214	1.42154	3.5188	0.000433497	0.00199305	Fam90a1a
ENSMUSG00000021708	76.3954	4.99243	0.409148	12.202	3.03e-34	1.83e-32	Rasgrf2
ENSMUSG00000021211	4.69367	4.97339	0.722648	6.88218	5.89e-12	8.56e-11	Akr1c12
ENSMUSG00000114390	1.53285	4.95373	1.24808	3.96909	7.21e-05	0.000398407	NA
ENSMUSG00000096024	0.922319	4.94733	1.87147	2.64356	0.00820397	0.025978	LOC118568150
ENSMUSG00000092195	1.87692	4.93603	1.22831	4.01855	5.86e-05	0.000330193	Vmn2r-ps87
ENSMUSG00000091142	2.30408	4.91736	1.39339	3.52907	0.000417027	0.00192723	Gm17175
ENSMUSG00000117051	0.923933	4.91223	1.94805	2.52161	0.0116819	0.0350295	Gm10512
ENSMUSG00000113944	67.3689	4.86851	0.169449	28.7314	1.55e-181	2.48e-178	NA
ENSMUSG00000088545	0.897859	4.84231	1.58907	3.04727	0.0023093	0.00866292	Gm25982
ENSMUSG00000110670	1.34725	4.8306	1.35962	3.55291	0.000380999	0.00177448	NA
ENSMUSG00000000103	3.00655	4.81915	0.877763	5.49026	4.01e-08	3.81e-07	Zfy2
ENSMUSG00000112324	1.81019	4.8142	1.16101	4.14654	3.38e-05	0.000199691	NA
ENSMUSG00000027416	1.50032	4.79709	1.84942	2.59384	0.00949109	0.0294619	Otor
ENSMUSG00000034310	77.3287	4.79326	0.291891	16.4214	1.34e-60	1.89e-58	Tmem132d
ENSMUSG00000112490	2.89241	4.77607	0.935546	5.10511	3.31e-07	2.74e-06	NA
ENSMUSG00000118244	4.38568	4.77065	0.945707	5.04453	4.55e-07	3.69e-06	NA
ENSMUSG00000100041	13.2667	4.74699	0.443277	10.7088	9.25e-27	3.92e-25	Gm5702
ENSMUSG00000035031	3.50822	4.74481	0.964639	4.91875	8.71e-07	6.8e-06	C8a
ENSMUSG00000109243	3.09863	4.74159	1.1058	4.28793	1.8e-05	0.000112081	NA
ENSMUSG00000085563	3.0477	4.73837	0.977257	4.84864	1.24e-06	9.45e-06	NA
ENSMUSG00000071937	2.207	4.72257	1.27436	3.70583	0.000210699	0.00104361	Adam25
ENSMUSG00000054141	2.00795	4.70744	1.16685	4.03433	5.48e-05	0.000311082	Or1m1
ENSMUSG00000067341	3.71308	4.65526	0.930768	5.00152	5.69e-07	4.56e-06	H2-Eb2
ENSMUSG00000031089	9.23566	4.6336	0.688726	6.72779	1.72e-11	2.39e-10	Slc6a14
ENSMUSG00000038058	647.523	4.62882	0.165239	28.0129	1.13e-172	1.57e-169	Nod1
ENSMUSG00000110621	7.34376	4.6236	0.636342	7.2659	3.71e-13	5.99e-12	Or7g22
ENSMUSG00000020299	37.3366	4.62	0.309792	14.9132	2.7e-50	2.98e-48	4930524B15Rik
ENSMUSG00000050550	234.858	4.58893	0.18311	25.0611	1.32e-138	1.15e-135	NA
ENSMUSG00000114010	4.67788	4.58124	0.831106	5.51222	3.54e-08	3.39e-07	NA
ENSMUSG00000085603	3.31149	4.57239	0.962223	4.7519	2.02e-06	1.48e-05	NA
ENSMUSG00000042581	2.20794	4.568	0.977345	4.67389	2.96e-06	2.11e-05	Thsd7b
ENSMUSG00000083714	2.6758	4.56631	1.10949	4.11568	3.86e-05	0.00022615	NA
ENSMUSG00000113520	5.37485	4.55666	0.663554	6.86705	6.55e-12	9.48e-11	Gm4257
ENSMUSG00000050663	3.62559	4.52494	0.935823	4.83525	1.33e-06	1.01e-05	Trhde
ENSMUSG00000107633	9.70939	4.52298	0.443232	10.2045	1.89e-24	7.15e-23	NA
ENSMUSG00000115318	371.845	4.51892	0.161061	28.0571	3.27e-173	4.74e-170	NA
ENSMUSG00000110370	1.17258	4.51419	1.172	3.8517	0.000117299	0.000616419	Gm5749
ENSMUSG00000091175	1.53789	4.49793	1.19071	3.77752	0.000158398	0.000805952	S100a7l2
ENSMUSG00000095134	1.37802	4.49331	1.61452	2.78306	0.0053849	0.0181206	NA
ENSMUSG00000033122	4.94055	4.493	0.681345	6.5943	4.27e-11	5.74e-10	Hsd17b3
ENSMUSG00000042104	243.059	4.48705	0.139822	32.091	5.88e-226	1.79e-222	Uggt2
ENSMUSG00000090788	7.63606	4.48484	0.523514	8.56681	1.06e-17	2.6e-16	NA
ENSMUSG00000115569	5.3612	4.48283	0.94232	4.75722	1.96e-06	1.44e-05	NA
ENSMUSG00002076974	2.97285	4.4802	0.83928	5.33815	9.39e-08	8.42e-07	NA
ENSMUSG00000100376	6.29668	4.46659	0.814009	5.48715	4.08e-08	3.87e-07	NA
ENSMUSG00000083123	4.71692	4.45832	0.732105	6.08973	1.13e-09	1.31e-08	NA
ENSMUSG00000110013	137.41	4.45727	0.151712	29.3798	9.95e-190	2.02e-186	1190028D05Rik
ENSMUSG00000083469	13.6571	4.44999	0.434779	10.2351	1.38e-24	5.25e-23	Gm14281
ENSMUSG00000019888	48.905	4.43503	0.240868	18.4127	1.04e-75	2.24e-73	Mgat4c
ENSMUSG00000111870	1.29413	4.41871	1.23963	3.56454	0.0003645	0.00170494	NA
ENSMUSG00000115313	2.78288	4.40366	1.21616	3.62095	0.000293525	0.00140382	NA
ENSMUSG00000104167	1.11336	4.39688	1.57846	2.78555	0.00534368	0.0180058	NA
ENSMUSG00000102213	1.22244	4.39538	1.61582	2.72021	0.00652398	0.0214091	NA
ENSMUSG00000113040	0.969448	4.3886	1.81053	2.42392	0.0153539	0.0440813	NA
ENSMUSG00000059429	1.75314	4.38686	1.14722	3.82389	0.000131364	0.000681153	Or1l4
ENSMUSG00000045479	1.27274	4.36557	1.36263	3.20379	0.00135634	0.0054316	Or9a2
ENSMUSG00000110472	1.32406	4.36422	1.27331	3.42745	0.000609276	0.00268245	NA
ENSMUSG00000086266	4.40254	4.35683	0.980773	4.44224	8.9e-06	5.84e-05	Igf2os
ENSMUSG00000114466	0.92635	4.35667	1.76639	2.46643	0.0136467	0.0399604	NA
ENSMUSG00000067780	1.06559	4.34997	1.57012	2.77047	0.00559763	0.0187308	Pi15
ENSMUSG00000015314	12.41	4.34777	0.371808	11.6936	1.37e-31	7.35e-30	Slamf6
ENSMUSG00000030235	17.0154	4.331	0.516096	8.39185	4.79e-17	1.11e-15	Slco1c1
ENSMUSG00000112061	1.05521	4.32937	1.68796	2.56486	0.0103218	0.0315797	NA
ENSMUSG00000100457	0.941645	4.30805	1.68843	2.55151	0.0107257	0.0326253	D830032E09Rik
ENSMUSG00000025955	48.8149	4.30636	0.247039	17.4319	4.72e-68	8.21e-66	Akr1cl
ENSMUSG00000038115	4.74716	4.3039	0.895627	4.80546	1.54e-06	1.16e-05	Ano2
ENSMUSG00000108246	2.2805	4.29862	1.17287	3.66503	0.00024731	0.00120334	NA
ENSMUSG00000085464	2.15457	4.29837	1.19559	3.59518	0.000324165	0.00153253	NA
ENSMUSG00000087613	2.21511	4.29206	0.986354	4.35144	1.35e-05	8.58e-05	NA
ENSMUSG00000113956	7.85268	4.28316	0.639974	6.6927	2.19e-11	3.01e-10	NA
ENSMUSG00000040452	32.8222	4.27411	0.831628	5.13945	2.76e-07	2.31e-06	Cdh12
ENSMUSG00000090693	13.7846	4.2675	0.51874	8.22667	1.92e-16	4.21e-15	Trim43a
ENSMUSG00000057228	218.981	4.26564	0.822377	5.18696	2.14e-07	1.82e-06	Aadat
ENSMUSG00000059303	22.2431	4.26179	0.422128	10.096	5.76e-24	2.1e-22	Or7g21
ENSMUSG00000043282	2.55093	4.25766	1.07533	3.9594	7.51e-05	0.000412906	Teddm1b
ENSMUSG00000100968	1.69012	4.25352	1.11115	3.82805	0.000129163	0.000670886	Gm2098
ENSMUSG00000112912	1.10401	4.25194	1.17462	3.61983	0.000294795	0.00140923	Gm48160
ENSMUSG00000100155	1.15411	4.25148	1.36633	3.1116	0.00186079	0.00717594	Gm2109
ENSMUSG00000106334	7.46056	4.24463	0.837393	5.06887	4e-07	3.28e-06	NA
ENSMUSG00000048067	7.37136	4.23013	0.511236	8.27432	1.29e-16	2.87e-15	Or10am5
ENSMUSG00000034115	1.07822	4.22262	1.39944	3.01735	0.00254991	0.0094525	Scn11a
ENSMUSG00000098233	11.0187	4.21793	0.584052	7.22184	5.13e-13	8.18e-12	NA
ENSMUSG00000020436	2.45607	4.20266	1.13847	3.69149	0.000222942	0.00109623	Gabrg2
ENSMUSG00000112667	1.28491	4.18947	1.45097	2.88735	0.00388499	0.0136436	NA
ENSMUSG00000052790	6.82688	4.1848	0.621462	6.7338	1.65e-11	2.3e-10	NA
ENSMUSG00000110656	1.67026	4.18007	1.22114	3.42309	0.000619132	0.00271916	Gm20735
ENSMUSG00000102928	2.64827	4.16568	1.21382	3.43187	0.000599435	0.00264333	NA
ENSMUSG00000074149	2.65632	4.15637	1.11369	3.73207	0.000189913	0.000949937	Gm10634
ENSMUSG00000034438	1.91226	4.15593	1.00686	4.12762	3.67e-05	0.000215633	Gbp8
ENSMUSG00000018927	3.89239	4.15128	0.88399	4.69607	2.65e-06	1.91e-05	Ccl6
ENSMUSG00000060715	38.1965	4.143	0.296279	13.9834	1.97e-44	1.77e-42	1700019A02Rik
ENSMUSG00000095082	15.0832	4.14231	0.384449	10.7746	4.54e-27	1.96e-25	Gm15091
ENSMUSG00000070645	7.2712	4.13111	0.535488	7.71466	1.21e-14	2.28e-13	Ren1
ENSMUSG00000103067	8.20276	4.12786	0.636289	6.48739	8.73e-11	1.14e-09	NA
ENSMUSG00000103464	3.61997	4.11857	0.881361	4.67297	2.97e-06	2.12e-05	NA
ENSMUSG00000054618	7.03073	4.08396	0.528699	7.72456	1.12e-14	2.12e-13	NA
ENSMUSG00000114426	96.6457	4.07689	0.210382	19.3785	1.17e-83	2.9e-81	NA
ENSMUSG00000091468	1.1745	4.0662	1.31689	3.08774	0.00201688	0.00768728	Vmn2r82
ENSMUSG00000086762	3.83812	4.05095	0.678694	5.96874	2.39e-09	2.67e-08	NA
ENSMUSG00000086822	38.5259	4.04919	0.244316	16.5736	1.08e-61	1.6e-59	5330413P13Rik
ENSMUSG00000085517	1.92085	4.03936	1.44629	2.79292	0.00522345	0.0176652	NA
ENSMUSG00000081045	1.07931	4.03921	1.69297	2.38588	0.0170384	0.0481145	NA
ENSMUSG00000042607	20.4583	4.03342	0.386344	10.44	1.63e-25	6.44e-24	Asb4
ENSMUSG00000106161	1.59518	4.03159	1.21515	3.31778	0.000907368	0.00381649	NA
ENSMUSG00000091962	1.91141	4.0286	1.03019	3.91053	9.21e-05	0.000497	Vmn2r78
ENSMUSG00000111489	1.85663	4.02561	1.07627	3.74033	0.000183777	0.000921978	1700019J19Rik
ENSMUSG00002075994	2.3781	4.0209	1.09304	3.67863	0.000234491	0.00114745	NA
ENSMUSG00000114933	0.906104	4.01291	1.50286	2.67018	0.00758115	0.0243248	NA
ENSMUSG00000099576	1.29871	4.01243	1.34192	2.99006	0.00278923	0.0102306	NA
ENSMUSG00000038725	11.0792	4.01027	0.650867	6.16143	7.21e-10	8.49e-09	Pkhd1l1
ENSMUSG00000095044	1.9832	3.99002	1.06773	3.73691	0.000186294	0.000933063	Gm6401
ENSMUSG00000064052	7.77072	3.9778	0.863464	4.6068	4.09e-06	2.84e-05	Gm5089
ENSMUSG00000064525	2.56888	3.96876	1.01372	3.91503	9.04e-05	0.000488603	Gm26440
ENSMUSG00000109713	19.6709	3.96369	0.381858	10.38	3.06e-25	1.19e-23	Pvrig
ENSMUSG00000096459	1.09183	3.96334	1.40556	2.81977	0.00480587	0.0164431	Ighv9-3
ENSMUSG00000099845	1.55284	3.95116	1.36218	2.90062	0.00372428	0.0131565	NA
ENSMUSG00000080662	1.48528	3.94694	1.39891	2.82145	0.00478078	0.0163756	Mir1b
ENSMUSG00000094151	0.882471	3.94602	1.41847	2.78188	0.00540445	0.0181803	NA
ENSMUSG00000091832	15.5421	3.9422	0.413335	9.53754	1.46e-21	4.56e-20	NA
ENSMUSG00000050435	11.2802	3.9391	0.513109	7.67692	1.63e-14	3.03e-13	Ube2dnl1
ENSMUSG00000116212	3.77627	3.93761	0.966218	4.07528	4.6e-05	0.000264994	Gm18979
ENSMUSG00000095903	1.29851	3.93678	1.37107	2.87133	0.0040875	0.014279	Or8g53
ENSMUSG00000118061	89.4047	3.91503	0.313207	12.4998	7.48e-36	4.81e-34	Rbfaos
ENSMUSG00000114968	1.64738	3.91417	1.41244	2.7712	0.00558494	0.0186945	A630019I02Rik
ENSMUSG00000115367	24.9151	3.91398	0.373195	10.4878	9.83e-26	3.94e-24	Gm33301
ENSMUSG00000078942	25.2423	3.90033	0.36998	10.542	5.53e-26	2.27e-24	Naip6
ENSMUSG00000113911	74.2445	3.89766	0.251577	15.4929	3.88e-54	4.77e-52	Gm21930
ENSMUSG00000082450	1.12276	3.8934	1.36049	2.86176	0.00421296	0.0146668	Mageb7-ps
ENSMUSG00000108072	1.98691	3.89147	1.22607	3.17393	0.00150388	0.00595351	Gm20362
ENSMUSG00000078626	36.9569	3.88743	0.292413	13.2943	2.5e-40	1.94e-38	Gm12790
ENSMUSG00000090706	7.03111	3.88563	0.564889	6.87857	6.05e-12	8.77e-11	NA
ENSMUSG00000114402	1.30474	3.88529	1.57172	2.47199	0.0134362	0.0394427	NA
ENSMUSG00000069053	450.322	3.88522	0.0938895	41.3808	0	0	Uba1y
ENSMUSG00000112523	91.5802	3.87825	0.216319	17.9284	7.08e-72	1.35e-69	NA
ENSMUSG00000066804	2.1856	3.87372	1.10868	3.494	0.000475836	0.00216061	Vmn1r83
ENSMUSG00000117784	11.277	3.87364	0.536007	7.22685	4.94e-13	7.9e-12	Vmn2r-ps108
ENSMUSG00000118556	2.26663	3.86375	1.15842	3.33535	0.000851916	0.00361372	NA
ENSMUSG00000101801	2.50645	3.84571	1.074	3.58073	0.000342642	0.00161038	1700020G17Rik
ENSMUSG00000102987	29.7832	3.84164	0.28383	13.535	9.72e-42	7.97e-40	NA
ENSMUSG00000112028	1.97098	3.83988	1.14283	3.35999	0.00077945	0.00333704	1700113B09Rik
ENSMUSG00000087082	2.30464	3.83673	1.02695	3.73605	0.000186937	0.000935823	Gm15423
ENSMUSG00000083410	3.40564	3.82878	1.05415	3.63212	0.0002811	0.0013497	NA
ENSMUSG00000117667	3.45282	3.82811	0.992163	3.85835	0.000114157	0.000601775	NA
ENSMUSG00000038522	2.66706	3.82295	0.742148	5.1512	2.59e-07	2.18e-06	Mfsd4b1
ENSMUSG00000084208	1.63735	3.81531	1.1592	3.29133	0.000997158	0.0041418	NA
ENSMUSG00000110214	2.6726	3.80087	1.20381	3.15735	0.00159208	0.00626111	NA
ENSMUSG00000053465	14.1322	3.79998	0.408711	9.29748	1.44e-20	4.23e-19	Hs6st3
ENSMUSG00000112349	4.24258	3.79868	0.675715	5.62172	1.89e-08	1.87e-07	NA
ENSMUSG00000053528	1.25612	3.79817	1.46654	2.58989	0.00960067	0.0297413	A530021J07Rik
ENSMUSG00000036446	1.70783	3.78812	1.31099	2.8895	0.00385857	0.0135651	Lum
ENSMUSG00000027376	88.4815	3.78369	0.776504	4.87273	1.1e-06	8.44e-06	Prom2
ENSMUSG00000097804	1.33031	3.77461	1.33411	2.82931	0.00466478	0.0160198	Gm16685
ENSMUSG00000111753	1.81052	3.7706	1.14288	3.29921	0.000969572	0.00404458	NA
ENSMUSG00000107634	103.846	3.76991	0.266501	14.1459	1.98e-45	1.85e-43	NA
ENSMUSG00000067526	2.10362	3.76435	0.927987	4.05647	4.98e-05	0.00028558	Or4d10
ENSMUSG00000027202	4.3222	3.76317	0.743873	5.05888	4.22e-07	3.44e-06	Slc12a1
ENSMUSG00000112132	5.59556	3.76182	0.664444	5.66161	1.5e-08	1.51e-07	Gm36229
ENSMUSG00000116352	1.5404	3.74869	1.1851	3.16318	0.00156058	0.00615154	NA
ENSMUSG00000111696	1.63122	3.74696	1.00832	3.71605	0.000202363	0.00100626	NA
ENSMUSG00000117620	2.17384	3.74647	1.26543	2.96062	0.0030702	0.0111277	NA
ENSMUSG00000109947	1.11667	3.7362	1.53954	2.42682	0.0152318	0.043805	NA
ENSMUSG00000076749	2.63977	3.73381	0.803792	4.64524	3.4e-06	2.39e-05	Trgc1
ENSMUSG00000052861	39.7022	3.72556	0.291709	12.7715	2.36e-37	1.63e-35	Dnah6
ENSMUSG00000111472	4.05211	3.72365	0.81381	4.57557	4.75e-06	3.27e-05	NA
ENSMUSG00000043453	31.7307	3.72277	0.303353	12.2721	1.28e-34	7.81e-33	Magea10
ENSMUSG00000104402	1.50306	3.72225	1.40519	2.64893	0.0080746	0.0256377	NA
ENSMUSG00000076433	2.70751	3.70845	1.01204	3.66431	0.000248006	0.00120602	Cep295nl
ENSMUSG00000054169	29.0204	3.70835	0.235763	15.7292	9.55e-56	1.24e-53	Ceacam10
ENSMUSG00000090718	1.64778	3.70682	1.26522	2.92977	0.00339212	0.0121369	NA
ENSMUSG00000097308	1.1646	3.69704	1.3405	2.75795	0.00581644	0.0193502	NA
ENSMUSG00000076448	1.57539	3.69251	1.33555	2.76479	0.00569594	0.01902	Mir763
ENSMUSG00000043319	2.89384	3.68998	1.13275	3.25755	0.0011238	0.00460375	Cox8c
ENSMUSG00000021565	4.19252	3.6894	0.943573	3.91003	9.23e-05	0.000497959	Slc6a19
ENSMUSG00000021640	3.52706	3.68622	0.948579	3.88605	0.00010189	0.000543896	Naip1
ENSMUSG00000092536	7.90889	3.66873	0.557881	6.57619	4.83e-11	6.44e-10	NA
ENSMUSG00000102263	8.83052	3.66847	0.553149	6.63196	3.31e-11	4.48e-10	NA
ENSMUSG00000003053	1.12461	3.66609	1.33734	2.74133	0.00611903	0.0202351	Cyp2c29
ENSMUSG00000110463	2.33686	3.66304	1.12738	3.24916	0.00115746	0.00472535	NA
ENSMUSG00000040650	218.145	3.66032	0.125851	29.0845	5.63e-186	9.52e-183	Cyp2b23
ENSMUSG00000047692	14.4595	3.65697	0.373515	9.79069	1.23e-22	4.2e-21	4930533K18Rik
ENSMUSG00000120563	1.43607	3.65647	1.3506	2.7073	0.00678332	0.0221452	NA
ENSMUSG00000118275	0.921399	3.65621	1.48578	2.46081	0.0138625	0.0405142	NA
ENSMUSG00000084902	36.7303	3.64343	0.283148	12.8676	6.85e-38	4.82e-36	Cdhr18
ENSMUSG00000099827	1.58247	3.64004	1.51499	2.40268	0.0162755	0.0462687	NA
ENSMUSG00000113865	5.77732	3.63522	0.534811	6.79721	1.07e-11	1.51e-10	NA
ENSMUSG00000022018	26.7185	3.63341	0.310464	11.7031	1.23e-31	6.6e-30	Rgcc
ENSMUSG00000067996	1.10185	3.63207	1.37821	2.63535	0.00840504	0.0265401	Bpifb9b
ENSMUSG00000115585	1.60674	3.62907	1.11337	3.25954	0.00111594	0.00457548	Gm41271
ENSMUSG00000113229	1.64665	3.62795	1.19272	3.04173	0.00235221	0.00881087	Gm18442
ENSMUSG00000117538	4.2033	3.61983	0.813508	4.44965	8.6e-06	5.65e-05	NA
ENSMUSG00000088730	1.9031	3.61622	1.0983	3.29256	0.000992787	0.00412671	Gm23892
ENSMUSG00000073008	1.62758	3.6131	1.06671	3.38715	0.000706218	0.00305446	Gpr174
ENSMUSG00000109209	2.03925	3.60367	1.02922	3.50137	0.000462881	0.00210998	NA
ENSMUSG00000023279	1.57386	3.60266	1.04594	3.44442	0.000572276	0.00254014	Bmp15
ENSMUSG00000091415	21.2457	3.59982	0.415822	8.65713	4.84e-18	1.21e-16	Ak9
ENSMUSG00000082795	2.0411	3.59944	1.41833	2.5378	0.0111553	0.0337229	NA
ENSMUSG00000079606	14.7547	3.58975	0.778568	4.6107	4.01e-06	2.8e-05	Fsip2l
ENSMUSG00000046133	124.446	3.58876	0.1472	24.3802	2.77e-131	2.06e-128	C130073F10Rik
ENSMUSG00000099528	2.34637	3.58673	1.16383	3.08184	0.00205727	0.00781189	2410012E07Rik
ENSMUSG00000058883	1.81024	3.57225	1.09627	3.25856	0.00111978	0.00459001	Zfp708
ENSMUSG00000113987	1.25862	3.572	1.32759	2.69058	0.00713273	0.0231126	NA
ENSMUSG00000114743	1.8122	3.55397	0.896147	3.96584	7.31e-05	0.000403294	Gm34672
ENSMUSG00000030361	1.33565	3.55372	1.07117	3.31762	0.000907895	0.00381765	Klrb1a
ENSMUSG00000105254	3.29566	3.54786	0.811773	4.3705	1.24e-05	7.92e-05	NA
ENSMUSG00000043943	195.024	3.54491	0.178743	19.8324	1.56e-87	4.32e-85	Naalad2
ENSMUSG00000086707	1.62589	3.54415	1.05284	3.36628	0.000761886	0.00327012	NA
ENSMUSG00002076422	2.11683	3.54387	1.13585	3.12	0.0018085	0.00699916	NA
ENSMUSG00000038602	88.6316	3.54021	0.592822	5.97179	2.35e-09	2.63e-08	Slc35f1
ENSMUSG00000085125	4.64495	3.53337	0.845958	4.17677	2.96e-05	0.00017675	Gm16070
ENSMUSG00000087151	13.974	3.53121	0.374923	9.41849	4.58e-21	1.38e-19	NA
ENSMUSG00000090362	17.6411	3.51802	0.455472	7.72389	1.13e-14	2.13e-13	Vmn2r79
ENSMUSG00000085565	10.6191	3.51383	0.465911	7.54186	4.63e-14	8.18e-13	NA
ENSMUSG00000067529	8.8173	3.50925	0.633682	5.53787	3.06e-08	2.95e-07	Or4d11
ENSMUSG00000106734	3.86665	3.50234	0.844493	4.14727	3.36e-05	0.000199214	NA
ENSMUSG00000086547	0.894932	3.48231	1.34419	2.59063	0.00957993	0.0296922	NA
ENSMUSG00000095512	2.55704	3.4817	0.992094	3.50945	0.000449041	0.00205551	Gm17222
ENSMUSG00000022829	22.4567	3.48155	0.295539	11.7803	4.93e-32	2.69e-30	Stxbp5l
ENSMUSG00000027208	0.925811	3.48109	1.36048	2.55872	0.0105059	0.0320401	Fgf7
ENSMUSG00000053211	103.931	3.4766	0.146697	23.6991	3.68e-124	2.44e-121	Zfy1
ENSMUSG00000056696	2.2369	3.47095	0.965668	3.59435	0.000325206	0.00153626	Or5bw2
ENSMUSG00000059498	11.7139	3.46944	0.550503	6.30231	2.93e-10	3.61e-09	Fcgr3
ENSMUSG00000084309	1.26065	3.46833	1.4613	2.37346	0.0176224	0.0494919	NA
ENSMUSG00000113388	2.4134	3.46062	0.988761	3.49996	0.000465333	0.00211925	NA
ENSMUSG00000065473	0.953546	3.45714	1.42287	2.4297	0.0151113	0.0435195	Mir19b-2
ENSMUSG00000115374	1.3929	3.45664	1.22934	2.81179	0.00492667	0.0167809	NA
ENSMUSG00000101000	3.73274	3.45358	0.756106	4.56759	4.93e-06	3.38e-05	Gm5371
ENSMUSG00000039335	2.39087	3.44925	1.29719	2.65902	0.0078369	0.0249977	Spata16
ENSMUSG00000043505	2.25658	3.44664	1.15167	2.99273	0.00276498	0.010152	Gimap5
ENSMUSG00000117728	2.19666	3.44571	0.999346	3.44797	0.000564825	0.0025111	NA
ENSMUSG00000040614	34.0613	3.44447	0.306066	11.254	2.21e-29	1.07e-27	Nlrp9c
ENSMUSG00000105946	2.07826	3.44196	1.33383	2.5805	0.00986576	0.0304078	NA
ENSMUSG00000120865	7.22541	3.44061	0.475516	7.23553	4.64e-13	7.43e-12	NA
ENSMUSG00000113199	10.6744	3.43274	0.445127	7.71182	1.24e-14	2.33e-13	NA
ENSMUSG00000117674	1.42717	3.42897	1.39496	2.45811	0.0139671	0.0407692	NA
ENSMUSG00000027434	6.58908	3.42563	0.916372	3.73825	0.000185307	0.000928579	Nkx2-2
ENSMUSG00000021213	12.8702	3.42473	0.39067	8.7663	1.85e-18	4.78e-17	Akr1c13
ENSMUSG00000031647	800.257	3.4226	0.174414	19.6234	9.76e-86	2.58e-83	Mfap3l
ENSMUSG00000063626	4.09491	3.41759	0.93997	3.63585	0.000277066	0.00133243	Unc5d
ENSMUSG00000067608	919.429	3.41043	0.164183	20.7721	7.74e-96	2.45e-93	NA
ENSMUSG00000035057	3.61947	3.40581	0.853927	3.98841	6.65e-05	0.000370341	Mgat4d
ENSMUSG00000017446	11.0313	3.40086	0.578858	5.87511	4.23e-09	4.58e-08	C1qtnf1
ENSMUSG00000067879	1.16702	3.39556	1.41089	2.40668	0.0160981	0.0458372	Vxn
ENSMUSG00000097532	69.8008	3.39451	0.188734	17.9856	2.53e-72	4.83e-70	NA
ENSMUSG00000000204	5.39517	3.39059	0.640206	5.29609	1.18e-07	1.05e-06	Slfn4
ENSMUSG00000025551	20.1815	3.38913	0.974978	3.47611	0.000508751	0.00229502	Fgf14
ENSMUSG00000112275	3.60982	3.37632	0.641882	5.26004	1.44e-07	1.26e-06	NA
ENSMUSG00000109669	2.85938	3.37404	1.13237	2.97962	0.00288609	0.010542	NA
ENSMUSG00000095384	5.16209	3.37364	0.614307	5.49179	3.98e-08	3.78e-07	1700001F09Rik
ENSMUSG00000112530	2.42802	3.37246	1.03547	3.25694	0.00112621	0.00460996	NA
ENSMUSG00000102728	2.65998	3.37104	0.815112	4.13567	3.54e-05	0.000208774	NA
ENSMUSG00000091470	2.52764	3.36727	0.698353	4.82173	1.42e-06	1.07e-05	NA
ENSMUSG00000115220	7.69444	3.36423	0.506975	6.63589	3.23e-11	4.37e-10	NA
ENSMUSG00000111570	2.60351	3.36147	1.1508	2.92098	0.00348934	0.0124452	NA
ENSMUSG00000052334	24.8191	3.36146	0.319663	10.5157	7.32e-26	2.96e-24	1700024B05Rik
ENSMUSG00000027857	3.62032	3.35872	0.938075	3.58044	0.00034301	0.00161161	Tshb
ENSMUSG00000049160	5.19638	3.3523	0.646332	5.18665	2.14e-07	1.83e-06	Tex50
ENSMUSG00000098230	1.83013	3.35207	1.04435	3.20972	0.00132864	0.00533263	1700095B10Rik
ENSMUSG00000112640	27.306	3.34907	0.520745	6.43129	1.27e-10	1.62e-09	Gm32687
ENSMUSG00000115813	37.8875	3.34826	0.311691	10.7422	6.45e-27	2.77e-25	NA
ENSMUSG00000092751	1.31679	3.3455	1.3883	2.40979	0.0159617	0.0455127	Mir3080
ENSMUSG00000022832	1.2578	3.34408	1.17098	2.85579	0.00429298	0.0149079	Ropn1
ENSMUSG00000102704	4.53507	3.33978	0.695433	4.80245	1.57e-06	1.17e-05	NA
ENSMUSG00000104801	1.37009	3.33481	1.1368	2.9335	0.00335165	0.0120119	NA
ENSMUSG00000090332	1.12868	3.33048	1.1765	2.83083	0.00464277	0.015955	NA
ENSMUSG00000079051	2.44089	3.32895	1.04591	3.18282	0.00145846	0.00579405	Vinac1
ENSMUSG00000112703	0.868332	3.32431	1.31693	2.52429	0.0115933	0.0347994	Gm18041
ENSMUSG00000049723	2.58673	3.31929	0.981002	3.38357	0.000715511	0.00309026	Mmp12
ENSMUSG00000092212	32.8727	3.31036	0.347122	9.5366	1.48e-21	4.6e-20	Slc22a13b
ENSMUSG00000040046	2.12376	3.30816	1.17202	2.82262	0.00476333	0.0163214	Tph1
ENSMUSG00000115691	68.4356	3.30809	0.223126	14.8261	9.93e-50	1.07e-47	NA
ENSMUSG00000113707	2.35871	3.30388	0.781128	4.22962	2.34e-05	0.000142421	NA
ENSMUSG00000112883	18.06	3.30217	0.348433	9.47721	2.61e-21	8.02e-20	NA
ENSMUSG00000033634	3.85837	3.30105	0.742255	4.44732	8.69e-06	5.71e-05	Nat8f2
ENSMUSG00000115674	2.23361	3.29884	0.957108	3.44667	0.00056754	0.00252169	NA
ENSMUSG00000104186	3.98189	3.29257	0.814834	4.04079	5.33e-05	0.000303426	NA
ENSMUSG00000046974	7.43414	3.29178	0.473337	6.95441	3.54e-12	5.24e-11	BC053393
ENSMUSG00000090713	0.999081	3.28893	1.28191	2.56565	0.0102982	0.0315233	Gm8127
ENSMUSG00000113899	4.89418	3.28799	0.662222	4.96509	6.87e-07	5.44e-06	NA
ENSMUSG00000105689	2.87266	3.2802	0.850799	3.85544	0.000115523	0.000608242	NA
ENSMUSG00000035431	1.6611	3.27801	1.25079	2.62075	0.00877375	0.0275443	Sstr1
ENSMUSG00000028777	1.09304	3.27541	1.37957	2.37424	0.0175853	0.0494153	Gnat3
ENSMUSG00000091481	6.98538	3.27481	0.539309	6.07222	1.26e-09	1.45e-08	NA
ENSMUSG00000110231	14.1084	3.27347	0.430285	7.60768	2.79e-14	5.03e-13	Gm6329
ENSMUSG00000052058	2.57227	3.26993	0.84386	3.87497	0.000106637	0.000566454	Or8b42
ENSMUSG00000048126	5.98526	3.26654	0.608964	5.36409	8.14e-08	7.37e-07	Col6a3
ENSMUSG00000098640	2.22852	3.26311	0.951202	3.43051	0.000602451	0.0026551	Gm14214
ENSMUSG00000107105	1.84085	3.26166	1.09542	2.97755	0.00290563	0.010607	NA
ENSMUSG00000041380	5.05221	3.2615	1.01771	3.20475	0.00135179	0.00541552	Htr2c
ENSMUSG00000101328	2.03882	3.26051	1.10501	2.95067	0.0031709	0.0114477	NA
ENSMUSG00000025128	21.7101	3.25629	0.330715	9.8462	7.12e-23	2.46e-21	Bhlhe22
ENSMUSG00002076944	3.07088	3.25235	0.849339	3.82927	0.000128525	0.0006686	NA
ENSMUSG00000115050	1.4075	3.25043	1.10787	2.93394	0.00334685	0.0119989	NA
ENSMUSG00000103300	5.57348	3.24696	0.572941	5.66717	1.45e-08	1.46e-07	NA
ENSMUSG00000109992	1.47276	3.24519	1.21519	2.67051	0.00757354	0.024308	Gm45650
ENSMUSG00000095139	47.3499	3.2439	0.244697	13.2568	4.12e-40	3.17e-38	Pou3f2
ENSMUSG00000027849	5.303	3.23385	0.845159	3.82632	0.000130075	0.000675046	Syt6
ENSMUSG00000110554	3.78187	3.23157	0.819005	3.94572	7.96e-05	0.000434853	NA
ENSMUSG00000097833	1.14529	3.2263	1.33273	2.42081	0.015486	0.0444061	Gm5976
ENSMUSG00000112289	12.4949	3.22554	0.547929	5.88677	3.94e-09	4.29e-08	NA
ENSMUSG00000044749	1.53181	3.219	1.31535	2.44725	0.014395	0.0418175	Abca6
ENSMUSG00000033715	3.02026	3.21762	0.866806	3.71204	0.000205596	0.00102085	Akr1c14
ENSMUSG00000111045	1.4413	3.20413	1.20105	2.66777	0.00763567	0.0244661	NA
ENSMUSG00000073069	1.42601	3.19759	1.24898	2.56017	0.010462	0.0319382	Mageb2
ENSMUSG00000106991	1.60651	3.19507	1.22601	2.60606	0.0091591	0.0285742	NA
ENSMUSG00000032360	24.8518	3.19237	0.49957	6.39024	1.66e-10	2.1e-09	Hcrtr2
ENSMUSG00000120772	2.98942	3.19076	1.13117	2.82077	0.00479088	0.0164047	NA
ENSMUSG00000112428	10.7269	3.18306	0.443959	7.16972	7.52e-13	1.18e-11	NA
ENSMUSG00000108113	49.177	3.16554	0.221867	14.2677	3.48e-46	3.36e-44	Zim2
ENSMUSG00002075325	1.34064	3.15964	1.11907	2.82346	0.00475083	0.0162914	NA
ENSMUSG00000103357	3.14823	3.15247	0.936061	3.3678	0.000757695	0.00325489	NA
ENSMUSG00000113657	7.46154	3.15092	0.694449	4.5373	5.7e-06	3.86e-05	NA
ENSMUSG00000115483	116.04	3.15036	0.174466	18.0571	6.93e-73	1.34e-70	Gm9732
ENSMUSG00000097250	3.29854	3.14987	1.12487	2.80022	0.00510678	0.0173299	NA
ENSMUSG00000025333	10.2528	3.14935	0.402022	7.83377	4.73e-15	9.28e-14	Gpr143
ENSMUSG00000099031	1.36946	3.14843	1.24531	2.52824	0.0114636	0.0345007	Mir7240
ENSMUSG00000076795	2.79419	3.1464	0.900394	3.49448	0.000474994	0.0021574	Trav8d-2
ENSMUSG00000069072	13.629	3.14251	0.461288	6.81247	9.59e-12	1.36e-10	Slc7a14
ENSMUSG00000022876	5.50509	3.14086	0.574581	5.46634	4.59e-08	4.31e-07	Samsn1
ENSMUSG00000099893	2.06573	3.14058	1.16513	2.69548	0.00702865	0.0228532	NA
ENSMUSG00000028786	395.558	3.14039	0.972851	3.22803	0.00124646	0.00503865	Tmem54
ENSMUSG00000091657	4.30722	3.1399	0.785841	3.99559	6.45e-05	0.000360483	Gm3072
ENSMUSG00000009210	2.27964	3.13624	1.12667	2.78364	0.00537532	0.0180953	Prr29
ENSMUSG00000086745	3.55064	3.13495	0.759595	4.12714	3.67e-05	0.000216045	Tspan2os
ENSMUSG00000110519	4.11936	3.13047	0.700357	4.46982	7.83e-06	5.18e-05	NA
ENSMUSG00000081297	8.19357	3.12993	0.469062	6.67275	2.51e-11	3.43e-10	NA
ENSMUSG00000082520	1.47994	3.12899	1.30566	2.39648	0.0165535	0.0469583	NA
ENSMUSG00002075902	1.29437	3.12883	1.17309	2.66716	0.0076495	0.0245079	NA
ENSMUSG00000087187	2.56961	3.12861	0.82525	3.79111	0.000149977	0.000766307	NA
ENSMUSG00000114736	12.9449	3.12648	0.411517	7.59744	3.02e-14	5.43e-13	NA
ENSMUSG00000111602	3.8646	3.12488	0.828569	3.77142	0.000162322	0.000824259	Gm32014
ENSMUSG00000114721	1.6699	3.12462	1.16051	2.69246	0.00709268	0.0230172	NA
ENSMUSG00000109732	2.06502	3.11975	1.23124	2.53382	0.0112825	0.03404	NA
ENSMUSG00000118494	3.44501	3.11831	0.940962	3.31396	0.000919842	0.00386308	NA
ENSMUSG00000030621	7.43538	3.11137	0.914222	3.4033	0.000665763	0.00289927	Me3
ENSMUSG00000039539	89.452	3.11076	0.170687	18.225	3.27e-74	6.63e-72	Sgcz
ENSMUSG00000025946	15.6352	3.10759	0.886909	3.50384	0.000458599	0.00209328	Pth2r
ENSMUSG00000098447	2.27338	3.10292	1.17855	2.63282	0.00846781	0.0267161	NA
ENSMUSG00000114846	7.10258	3.10135	0.655945	4.72807	2.27e-06	1.65e-05	NA
ENSMUSG00000115564	3.32092	3.10113	0.964047	3.21678	0.00129638	0.00521826	NA
ENSMUSG00000107271	6.49809	3.09744	0.652882	4.74426	2.09e-06	1.53e-05	NA
ENSMUSG00000112206	31.8414	3.09699	0.349126	8.87068	7.27e-19	1.93e-17	NA
ENSMUSG00000089133	1.8827	3.0936	1.06753	2.89791	0.00375654	0.0132568	Gm24771
ENSMUSG00000092363	1.85781	3.09305	1.04396	2.9628	0.00304855	0.0110584	NA
ENSMUSG00002075582	1.43785	3.09253	1.1895	2.59985	0.00932653	0.029037	NA
ENSMUSG00000097987	1.2497	3.08842	1.21683	2.53808	0.0111461	0.033702	Gm17786
ENSMUSG00000098894	92.3046	3.08545	0.245202	12.5833	2.61e-36	1.71e-34	NA
ENSMUSG00000056073	2.72639	3.08111	1.03529	2.97609	0.00291946	0.0106524	Grik2
ENSMUSG00000114645	1.43338	3.07768	1.16654	2.6383	0.00833232	0.0263296	NA
ENSMUSG00000113032	1.62209	3.07736	1.16047	2.65183	0.00800576	0.025459	NA
ENSMUSG00000033740	1.70873	3.07514	0.954197	3.22275	0.00126964	0.00512218	St18
ENSMUSG00000107413	3.73431	3.07196	0.851601	3.60728	0.000309427	0.00147108	Gm20553
ENSMUSG00000056632	6.22365	3.06648	0.561417	5.46204	4.71e-08	4.41e-07	Dsg3
ENSMUSG00000020774	248.347	3.0664	0.121523	25.233	1.74e-140	1.56e-137	Aspa
ENSMUSG00000110910	1.97209	3.05932	1.13691	2.6909	0.00712589	0.0231003	NA
ENSMUSG00000111073	5.82936	3.05741	0.51692	5.91468	3.33e-09	3.65e-08	Or10d5b
ENSMUSG00000071604	96.4604	3.05513	0.180532	16.923	3.05e-64	4.75e-62	Entrep1
ENSMUSG00000112855	30.0737	3.05364	0.392735	7.77533	7.53e-15	1.45e-13	NA
ENSMUSG00000118793	4.48706	3.0431	0.886685	3.43199	0.000599167	0.00264254	Gm22352
ENSMUSG00000120634	13.0463	3.03243	0.385786	7.86039	3.83e-15	7.57e-14	NA
ENSMUSG00000120278	4.20829	3.02777	0.654449	4.62644	3.72e-06	2.6e-05	NA
ENSMUSG00000035910	98.9468	3.02358	0.481947	6.27369	3.53e-10	4.31e-09	Dcdc2a
ENSMUSG00000105947	1.90392	3.02351	1.24182	2.43473	0.0149028	0.043048	NA
ENSMUSG00000054555	10.7627	3.0188	0.427935	7.05433	1.73e-12	2.64e-11	Adam12
ENSMUSG00000027606	5.29115	3.01529	0.501958	6.00705	1.89e-09	2.14e-08	Dnajc5b
ENSMUSG00000034641	4.55699	3.01497	0.622915	4.8401	1.3e-06	9.83e-06	Cd300ld
ENSMUSG00000038528	4.4347	3.01282	0.824523	3.65401	0.000258176	0.00125187	Mfsd4b5
ENSMUSG00000090949	3.38045	3.00807	0.763052	3.94215	8.08e-05	0.000440889	Vmn2r77
ENSMUSG00000110171	1.67926	3.00775	1.11751	2.69149	0.00711344	0.0230624	Or5p60
ENSMUSG00000107284	18.9285	2.99946	0.390964	7.67195	1.69e-14	3.14e-13	NA
ENSMUSG00000105270	5.75009	2.99939	1.08568	2.76269	0.00573267	0.0191217	NA
ENSMUSG00000120008	4.49648	2.99392	0.654885	4.57168	4.84e-06	3.32e-05	NA
ENSMUSG00000111849	17.9396	2.99129	0.368012	8.12825	4.36e-16	9.29e-15	NA
ENSMUSG00000093598	1.22891	2.99021	1.24942	2.39328	0.0166986	0.0472904	NA
ENSMUSG00000107816	2.01881	2.98832	1.14567	2.60835	0.00909787	0.0283977	Gm29799
ENSMUSG00000044453	3.84739	2.98666	0.720061	4.14778	3.36e-05	0.000198809	Ffar1
ENSMUSG00000037892	131.595	2.98496	0.347579	8.58787	8.86e-18	2.17e-16	Pcdh18
ENSMUSG00000117879	1.69121	2.98277	1.17972	2.52837	0.0114595	0.0344919	NA
ENSMUSG00000095186	3.44294	2.98007	0.825551	3.6098	0.000306437	0.00145846	NA
ENSMUSG00000096177	4.73344	2.97333	0.683048	4.35303	1.34e-05	8.53e-05	Gm5070
ENSMUSG00000024471	19.4895	2.96953	0.324756	9.14388	6.03e-20	1.71e-18	Myot
ENSMUSG00000022041	4.29486	2.96678	0.767334	3.86635	0.000110478	0.000584812	Chrna2
ENSMUSG00000051490	4.45969	2.9642	0.953868	3.10755	0.00188644	0.00725554	Foxd4
ENSMUSG00000074151	60.3404	2.96259	0.436066	6.79391	1.09e-11	1.54e-10	Nlrc5
ENSMUSG00000091698	6.57752	2.96192	0.539795	5.48712	4.09e-08	3.87e-07	Gm6526
ENSMUSG00000078994	38.7152	2.9582	0.31879	9.27944	1.7e-20	4.99e-19	Zfp429
ENSMUSG00000024211	12.2458	2.95791	0.546091	5.41651	6.08e-08	5.6e-07	Grm8
ENSMUSG00000115790	2.90074	2.95286	0.98722	2.99109	0.00277984	0.0102017	NA
ENSMUSG00000119078	1.6712	2.95066	1.24296	2.37389	0.0176018	0.0494432	Gm22951
ENSMUSG00000025909	45.5548	2.9498	0.304085	9.70058	3e-22	9.91e-21	Sntg1
ENSMUSG00000088639	3.07681	2.94841	0.993301	2.96829	0.00299463	0.0108914	Mir1955
ENSMUSG00000046240	13.2726	2.94763	0.451444	6.52933	6.61e-11	8.69e-10	Hepacam
ENSMUSG00000086860	1.36663	2.94683	1.06645	2.7632	0.0057237	0.019096	Gm1720
ENSMUSG00000025839	133.796	2.94647	0.14818	19.8844	5.56e-88	1.55e-85	Pramel7
ENSMUSG00000077890	1.32478	2.93922	1.19447	2.4607	0.0138666	0.0405224	Mir875
ENSMUSG00000070280	3.41166	2.93839	0.833123	3.52696	0.00042036	0.00194112	Slc22a14
ENSMUSG00000021763	883.422	2.9365	0.078377	37.4663	3.26e-307	1.65e-303	Cspg4b
ENSMUSG00000062732	1.57501	2.93185	1.17188	2.50183	0.0123553	0.0367233	Lypd4
ENSMUSG00000081904	2.77333	2.93021	0.947357	3.09303	0.00198121	0.00757315	NA
ENSMUSG00000036594	3.91149	2.92983	0.69282	4.22884	2.35e-05	0.000142829	H2-Aa
ENSMUSG00000022661	39.1042	2.92951	0.225126	13.0128	1.03e-38	7.55e-37	Cd200
ENSMUSG00000080732	2.55195	2.92843	0.916398	3.19559	0.00139547	0.00556708	NA
ENSMUSG00000114863	3.78276	2.92526	0.644767	4.53692	5.71e-06	3.87e-05	NA
ENSMUSG00000120824	2.16252	2.92225	0.875869	3.3364	0.000848708	0.00360162	Gm46851
ENSMUSG00000084207	1.1494	2.91915	1.23036	2.37261	0.0176631	0.0495927	NA
ENSMUSG00000120253	23.4553	2.91057	0.226332	12.8597	7.58e-38	5.29e-36	NA
ENSMUSG00000047419	14.327	2.90769	0.465554	6.24567	4.22e-10	5.11e-09	Cmya5
ENSMUSG00000076028	3.48216	2.90614	0.770923	3.76968	0.000163454	0.000829595	Mir669a-3
ENSMUSG00000098001	13.2472	2.90463	0.404837	7.17482	7.24e-13	1.14e-11	NA
ENSMUSG00000121162	3.09493	2.90215	0.720715	4.02676	5.66e-05	0.000319705	NA
ENSMUSG00000079998	3.10623	2.90166	1.09481	2.65037	0.00804033	0.0255502	Gm12947
ENSMUSG00000049676	22.8991	2.89994	0.3461	8.3789	5.34e-17	1.23e-15	Catsperg1
ENSMUSG00000041578	2.87955	2.89799	0.997528	2.90517	0.00367055	0.0129971	Crx
ENSMUSG00000121038	7.96512	2.89144	0.516394	5.5993	2.15e-08	2.12e-07	NA
ENSMUSG00000120922	2.72786	2.89133	1.06475	2.71551	0.00661743	0.0216714	NA
ENSMUSG00000115076	5.53374	2.88389	0.593884	4.85598	1.2e-06	9.13e-06	NA
ENSMUSG00000082579	3.62669	2.88326	0.772444	3.73265	0.000189476	0.000948065	NA
ENSMUSG00000111465	1.80724	2.88244	1.0712	2.69085	0.00712703	0.0231015	Gm47113
ENSMUSG00000037028	6.53777	2.88156	0.824148	3.49641	0.000471555	0.00214469	Pramel18
ENSMUSG00000027485	7.59837	2.88048	0.515053	5.59259	2.24e-08	2.19e-07	Bpifb1
ENSMUSG00000039116	305.34	2.87822	0.111207	25.8816	1.07e-147	1.09e-144	Adgrg6
ENSMUSG00000045326	16.7756	2.87775	0.364949	7.88535	3.14e-15	6.23e-14	Fndc7
ENSMUSG00000117727	2.76372	2.87333	0.815843	3.52192	0.000428439	0.00197171	NA
ENSMUSG00000097847	5.82517	2.87207	0.696324	4.12462	3.71e-05	0.000218214	NA
ENSMUSG00000104576	2.38097	2.86894	1.00618	2.85133	0.00435368	0.0150876	NA
ENSMUSG00000105419	13.7413	2.86875	0.343597	8.34917	6.87e-17	1.56e-15	NA
ENSMUSG00000117030	1.73646	2.86488	1.15718	2.47574	0.0132961	0.0390918	NA
ENSMUSG00000025588	68.623	2.86405	0.228372	12.5412	4.44e-36	2.89e-34	Nat1
ENSMUSG00000112684	1.47164	2.86275	1.19587	2.39386	0.0166721	0.0472326	NA
ENSMUSG00000117773	1.37297	2.85744	1.0178	2.80746	0.0049934	0.0169778	NA
ENSMUSG00000036570	5.32307	2.84156	1.08728	2.61345	0.00896324	0.0280379	Fxyd1
ENSMUSG00000008658	25.1764	2.83932	0.602582	4.71192	2.45e-06	1.78e-05	Rbfox1
ENSMUSG00000085010	3.4186	2.83701	0.698074	4.06405	4.82e-05	0.000277348	NA
ENSMUSG00000072720	78.4758	2.83526	0.219719	12.904	4.27e-38	3.02e-36	Myo18b
ENSMUSG00000062546	3.40619	2.83232	0.753598	3.7584	0.000171005	0.000864025	V1ra8
ENSMUSG00000081346	1.44622	2.82744	0.98818	2.86126	0.00421957	0.0146881	Gm12030
ENSMUSG00000072249	25.2563	2.82587	0.316541	8.92735	4.36e-19	1.17e-17	Fthl17f
ENSMUSG00000110260	6.31227	2.82421	0.491398	5.7473	9.07e-09	9.41e-08	NA
ENSMUSG00000115240	2.20286	2.82005	0.891504	3.16325	0.00156016	0.00615069	Gm5144
ENSMUSG00000091477	2.39157	2.81825	0.935187	3.01357	0.00258196	0.00955387	Gm5799
ENSMUSG00000065544	1.17453	2.81818	1.13835	2.47567	0.0132988	0.0390959	Mir32
ENSMUSG00000079342	4.34481	2.81799	0.614048	4.58921	4.45e-06	3.08e-05	Lipo1
ENSMUSG00002076276	2.87618	2.81766	0.877502	3.211	0.00132272	0.0053127	NA
ENSMUSG00000020241	19.0087	2.81681	1.04301	2.70066	0.00692027	0.0225249	Col6a2
ENSMUSG00000111509	2.62411	2.81033	0.873042	3.21901	0.00128633	0.00518332	NA
ENSMUSG00000037736	121.474	2.80938	0.123484	22.751	1.4e-114	7.36e-112	Limch1
ENSMUSG00000042655	3.91733	2.80723	0.917388	3.06002	0.00221322	0.00834365	Shisal2b
ENSMUSG00000082006	4.06735	2.80621	0.712889	3.9364	8.27e-05	0.000450626	Gm13649
ENSMUSG00000028883	9.25921	2.80524	0.625039	4.4881	7.19e-06	4.79e-05	Sema3a
ENSMUSG00000072595	4.37149	2.80505	0.93981	2.9847	0.00283859	0.0103872	4930503E14Rik
ENSMUSG00002076617	2.50418	2.80409	1.0574	2.65187	0.00800467	0.0254582	NA
ENSMUSG00000018986	38.9743	2.80321	0.198863	14.0962	4.01e-45	3.7e-43	Slfn3
ENSMUSG00000112018	2.32047	2.79856	1.07127	2.61237	0.00899172	0.0281183	NA
ENSMUSG00000112869	4.2594	2.79073	0.628251	4.44207	8.91e-06	5.84e-05	NA
ENSMUSG00000047907	14.685	2.78866	0.426653	6.53614	6.31e-11	8.33e-10	Tshz2
ENSMUSG00000068463	3.33937	2.78841	1.05231	2.6498	0.00805403	0.025586	C730014E05Rik
ENSMUSG00000084184	2.13528	2.78579	1.15469	2.41259	0.0158398	0.0452286	Gm13474
ENSMUSG00000101031	3.63237	2.78277	0.903267	3.08079	0.00206453	0.00783552	Ms4a12
ENSMUSG00000039661	13.3747	2.77816	0.481447	5.77044	7.91e-09	8.26e-08	Dusp26
ENSMUSG00000101776	1.54086	2.77741	1.14304	2.42985	0.0151051	0.0435103	NA
ENSMUSG00000077257	2.05503	2.77685	1.13135	2.45446	0.0141095	0.0410979	Gm26080
ENSMUSG00000089766	3.15279	2.7752	1.09412	2.53648	0.0111974	0.0338235	NA
ENSMUSG00000090067	2.84732	2.77356	0.823817	3.36672	0.000760679	0.00326586	Gm2976
ENSMUSG00000074737	9.8878	2.77347	0.442852	6.26274	3.78e-10	4.61e-09	NA
ENSMUSG00002075004	3.22234	2.77193	0.769409	3.60267	0.000314967	0.00149439	NA
ENSMUSG00000020686	4.83865	2.77045	0.690312	4.01333	5.99e-05	0.000337023	Gas2l2
ENSMUSG00000114356	5.8232	2.76881	0.584446	4.7375	2.16e-06	1.58e-05	NA
ENSMUSG00000115093	15.2901	2.76543	0.389586	7.09838	1.26e-12	1.94e-11	NA
ENSMUSG00000079011	5.484	2.76489	0.61271	4.51255	6.41e-06	4.31e-05	NA
ENSMUSG00000084700	1.83952	2.76214	1.12427	2.45684	0.0140166	0.0408782	Gm22984
ENSMUSG00000047171	5.31849	2.75894	1.11267	2.47956	0.0131543	0.0387611	Helt
ENSMUSG00000020963	4.63726	2.75668	0.678193	4.06475	4.81e-05	0.000276625	Tshr
ENSMUSG00000092458	4.63253	2.75614	0.692187	3.98179	6.84e-05	0.00037971	NA
ENSMUSG00000114423	3.98988	2.75488	0.763745	3.60707	0.000309672	0.00147179	NA
ENSMUSG00000087614	11.063	2.75363	0.374635	7.35017	1.98e-13	3.3e-12	NA
ENSMUSG00000047642	22.4126	2.74778	0.355354	7.7325	1.05e-14	1.99e-13	D930020B18Rik
ENSMUSG00000066122	6.83158	2.74777	0.486996	5.64227	1.68e-08	1.68e-07	Or13a17
ENSMUSG00000114350	3.36736	2.74637	0.823949	3.33318	0.000858595	0.00363749	D14Ertd670e
ENSMUSG00000110464	2.55511	2.74514	1.07197	2.56083	0.0104422	0.0318968	1700061N14Rik
ENSMUSG00000092120	5.88541	2.74369	0.661244	4.14929	3.34e-05	0.00019762	Vmn2r90
ENSMUSG00000110618	1.82681	2.74165	1.07077	2.56046	0.0104535	0.031925	Gm39822
ENSMUSG00000116812	3.261	2.74061	0.930959	2.94385	0.00324154	0.0116778	Gm2792
ENSMUSG00000120103	5.97473	2.73884	0.563333	4.86186	1.16e-06	8.88e-06	NA
ENSMUSG00000031264	29.2368	2.73796	0.245815	11.1383	8.17e-29	3.84e-27	Btk
ENSMUSG00000006389	2.76374	2.73542	0.881534	3.10303	0.00191551	0.00735342	Mpl
ENSMUSG00000024256	15.9094	2.73342	0.304879	8.96556	3.09e-19	8.36e-18	Adcyap1
ENSMUSG00000093327	1.98725	2.73322	0.965287	2.83151	0.00463287	0.0159282	Mir5107
ENSMUSG00000048573	4.48948	2.73177	1.13142	2.41446	0.0157586	0.0450264	Cypt3
ENSMUSG00000118202	8.01924	2.73061	0.869714	3.13967	0.00169139	0.00659963	NA
ENSMUSG00002076951	1.42398	2.73027	1.12612	2.4245	0.0153294	0.0440357	NA
ENSMUSG00000026303	8.52002	2.72997	0.94953	2.87508	0.00403928	0.0141284	Mlph
ENSMUSG00000117990	11.4995	2.72987	0.48437	5.63593	1.74e-08	1.74e-07	NA
ENSMUSG00000102434	7.63979	2.72985	0.609266	4.48055	7.45e-06	4.94e-05	NA
ENSMUSG00000046173	18.0681	2.72841	0.308734	8.8374	9.8e-19	2.57e-17	Pabpc6
ENSMUSG00000050074	3.04395	2.72733	0.928115	2.93857	0.00329734	0.0118457	Spink8
ENSMUSG00000107306	3.97925	2.72685	0.837532	3.25582	0.00113067	0.00462652	NA
ENSMUSG00000113736	3.09849	2.72492	0.786578	3.46427	0.00053167	0.00238428	NA
ENSMUSG00000102971	6.69535	2.72224	0.744383	3.65704	0.000255147	0.00123857	NA
ENSMUSG00000100297	2.38921	2.7211	0.733496	3.70977	0.000207449	0.00102869	1700044K03Rik
ENSMUSG00000114709	2.99161	2.71856	0.830577	3.2731	0.00106375	0.00438569	NA
ENSMUSG00000084164	2.02945	2.71822	1.07402	2.5309	0.0113772	0.034278	Gm13902
ENSMUSG00000043832	4.225	2.71291	0.631233	4.29779	1.73e-05	0.000107471	Clec4a3
ENSMUSG00000120519	4.09508	2.7121	0.609831	4.4473	8.7e-06	5.71e-05	NA
ENSMUSG00000040896	23.6387	2.71149	0.411283	6.59276	4.32e-11	5.79e-10	Kcnd3
ENSMUSG00000121160	2.80603	2.7071	0.654707	4.13482	3.55e-05	0.000209467	Gm34833
ENSMUSG00000118513	3.25098	2.70693	0.770543	3.51302	0.000443039	0.0020314	NA
ENSMUSG00000105128	4.33131	2.70355	0.711746	3.79848	0.000145584	0.000746667	NA
ENSMUSG00000120075	7.97504	2.70129	0.526046	5.13508	2.82e-07	2.36e-06	NA
ENSMUSG00000021750	4.60466	2.69932	0.632303	4.26904	1.96e-05	0.000121173	Fam107a
ENSMUSG00000115656	7.51825	2.69696	0.542972	4.96703	6.8e-07	5.38e-06	4930556J02Rik
ENSMUSG00000081828	1.90132	2.69234	0.989551	2.72077	0.00651307	0.0213779	NA
ENSMUSG00000086550	10.4558	2.69096	0.528014	5.09638	3.46e-07	2.86e-06	Pla2g10os
ENSMUSG00000064294	153.996	2.68925	0.17311	15.5349	2.01e-54	2.51e-52	Aox3
ENSMUSG00000031997	58.9853	2.6859	0.189385	14.1822	1.18e-45	1.11e-43	Trpc6
ENSMUSG00000087470	2.43394	2.68492	1.02292	2.62476	0.00867107	0.0272737	LOC115486416
ENSMUSG00000110753	1.9876	2.67841	0.861192	3.11012	0.00187012	0.00720552	Gm18391
ENSMUSG00000101009	17.5355	2.6729	0.331064	8.07367	6.82e-16	1.43e-14	1700108F19Rik
ENSMUSG00000120731	57.8579	2.67124	0.209627	12.7428	3.42e-37	2.32e-35	NA
ENSMUSG00000061843	7.96197	2.66659	0.487284	5.47235	4.44e-08	4.19e-07	Vmn1r-ps32
ENSMUSG00000115025	7.55035	2.66592	0.672339	3.96513	7.34e-05	0.000404414	Gm4240
ENSMUSG00000074782	4.88211	2.66425	1.0794	2.46827	0.0135766	0.0397896	4833422C13Rik
ENSMUSG00000025808	33.1213	2.66089	0.350143	7.59943	2.97e-14	5.35e-13	Ccdc7a
ENSMUSG00000111254	1.87553	2.6555	1.01378	2.6194	0.0088085	0.0276334	NA
ENSMUSG00000115279	1.76877	2.65169	0.927449	2.85912	0.00424819	0.0147759	NA
ENSMUSG00000109199	3.76026	2.65123	0.785948	3.37329	0.000742752	0.00319702	NA
ENSMUSG00000040197	9.19413	2.64914	0.390201	6.78917	1.13e-11	1.59e-10	Cd209e
ENSMUSG00000036907	3.10738	2.64784	0.826572	3.2034	0.00135817	0.00543679	C1ql2
ENSMUSG00000060530	9.7218	2.64491	0.588256	4.49619	6.92e-06	4.62e-05	2310069G16Rik
ENSMUSG00000117757	4.61671	2.64406	0.731241	3.61585	0.000299359	0.00142947	NA
ENSMUSG00000078737	12.1295	2.64264	0.535986	4.93042	8.21e-07	6.43e-06	NA
ENSMUSG00000107887	3.47877	2.64164	0.720338	3.66722	0.0002452	0.00119428	NA
ENSMUSG00002075178	3.71287	2.63966	0.877414	3.00846	0.00262577	0.00969709	NA
ENSMUSG00000112125	2.91509	2.63948	0.647878	4.07405	4.62e-05	0.000266304	NA
ENSMUSG00000074783	5.02492	2.63947	0.699607	3.77279	0.000161431	0.000820147	AU019990
ENSMUSG00000087217	1.69605	2.63731	1.09889	2.39998	0.0163961	0.0465681	NA
ENSMUSG00000085709	2.30672	2.63652	0.926462	2.84579	0.00443017	0.0153213	NA
ENSMUSG00000102368	9.37673	2.6294	0.487024	5.3989	6.7e-08	6.14e-07	4930590L20Rik
ENSMUSG00000074028	4.92526	2.62827	0.526904	4.98815	6.1e-07	4.86e-06	Slc22a13
ENSMUSG00000039519	149.91	2.62776	0.128034	20.5239	1.32e-93	4e-91	Cyp7b1
ENSMUSG00000117753	4.16578	2.62601	0.763999	3.43719	0.000587785	0.00260138	NA
ENSMUSG00000024747	11.7635	2.62567	0.752829	3.48775	0.000487111	0.00220851	Aldh1a7
ENSMUSG00000070583	36.1756	2.6182	0.229013	11.4326	2.87e-30	1.44e-28	Fv1
ENSMUSG00000051900	14.2966	2.61655	0.404012	6.47642	9.39e-11	1.22e-09	Abca16
ENSMUSG00000104414	2.62799	2.61569	0.856623	3.05349	0.00226196	0.00850108	NA
ENSMUSG00000102685	2.30613	2.61435	0.840676	3.10981	0.00187206	0.00721117	NA
ENSMUSG00000085634	7.8014	2.61376	0.39691	6.58528	4.54e-11	6.07e-10	Gm15290
ENSMUSG00000083161	149.117	2.6137	0.120479	21.6942	2.33e-104	8.84e-102	NA
ENSMUSG00000021071	3.19263	2.61302	0.744676	3.50894	0.000449898	0.00205881	Trim9
ENSMUSG00000090191	5.8869	2.61264	0.551045	4.74123	2.12e-06	1.55e-05	9230105E05Rik
ENSMUSG00000120901	2.94961	2.61074	0.742585	3.51575	0.000438513	0.00201218	NA
ENSMUSG00000112954	2.0986	2.60644	1.02863	2.53389	0.0112803	0.0340366	NA
ENSMUSG00000097266	4.90774	2.60621	0.667095	3.90681	9.35e-05	0.000503827	NA
ENSMUSG00000053153	33.5895	2.60506	0.317616	8.20193	2.37e-16	5.13e-15	Spag16
ENSMUSG00000082724	1.79558	2.60499	0.927125	2.80975	0.00495798	0.0168687	NA
ENSMUSG00000120605	22.607	2.59495	0.317326	8.17757	2.9e-16	6.25e-15	NA
ENSMUSG00000021998	209.515	2.58484	0.153186	16.8739	7e-64	1.08e-61	Lcp1
ENSMUSG00000107878	2.39371	2.58399	0.872618	2.96119	0.00306454	0.0111098	NA
ENSMUSG00000103158	5.58587	2.58047	0.649312	3.97415	7.06e-05	0.000391163	NA
ENSMUSG00000060586	263.609	2.5799	0.144725	17.8262	4.43e-71	8.31e-69	H2-Eb1
ENSMUSG00000034764	13.5348	2.57849	0.464626	5.54961	2.86e-08	2.77e-07	NA
ENSMUSG00000113010	1.93465	2.57486	1.03984	2.47621	0.0132786	0.0390516	Gm34084
ENSMUSG00000117890	4.17654	2.57464	0.620542	4.14902	3.34e-05	0.00019781	NA
ENSMUSG00000103556	3.22889	2.57073	0.907097	2.83402	0.00459667	0.0158162	NA
ENSMUSG00000095218	7.18036	2.56792	0.924618	2.77727	0.00548168	0.0183954	Or10ak14
ENSMUSG00000109089	6.84675	2.56636	0.715421	3.5872	0.000334248	0.00157384	4833411C07Rik
ENSMUSG00000120374	2.62519	2.56597	1.07138	2.39502	0.0166196	0.0471148	NA
ENSMUSG00000058063	2.36524	2.56449	0.882596	2.90562	0.00366527	0.0129799	Trim31
ENSMUSG00000101826	3.12266	2.56268	0.66071	3.87867	0.000105028	0.00055888	Gm8581
ENSMUSG00000118279	2.40061	2.56238	0.85971	2.98051	0.00287764	0.0105137	NA
ENSMUSG00000083956	3.70633	2.56197	0.639203	4.00807	6.12e-05	0.000343787	Gm12361
ENSMUSG00000081858	32.3418	2.56188	0.341933	7.49236	6.76e-14	1.17e-12	NA
ENSMUSG00000022286	1763.5	2.56079	0.111262	23.016	3.23e-117	1.85e-114	Grhl2
ENSMUSG00000086308	6.44547	2.56056	0.622142	4.11571	3.86e-05	0.00022615	G630016G05Rik
ENSMUSG00000117391	1.67042	2.55865	1.07241	2.38587	0.0170386	0.0481145	4930500A05Rik
ENSMUSG00000086687	2.74104	2.55719	0.989197	2.58512	0.00973462	0.0300772	4930547E08Rik
ENSMUSG00000085747	2.31705	2.55549	0.913214	2.79834	0.00513655	0.0174143	Slc13a2os
ENSMUSG00000020374	12.7974	2.54849	0.374753	6.80044	1.04e-11	1.48e-10	Rasgef1c
ENSMUSG00000074472	3.37782	2.54578	0.922303	2.76025	0.0057758	0.0192444	Zfp872
ENSMUSG00000037437	52.3267	2.54523	0.26522	9.59669	8.26e-22	2.62e-20	Adam32
ENSMUSG00000104951	8.41745	2.54459	0.518935	4.90349	9.41e-07	7.31e-06	NA
ENSMUSG00000086076	1.2226	2.54386	1.00703	2.5261	0.0115336	0.0346496	Ncr3-ps
ENSMUSG00000037482	55.5567	2.54227	0.20946	12.1373	6.7e-34	4.02e-32	Erv3
ENSMUSG00000097626	4.35373	2.54118	0.890812	2.85265	0.00433561	0.0150387	4921504A21Rik
ENSMUSG00000104918	27.0964	2.5404	0.305075	8.32712	8.28e-17	1.87e-15	NA
ENSMUSG00000097381	6.01992	2.54012	0.623363	4.07485	4.6e-05	0.000265432	NA
ENSMUSG00000115617	10.9618	2.53971	0.830747	3.05714	0.00223461	0.00841075	NA
ENSMUSG00000105440	8.20317	2.53951	0.467161	5.43606	5.45e-08	5.05e-07	Gm31693
ENSMUSG00000022206	449.34	2.53837	0.106201	23.9014	2.96e-126	2.05e-123	Npr3
ENSMUSG00000056436	194.006	2.53647	0.209208	12.1242	7.86e-34	4.71e-32	Cyct
ENSMUSG00000025838	377.381	2.53488	0.0794169	31.9187	1.47e-223	4.07e-220	Pramel6
ENSMUSG00000106766	70.7826	2.53382	0.321023	7.89294	2.95e-15	5.88e-14	NA
ENSMUSG00000090634	6.2467	2.53133	0.653233	3.87507	0.000106594	0.000566322	Gm8126
ENSMUSG00000104266	2.3292	2.52917	1.06383	2.37741	0.0174346	0.0490598	NA
ENSMUSG00000049123	8.11806	2.5239	0.530126	4.76095	1.93e-06	1.42e-05	Catsperg2
ENSMUSG00000079244	27.7342	2.52311	0.268507	9.39681	5.62e-21	1.69e-19	Gm5622
ENSMUSG00000115345	2.05596	2.52159	0.95163	2.64976	0.00805495	0.025586	NA
ENSMUSG00000112381	5.0162	2.5144	0.663049	3.79218	0.000149333	0.000763624	NA
ENSMUSG00000077494	3.5341	2.51236	0.7487	3.35563	0.000791835	0.00338308	Gm23595
ENSMUSG00000084083	2.50781	2.50825	0.970547	2.58436	0.00975587	0.0301179	NA
ENSMUSG00000087135	28.906	2.50646	0.259252	9.66807	4.12e-22	1.34e-20	NA
ENSMUSG00000107111	12.2452	2.50595	0.448004	5.59358	2.22e-08	2.18e-07	NA
ENSMUSG00000020052	10.0825	2.50403	0.763224	3.28085	0.00103494	0.00428145	Ascl1
ENSMUSG00000112246	1.9425	2.49812	0.958337	2.60672	0.00914129	0.0285245	NA
ENSMUSG00000059136	59.2623	2.49693	0.242898	10.2797	8.7e-25	3.33e-23	Or13a25
ENSMUSG00000077972	2.46402	2.4968	0.824533	3.02814	0.00246065	0.00915394	Mir466f-1
ENSMUSG00000113240	72.869	2.49451	0.441953	5.64429	1.66e-08	1.66e-07	NA
ENSMUSG00000097896	6.01264	2.48968	0.555626	4.48086	7.43e-06	4.94e-05	NA
ENSMUSG00000110131	2.68492	2.48967	0.847081	2.93911	0.00329156	0.01183	Gm18066
ENSMUSG00000105979	19.2995	2.48685	0.42644	5.83166	5.49e-09	5.87e-08	NA
ENSMUSG00000106874	25.495	2.48337	0.276632	8.97717	2.78e-19	7.55e-18	NA
ENSMUSG00000054556	12.0033	2.47844	0.424116	5.84379	5.1e-09	5.47e-08	Gm4876
ENSMUSG00000102139	2.63778	2.47756	0.822741	3.01135	0.00260088	0.00961566	NA
ENSMUSG00000113584	1.67934	2.47751	0.891638	2.7786	0.00545932	0.0183406	Gm46355
ENSMUSG00000053368	3.77031	2.47629	0.752254	3.29183	0.000995383	0.00413524	Rxfp2
ENSMUSG00000094958	4.97488	2.47506	0.724162	3.41783	0.000631226	0.00276851	NA
ENSMUSG00000104092	4.2929	2.47453	0.814863	3.03674	0.00239148	0.00894255	NA
ENSMUSG00000115664	6.81397	2.47334	0.47584	5.19784	2.02e-07	1.73e-06	NA
ENSMUSG00000032125	14.2836	2.47169	0.589439	4.19329	2.75e-05	0.00016526	Robo4
ENSMUSG00000108482	2.39407	2.47144	0.845482	2.92312	0.00346544	0.0123658	NA
ENSMUSG00000080594	5.26825	2.47116	0.650962	3.79616	0.000146955	0.000752885	Mir669h
ENSMUSG00000120282	222.808	2.46835	0.234856	10.51	7.77e-26	3.14e-24	NA
ENSMUSG00000020061	16.7521	2.46585	0.31126	7.92215	2.33e-15	4.7e-14	Mybpc1
ENSMUSG00000111189	3.25903	2.46512	0.755293	3.2638	0.00109931	0.00451851	NA
ENSMUSG00000079450	3.58326	2.46477	0.934713	2.63693	0.00836595	0.0264276	Cldn34c1
ENSMUSG00000113381	6.27054	2.46401	0.643257	3.83053	0.000127868	0.000665409	Vmn2r-ps97
ENSMUSG00000033174	26.9802	2.46104	0.29353	8.38427	5.1e-17	1.17e-15	Mgll
ENSMUSG00000120397	2.04428	2.46018	0.937109	2.62528	0.00865766	0.0272445	NA
ENSMUSG00000086504	2.57746	2.45805	1.01605	2.41921	0.0155544	0.0445668	Kif16bos
ENSMUSG00000086074	4.81586	2.45738	0.749877	3.27704	0.00104901	0.0043332	NA
ENSMUSG00000107475	2.29034	2.45551	1.00482	2.44373	0.0145362	0.0421392	Gm19177
ENSMUSG00000087780	2.30099	2.45529	0.893797	2.74703	0.00601382	0.0199349	Gm23167
ENSMUSG00000027995	189.35	2.45524	0.199354	12.316	7.43e-35	4.58e-33	Tlr2
ENSMUSG00002075819	1.78364	2.4544	0.828212	2.96349	0.00304173	0.0110377	NA
ENSMUSG00000000386	2.08163	2.45417	0.865058	2.83699	0.00455403	0.015686	Mx1
ENSMUSG00000051769	9.66638	2.44951	0.441371	5.54977	2.86e-08	2.76e-07	Wfdc15a
ENSMUSG00000113197	3.3712	2.44926	0.773202	3.16769	0.00153655	0.00606458	NA
ENSMUSG00000111436	2.24519	2.44665	0.873355	2.80144	0.00508755	0.0172709	NA
ENSMUSG00000091890	9.8099	2.44399	0.796073	3.07006	0.00214018	0.00809639	NA
ENSMUSG00000019846	49.299	2.44366	0.257121	9.50393	2.02e-21	6.25e-20	Lama4
ENSMUSG00000032999	857.876	2.44327	0.124873	19.566	3.01e-85	7.83e-83	Nlrp4f
ENSMUSG00000060988	6.82213	2.44074	0.784831	3.1099	0.00187152	0.00721004	Galnt13
ENSMUSG00000015962	9.69187	2.44047	0.468561	5.20844	1.9e-07	1.64e-06	1700016C15Rik
ENSMUSG00000070870	15.463	2.44004	0.294344	8.28977	1.13e-16	2.54e-15	Cryge
ENSMUSG00000108813	1.47613	2.43671	1.0071	2.41953	0.0155406	0.0445415	Rpl19-ps9
ENSMUSG00000105734	11.467	2.43628	0.424435	5.74006	9.46e-09	9.8e-08	Ctxnd2
ENSMUSG00002076270	3.00325	2.43614	0.704338	3.45876	0.000542661	0.00242532	NA
ENSMUSG00000110583	5.88637	2.42722	0.672079	3.61152	0.000304408	0.0014504	Gm7639
ENSMUSG00000096233	4.73231	2.42689	0.713054	3.40351	0.000665256	0.00289789	Gm13238
ENSMUSG00000112894	9.9385	2.42661	0.409836	5.92092	3.2e-09	3.52e-08	NA
ENSMUSG00000087455	77.0601	2.42621	0.192192	12.6239	1.56e-36	1.03e-34	5330411J11Rik
ENSMUSG00000049148	10.4777	2.42607	0.478675	5.0683	4.01e-07	3.28e-06	Plcxd3
ENSMUSG00000113411	150.704	2.42559	0.151695	15.9899	1.5e-57	2.01e-55	NA
ENSMUSG00000100147	3.40579	2.42478	0.63336	3.82844	0.000128956	0.000670244	1700047M11Rik
ENSMUSG00000087107	188.731	2.42102	0.128804	18.7961	8.13e-79	1.85e-76	AI662270
ENSMUSG00000118979	5.92307	2.42018	0.646432	3.7439	0.000181183	0.000910314	Mir6546
ENSMUSG00000032725	9.19662	2.41831	0.606779	3.98549	6.73e-05	0.000374443	Folr2
ENSMUSG00000049098	5.76368	2.41416	0.511458	4.72015	2.36e-06	1.71e-05	Or8b3
ENSMUSG00000118305	1.85505	2.41218	0.946456	2.54864	0.0108143	0.0328389	NA
ENSMUSG00000109023	3.45941	2.41178	0.695815	3.46613	0.000528016	0.00237031	NA
ENSMUSG00000097323	3.49883	2.41072	0.69292	3.47907	0.000503155	0.00227313	NA
ENSMUSG00000082082	833.118	2.41021	0.106769	22.5741	7.78e-113	3.76e-110	NA
ENSMUSG00000091572	20.8479	2.40679	0.520463	4.62432	3.76e-06	2.63e-05	Vmn2r3
ENSMUSG00000104572	3.68692	2.40302	0.91691	2.62078	0.00877279	0.0275441	NA
ENSMUSG00000098919	2.44202	2.40123	1.00041	2.40026	0.0163836	0.0465414	Mir8102
ENSMUSG00000021779	7.25624	2.40074	0.493204	4.86764	1.13e-06	8.65e-06	Thrb
ENSMUSG00000001773	35.9485	2.3991	0.304026	7.89111	3e-15	5.96e-14	Folh1
ENSMUSG00000009292	7.37837	2.39811	0.846046	2.83449	0.00458992	0.0157952	Trpm2
ENSMUSG00002076935	7.96499	2.39543	0.784349	3.05403	0.00225791	0.008489	NA
ENSMUSG00000103374	4.44281	2.39383	0.648953	3.68875	0.000225356	0.00110684	NA
ENSMUSG00000019787	4.64443	2.39227	0.906006	2.64046	0.00827939	0.0261895	Trdn
ENSMUSG00000104943	4.5305	2.39177	0.741506	3.22556	0.00125726	0.00507692	NA
ENSMUSG00000083917	8.22227	2.39078	0.516944	4.62483	3.75e-06	2.62e-05	NA
ENSMUSG00000062773	29.4228	2.39074	0.313264	7.6317	2.32e-14	4.22e-13	Tex101
ENSMUSG00000026715	14.0506	2.38933	0.36708	6.509	7.57e-11	9.89e-10	Serpinc1
ENSMUSG00000112188	11.196	2.38704	0.477508	4.99895	5.76e-07	4.61e-06	Gm47708
ENSMUSG00000120614	17.2455	2.38649	0.381197	6.26053	3.84e-10	4.67e-09	NA
ENSMUSG00000112898	8.61136	2.38619	0.528815	4.51234	6.41e-06	4.31e-05	NA
ENSMUSG00000069581	16.4394	2.38246	0.482347	4.93931	7.84e-07	6.16e-06	Tspear
ENSMUSG00000110759	5.12364	2.37513	0.61197	3.88112	0.000103976	0.000553868	NA
ENSMUSG00000033368	26.8403	2.37394	0.380794	6.23419	4.54e-10	5.47e-09	Trim69
ENSMUSG00000106992	3.68851	2.37372	0.846689	2.80353	0.00505473	0.0171614	NA
ENSMUSG00002075829	3.1071	2.37241	0.77002	3.08098	0.00206324	0.00783258	NA
ENSMUSG00000093460	3.38569	2.37133	0.888742	2.66818	0.00762624	0.0244462	Six3os1
ENSMUSG00000015619	24.0806	2.37067	0.220682	10.7425	6.43e-27	2.77e-25	Gata3
ENSMUSG00000078632	4.10328	2.36962	0.826423	2.86732	0.00413964	0.0144413	Lrrc37a
ENSMUSG00000083565	3.3055	2.36928	0.943935	2.51	0.0120732	0.036008	NA
ENSMUSG00000093942	4.11213	2.36905	0.937924	2.52584	0.0115421	0.0346718	Or13a18
ENSMUSG00000121000	13.7457	2.36835	0.32033	7.39345	1.43e-13	2.42e-12	NA
ENSMUSG00000031257	4.30229	2.36644	0.566344	4.17845	2.93e-05	0.000175585	Nox1
ENSMUSG00000112739	3.39663	2.36262	0.862286	2.73995	0.00614491	0.0203104	Gm20597
ENSMUSG00000115228	2.58785	2.3622	0.957572	2.46687	0.0136301	0.0399232	NA
ENSMUSG00000121014	2.07171	2.36162	0.956216	2.46976	0.0135204	0.0396554	NA
ENSMUSG00000090459	33.191	2.36107	0.296922	7.95181	1.84e-15	3.73e-14	NA
ENSMUSG00002076509	7.36192	2.35961	0.479124	4.92484	8.44e-07	6.61e-06	NA
ENSMUSG00000089179	7.07247	2.35885	0.752026	3.13665	0.00170887	0.00665845	Gm22428
ENSMUSG00000040205	3.7783	2.35832	0.888103	2.65546	0.00792002	0.0252311	Cuzd1
ENSMUSG00000109561	54.9532	2.35756	0.237591	9.92279	3.31e-23	1.17e-21	Ankrd31
ENSMUSG00000065657	4.36344	2.35504	0.577051	4.08117	4.48e-05	0.000258865	Gm25337
ENSMUSG00000042200	6.55903	2.35472	0.613085	3.84077	0.00012265	0.000641876	Cdrt4
ENSMUSG00000046862	835.147	2.34907	0.141331	16.6211	4.9e-62	7.28e-60	Pramel12
ENSMUSG00000116123	24.3874	2.34669	0.324462	7.23257	4.74e-13	7.58e-12	NA
ENSMUSG00000097352	3.09654	2.34569	0.612209	3.83152	0.000127356	0.000663427	NA
ENSMUSG00000080808	3.83731	2.34231	0.871865	2.68656	0.00721928	0.0233434	NA
ENSMUSG00000056031	6.36287	2.3406	0.570703	4.10125	4.11e-05	0.000238928	NA
ENSMUSG00000107985	2.07673	2.34015	0.917939	2.54936	0.0107922	0.0327948	NA
ENSMUSG00000116942	4.41698	2.33887	0.594274	3.93567	8.3e-05	0.000451827	NA
ENSMUSG00000015340	1.90176	2.33506	0.88939	2.62546	0.00865319	0.0272332	Cybb
ENSMUSG00000049037	66.4247	2.3343	0.159654	14.621	2.06e-48	2.12e-46	Clec4a1
ENSMUSG00000116639	1.30986	2.33324	0.954862	2.44354	0.0145441	0.042158	NA
ENSMUSG00000097738	2.70234	2.32879	0.866605	2.68726	0.00720407	0.023309	4930445N18Rik
ENSMUSG00000029695	165.17	2.32694	0.197323	11.7925	4.27e-32	2.33e-30	Aass
ENSMUSG00000021850	4.31662	2.32601	0.879191	2.64563	0.00815395	0.0258626	ccdc198
ENSMUSG00000021536	39.2201	2.32532	0.262864	8.8461	9.06e-19	2.38e-17	Adcy2
ENSMUSG00000079243	13.9443	2.32157	0.409898	5.66378	1.48e-08	1.49e-07	Xirp1
ENSMUSG00000111092	5.16159	2.32068	0.628328	3.69342	0.000221262	0.00108849	NA
ENSMUSG00000090061	2.28939	2.32012	0.824823	2.81286	0.00491024	0.0167362	Nwd2
ENSMUSG00000113551	3.59644	2.31921	0.930603	2.49216	0.0126968	0.0375863	Gm7768
ENSMUSG00000100635	2.46403	2.31921	0.953092	2.43336	0.0149596	0.0431854	NA
ENSMUSG00000117355	2.49984	2.31691	0.732472	3.16313	0.00156081	0.00615164	NA
ENSMUSG00000097183	11.5671	2.31499	0.477994	4.84313	1.28e-06	9.7e-06	NA
ENSMUSG00000101059	6.17042	2.31377	0.594986	3.88877	0.000100752	0.000538767	NA
ENSMUSG00000050215	2.07425	2.31294	0.923657	2.50411	0.012276	0.036516	Or13e8
ENSMUSG00000048583	8.48582	2.31268	0.667822	3.46302	0.000534141	0.00239286	Igf2
ENSMUSG00000095113	2.17454	2.31172	0.932897	2.478	0.013212	0.0389045	LOC118568142
ENSMUSG00000120583	3.49744	2.30891	0.958882	2.40792	0.0160437	0.0457122	NA
ENSMUSG00000097125	83.8617	2.30799	0.207038	11.1477	7.35e-29	3.46e-27	NA
ENSMUSG00000076862	3.91861	2.30595	0.839463	2.74694	0.0060155	0.0199383	Trav19
ENSMUSG00000114875	46.9937	2.30392	0.224371	10.2683	9.79e-25	3.74e-23	NA
ENSMUSG00000099419	5.81117	2.29989	0.68091	3.37767	0.000731021	0.00315366	1700001D01Rik
ENSMUSG00000114117	3.92445	2.29952	0.562582	4.08744	4.36e-05	0.000252491	NA
ENSMUSG00000027831	10.9461	2.29918	0.401928	5.72038	1.06e-08	1.09e-07	Veph1
ENSMUSG00000050296	5.40987	2.2986	0.676579	3.39739	0.000680319	0.00295462	Abca12
ENSMUSG00000081457	43.6579	2.29827	0.365864	6.28176	3.35e-10	4.1e-09	NA
ENSMUSG00000089818	38.1856	2.29803	0.29555	7.77543	7.52e-15	1.45e-13	NA
ENSMUSG00000078060	5.78839	2.29564	0.694245	3.30668	0.000944088	0.00395291	Mir466l
ENSMUSG00000086328	11.3148	2.29051	0.370345	6.18481	6.22e-10	7.38e-09	NA
ENSMUSG00000114210	11.6984	2.29044	0.403591	5.67516	1.39e-08	1.4e-07	NA
ENSMUSG00000092125	27.4153	2.28885	0.334553	6.84152	7.84e-12	1.12e-10	AA543401
ENSMUSG00000086227	3.85814	2.28806	0.748009	3.05887	0.00222172	0.00837052	NA
ENSMUSG00000031481	10.3837	2.28668	0.431902	5.29444	1.19e-07	1.06e-06	Tpte
ENSMUSG00000115760	6.3843	2.28548	0.527392	4.33355	1.47e-05	9.25e-05	Gm18909
ENSMUSG00000087677	32.9501	2.28527	0.316605	7.21804	5.27e-13	8.4e-12	NA
ENSMUSG00000111415	3.8233	2.2849	0.810811	2.81805	0.00483169	0.0165166	NA
ENSMUSG00000000730	7424.04	2.28082	0.103544	22.0275	1.57e-107	6.73e-105	Dnmt3l
ENSMUSG00000083081	27.3948	2.27972	0.310943	7.33165	2.27e-13	3.77e-12	Gm13223
ENSMUSG00000108717	3.48811	2.27733	0.767161	2.96851	0.00299243	0.010886	NA
ENSMUSG00000105223	3.78358	2.27653	0.653496	3.48362	0.000494687	0.00224019	NA
ENSMUSG00000112670	4.2039	2.27587	0.808148	2.81615	0.00486029	0.0165919	Gm18042
ENSMUSG00000056600	17.1826	2.2756	0.337512	6.74228	1.56e-11	2.18e-10	Or2h2
ENSMUSG00000070469	3.10066	2.27363	0.943304	2.41029	0.01594	0.0454636	Adamtsl3
ENSMUSG00000120488	3.99672	2.27127	0.612371	3.70898	0.000208099	0.00103175	Gm2848
ENSMUSG00000022887	10.6859	2.27069	0.509277	4.45866	8.25e-06	5.43e-05	Masp1
ENSMUSG00000107401	2.83071	2.26983	0.831913	2.72845	0.00636336	0.0209385	Gm6312
ENSMUSG00002075541	2.96696	2.26871	0.80286	2.82579	0.00471643	0.0161825	NA
ENSMUSG00000117401	2.90964	2.26667	0.75315	3.00958	0.00261607	0.009668	4833419F23Rik
ENSMUSG00000089125	2.63429	2.26548	0.86821	2.60937	0.00907094	0.028334	Gm26403
ENSMUSG00000118638	7.41722	2.26051	0.481333	4.69635	2.65e-06	1.91e-05	Gm3858
ENSMUSG00000097426	5.12379	2.25617	0.57586	3.91792	8.93e-05	0.000483273	NA
ENSMUSG00000110462	6.78152	2.25604	0.496647	4.54255	5.56e-06	3.78e-05	NA
ENSMUSG00000099343	9.60451	2.25564	0.405361	5.56452	2.63e-08	2.55e-07	NA
ENSMUSG00000113443	4.15825	2.25496	0.618814	3.644	0.000268431	0.00129561	NA
ENSMUSG00000080862	5.37492	2.25418	0.581042	3.87954	0.000104652	0.000557272	NA
ENSMUSG00000086310	2.3689	2.25253	0.91343	2.46602	0.0136624	0.0399895	NA
ENSMUSG00000086213	3.91373	2.25191	0.71506	3.14926	0.00163684	0.00641062	A330040F15Rik
ENSMUSG00000114430	2.90169	2.25162	0.830765	2.7103	0.00672232	0.0219699	NA
ENSMUSG00000117849	1.79428	2.25149	0.83949	2.68197	0.00731902	0.0236059	NA
ENSMUSG00000108492	21.5004	2.25068	0.375665	5.99117	2.08e-09	2.34e-08	Rpl18a-ps4
ENSMUSG00000106057	4.82291	2.25003	0.682517	3.29667	0.00097839	0.00407299	NA
ENSMUSG00000054385	20.1053	2.2488	0.314894	7.14145	9.24e-13	1.44e-11	Ceacam2
ENSMUSG00000113161	3.30317	2.24753	0.689232	3.26092	0.0011105	0.00455687	NA
ENSMUSG00000120792	6.95762	2.24657	0.804161	2.79369	0.0052111	0.0176332	NA
ENSMUSG00000115579	2.36083	2.2461	0.930253	2.41451	0.0157564	0.0450264	NA
ENSMUSG00000100225	2.7634	2.24583	0.937547	2.39544	0.0166007	0.0470744	NA
ENSMUSG00000109772	4.13857	2.24437	0.594205	3.77709	0.000158669	0.000807056	NA
ENSMUSG00000066158	33.6808	2.24202	0.298791	7.50363	6.21e-14	1.08e-12	AY512931
ENSMUSG00000083614	3.91722	2.24123	0.711172	3.15146	0.00162458	0.00636752	Gm12795
ENSMUSG00000097398	23.0416	2.23976	0.340813	6.57182	4.97e-11	6.62e-10	Platr5
ENSMUSG00000118184	9.05476	2.23951	0.580377	3.85871	0.000113986	0.000601084	NA
ENSMUSG00000108013	13.9042	2.23817	0.354907	6.30637	2.86e-10	3.53e-09	NA
ENSMUSG00000111468	2.26557	2.23817	0.817725	2.73706	0.00619903	0.0204619	NA
ENSMUSG00000090216	11.5571	2.23767	0.37353	5.9906	2.09e-09	2.35e-08	NA
ENSMUSG00000085127	43.8123	2.23666	0.258157	8.66396	4.56e-18	1.15e-16	NA
ENSMUSG00000074375	3.03496	2.23522	0.720842	3.10085	0.00192966	0.00740214	Sult2a3
ENSMUSG00000031075	12.7171	2.23427	0.451514	4.94839	7.48e-07	5.9e-06	Ano1
ENSMUSG00000108713	3.41802	2.23418	0.817509	2.73292	0.00627762	0.0206921	NA
ENSMUSG00000022358	74.2083	2.2324	0.320127	6.97346	3.09e-12	4.62e-11	Fbxo32
ENSMUSG00000044664	29.6534	2.23147	0.301909	7.39121	1.46e-13	2.45e-12	Prss42
ENSMUSG00000021055	3.92438	2.23112	0.842587	2.64795	0.00809822	0.0257019	Esr2
ENSMUSG00000086870	2.03748	2.23007	0.907939	2.45619	0.0140418	0.0409322	NA
ENSMUSG00000031780	2.75038	2.22725	0.781066	2.85155	0.00435072	0.0150791	Ccl17
ENSMUSG00000086340	9.20809	2.22574	0.576714	3.85935	0.000113688	0.000599825	NA
ENSMUSG00000060924	6.32965	2.22548	0.616976	3.60708	0.000309664	0.00147179	Csmd1
ENSMUSG00000116250	13.5016	2.22452	0.469023	4.74288	2.11e-06	1.54e-05	NA
ENSMUSG00000028298	2.50757	2.22426	0.873957	2.54505	0.0109262	0.0331293	Cga
ENSMUSG00000031329	126.721	2.22234	0.148005	15.0153	5.83e-51	6.55e-49	Tsx
ENSMUSG00000089214	11.3235	2.21911	0.451778	4.91195	9.02e-07	7.02e-06	Mir1931
ENSMUSG00000117150	5.61348	2.2186	0.650099	3.41271	0.000643198	0.00281348	Gm9351
ENSMUSG00000096872	4.00804	2.21757	0.708284	3.1309	0.00174269	0.00677634	Scgb2a2
ENSMUSG00002076066	8.29484	2.21665	0.459068	4.82858	1.38e-06	1.04e-05	NA
ENSMUSG00000063394	8.88023	2.21609	0.54987	4.03022	5.57e-05	0.000315689	Or14c40
ENSMUSG00000120494	5.78927	2.21392	0.692007	3.19927	0.00137775	0.00550431	NA
ENSMUSG00000085486	4.93251	2.21364	0.566295	3.909	9.27e-05	0.000499909	Ccdc200
ENSMUSG00000056758	1319.33	2.20963	0.179712	12.2954	9.59e-35	5.88e-33	Hmga2
ENSMUSG00000047257	9.54991	2.2088	0.596334	3.70397	0.00021225	0.00105049	Prss45
ENSMUSG00000086485	3.63255	2.20848	0.667547	3.30835	0.000938476	0.00393266	NA
ENSMUSG00000055254	74.7837	2.20788	0.283274	7.79418	6.48e-15	1.26e-13	Ntrk2
ENSMUSG00000085885	2.13796	2.20644	0.84385	2.61474	0.00892966	0.027953	NA
ENSMUSG00000109499	16.9507	2.2064	0.404436	5.45549	4.88e-08	4.57e-07	NA
ENSMUSG00000111256	3.11893	2.20639	0.743168	2.9689	0.00298872	0.0108738	NA
ENSMUSG00000118651	9.15521	2.20108	0.546029	4.03107	5.55e-05	0.000314889	Gm17315
ENSMUSG00000054493	28.8598	2.19994	0.403877	5.44706	5.12e-08	4.77e-07	NA
ENSMUSG00000038932	1086.49	2.19837	0.112974	19.459	2.44e-84	6.2e-82	Tcfl5
ENSMUSG00000109326	26.9897	2.19831	0.262485	8.375	5.52e-17	1.27e-15	Gm9165
ENSMUSG00000009687	41.0379	2.19763	0.316616	6.941	3.89e-12	5.74e-11	Fxyd5
ENSMUSG00000078796	22.8485	2.1966	0.418838	5.24451	1.57e-07	1.37e-06	Zfp541
ENSMUSG00000110494	5.46022	2.19578	0.635833	3.45339	0.000553589	0.00246727	NA
ENSMUSG00000032103	3.75953	2.19539	0.777326	2.82429	0.00473858	0.016253	Pus3
ENSMUSG00000114961	1.94759	2.19458	0.906695	2.42042	0.0155027	0.0444456	A930002C04Rik
ENSMUSG00000110377	33.3756	2.19238	0.444896	4.92785	8.31e-07	6.51e-06	NA
ENSMUSG00000088761	2.42281	2.18653	0.85797	2.54849	0.010819	0.0328466	LOC115488392
ENSMUSG00000091815	2.95292	2.18618	0.790228	2.76652	0.0056658	0.0189339	NA
ENSMUSG00000060404	10.8689	2.18119	0.450564	4.84103	1.29e-06	9.79e-06	NA
ENSMUSG00000090129	3.09091	2.18099	0.866695	2.51644	0.0118546	0.0354705	Or10ad1
ENSMUSG00000116863	3.09496	2.17978	0.862299	2.52787	0.0114757	0.034522	NA
ENSMUSG00000086207	4.21829	2.17964	0.855362	2.54821	0.0108279	0.0328704	NA
ENSMUSG00000111129	4.45785	2.17945	0.554293	3.93195	8.43e-05	0.000458397	NA
ENSMUSG00000091306	6.19989	2.17889	0.542608	4.01559	5.93e-05	0.000334115	NA
ENSMUSG00000086981	10.6241	2.1788	0.345597	6.30446	2.89e-10	3.57e-09	NA
ENSMUSG00000114458	4.89192	2.1772	0.688559	3.16197	0.00156707	0.00617313	NA
ENSMUSG00000120908	5.9212	2.17463	0.502368	4.32876	1.5e-05	9.44e-05	NA
ENSMUSG00000092354	62.2733	2.17312	0.223945	9.70382	2.9e-22	9.62e-21	NA
ENSMUSG00000060808	8.35718	2.16916	0.558246	3.88566	0.000102052	0.000544665	NA
ENSMUSG00000108724	5.90163	2.16847	0.594683	3.64643	0.000265912	0.00128503	NA
ENSMUSG00000052688	4.48776	2.16804	0.715715	3.0292	0.00245203	0.00912857	Rab7b
ENSMUSG00000097141	9.27038	2.16749	0.474795	4.56511	4.99e-06	3.42e-05	NA
ENSMUSG00000032363	207.488	2.16672	0.0989052	21.9071	2.22e-106	9.27e-104	Adamts7
ENSMUSG00000114753	4.37046	2.16448	0.654858	3.30526	0.000948884	0.00396968	NA
ENSMUSG00000108633	6.15889	2.16443	0.584146	3.7053	0.000211144	0.00104565	NA
ENSMUSG00000065669	7.94816	2.16366	0.414554	5.21924	1.8e-07	1.55e-06	Gm22581
ENSMUSG00000031766	11.5187	2.16348	0.497056	4.35258	1.35e-05	8.54e-05	Slc12a3
ENSMUSG00000098037	89.6255	2.16325	0.216402	9.99643	1.58e-23	5.65e-22	Gm7765
ENSMUSG00000114434	12.4935	2.15955	0.387707	5.57006	2.55e-08	2.48e-07	NA
ENSMUSG00000094954	1.67353	2.15302	0.883991	2.43556	0.0148686	0.0429677	Gm2959
ENSMUSG00000029830	15.0825	2.15143	0.425228	5.05948	4.2e-07	3.43e-06	Svopl
ENSMUSG00000064622	3.69863	2.15143	0.807843	2.66317	0.00774079	0.0247587	Gm22304
ENSMUSG00000085242	3.15376	2.15141	0.725931	2.96366	0.00304003	0.0110328	NA
ENSMUSG00000055746	4.21361	2.15132	0.564846	3.80869	0.000139706	0.000720358	Magea2
ENSMUSG00000077574	2.6444	2.15119	0.845928	2.54299	0.0109907	0.0332917	Gm24887
ENSMUSG00000081131	6.59822	2.14938	0.496954	4.32511	1.52e-05	9.58e-05	Gm14833
ENSMUSG00000082233	7.53853	2.14895	0.869504	2.47147	0.0134558	0.0394927	Gm6506
ENSMUSG00000097752	4.28978	2.14769	0.523592	4.10185	4.1e-05	0.0002384	Gm26688
ENSMUSG00000022877	3.38116	2.14604	0.625039	3.43346	0.000595941	0.00263098	Hrg
ENSMUSG00000085101	223.076	2.14246	0.108042	19.8298	1.65e-87	4.51e-85	NA
ENSMUSG00000056494	2.17727	2.14127	0.886797	2.41461	0.0157521	0.0450264	Cngb3
ENSMUSG00000067299	26.9315	2.13927	0.248193	8.61937	6.73e-18	1.66e-16	Crygd
ENSMUSG00000079350	30.486	2.13681	0.262837	8.12977	4.3e-16	9.18e-15	Magea8
ENSMUSG00000093721	3.32182	2.1335	0.73264	2.91207	0.00359045	0.0127476	NA
ENSMUSG00000074593	4.42811	2.13072	0.581462	3.66442	0.000247899	0.00120569	Spint5
ENSMUSG00000097191	2.93834	2.12814	0.840945	2.53065	0.0113851	0.0342985	Mm2pr
ENSMUSG00000091556	24.5765	2.12721	0.388735	5.47214	4.45e-08	4.19e-07	Gm14569
ENSMUSG00000097393	85.7222	2.12531	0.16983	12.5143	6.23e-36	4.04e-34	D030068K23Rik
ENSMUSG00000074736	149.68	2.12514	0.141366	15.0329	4.47e-51	5.04e-49	Syndig1
ENSMUSG00000110079	2.93312	2.12389	0.844487	2.51501	0.011903	0.0355802	NA
ENSMUSG00000110046	3.83673	2.12337	0.836712	2.53775	0.0111567	0.033724	NA
ENSMUSG00002076749	2.63037	2.12079	0.868755	2.44118	0.0146393	0.0423938	NA
ENSMUSG00002075306	17.8477	2.12073	0.398587	5.32061	1.03e-07	9.23e-07	NA
ENSMUSG00000022938	20.1675	2.12048	0.286527	7.40063	1.36e-13	2.3e-12	Fam3b
ENSMUSG00000058812	21.1493	2.11916	0.410568	5.16153	2.45e-07	2.07e-06	0610039K10Rik
ENSMUSG00000004609	3.20623	2.11803	0.751791	2.81732	0.00484269	0.016543	Cd33
ENSMUSG00000121144	231.202	2.11713	0.143906	14.7118	5.41e-49	5.7e-47	NA
ENSMUSG00000046881	6.79477	2.11639	0.538987	3.92661	8.62e-05	0.000467591	Or1ab2
ENSMUSG00000074489	23.4001	2.11579	0.270267	7.82851	4.94e-15	9.65e-14	Bglap3
ENSMUSG00000079037	422.551	2.11523	0.121248	17.4455	3.72e-68	6.51e-66	Prnp
ENSMUSG00000114226	21.4216	2.11514	0.273074	7.74566	9.51e-15	1.81e-13	NA
ENSMUSG00000045763	2258.69	2.11437	0.115524	18.3024	7.92e-75	1.67e-72	Basp1
ENSMUSG00000083560	1.74991	2.11419	0.859943	2.45852	0.013951	0.0407298	NA
ENSMUSG00000104187	22.4762	2.11396	0.37274	5.6714	1.42e-08	1.43e-07	NA
ENSMUSG00000075297	13.7867	2.11241	0.389682	5.42087	5.93e-08	5.47e-07	H60b
ENSMUSG00000099809	9.29828	2.11239	0.589701	3.58213	0.000340799	0.00160295	Gm18665
ENSMUSG00000004347	19.8647	2.11096	0.616458	3.42434	0.000616299	0.00270789	Pde1c
ENSMUSG00000104518	2.93594	2.11095	0.63922	3.30238	0.000958681	0.00400464	NA
ENSMUSG00000084601	3.01584	2.1105	0.775956	2.71986	0.00653088	0.0214225	Gm23111
ENSMUSG00000083815	3.31534	2.10956	0.811607	2.59924	0.00934301	0.0290764	NA
ENSMUSG00000043740	11.5765	2.10883	0.348004	6.0598	1.36e-09	1.57e-08	B430306N03Rik
ENSMUSG00000071335	3.0782	2.10616	0.840817	2.5049	0.0122485	0.0364467	NA
ENSMUSG00000025983	9.80351	2.10546	0.538929	3.90676	9.35e-05	0.00050385	Ccdc150
ENSMUSG00000022753	13.8294	2.10503	0.423279	4.97314	6.59e-07	5.22e-06	Tmem30c
ENSMUSG00000113569	128.313	2.10419	0.172382	12.2065	2.87e-34	1.74e-32	NA
ENSMUSG00000120409	7.70582	2.10278	0.687731	3.05756	0.00223149	0.00840108	NA
ENSMUSG00000103766	11.9627	2.1026	0.558563	3.7643	0.000167014	0.000845846	NA
ENSMUSG00000083460	3.63851	2.10176	0.817625	2.57057	0.0101533	0.0311534	Gm12182
ENSMUSG00000010651	31.2971	2.10105	0.274915	7.64256	2.13e-14	3.89e-13	Acaa1b
ENSMUSG00000085527	4.15604	2.09952	0.647295	3.24353	0.00118057	0.00480614	NA
ENSMUSG00000077148	12.1824	2.09783	0.446038	4.70326	2.56e-06	1.85e-05	Gm22935
ENSMUSG00000118593	11.3212	2.09738	0.449956	4.6613	3.14e-06	2.23e-05	NA
ENSMUSG00000086837	40.0196	2.09681	0.373618	5.61216	2e-08	1.98e-07	Gm16618
ENSMUSG00002076823	6.12005	2.09614	0.489714	4.28033	1.87e-05	0.00011569	NA
ENSMUSG00000038242	47.7287	2.0955	0.25742	8.14038	3.94e-16	8.44e-15	Aox4
ENSMUSG00000120786	10.9428	2.09537	0.445256	4.70598	2.53e-06	1.83e-05	NA
ENSMUSG00000083819	22.1463	2.09242	0.398414	5.25188	1.51e-07	1.32e-06	Gm11977
ENSMUSG00000109517	5.6275	2.09036	0.582422	3.58909	0.000331833	0.00156417	NA
ENSMUSG00000104701	18.0886	2.08919	0.318736	6.55462	5.58e-11	7.4e-10	NA
ENSMUSG00000086825	11.4084	2.08882	0.525646	3.97382	7.07e-05	0.000391573	NA
ENSMUSG00000020846	84.0758	2.0879	0.208025	10.0368	1.05e-23	3.8e-22	Rflnb
ENSMUSG00000067399	11.5982	2.08709	0.430298	4.85033	1.23e-06	9.38e-06	Trim43c
ENSMUSG00000097760	21.8744	2.08551	0.352048	5.92392	3.14e-09	3.46e-08	6030442K20Rik
ENSMUSG00000019944	19.8913	2.08032	0.417326	4.98487	6.2e-07	4.93e-06	Rhobtb1
ENSMUSG00000109632	7.58278	2.07832	0.554736	3.74651	0.000179313	0.000901661	NA
ENSMUSG00000034959	50.475	2.07281	0.223891	9.25812	2.08e-20	6.06e-19	Rubcnl
ENSMUSG00000104540	3.28867	2.07166	0.741575	2.7936	0.00521248	0.0176359	NA
ENSMUSG00000073421	33.6518	2.07123	0.257047	8.05779	7.77e-16	1.62e-14	H2-Ab1
ENSMUSG00000090211	15.052	2.06962	0.342667	6.03973	1.54e-09	1.76e-08	NA
ENSMUSG00000076956	3.40771	2.06845	0.797374	2.59408	0.00948443	0.0294503	Mir297a-3
ENSMUSG00000039438	3.97194	2.06824	0.736151	2.80953	0.00496136	0.0168764	Ttc36
ENSMUSG00000046793	9.20566	2.06791	0.612872	3.37413	0.000740485	0.00318861	Gpr61
ENSMUSG00000086617	18.1257	2.06544	0.264031	7.82274	5.17e-15	1.01e-13	LOC666331
ENSMUSG00000117375	3.92051	2.06465	0.718962	2.87171	0.00408255	0.014265	NA
ENSMUSG00000043773	17.4478	2.0619	0.326013	6.3246	2.54e-10	3.16e-09	1700048O20Rik
ENSMUSG00000103206	9.90766	2.06105	0.390089	5.28354	1.27e-07	1.12e-06	NA
ENSMUSG00000026824	189.438	2.06082	0.261966	7.86678	3.64e-15	7.2e-14	Kcnj3
ENSMUSG00000083935	7.87573	2.0607	0.460918	4.47086	7.79e-06	5.16e-05	NA
ENSMUSG00000116718	6.74661	2.06064	0.634333	3.24852	0.00116007	0.00473234	NA
ENSMUSG00000070214	2.96883	2.06042	0.832953	2.47363	0.0133748	0.0392888	Gm23058
ENSMUSG00002075467	3.64152	2.05978	0.613146	3.35936	0.000781229	0.00334371	NA
ENSMUSG00000076959	3.87051	2.05874	0.769588	2.67512	0.0074703	0.024035	Mir669l
ENSMUSG00000051726	38.6932	2.05754	0.375639	5.47743	4.32e-08	4.08e-07	Kcnf1
ENSMUSG00000105375	5.01257	2.05634	0.624258	3.29405	0.000987536	0.00410825	NA
ENSMUSG00000076396	14.7407	2.05518	0.492909	4.1695	3.05e-05	0.00018202	Mir667
ENSMUSG00000116348	101.98	2.05059	0.266209	7.70293	1.33e-14	2.49e-13	NA
ENSMUSG00000101656	3.65317	2.04854	0.844237	2.4265	0.0152452	0.0438355	Gm8004
ENSMUSG00000106024	8.10499	2.048	0.557639	3.67263	0.000240067	0.00117247	NA
ENSMUSG00000037624	14.4067	2.04755	0.447405	4.5765	4.73e-06	3.26e-05	Kcnk2
ENSMUSG00000088969	2.52033	2.04642	0.840516	2.43472	0.0149035	0.043048	Gm22085
ENSMUSG00000052336	4.97076	2.04435	0.594222	3.44039	0.000580885	0.00257321	Cx3cr1
ENSMUSG00000120412	10.4466	2.0427	0.446726	4.5726	4.82e-06	3.31e-05	NA
ENSMUSG00000114424	5.15468	2.04107	0.71876	2.83971	0.00451539	0.0155806	NA
ENSMUSG00000103011	2.13779	2.04093	0.755941	2.69986	0.00693685	0.0225717	NA
ENSMUSG00000091788	8.80142	2.04084	0.517229	3.94572	7.96e-05	0.000434853	NA
ENSMUSG00000120646	10.0289	2.04068	0.358552	5.69143	1.26e-08	1.29e-07	NA
ENSMUSG00000116157	5.97522	2.04012	0.53258	3.83064	0.00012781	0.00066522	NA
ENSMUSG00000079711	13.8756	2.03898	0.351	5.80907	6.28e-09	6.68e-08	NA
ENSMUSG00000000617	145.034	2.0369	0.721547	2.82297	0.00475817	0.0163129	Grm6
ENSMUSG00000091140	9.38487	2.0345	0.578681	3.51575	0.000438516	0.00201218	Gm17124
ENSMUSG00000092392	9.82271	2.0335	0.522661	3.89067	0.0001	0.000534943	NA
ENSMUSG00000076313	9.792	2.0317	0.548218	3.70602	0.000210543	0.00104318	Mir665
ENSMUSG00000076861	7.29388	2.03141	0.455336	4.46135	8.14e-06	5.37e-05	Trav18
ENSMUSG00000040254	34.8861	2.02828	0.233757	8.67687	4.07e-18	1.03e-16	Sema3d
ENSMUSG00000107396	23.9891	2.02748	0.328262	6.17639	6.56e-10	7.76e-09	4930425L21Rik
ENSMUSG00000109194	4.83055	2.02663	0.683469	2.96521	0.0030248	0.0109854	NA
ENSMUSG00000063058	23.2825	2.0259	0.328599	6.16526	7.04e-10	8.3e-09	Prr23a2
ENSMUSG00000030607	389.762	2.02411	0.10347	19.5623	3.24e-85	8.35e-83	Acan
ENSMUSG00000076709	3.91786	2.02184	0.563576	3.58752	0.000333844	0.00157218	Ighv1-47
ENSMUSG00002076751	2.94857	2.02181	0.702575	2.87772	0.00400562	0.0140155	NA
ENSMUSG00000110784	3.05958	2.02178	0.687331	2.94149	0.00326635	0.0117504	NA
ENSMUSG00000115907	21.4639	2.02177	0.294788	6.85838	6.96e-12	1e-10	NA
ENSMUSG00000110366	6.29861	2.02171	0.539509	3.74733	0.00017873	0.000899326	NA
ENSMUSG00000108418	5.66498	2.0217	0.701281	2.88286	0.00394084	0.0138175	NA
ENSMUSG00000107225	10.197	2.02162	0.652776	3.09696	0.00195518	0.00748401	NA
ENSMUSG00000120715	8.532	2.02119	0.503705	4.01264	6e-05	0.000337827	NA
ENSMUSG00000109674	177.521	2.01775	0.199163	10.1312	4.02e-24	1.49e-22	NA
ENSMUSG00000083234	2.93724	2.01766	0.729754	2.76485	0.00569483	0.0190184	NA
ENSMUSG00000065521	3.42004	2.0176	0.686426	2.93928	0.00328975	0.0118248	Mir296
ENSMUSG00000111896	4.17494	2.01515	0.711353	2.83283	0.00461373	0.0158677	NA
ENSMUSG00000120624	5.44717	2.01448	0.51593	3.90457	9.44e-05	0.000507985	NA
ENSMUSG00000106834	3.87838	2.01375	0.767079	2.62522	0.00865923	0.0272466	NA
ENSMUSG00000021456	79.2176	2.01253	0.144545	13.9232	4.58e-44	4.06e-42	Fbp2
ENSMUSG00000039809	10.2655	2.01073	0.472973	4.25125	2.13e-05	0.000130206	Gabbr2
ENSMUSG00000098433	2.67516	2.00793	0.731487	2.745	0.00605114	0.0200346	Mir6391
ENSMUSG00000082468	2.92376	2.00721	0.809993	2.47806	0.01321	0.0389025	NA
ENSMUSG00000098008	2.75698	2.0064	0.827586	2.4244	0.0153337	0.044044	A930001A20Rik
ENSMUSG00000045709	16.1537	2.00461	0.32998	6.07494	1.24e-09	1.43e-08	NA
ENSMUSG00000091542	21.8093	2.00414	0.358206	5.59494	2.21e-08	2.17e-07	NA
ENSMUSG00000090023	3.12464	2.0028	0.825734	2.42548	0.0152882	0.0439299	NA
ENSMUSG00000066258	3.78154	2.00159	0.692366	2.89095	0.00384078	0.0135118	Trim12a
ENSMUSG00000091080	51.8373	1.99849	0.234473	8.52334	1.55e-17	3.75e-16	Prr23a1
ENSMUSG00000030074	15.1745	1.99744	0.423226	4.71956	2.36e-06	1.72e-05	Gxylt2
ENSMUSG00000079550	9.73563	1.99633	0.485082	4.11545	3.86e-05	0.000226326	Mpp4
ENSMUSG00000102420	2.76352	1.99566	0.83031	2.40351	0.0162384	0.0461764	NA
ENSMUSG00000044835	254.415	1.99562	0.151603	13.1635	1.42e-39	1.07e-37	Ankrd45
ENSMUSG00000102112	14.1015	1.99552	0.349899	5.70312	1.18e-08	1.2e-07	1810041H14Rik
ENSMUSG00000085524	4.0726	1.99541	0.713078	2.79831	0.0051371	0.0174143	NA
ENSMUSG00000108483	47.9795	1.99452	0.45846	4.35048	1.36e-05	8.62e-05	NA
ENSMUSG00000040710	13.4843	1.99366	0.452754	4.40342	1.07e-05	6.89e-05	St8sia4
ENSMUSG00000041670	186.179	1.99149	0.194832	10.2216	1.59e-24	6.02e-23	Rims1
ENSMUSG00000021508	57.4602	1.99088	0.159905	12.4504	1.39e-35	8.84e-34	Cxcl14
ENSMUSG00000100605	4.57166	1.99081	0.691415	2.87933	0.00398527	0.0139556	Gm29243
ENSMUSG00000027210	575.52	1.98766	0.157492	12.6207	1.62e-36	1.07e-34	Meis2
ENSMUSG00000087660	4.46324	1.98623	0.684207	2.90296	0.00369652	0.0130733	NA
ENSMUSG00000120710	6.85382	1.98572	0.685548	2.89655	0.00377291	0.0133026	NA
ENSMUSG00000114231	6.03236	1.98571	0.567988	3.49604	0.000472215	0.00214737	Gm40968
ENSMUSG00000046207	5.2065	1.98474	0.492088	4.0333	5.5e-05	0.000312325	Pik3r6
ENSMUSG00000019894	466.086	1.98417	0.114485	17.3313	2.73e-67	4.59e-65	Slc6a15
ENSMUSG00000020017	60.1932	1.98416	0.188125	10.547	5.24e-26	2.16e-24	Hal
ENSMUSG00000113529	4.28617	1.98369	0.611418	3.24442	0.00117691	0.00479255	NA
ENSMUSG00000102365	4.52086	1.97784	0.604917	3.2696	0.001077	0.00443376	NA
ENSMUSG00000107714	4.65185	1.97681	0.582971	3.39092	0.000696588	0.0030158	NA
ENSMUSG00000084816	7.75117	1.97604	0.549084	3.5988	0.000319692	0.00151468	NA
ENSMUSG00000099969	3.90179	1.97355	0.541657	3.64354	0.000268917	0.00129755	NA
ENSMUSG00000087060	48.7661	1.96869	0.174814	11.2616	2.03e-29	9.84e-28	Eldr
ENSMUSG00000121190	6.69864	1.96828	0.597819	3.29244	0.000993232	0.00412743	NA
ENSMUSG00000031340	32.4399	1.96776	0.278115	7.07535	1.49e-12	2.28e-11	Gabre
ENSMUSG00000108244	3.56447	1.96725	0.772099	2.54792	0.0108366	0.0328871	NA
ENSMUSG00000047508	2.64409	1.96703	0.787884	2.4966	0.012539	0.0372075	Mbd3l2
ENSMUSG00000109257	2.58949	1.96686	0.818872	2.40192	0.0163094	0.0463521	NA
ENSMUSG00000064669	2.90022	1.96636	0.743626	2.64428	0.00818639	0.0259304	Gm24461
ENSMUSG00000028294	22.5059	1.96616	0.294325	6.68025	2.39e-11	3.27e-10	Cfap206
ENSMUSG00000081762	19.3832	1.96564	0.338432	5.80809	6.32e-09	6.71e-08	NA
ENSMUSG00000084272	3.4104	1.9626	0.672227	2.91955	0.0035054	0.0124937	NA
ENSMUSG00000104793	4.49284	1.95876	0.645935	3.03244	0.00242582	0.00905205	NA
ENSMUSG00000116571	7.28958	1.95769	0.508019	3.85358	0.000116404	0.000612031	NA
ENSMUSG00000097322	7.24498	1.95748	0.505538	3.87207	0.000107914	0.000572435	NA
ENSMUSG00000098294	8.91186	1.95627	0.430728	4.54178	5.58e-06	3.79e-05	NA
[truncated: 9,778 more rows]

## Sheet: genes DE in QKO (vs TKO)
Ensembl	baseMean	log2(basemean)	log2FoldChange	lfcSE	stat	pvalue	padj	gene_ID
[truncated: 5,128 more rows]
