# Supplementary material for: The nuclear periphery confers repression on H3K9me2-marked genes and transposons to shape cell fate
Source: bioRxiv. 2024 Jul 11:2024.07.08.602542. Preprint. [Version 1] doi: 10.1101/2024.07.08.602542 (PMC11257442; doi:10.1101/2024.07.08.602542)
Supplement: Supplement 7 — Table S6. Genes in constitutive and EpiLC-specific H3K9me2 domains. [file media-7.xlsx]

## Sheet: summary
Table S6. genes in constitutive and EpiLC-specific H3K9me2 domains
genes called in H3K9me2 domains in both WT ESCs and WT EpiLCs classified as "constitutive"
genes called in H3K9me2 domains only in WT EpiLCs classified as "EpiLC specific"
genes called in H3K9me2 domains only in WT ESCs classified as "ESC specific"

## Sheet: constitutive H3K9me2
Ensembl
ENSMUSG00000104478
ENSMUSG00000104385
ENSMUSG00000102135
ENSMUSG00000103282
ENSMUSG00000039748
ENSMUSG00000104158
ENSMUSG00000100515
ENSMUSG00000055214
ENSMUSG00000104363
ENSMUSG00000104157
ENSMUSG00000102446
ENSMUSG00000103471
ENSMUSG00000087875
ENSMUSG00000070695
ENSMUSG00000025909
ENSMUSG00002076179
ENSMUSG00000102316
ENSMUSG00000103819
ENSMUSG00000102871
ENSMUSG00000101571
ENSMUSG00000104428
ENSMUSG00000102272
ENSMUSG00000065625
ENSMUSG00000067879
ENSMUSG00000099827
ENSMUSG00000026504
ENSMUSG00000102211
ENSMUSG00000087082
ENSMUSG00000103251
ENSMUSG00000091844
ENSMUSG00000082528
ENSMUSG00000082012
ENSMUSG00000019699
ENSMUSG00000102133
ENSMUSG00000102749
ENSMUSG00000103163
ENSMUSG00000103646
ENSMUSG00000102427
ENSMUSG00000043019
ENSMUSG00000015962
ENSMUSG00000032666
ENSMUSG00000102483
ENSMUSG00000026235
ENSMUSG00000032649
ENSMUSG00000091476
ENSMUSG00000104097
ENSMUSG00000119789
ENSMUSG00000026048
ENSMUSG00000046828
ENSMUSG00000089703
ENSMUSG00000026482
ENSMUSG00000086145
ENSMUSG00000080950
ENSMUSG00000099868
ENSMUSG00000012187
ENSMUSG00000100562
ENSMUSG00000056870
ENSMUSG00000102319
ENSMUSG00000089877
ENSMUSG00000101937
ENSMUSG00000026495
ENSMUSG00000026494
ENSMUSG00000055067
ENSMUSG00000054702
ENSMUSG00000102235
ENSMUSG00000026043
ENSMUSG00002074901
ENSMUSG00000026042
ENSMUSG00000104476
ENSMUSG00000073643
ENSMUSG00000104497
ENSMUSG00000026248
ENSMUSG00000118883
ENSMUSG00000102518
ENSMUSG00000099552
ENSMUSG00000043230
ENSMUSG00000103404
ENSMUSG00000099432
ENSMUSG00000041144
ENSMUSG00000101337
ENSMUSG00000025986
ENSMUSG00000103129
ENSMUSG00000100160
ENSMUSG00000100451
ENSMUSG00000099941
ENSMUSG00002075589
ENSMUSG00000100816
ENSMUSG00000026109
ENSMUSG00000100671
ENSMUSG00000101799
ENSMUSG00000101702
ENSMUSG00000042501
ENSMUSG00000103810
ENSMUSG00000083422
ENSMUSG00000119312
ENSMUSG00000081417
ENSMUSG00000103448
ENSMUSG00000100212
ENSMUSG00002076499
ENSMUSG00000045968
ENSMUSG00000026107
ENSMUSG00000099413
ENSMUSG00000103424
ENSMUSG00000054976
ENSMUSG00000104029
ENSMUSG00000101986
ENSMUSG00000087008
ENSMUSG00000088669
ENSMUSG00000048960
ENSMUSG00000077318
ENSMUSG00000101827
ENSMUSG00000067158
ENSMUSG00000097564
ENSMUSG00000101880
ENSMUSG00000101433
ENSMUSG00000096950
ENSMUSG00000056708
ENSMUSG00000026471
ENSMUSG00000057715
ENSMUSG00000026470
ENSMUSG00000099845
ENSMUSG00000103561
ENSMUSG00000101610
ENSMUSG00000118923
ENSMUSG00000098555
ENSMUSG00000098163
ENSMUSG00000097171
ENSMUSG00000101314
ENSMUSG00000033722
ENSMUSG00000026150
ENSMUSG00000101450
ENSMUSG00000026149
ENSMUSG00000114299
ENSMUSG00000099771
ENSMUSG00000102280
ENSMUSG00000100170
ENSMUSG00000100744
ENSMUSG00000026469
ENSMUSG00000018417
ENSMUSG00000101724
ENSMUSG00000100313
ENSMUSG00000100696
ENSMUSG00002075355
ENSMUSG00000072324
ENSMUSG00000033701
ENSMUSG00000026468
ENSMUSG00000062939
ENSMUSG00000101628
ENSMUSG00000033684
ENSMUSG00000102299
ENSMUSG00000102558
ENSMUSG00000016918
ENSMUSG00000033671
ENSMUSG00000103717
ENSMUSG00000025938
ENSMUSG00000113084
ENSMUSG00000113925
ENSMUSG00000114011
ENSMUSG00000113097
ENSMUSG00000101784
ENSMUSG00000038496
ENSMUSG00000100432
ENSMUSG00000100580
ENSMUSG00000045658
ENSMUSG00000102750
ENSMUSG00000101934
ENSMUSG00000098851
ENSMUSG00000015484
ENSMUSG00000096939
ENSMUSG00000100767
ENSMUSG00000099860
ENSMUSG00000101179
ENSMUSG00000036766
ENSMUSG00000104396
ENSMUSG00000005886
ENSMUSG00000103495
ENSMUSG00002076346
ENSMUSG00000102639
ENSMUSG00000104170
ENSMUSG00000067813
ENSMUSG00000077368
ENSMUSG00000097711
ENSMUSG00000102166
ENSMUSG00002075174
ENSMUSG00000104209
ENSMUSG00000073633
ENSMUSG00000025932
ENSMUSG00000102588
ENSMUSG00000054493
ENSMUSG00000025930
ENSMUSG00000103492
ENSMUSG00000081201
ENSMUSG00000082193
ENSMUSG00000032769
ENSMUSG00000092083
ENSMUSG00000088829
ENSMUSG00000036962
ENSMUSG00000092245
ENSMUSG00000026387
ENSMUSG00000026103
ENSMUSG00000099648
ENSMUSG00000065192
ENSMUSG00000002881
ENSMUSG00000097833
ENSMUSG00000101501
ENSMUSG00000100120
ENSMUSG00000100007
ENSMUSG00000099957
ENSMUSG00000043015
ENSMUSG00000103260
ENSMUSG00000041439
ENSMUSG00000100302
ENSMUSG00000100230
ENSMUSG00000026514
ENSMUSG00000102276
ENSMUSG00000026102
ENSMUSG00000041426
ENSMUSG00000089802
ENSMUSG00000026339
ENSMUSG00000043629
ENSMUSG00000026100
ENSMUSG00000001674
ENSMUSG00000099960
ENSMUSG00000036707
ENSMUSG00000026224
ENSMUSG00000049608
ENSMUSG00000036815
ENSMUSG00000102902
ENSMUSG00000025939
ENSMUSG00000096141
ENSMUSG00000026094
ENSMUSG00000102405
ENSMUSG00000026341
ENSMUSG00000102063
ENSMUSG00000026342
ENSMUSG00000026343
ENSMUSG00000101640
ENSMUSG00000104133
ENSMUSG00000042686
ENSMUSG00000100110
ENSMUSG00000025777
ENSMUSG00000099899
ENSMUSG00000100398
ENSMUSG00000101589
ENSMUSG00000042807
ENSMUSG00000067780
ENSMUSG00000100053
ENSMUSG00000098443
ENSMUSG00000087949
ENSMUSG00000085125
ENSMUSG00000025776
ENSMUSG00000099895
ENSMUSG00000099473
ENSMUSG00000099591
ENSMUSG00000109887
ENSMUSG00000102001
ENSMUSG00000101717
ENSMUSG00000025983
ENSMUSG00000041303
ENSMUSG00000109809
ENSMUSG00000067773
ENSMUSG00000101685
ENSMUSG00000101306
ENSMUSG00000088800
ENSMUSG00000101644
ENSMUSG00000099433
ENSMUSG00000089787
ENSMUSG00000042596
ENSMUSG00000100720
ENSMUSG00000073678
ENSMUSG00000104136
ENSMUSG00000101130
ENSMUSG00000036155
ENSMUSG00000104039
ENSMUSG00000104378
ENSMUSG00000099471
ENSMUSG00000106307
ENSMUSG00002075922
ENSMUSG00000065687
ENSMUSG00000025927
ENSMUSG00000100538
ENSMUSG00000101117
ENSMUSG00000100204
ENSMUSG00002076883
ENSMUSG00000101768
ENSMUSG00000103325
ENSMUSG00000026347
ENSMUSG00000026348
ENSMUSG00000043760
ENSMUSG00000025929
ENSMUSG00000041872
ENSMUSG00000026509
ENSMUSG00000102234
ENSMUSG00000041859
ENSMUSG00000097934
ENSMUSG00000026592
ENSMUSG00000109913
ENSMUSG00000025931
ENSMUSG00000077314
ENSMUSG00000100929
ENSMUSG00000041809
ENSMUSG00000041779
ENSMUSG00000099971
ENSMUSG00000100819
ENSMUSG00000025933
ENSMUSG00000070565
ENSMUSG00000033488
ENSMUSG00000087093
ENSMUSG00000093963
ENSMUSG00000067750
ENSMUSG00000086194
ENSMUSG00000094436
ENSMUSG00000041722
ENSMUSG00000085507
ENSMUSG00000094926
ENSMUSG00000085079
ENSMUSG00000085679
ENSMUSG00000053333
ENSMUSG00000104121
ENSMUSG00000102383
ENSMUSG00000104400
ENSMUSG00000102293
ENSMUSG00000102649
ENSMUSG00000084106
ENSMUSG00000102571
ENSMUSG00000099401
ENSMUSG00000102956
ENSMUSG00000101625
ENSMUSG00000026246
ENSMUSG00000079440
ENSMUSG00000100940
ENSMUSG00000028033
ENSMUSG00000025977
ENSMUSG00000100215
ENSMUSG00000101945
ENSMUSG00000026589
ENSMUSG00000038331
ENSMUSG00000104310
ENSMUSG00000101129
ENSMUSG00000088196
ENSMUSG00000100152
ENSMUSG00000100941
ENSMUSG00000088432
ENSMUSG00000100078
ENSMUSG00000045382
ENSMUSG00000064737
ENSMUSG00002076848
ENSMUSG00000101826
ENSMUSG00000102685
ENSMUSG00000042581
ENSMUSG00000104130
ENSMUSG00000100623
ENSMUSG00000086633
ENSMUSG00000026401
ENSMUSG00000087691
ENSMUSG00000086825
ENSMUSG00000026399
ENSMUSG00000102139
ENSMUSG00000103751
ENSMUSG00000042554
ENSMUSG00000064395
ENSMUSG00000026405
ENSMUSG00000101227
ENSMUSG00000026621
ENSMUSG00000089553
ENSMUSG00000101904
ENSMUSG00000102766
ENSMUSG00000100257
ENSMUSG00000101226
ENSMUSG00000026158
ENSMUSG00000026156
ENSMUSG00000026620
ENSMUSG00000102784
ENSMUSG00000026155
ENSMUSG00000026154
ENSMUSG00000102495
ENSMUSG00000038305
ENSMUSG00000091283
ENSMUSG00000054770
ENSMUSG00000040782
ENSMUSG00000103186
ENSMUSG00002074853
ENSMUSG00000105399
ENSMUSG00000063558
ENSMUSG00000026153
ENSMUSG00000102398
ENSMUSG00000097670
ENSMUSG00000100106
ENSMUSG00000064294
ENSMUSG00000089275
ENSMUSG00000026415
ENSMUSG00000038242
ENSMUSG00000089822
ENSMUSG00000079554
ENSMUSG00000026147
ENSMUSG00000016528
ENSMUSG00000088705
ENSMUSG00000102856
ENSMUSG00002075689
ENSMUSG00000026141
ENSMUSG00000026258
ENSMUSG00000026721
ENSMUSG00000039239
ENSMUSG00000102619
ENSMUSG00000001305
ENSMUSG00000097784
ENSMUSG00000104302
ENSMUSG00000026259
ENSMUSG00000079434
ENSMUSG00000091123
ENSMUSG00000073725
ENSMUSG00000100450
ENSMUSG00000099392
ENSMUSG00000039210
ENSMUSG00000104394
ENSMUSG00000104245
ENSMUSG00000026427
ENSMUSG00000033569
ENSMUSG00000026430
ENSMUSG00000080849
ENSMUSG00000104257
ENSMUSG00000101729
ENSMUSG00000119153
ENSMUSG00000102296
ENSMUSG00000103209
ENSMUSG00000104027
ENSMUSG00000102407
ENSMUSG00000103214
ENSMUSG00000104100
ENSMUSG00000084740
ENSMUSG00000103889
ENSMUSG00000101301
ENSMUSG00000104221
ENSMUSG00000102250
ENSMUSG00000102317
ENSMUSG00000104132
ENSMUSG00000102747
ENSMUSG00000102386
ENSMUSG00000103004
ENSMUSG00000104516
ENSMUSG00000119695
ENSMUSG00002075289
ENSMUSG00000026058
ENSMUSG00000064688
ENSMUSG00000103482
ENSMUSG00000104498
ENSMUSG00000104313
ENSMUSG00000102865
ENSMUSG00000102321
ENSMUSG00000091318
ENSMUSG00000089489
ENSMUSG00000104433
ENSMUSG00002076392
ENSMUSG00000026432
ENSMUSG00000102926
ENSMUSG00000095841
ENSMUSG00000100497
ENSMUSG00000102917
ENSMUSG00000100481
ENSMUSG00000100590
ENSMUSG00000026134
ENSMUSG00000101682
ENSMUSG00000004552
ENSMUSG00000052688
ENSMUSG00000072295
ENSMUSG00000099752
ENSMUSG00000077616
ENSMUSG00000026604
ENSMUSG00000042268
ENSMUSG00000042251
ENSMUSG00000038079
ENSMUSG00000089872
ENSMUSG00000103625
ENSMUSG00000026634
ENSMUSG00000103158
ENSMUSG00000037568
ENSMUSG00000086277
ENSMUSG00000103393
ENSMUSG00000026628
ENSMUSG00000103685
ENSMUSG00000026694
ENSMUSG00000103114
ENSMUSG00000104341
ENSMUSG00000055833
ENSMUSG00000037434
ENSMUSG00000026442
ENSMUSG00000101126
ENSMUSG00000088911
ENSMUSG00000026443
ENSMUSG00000100798
ENSMUSG00000104057
ENSMUSG00000100367
ENSMUSG00000049866
ENSMUSG00000101736
ENSMUSG00000099848
ENSMUSG00000058248
ENSMUSG00000101333
ENSMUSG00000099378
ENSMUSG00000099544
ENSMUSG00000036206
ENSMUSG00000101288
ENSMUSG00000099938
ENSMUSG00000037375
ENSMUSG00000103874
ENSMUSG00000047384
ENSMUSG00000100872
ENSMUSG00000055013
ENSMUSG00000104114
ENSMUSG00000102009
ENSMUSG00002076983
ENSMUSG00000103252
ENSMUSG00000034486
ENSMUSG00000016262
ENSMUSG00000102162
ENSMUSG00000040124
ENSMUSG00000088951
ENSMUSG00000040113
ENSMUSG00000089700
ENSMUSG00000067081
ENSMUSG00000016200
ENSMUSG00000102442
ENSMUSG00000026301
ENSMUSG00000100850
ENSMUSG00000044337
ENSMUSG00000104087
ENSMUSG00000101951
ENSMUSG00000101028
ENSMUSG00000101997
ENSMUSG00000103292
ENSMUSG00000084151
ENSMUSG00000101188
ENSMUSG00000026012
ENSMUSG00000086795
ENSMUSG00000104069
ENSMUSG00000083118
ENSMUSG00000083355
ENSMUSG00000102549
ENSMUSG00000026585
ENSMUSG00000034432
ENSMUSG00000045815
ENSMUSG00000045174
ENSMUSG00000100524
ENSMUSG00000102499
ENSMUSG00000103521
ENSMUSG00000104098
ENSMUSG00000037509
ENSMUSG00000103978
ENSMUSG00000026639
ENSMUSG00000103716
ENSMUSG00000103548
ENSMUSG00000103760
ENSMUSG00000103997
ENSMUSG00000077231
ENSMUSG00000064601
ENSMUSG00000101714
ENSMUSG00000016194
ENSMUSG00000102531
ENSMUSG00000103089
ENSMUSG00000103096
ENSMUSG00000102279
ENSMUSG00000009633
ENSMUSG00000104348
ENSMUSG00000104201
ENSMUSG00000102434
ENSMUSG00000103736
ENSMUSG00000016179
ENSMUSG00000103895
ENSMUSG00000102648
ENSMUSG00000102981
ENSMUSG00000097850
ENSMUSG00000065533
ENSMUSG00000026579
ENSMUSG00000026640
ENSMUSG00000102523
ENSMUSG00000102621
ENSMUSG00000102841
ENSMUSG00000103776
ENSMUSG00000103597
ENSMUSG00000092633
ENSMUSG00002075163
ENSMUSG00000026305
ENSMUSG00000016494
ENSMUSG00000016493
ENSMUSG00000104010
ENSMUSG00000026576
ENSMUSG00000103226
ENSMUSG00000097281
ENSMUSG00000102389
ENSMUSG00000102897
ENSMUSG00000025969
ENSMUSG00000100811
ENSMUSG00000103032
ENSMUSG00000101189
ENSMUSG00002075650
ENSMUSG00000102408
ENSMUSG00000049515
ENSMUSG00000026571
ENSMUSG00000102401
ENSMUSG00000026308
ENSMUSG00000026616
ENSMUSG00000102236
ENSMUSG00002076810
ENSMUSG00000037432
ENSMUSG00000067071
ENSMUSG00000001143
ENSMUSG00000055866
ENSMUSG00000101911
ENSMUSG00000026567
ENSMUSG00000027520
ENSMUSG00000102745
ENSMUSG00000103059
ENSMUSG00000103583
ENSMUSG00002076323
ENSMUSG00002074951
ENSMUSG00000026313
ENSMUSG00000101522
ENSMUSG00000040723
ENSMUSG00002075583
ENSMUSG00000103686
ENSMUSG00000103242
ENSMUSG00000026260
ENSMUSG00000067064
ENSMUSG00000063583
ENSMUSG00000061616
ENSMUSG00000073616
ENSMUSG00000044055
ENSMUSG00000034212
ENSMUSG00000005763
ENSMUSG00000047067
ENSMUSG00000097251
ENSMUSG00000118799
ENSMUSG00000026269
ENSMUSG00000100632
ENSMUSG00000026270
ENSMUSG00000026271
ENSMUSG00000100021
ENSMUSG00000045091
ENSMUSG00000025959
ENSMUSG00000086836
ENSMUSG00000101895
ENSMUSG00002076107
ENSMUSG00000042793
ENSMUSG00000051344
ENSMUSG00000014602
ENSMUSG00000101378
ENSMUSG00000026272
ENSMUSG00000034159
ENSMUSG00000084989
ENSMUSG00000047793
ENSMUSG00000026273
ENSMUSG00000085841
ENSMUSG00000025946
ENSMUSG00000082565
ENSMUSG00000082774
ENSMUSG00000025945
ENSMUSG00000026688
ENSMUSG00000026110
ENSMUSG00000026090
ENSMUSG00000089767
ENSMUSG00000104365
ENSMUSG00000102650
ENSMUSG00000052534
ENSMUSG00000015222
ENSMUSG00000088850
ENSMUSG00000073656
ENSMUSG00000026683
ENSMUSG00000070532
ENSMUSG00000089990
ENSMUSG00000026675
ENSMUSG00000060771
ENSMUSG00000026674
ENSMUSG00000055567
ENSMUSG00000103375
ENSMUSG00000026003
ENSMUSG00000077328
ENSMUSG00000099624
ENSMUSG00000061816
ENSMUSG00000073608
ENSMUSG00000094191
ENSMUSG00000082212
ENSMUSG00000034000
ENSMUSG00000102716
ENSMUSG00000026285
ENSMUSG00000100990
ENSMUSG00000100347
ENSMUSG00000077413
ENSMUSG00000100518
ENSMUSG00000089310
ENSMUSG00000099592
ENSMUSG00000051185
ENSMUSG00000103973
ENSMUSG00000026663
ENSMUSG00000040710
ENSMUSG00000103197
ENSMUSG00000119556
ENSMUSG00000100777
ENSMUSG00000100336
ENSMUSG00000100589
ENSMUSG00000119190
ENSMUSG00000077255
ENSMUSG00000040693
ENSMUSG00000025991
ENSMUSG00000100484
ENSMUSG00000044768
ENSMUSG00000118489
ENSMUSG00000026078
ENSMUSG00000062209
ENSMUSG00000103046
ENSMUSG00000102449
ENSMUSG00000083795
ENSMUSG00000080539
ENSMUSG00000103307
ENSMUSG00000104508
ENSMUSG00000103642
ENSMUSG00000026656
ENSMUSG00000103809
ENSMUSG00000087514
ENSMUSG00000084332
ENSMUSG00000103676
ENSMUSG00000026077
ENSMUSG00000025997
ENSMUSG00000099954
ENSMUSG00000103402
ENSMUSG00000053153
ENSMUSG00000026196
ENSMUSG00000089965
ENSMUSG00000026335
ENSMUSG00000119063
ENSMUSG00000100711
ENSMUSG00000026192
ENSMUSG00000067028
ENSMUSG00000082431
ENSMUSG00000104104
ENSMUSG00000100662
ENSMUSG00000100349
ENSMUSG00000099375
ENSMUSG00000100935
ENSMUSG00000099801
ENSMUSG00000050840
ENSMUSG00000101214
ENSMUSG00000067017
ENSMUSG00000056536
ENSMUSG00000100672
ENSMUSG00000101219
ENSMUSG00002075378
ENSMUSG00000101656
ENSMUSG00000102751
ENSMUSG00000102738
ENSMUSG00000088164
ENSMUSG00000026321
ENSMUSG00000102690
ENSMUSG00000118795
ENSMUSG00000099448
ENSMUSG00000051951
ENSMUSG00000102851
ENSMUSG00000103377
ENSMUSG00000104017
ENSMUSG00000103025
ENSMUSG00000089699
ENSMUSG00000103201
ENSMUSG00000103147
ENSMUSG00000103161
ENSMUSG00000102331
ENSMUSG00000102348
ENSMUSG00000102592
ENSMUSG00000102343
ENSMUSG00000025900
ENSMUSG00000102948
ENSMUSG00000104123
ENSMUSG00000102269
ENSMUSG00000118917
ENSMUSG00000103003
ENSMUSG00000104328
ENSMUSG00000044340
ENSMUSG00000099604
ENSMUSG00000057329
ENSMUSG00000067006
ENSMUSG00000083613
ENSMUSG00000059956
ENSMUSG00000026395
ENSMUSG00000048775
ENSMUSG00000102822
ENSMUSG00000026393
ENSMUSG00000099510
ENSMUSG00000026327
ENSMUSG00000102651
ENSMUSG00000087210
ENSMUSG00000102448
ENSMUSG00000100459
ENSMUSG00000067001
ENSMUSG00000073652
ENSMUSG00000002459
ENSMUSG00000102653
ENSMUSG00000085623
ENSMUSG00000019230
ENSMUSG00000102123
ENSMUSG00000039395
ENSMUSG00000079283
ENSMUSG00000026315
ENSMUSG00000099808
ENSMUSG00002076567
ENSMUSG00000086161
ENSMUSG00000119815
ENSMUSG00000077237
ENSMUSG00000101477
ENSMUSG00000099484
ENSMUSG00000100041
ENSMUSG00000060679
ENSMUSG00000070939
ENSMUSG00000104352
ENSMUSG00000104046
ENSMUSG00000103083
ENSMUSG00000103137
ENSMUSG00000008136
ENSMUSG00000099576
ENSMUSG00000015355
ENSMUSG00000099694
ENSMUSG00000103883
ENSMUSG00000101923
ENSMUSG00000059058
ENSMUSG00000104224
ENSMUSG00000104440
ENSMUSG00002075752
ENSMUSG00000119062
ENSMUSG00000066877
ENSMUSG00000026051
ENSMUSG00000015316
ENSMUSG00000039354
ENSMUSG00000110712
ENSMUSG00000063681
ENSMUSG00000103844
ENSMUSG00000039342
ENSMUSG00000087247
ENSMUSG00000103355
ENSMUSG00000102706
ENSMUSG00000110487
ENSMUSG00000039323
ENSMUSG00000026185
ENSMUSG00000033952
ENSMUSG00000026368
ENSMUSG00000057037
ENSMUSG00000090623
ENSMUSG00000119797
ENSMUSG00000070594
ENSMUSG00000119360
ENSMUSG00000033898
ENSMUSG00000089991
ENSMUSG00000085867
ENSMUSG00000102905
ENSMUSG00000087930
ENSMUSG00000103691
ENSMUSG00000026365
ENSMUSG00000052726
ENSMUSG00000102698
ENSMUSG00000102368
ENSMUSG00000033740
ENSMUSG00000007107
ENSMUSG00000103617
ENSMUSG00000101795
ENSMUSG00000103329
ENSMUSG00000026361
ENSMUSG00000038034
ENSMUSG00000007097
ENSMUSG00000103357
ENSMUSG00000026548
ENSMUSG00000051079
ENSMUSG00000037995
ENSMUSG00000035131
ENSMUSG00000080078
ENSMUSG00000087627
ENSMUSG00000085822
ENSMUSG00000104269
ENSMUSG00000102134
ENSMUSG00000099842
ENSMUSG00000026546
ENSMUSG00000101074
ENSMUSG00000101564
ENSMUSG00000082588
ENSMUSG00000100917
ENSMUSG00000102074
ENSMUSG00000101457
ENSMUSG00000049598
ENSMUSG00000053318
ENSMUSG00000070504
ENSMUSG00000037942
ENSMUSG00000102430
ENSMUSG00000070182
ENSMUSG00000102701
ENSMUSG00000026542
ENSMUSG00000077252
ENSMUSG00000037924
ENSMUSG00000106730
ENSMUSG00000107139
ENSMUSG00000103338
ENSMUSG00000056220
ENSMUSG00002076362
ENSMUSG00000099701
ENSMUSG00002076752
ENSMUSG00000097028
ENSMUSG00000032487
ENSMUSG00000101199
ENSMUSG00000099875
ENSMUSG00000100690
ENSMUSG00000006007
ENSMUSG00000099447
ENSMUSG00000102990
ENSMUSG00000005338
ENSMUSG00000037860
ENSMUSG00000090272
ENSMUSG00000026536
ENSMUSG00000026535
ENSMUSG00000103588
ENSMUSG00000054203
ENSMUSG00000045381
ENSMUSG00000047048
ENSMUSG00000102603
ENSMUSG00000050134
ENSMUSG00000049528
ENSMUSG00000106975
ENSMUSG00000059371
ENSMUSG00000103863
ENSMUSG00000046486
ENSMUSG00000051528
ENSMUSG00000091950
ENSMUSG00000055033
ENSMUSG00000107114
ENSMUSG00000026532
ENSMUSG00000050788
ENSMUSG00000066672
ENSMUSG00000102920
ENSMUSG00000059503
ENSMUSG00000051509
ENSMUSG00000066671
ENSMUSG00000028354
ENSMUSG00000026527
ENSMUSG00000026526
ENSMUSG00000039783
ENSMUSG00000026525
ENSMUSG00000078185
ENSMUSG00000099622
ENSMUSG00000026523
ENSMUSG00000026389
ENSMUSG00000036907
ENSMUSG00000101275
ENSMUSG00000026390
ENSMUSG00000015314
ENSMUSG00000103878
ENSMUSG00000038599
ENSMUSG00000038576
ENSMUSG00000102291
ENSMUSG00000079164
ENSMUSG00002076589
ENSMUSG00000030768
ENSMUSG00000102478
ENSMUSG00000053461
ENSMUSG00000049353
ENSMUSG00000102915
ENSMUSG00000026637
ENSMUSG00000093003
ENSMUSG00000006576
ENSMUSG00000083244
ENSMUSG00000041670
ENSMUSG00000099381
ENSMUSG00000025993
ENSMUSG00000099946
ENSMUSG00000070896
ENSMUSG00000090682
ENSMUSG00000044457
ENSMUSG00000098549
ENSMUSG00000089278
ENSMUSG00000062345
ENSMUSG00000102932
ENSMUSG00000060985
ENSMUSG00000103705
ENSMUSG00000026602
ENSMUSG00000026601
ENSMUSG00000026600
ENSMUSG00000103199
ENSMUSG00000100218
ENSMUSG00000100361
ENSMUSG00000100843
ENSMUSG00000087764
ENSMUSG00000025995
ENSMUSG00000084817
ENSMUSG00000100108
ENSMUSG00000099342
ENSMUSG00000026226
ENSMUSG00000048814
ENSMUSG00000026080
ENSMUSG00000103647
ENSMUSG00000102447
ENSMUSG00000037318
ENSMUSG00000089683
ENSMUSG00000114212
ENSMUSG00000114943
ENSMUSG00002076687
ENSMUSG00000088953
ENSMUSG00000081617
ENSMUSG00000040865
ENSMUSG00000102717
ENSMUSG00000120125
ENSMUSG00000120049
ENSMUSG00000120334
ENSMUSG00000120337
ENSMUSG00000100182
ENSMUSG00000120472
ENSMUSG00000099556
ENSMUSG00000089812
ENSMUSG00000103708
ENSMUSG00000104351
ENSMUSG00000120738
ENSMUSG00000120753
ENSMUSG00000097754
ENSMUSG00000087022
ENSMUSG00000120842
ENSMUSG00000103174
ENSMUSG00000097416
ENSMUSG00000103383
ENSMUSG00000120874
ENSMUSG00000087213
ENSMUSG00000120654
ENSMUSG00000120928
ENSMUSG00000085965
ENSMUSG00000097503
ENSMUSG00000073478
ENSMUSG00000085184
ENSMUSG00000120601
ENSMUSG00000097881
ENSMUSG00000120457
ENSMUSG00000100627
ENSMUSG00000121003
ENSMUSG00000092627
ENSMUSG00000120108
ENSMUSG00000120197
ENSMUSG00000101741
ENSMUSG00000096929
ENSMUSG00000121041
ENSMUSG00000100426
ENSMUSG00000121039
ENSMUSG00000104340
ENSMUSG00000121232
ENSMUSG00000097519
ENSMUSG00000085526
ENSMUSG00000100457
ENSMUSG00000104011
ENSMUSG00000121266
ENSMUSG00000073535
ENSMUSG00000097814
ENSMUSG00000099843
ENSMUSG00000079671
ENSMUSG00000121086
ENSMUSG00000121273
ENSMUSG00000120056
ENSMUSG00000089706
ENSMUSG00000097398
ENSMUSG00000120521
ENSMUSG00000120473
ENSMUSG00000120445
ENSMUSG00000103960
ENSMUSG00000100987
ENSMUSG00000120798
ENSMUSG00000102817
ENSMUSG00000121369
ENSMUSG00000045463
ENSMUSG00000121412
ENSMUSG00000102371
ENSMUSG00000121436
ENSMUSG00000121505
ENSMUSG00000092572
ENSMUSG00000026303
ENSMUSG00000090550
ENSMUSG00000100791
ENSMUSG00000026304
ENSMUSG00000053185
ENSMUSG00000100261
ENSMUSG00000101180
ENSMUSG00000099796
ENSMUSG00000050217
ENSMUSG00000086727
ENSMUSG00000120377
ENSMUSG00000097918
ENSMUSG00000026407
ENSMUSG00000102838
ENSMUSG00000119402
ENSMUSG00000102628
ENSMUSG00000100595
ENSMUSG00000097426
ENSMUSG00000102095
ENSMUSG00000114694
ENSMUSG00000114582
ENSMUSG00000114591
ENSMUSG00000089334
ENSMUSG00000060715
ENSMUSG00000026098
ENSMUSG00002076105
ENSMUSG00000084416
ENSMUSG00000077471
ENSMUSG00000025955
ENSMUSG00000090042
ENSMUSG00000100774
ENSMUSG00000044429
ENSMUSG00000025964
ENSMUSG00000069085
ENSMUSG00000083066
ENSMUSG00000025963
ENSMUSG00000025962
ENSMUSG00000025961
ENSMUSG00000044689
ENSMUSG00000098487
ENSMUSG00000050967
ENSMUSG00000097083
ENSMUSG00000057173
ENSMUSG00000101634
ENSMUSG00000026074
ENSMUSG00000100846
ENSMUSG00000077377
ENSMUSG00000101652
ENSMUSG00000100814
ENSMUSG00000032719
ENSMUSG00002076565
ENSMUSG00000100652
ENSMUSG00000067795
ENSMUSG00000043716
ENSMUSG00000025921
ENSMUSG00000025920
ENSMUSG00000100561
ENSMUSG00000055980
ENSMUSG00000026142
ENSMUSG00000104493
ENSMUSG00000104397
ENSMUSG00000102839
ENSMUSG00000101206
ENSMUSG00000026124
ENSMUSG00000037529
ENSMUSG00000080054
ENSMUSG00000119706
ENSMUSG00000050122
ENSMUSG00000026113
ENSMUSG00000086064
ENSMUSG00000102879
ENSMUSG00000061815
ENSMUSG00000026180
ENSMUSG00000052760
ENSMUSG00000098634
ENSMUSG00002076791
ENSMUSG00000100217
ENSMUSG00000090994
ENSMUSG00000026288
ENSMUSG00002075025
ENSMUSG00000090165
ENSMUSG00000092220
ENSMUSG00000090175
ENSMUSG00000089675
ENSMUSG00000090124
ENSMUSG00000082837
ENSMUSG00000090145
ENSMUSG00000084195
ENSMUSG00000081261
ENSMUSG00000054545
ENSMUSG00000081602
ENSMUSG00000082513
ENSMUSG00000082677
ENSMUSG00000089943
ENSMUSG00000118621
ENSMUSG00000081488
ENSMUSG00000083277
ENSMUSG00000026295
ENSMUSG00000099553
ENSMUSG00000100908
ENSMUSG00000062310
ENSMUSG00000099870
ENSMUSG00000041782
ENSMUSG00000026414
ENSMUSG00000101482
ENSMUSG00000026413
ENSMUSG00000051985
ENSMUSG00000026411
ENSMUSG00000040612
ENSMUSG00000091393
ENSMUSG00000120355
ENSMUSG00000103400
ENSMUSG00000026563
ENSMUSG00000040596
ENSMUSG00000084093
ENSMUSG00000050625
ENSMUSG00000047369
ENSMUSG00000103100
ENSMUSG00002075974
ENSMUSG00000112045
ENSMUSG00000112797
ENSMUSG00000111882
ENSMUSG00000112389
ENSMUSG00000087651
ENSMUSG00000112675
ENSMUSG00000112077
ENSMUSG00000039031
ENSMUSG00000020032
ENSMUSG00000112751
ENSMUSG00000112804
ENSMUSG00000111514
ENSMUSG00000046841
ENSMUSG00000020034
ENSMUSG00000069516
ENSMUSG00000069515
ENSMUSG00000019899
ENSMUSG00000112052
ENSMUSG00000112610
ENSMUSG00000112206
ENSMUSG00000112703
ENSMUSG00000112786
ENSMUSG00000112432
ENSMUSG00000020037
ENSMUSG00002074857
ENSMUSG00000020183
ENSMUSG00000118970
ENSMUSG00000020038
ENSMUSG00000019889
ENSMUSG00000049109
ENSMUSG00000020042
ENSMUSG00000056316
ENSMUSG00000001785
ENSMUSG00000038916
ENSMUSG00000110723
ENSMUSG00000112500
ENSMUSG00000102896
ENSMUSG00000004360
ENSMUSG00000050108
ENSMUSG00000111090
ENSMUSG00000111646
ENSMUSG00000088257
ENSMUSG00000111741
ENSMUSG00000001786
ENSMUSG00000077265
ENSMUSG00000019880
ENSMUSG00000110986
ENSMUSG00000110831
ENSMUSG00000111046
ENSMUSG00000111001
ENSMUSG00000110776
ENSMUSG00000075266
ENSMUSG00000059602
ENSMUSG00000111047
ENSMUSG00000118726
ENSMUSG00000111397
ENSMUSG00000111211
ENSMUSG00000100681
ENSMUSG00000112609
ENSMUSG00000112161
ENSMUSG00000020048
ENSMUSG00000084899
ENSMUSG00002076916
ENSMUSG00000020114
ENSMUSG00000044937
ENSMUSG00000056366
ENSMUSG00000112743
ENSMUSG00000054027
ENSMUSG00000039697
ENSMUSG00002075780
ENSMUSG00000110894
ENSMUSG00000111442
ENSMUSG00000110744
ENSMUSG00000019789
ENSMUSG00000110918
ENSMUSG00000111778
ENSMUSG00000000295
ENSMUSG00002075988
ENSMUSG00000111664
ENSMUSG00000000296
ENSMUSG00000111256
ENSMUSG00000110960
ENSMUSG00000110758
ENSMUSG00000110976
ENSMUSG00000111865
ENSMUSG00000063760
ENSMUSG00000112338
ENSMUSG00000098068
ENSMUSG00000098038
ENSMUSG00000069670
ENSMUSG00000112367
ENSMUSG00000112409
ENSMUSG00000112511
ENSMUSG00000112075
ENSMUSG00000112914
ENSMUSG00000112469
ENSMUSG00000112932
ENSMUSG00000035383
ENSMUSG00000035365
ENSMUSG00000019787
ENSMUSG00000112897
ENSMUSG00000112182
ENSMUSG00000112707
ENSMUSG00000112692
ENSMUSG00000112855
ENSMUSG00000112521
ENSMUSG00000111958
ENSMUSG00000111980
ENSMUSG00000112329
ENSMUSG00000019785
ENSMUSG00000112248
ENSMUSG00000112369
ENSMUSG00000090087
ENSMUSG00000090298
ENSMUSG00000071343
ENSMUSG00000069668
ENSMUSG00000112715
ENSMUSG00000020057
ENSMUSG00000071340
ENSMUSG00000049872
ENSMUSG00000060843
ENSMUSG00000112247
ENSMUSG00000112202
ENSMUSG00000112159
ENSMUSG00000112383
ENSMUSG00000112425
ENSMUSG00000112514
ENSMUSG00000039480
ENSMUSG00000020061
ENSMUSG00000112841
ENSMUSG00000019779
ENSMUSG00000111042
ENSMUSG00000110935
ENSMUSG00000077749
ENSMUSG00000110837
ENSMUSG00000111753
ENSMUSG00000063953
ENSMUSG00000111550
ENSMUSG00000110865
ENSMUSG00000110987
ENSMUSG00000044499
ENSMUSG00000088423
ENSMUSG00000019777
ENSMUSG00000112314
ENSMUSG00002076892
ENSMUSG00000111488
ENSMUSG00000111208
ENSMUSG00000110782
ENSMUSG00000094311
ENSMUSG00000111431
ENSMUSG00000037855
ENSMUSG00000019846
ENSMUSG00000111055
ENSMUSG00000111877
ENSMUSG00000111008
ENSMUSG00000019947
ENSMUSG00000112275
ENSMUSG00000112157
ENSMUSG00000112322
ENSMUSG00000112672
ENSMUSG00000102382
ENSMUSG00000056758
ENSMUSG00000047638
ENSMUSG00000088924
ENSMUSG00000112716
ENSMUSG00000103213
ENSMUSG00000103017
ENSMUSG00000112757
ENSMUSG00000019935
ENSMUSG00000111907
ENSMUSG00000044544
ENSMUSG00000051236
ENSMUSG00000020218
ENSMUSG00000112780
ENSMUSG00000112431
ENSMUSG00000112415
ENSMUSG00000112846
ENSMUSG00000112871
ENSMUSG00000052302
ENSMUSG00000019838
ENSMUSG00000077200
ENSMUSG00000110781
ENSMUSG00000111045
ENSMUSG00000047642
ENSMUSG00000112526
ENSMUSG00000020121
ENSMUSG00000112184
ENSMUSG00000111973
ENSMUSG00000112815
ENSMUSG00000034620
ENSMUSG00000111952
ENSMUSG00000112873
ENSMUSG00000112095
ENSMUSG00000034613
ENSMUSG00000045555
ENSMUSG00000111098
ENSMUSG00000110889
ENSMUSG00000046922
ENSMUSG00000111576
ENSMUSG00000111587
ENSMUSG00000038417
ENSMUSG00000091415
ENSMUSG00000058589
ENSMUSG00000019979
ENSMUSG00000044071
ENSMUSG00000075225
ENSMUSG00000020105
ENSMUSG00002075715
ENSMUSG00000111544
ENSMUSG00000110870
ENSMUSG00000112482
ENSMUSG00000112435
ENSMUSG00000112208
ENSMUSG00000112832
ENSMUSG00000089550
ENSMUSG00000020014
ENSMUSG00000111316
ENSMUSG00000015889
ENSMUSG00000020017
ENSMUSG00000015890
ENSMUSG00000111366
ENSMUSG00000038248
ENSMUSG00000111171
ENSMUSG00000020019
ENSMUSG00000086891
ENSMUSG00000047139
ENSMUSG00000111300
ENSMUSG00000111565
ENSMUSG00000111749
ENSMUSG00000111575
ENSMUSG00000094852
ENSMUSG00000019866
ENSMUSG00000038160
ENSMUSG00000089260
ENSMUSG00000111078
ENSMUSG00000038151
ENSMUSG00000095168
ENSMUSG00000110891
ENSMUSG00000019849
ENSMUSG00000019848
ENSMUSG00000071317
ENSMUSG00000063804
ENSMUSG00002075193
ENSMUSG00000020021
ENSMUSG00000038822
ENSMUSG00000111466
ENSMUSG00000111491
ENSMUSG00000111036
ENSMUSG00002076863
ENSMUSG00000111182
ENSMUSG00000111754
ENSMUSG00000065718
ENSMUSG00000111499
ENSMUSG00000111419
ENSMUSG00000111057
ENSMUSG00000111298
ENSMUSG00000111433
ENSMUSG00000111486
ENSMUSG00000020023
ENSMUSG00000086269
ENSMUSG00000098544
ENSMUSG00000112477
ENSMUSG00000112473
ENSMUSG00000056073
ENSMUSG00000020024
ENSMUSG00000112295
ENSMUSG00000112669
ENSMUSG00000097884
ENSMUSG00000112103
ENSMUSG00000111935
ENSMUSG00000112340
ENSMUSG00000112142
ENSMUSG00000111934
ENSMUSG00000110832
ENSMUSG00000111551
ENSMUSG00000110973
ENSMUSG00000111142
ENSMUSG00000112349
ENSMUSG00000112049
ENSMUSG00000112667
ENSMUSG00000110779
ENSMUSG00000110896
ENSMUSG00000110720
ENSMUSG00000074785
ENSMUSG00002075567
ENSMUSG00000112277
ENSMUSG00000112677
ENSMUSG00000112501
ENSMUSG00000112682
ENSMUSG00000045867
ENSMUSG00002074867
ENSMUSG00000084449
ENSMUSG00000111880
ENSMUSG00000112843
ENSMUSG00000112226
ENSMUSG00000112645
ENSMUSG00000112244
ENSMUSG00000019909
ENSMUSG00000036478
ENSMUSG00000105557
ENSMUSG00000019905
ENSMUSG00000112878
ENSMUSG00000019929
ENSMUSG00000036446
ENSMUSG00000112484
ENSMUSG00000019932
ENSMUSG00000019936
ENSMUSG00000074776
ENSMUSG00000047025
ENSMUSG00000112497
ENSMUSG00000079183
ENSMUSG00000089097
ENSMUSG00000019900
ENSMUSG00000062224
ENSMUSG00000112270
ENSMUSG00000112337
ENSMUSG00000112659
ENSMUSG00000088198
ENSMUSG00000019943
ENSMUSG00000112805
ENSMUSG00000069601
ENSMUSG00000019960
ENSMUSG00000112384
ENSMUSG00000112544
ENSMUSG00000044633
ENSMUSG00000090665
ENSMUSG00000112265
ENSMUSG00000112180
ENSMUSG00000111962
ENSMUSG00000112503
ENSMUSG00000019933
ENSMUSG00000037762
ENSMUSG00000089835
ENSMUSG00000052426
ENSMUSG00000112676
ENSMUSG00000043259
ENSMUSG00002074897
ENSMUSG00000037747
ENSMUSG00000112752
ENSMUSG00000112320
ENSMUSG00000112870
ENSMUSG00000112125
ENSMUSG00000112376
ENSMUSG00000047692
ENSMUSG00000112853
ENSMUSG00000112032
ENSMUSG00000112835
ENSMUSG00000118918
ENSMUSG00000038594
ENSMUSG00000111892
ENSMUSG00000112733
ENSMUSG00000112739
ENSMUSG00000014329
ENSMUSG00000058298
ENSMUSG00000112566
ENSMUSG00000112748
ENSMUSG00000112366
ENSMUSG00000112189
ENSMUSG00000019856
ENSMUSG00000112882
ENSMUSG00000088987
ENSMUSG00000060733
ENSMUSG00000112108
ENSMUSG00000112608
ENSMUSG00000112126
ENSMUSG00000038122
ENSMUSG00000112528
ENSMUSG00000047669
ENSMUSG00000071303
ENSMUSG00000050953
ENSMUSG00000112825
ENSMUSG00000111906
ENSMUSG00000045048
ENSMUSG00000087723
ENSMUSG00000112345
ENSMUSG00000111969
ENSMUSG00000019923
ENSMUSG00000111988
ENSMUSG00000097370
ENSMUSG00000019888
ENSMUSG00000111931
ENSMUSG00000092952
ENSMUSG00000112342
ENSMUSG00000111990
ENSMUSG00000112012
ENSMUSG00000112073
ENSMUSG00000098139
ENSMUSG00000019890
ENSMUSG00000044921
ENSMUSG00000112221
ENSMUSG00000112845
ENSMUSG00000112046
ENSMUSG00000036602
ENSMUSG00000090638
ENSMUSG00000019876
ENSMUSG00000019892
ENSMUSG00000093552
ENSMUSG00000077528
ENSMUSG00000112622
ENSMUSG00000019874
ENSMUSG00000019872
ENSMUSG00000019894
ENSMUSG00000112923
ENSMUSG00000112636
ENSMUSG00000112319
ENSMUSG00000112554
ENSMUSG00000112570
ENSMUSG00000064630
ENSMUSG00000112281
ENSMUSG00000088084
ENSMUSG00000111914
ENSMUSG00000112034
ENSMUSG00000112668
ENSMUSG00000112523
ENSMUSG00000056877
ENSMUSG00000112066
ENSMUSG00000053825
ENSMUSG00000108029
ENSMUSG00000112201
ENSMUSG00000035948
ENSMUSG00000112443
ENSMUSG00000112849
ENSMUSG00000112863
ENSMUSG00000088465
ENSMUSG00000019917
ENSMUSG00000088744
ENSMUSG00000112466
ENSMUSG00000118557
ENSMUSG00000098188
ENSMUSG00000019906
ENSMUSG00000009654
ENSMUSG00000035873
ENSMUSG00000112532
ENSMUSG00002075138
ENSMUSG00000040653
ENSMUSG00002076446
ENSMUSG00000019762
ENSMUSG00000020111
ENSMUSG00000091184
ENSMUSG00000091941
ENSMUSG00000118697
ENSMUSG00000020181
ENSMUSG00000102410
ENSMUSG00000112197
ENSMUSG00000112556
ENSMUSG00000040624
ENSMUSG00000082123
ENSMUSG00000020185
ENSMUSG00000101801
ENSMUSG00000089461
ENSMUSG00000112246
ENSMUSG00000019767
ENSMUSG00000097082
ENSMUSG00000112357
ENSMUSG00000112533
ENSMUSG00000112628
ENSMUSG00000063334
ENSMUSG00000056888
ENSMUSG00000110391
ENSMUSG00000020213
ENSMUSG00000020214
ENSMUSG00000090162
ENSMUSG00000089667
ENSMUSG00000112334
ENSMUSG00000112611
ENSMUSG00000096054
ENSMUSG00000035694
ENSMUSG00000112564
ENSMUSG00000019772
ENSMUSG00000110983
ENSMUSG00000112678
ENSMUSG00000100314
ENSMUSG00000112722
ENSMUSG00000074748
ENSMUSG00000097185
ENSMUSG00000064707
ENSMUSG00000112807
ENSMUSG00000111979
ENSMUSG00000112228
ENSMUSG00000112767
ENSMUSG00000112921
ENSMUSG00000019775
ENSMUSG00000050663
ENSMUSG00000020140
ENSMUSG00000015202
ENSMUSG00000079685
ENSMUSG00000112474
ENSMUSG00000015755
ENSMUSG00000112109
ENSMUSG00000047712
ENSMUSG00000111215
ENSMUSG00000111731
ENSMUSG00000112200
ENSMUSG00000096747
ENSMUSG00000098216
ENSMUSG00000095804
ENSMUSG00000108134
ENSMUSG00000058084
ENSMUSG00000112688
ENSMUSG00000059862
ENSMUSG00000019790
ENSMUSG00000045559
ENSMUSG00000064609
ENSMUSG00000112146
ENSMUSG00000048015
ENSMUSG00000101621
ENSMUSG00000112059
ENSMUSG00000070601
ENSMUSG00000040540
ENSMUSG00000092048
ENSMUSG00000092162
ENSMUSG00000112712
ENSMUSG00000091511
ENSMUSG00000050994
ENSMUSG00000083257
ENSMUSG00000012819
ENSMUSG00000090112
ENSMUSG00000097007
ENSMUSG00000111983
ENSMUSG00000087802
ENSMUSG00000099279
ENSMUSG00000037247
ENSMUSG00000055493
ENSMUSG00000090242
ENSMUSG00000080526
ENSMUSG00002076606
ENSMUSG00000112747
ENSMUSG00000112775
ENSMUSG00000065096
ENSMUSG00000065181
ENSMUSG00000019820
ENSMUSG00000112816
ENSMUSG00000088516
ENSMUSG00000112698
ENSMUSG00000039232
ENSMUSG00000078348
ENSMUSG00000112498
ENSMUSG00000019817
ENSMUSG00002076823
ENSMUSG00000019815
ENSMUSG00000019814
ENSMUSG00000062866
ENSMUSG00000019810
ENSMUSG00000019809
ENSMUSG00000015501
ENSMUSG00000039116
ENSMUSG00000071532
ENSMUSG00000111888
ENSMUSG00000019868
ENSMUSG00000085572
ENSMUSG00000019865
ENSMUSG00000019867
ENSMUSG00000093798
ENSMUSG00000096963
ENSMUSG00000112113
ENSMUSG00000112724
ENSMUSG00000088730
ENSMUSG00000112928
ENSMUSG00000112395
ENSMUSG00000112089
ENSMUSG00000112335
ENSMUSG00000112800
ENSMUSG00000111963
ENSMUSG00000112011
ENSMUSG00000112227
ENSMUSG00000112602
ENSMUSG00000112123
ENSMUSG00000112929
ENSMUSG00000111922
ENSMUSG00000112478
ENSMUSG00000112587
ENSMUSG00000112629
ENSMUSG00000039910
ENSMUSG00000039879
ENSMUSG00000078453
ENSMUSG00000071392
ENSMUSG00000059554
ENSMUSG00000096977
ENSMUSG00000110762
ENSMUSG00000039835
ENSMUSG00000019853
ENSMUSG00000111173
ENSMUSG00000019852
ENSMUSG00000111474
ENSMUSG00000044624
ENSMUSG00000019851
ENSMUSG00000111318
ENSMUSG00000110917
ENSMUSG00000045591
ENSMUSG00000110835
ENSMUSG00000020009
ENSMUSG00000020007
ENSMUSG00000050473
ENSMUSG00000020003
ENSMUSG00000111067
ENSMUSG00000071369
ENSMUSG00000019996
ENSMUSG00000110754
ENSMUSG00000111356
ENSMUSG00000111447
ENSMUSG00000019986
ENSMUSG00000111006
ENSMUSG00000111227
ENSMUSG00000111102
ENSMUSG00000110967
ENSMUSG00000111200
ENSMUSG00000019970
ENSMUSG00000090535
ENSMUSG00000097086
ENSMUSG00000111953
ENSMUSG00000053219
ENSMUSG00000075297
ENSMUSG00000097012
ENSMUSG00000097473
ENSMUSG00000037490
ENSMUSG00000112888
ENSMUSG00000037440
ENSMUSG00000056379
ENSMUSG00000059763
ENSMUSG00000069708
ENSMUSG00000069707
ENSMUSG00000069706
ENSMUSG00000045111
ENSMUSG00000095647
ENSMUSG00000095171
ENSMUSG00000084182
ENSMUSG00000082437
ENSMUSG00000095569
ENSMUSG00000100689
ENSMUSG00000082960
ENSMUSG00000100950
ENSMUSG00000118542
ENSMUSG00000096442
ENSMUSG00000020000
ENSMUSG00000037370
ENSMUSG00000019989
ENSMUSG00000112597
ENSMUSG00002075719
ENSMUSG00000039166
ENSMUSG00000096546
ENSMUSG00000112101
ENSMUSG00000112444
ENSMUSG00000112861
ENSMUSG00000112324
ENSMUSG00000049420
ENSMUSG00000039098
ENSMUSG00000112808
ENSMUSG00000051354
ENSMUSG00000039089
ENSMUSG00002075176
ENSMUSG00000052613
ENSMUSG00000102584
ENSMUSG00000085456
ENSMUSG00000091825
ENSMUSG00000112838
ENSMUSG00000112427
ENSMUSG00000093548
ENSMUSG00000009070
ENSMUSG00000040009
ENSMUSG00000112136
ENSMUSG00000020175
ENSMUSG00000009681
ENSMUSG00000020178
ENSMUSG00000112471
ENSMUSG00000033416
ENSMUSG00000033427
ENSMUSG00002074988
ENSMUSG00000112764
ENSMUSG00000020226
ENSMUSG00000112128
ENSMUSG00000020229
ENSMUSG00000112625
ENSMUSG00000020230
ENSMUSG00000076068
ENSMUSG00000033208
ENSMUSG00000020231
ENSMUSG00000089711
ENSMUSG00000033105
ENSMUSG00000086241
ENSMUSG00000009115
ENSMUSG00000001120
ENSMUSG00000112143
ENSMUSG00000102522
ENSMUSG00000112773
ENSMUSG00000074919
ENSMUSG00000001436
ENSMUSG00000001435
ENSMUSG00000112612
ENSMUSG00000078444
ENSMUSG00000020260
ENSMUSG00000020262
ENSMUSG00000112818
ENSMUSG00000000290
ENSMUSG00000069581
ENSMUSG00000112170
ENSMUSG00000069584
ENSMUSG00000094012
ENSMUSG00000094146
ENSMUSG00000112037
ENSMUSG00000069583
ENSMUSG00000095817
ENSMUSG00000095593
ENSMUSG00000096481
ENSMUSG00000095721
ENSMUSG00000096131
ENSMUSG00000096380
ENSMUSG00000094913
ENSMUSG00000112600
ENSMUSG00000069582
ENSMUSG00000112223
ENSMUSG00000112653
ENSMUSG00000071195
ENSMUSG00000111915
ENSMUSG00000096573
ENSMUSG00000051652
ENSMUSG00000009292
ENSMUSG00000093784
ENSMUSG00000093443
ENSMUSG00002075298
ENSMUSG00002076762
ENSMUSG00000112313
ENSMUSG00000111881
ENSMUSG00000032763
ENSMUSG00000032714
ENSMUSG00000112021
ENSMUSG00000104370
ENSMUSG00000071185
ENSMUSG00000112017
ENSMUSG00000112674
ENSMUSG00000112689
ENSMUSG00000111946
ENSMUSG00000005355
ENSMUSG00000078442
ENSMUSG00000109776
ENSMUSG00000005357
ENSMUSG00000094080
ENSMUSG00000042774
ENSMUSG00000112732
ENSMUSG00000046493
ENSMUSG00000060301
ENSMUSG00000091888
ENSMUSG00000055515
ENSMUSG00000091468
ENSMUSG00000091381
ENSMUSG00000111930
ENSMUSG00000044581
ENSMUSG00000034612
ENSMUSG00000112084
ENSMUSG00000090200
ENSMUSG00002075065
ENSMUSG00000034591
ENSMUSG00000090126
ENSMUSG00000111991
ENSMUSG00000088093
ENSMUSG00000015519
ENSMUSG00000110846
ENSMUSG00000111542
ENSMUSG00000044770
ENSMUSG00000111086
ENSMUSG00000111333
ENSMUSG00000034813
ENSMUSG00000020228
ENSMUSG00000020227
ENSMUSG00000063374
ENSMUSG00000056853
ENSMUSG00000111183
ENSMUSG00000019843
ENSMUSG00000085799
ENSMUSG00000087014
ENSMUSG00000111355
ENSMUSG00000111620
ENSMUSG00000098055
ENSMUSG00000120020
ENSMUSG00000111005
ENSMUSG00000110830
ENSMUSG00000111994
ENSMUSG00000120350
ENSMUSG00000110843
ENSMUSG00000111752
ENSMUSG00000120431
ENSMUSG00000111950
ENSMUSG00000120466
ENSMUSG00000120482
ENSMUSG00000120467
ENSMUSG00000097890
ENSMUSG00000120461
ENSMUSG00000086915
ENSMUSG00000110737
ENSMUSG00000119997
ENSMUSG00000120511
ENSMUSG00000120118
ENSMUSG00000112354
ENSMUSG00000120503
ENSMUSG00000120240
ENSMUSG00000120624
ENSMUSG00000112481
ENSMUSG00000111583
ENSMUSG00000100000
ENSMUSG00000110874
ENSMUSG00000097378
ENSMUSG00000101537
ENSMUSG00000111970
ENSMUSG00000085282
ENSMUSG00000120695
ENSMUSG00000110647
ENSMUSG00000112082
ENSMUSG00000112630
ENSMUSG00000075184
ENSMUSG00000112249
ENSMUSG00000119990
ENSMUSG00000097164
[truncated: 18,920 more rows]

## Sheet: EpiLC H3K9me2
Ensembl
ENSMUSG00000100764
ENSMUSG00000100635
ENSMUSG00000100480
ENSMUSG00000118715
ENSMUSG00000057363
ENSMUSG00000097648
ENSMUSG00000103411
ENSMUSG00000061024
ENSMUSG00000025911
ENSMUSG00000057335
ENSMUSG00000103634
ENSMUSG00000104154
ENSMUSG00000103435
ENSMUSG00000065573
ENSMUSG00002076271
ENSMUSG00000100551
ENSMUSG00000100357
ENSMUSG00000025912
ENSMUSG00000045210
ENSMUSG00000041763
ENSMUSG00000103367
ENSMUSG00000103584
ENSMUSG00002076339
ENSMUSG00000102475
ENSMUSG00000047343
ENSMUSG00000026483
ENSMUSG00000026049
ENSMUSG00000101104
ENSMUSG00000026047
ENSMUSG00000041684
ENSMUSG00000026245
ENSMUSG00000101798
ENSMUSG00000104018
ENSMUSG00000090486
ENSMUSG00002075531
ENSMUSG00000064954
ENSMUSG00000032883
ENSMUSG00000026480
ENSMUSG00000025915
ENSMUSG00000079470
ENSMUSG00000099377
ENSMUSG00000099562
ENSMUSG00000077782
ENSMUSG00000096474
ENSMUSG00000026492
ENSMUSG00000082395
ENSMUSG00000038949
ENSMUSG00000046101
ENSMUSG00000093178
ENSMUSG00000099032
ENSMUSG00000104025
ENSMUSG00000038936
ENSMUSG00000042772
ENSMUSG00000100394
ENSMUSG00000087236
ENSMUSG00000025916
ENSMUSG00000087199
ENSMUSG00000119658
ENSMUSG00000026491
ENSMUSG00000025917
ENSMUSG00000104418
ENSMUSG00000004364
ENSMUSG00000103076
ENSMUSG00000103525
ENSMUSG00000042708
ENSMUSG00000064435
ENSMUSG00000103543
ENSMUSG00000042699
ENSMUSG00000042684
ENSMUSG00000100213
ENSMUSG00000056763
ENSMUSG00000102356
ENSMUSG00002075527
ENSMUSG00000067851
ENSMUSG00002076532
ENSMUSG00000102556
ENSMUSG00000099949
ENSMUSG00000099918
ENSMUSG00000103825
ENSMUSG00000097628
ENSMUSG00002074851
ENSMUSG00000026490
ENSMUSG00000026159
ENSMUSG00000113880
ENSMUSG00000113973
ENSMUSG00000113846
ENSMUSG00000100190
ENSMUSG00000113267
ENSMUSG00000104423
ENSMUSG00000101315
ENSMUSG00000099691
ENSMUSG00002075005
ENSMUSG00000026466
ENSMUSG00000102964
ENSMUSG00000050565
ENSMUSG00000093254
ENSMUSG00000101476
ENSMUSG00000101171
ENSMUSG00000026496
ENSMUSG00000025935
ENSMUSG00000025937
ENSMUSG00000102982
ENSMUSG00000101523
ENSMUSG00000026596
ENSMUSG00000104293
ENSMUSG00000026219
ENSMUSG00000026383
ENSMUSG00000102687
ENSMUSG00000060519
ENSMUSG00000060743
ENSMUSG00000073485
ENSMUSG00000084558
ENSMUSG00000038806
ENSMUSG00000103979
ENSMUSG00000104251
ENSMUSG00000033557
ENSMUSG00000102961
ENSMUSG00000066652
ENSMUSG00000026520
ENSMUSG00000038793
ENSMUSG00000026384
ENSMUSG00000091876
ENSMUSG00000103146
ENSMUSG00000100436
ENSMUSG00000090277
ENSMUSG00000088159
ENSMUSG00000026519
ENSMUSG00000103516
ENSMUSG00000102858
ENSMUSG00000038768
ENSMUSG00000104390
ENSMUSG00000103328
ENSMUSG00000102219
ENSMUSG00000026516
ENSMUSG00000103178
ENSMUSG00000054135
ENSMUSG00000081214
ENSMUSG00000085857
ENSMUSG00000102006
ENSMUSG00000089274
ENSMUSG00000103263
ENSMUSG00000089190
ENSMUSG00000026223
ENSMUSG00000101985
ENSMUSG00000101994
ENSMUSG00000102940
ENSMUSG00000102457
ENSMUSG00000100272
ENSMUSG00000091806
ENSMUSG00000101853
ENSMUSG00000089914
ENSMUSG00000090142
ENSMUSG00000070175
ENSMUSG00000099906
ENSMUSG00000065559
ENSMUSG00000065480
ENSMUSG00000026234
ENSMUSG00000064837
ENSMUSG00000104627
ENSMUSG00002076827
ENSMUSG00000064823
ENSMUSG00000073627
ENSMUSG00000110510
ENSMUSG00000026237
ENSMUSG00000036574
ENSMUSG00000101328
ENSMUSG00000025982
ENSMUSG00000103030
ENSMUSG00000026238
ENSMUSG00000026239
ENSMUSG00000102927
ENSMUSG00000025981
ENSMUSG00000101122
ENSMUSG00000036104
ENSMUSG00000026240
ENSMUSG00000102326
ENSMUSG00000102391
ENSMUSG00000087632
ENSMUSG00000103808
ENSMUSG00000025980
ENSMUSG00000073676
ENSMUSG00000100736
ENSMUSG00000089670
ENSMUSG00000036086
ENSMUSG00000102782
ENSMUSG00000103999
ENSMUSG00000025979
ENSMUSG00000061863
ENSMUSG00000025978
ENSMUSG00000103748
ENSMUSG00000056211
ENSMUSG00000101535
ENSMUSG00000104239
ENSMUSG00000102179
ENSMUSG00000103497
ENSMUSG00000065520
ENSMUSG00000026353
ENSMUSG00000026355
ENSMUSG00000038323
ENSMUSG00000026356
ENSMUSG00000099403
ENSMUSG00000097283
ENSMUSG00000048495
ENSMUSG00000025971
ENSMUSG00000077776
ENSMUSG00000103742
ENSMUSG00000103637
ENSMUSG00000089648
ENSMUSG00000094122
ENSMUSG00000102800
ENSMUSG00000103803
ENSMUSG00000103281
ENSMUSG00000073730
ENSMUSG00000065405
ENSMUSG00000097970
ENSMUSG00000065567
ENSMUSG00000100775
ENSMUSG00000097920
ENSMUSG00000073481
ENSMUSG00000088559
ENSMUSG00000104169
ENSMUSG00000103572
ENSMUSG00000039318
ENSMUSG00002075146
ENSMUSG00000105770
ENSMUSG00000103613
ENSMUSG00000026409
ENSMUSG00000046404
ENSMUSG00000104515
ENSMUSG00000042510
ENSMUSG00000026618
ENSMUSG00000058267
ENSMUSG00000014226
ENSMUSG00000103006
ENSMUSG00000103839
ENSMUSG00000026615
ENSMUSG00000039246
ENSMUSG00000103056
ENSMUSG00000048000
ENSMUSG00000119117
ENSMUSG00000079436
ENSMUSG00002076368
ENSMUSG00000104026
ENSMUSG00000118401
ENSMUSG00000104020
ENSMUSG00000103391
ENSMUSG00000103432
ENSMUSG00000077759
ENSMUSG00000102172
ENSMUSG00000103200
ENSMUSG00000103632
ENSMUSG00000104053
ENSMUSG00000040423
ENSMUSG00000026715
ENSMUSG00000103222
ENSMUSG00000103680
ENSMUSG00000043467
ENSMUSG00000085054
ENSMUSG00000038174
ENSMUSG00000026032
ENSMUSG00000100202
ENSMUSG00000099490
ENSMUSG00000059647
ENSMUSG00000047528
ENSMUSG00000101046
ENSMUSG00000026031
ENSMUSG00000026028
ENSMUSG00000088750
ENSMUSG00000065260
ENSMUSG00000026605
ENSMUSG00000103374
ENSMUSG00000026027
ENSMUSG00000026708
ENSMUSG00000026705
ENSMUSG00000044835
ENSMUSG00000049160
ENSMUSG00000100026
ENSMUSG00000026434
ENSMUSG00000103569
ENSMUSG00000103975
ENSMUSG00000040297
ENSMUSG00000102254
ENSMUSG00000103723
ENSMUSG00000103964
ENSMUSG00000066595
ENSMUSG00000097845
ENSMUSG00000057072
ENSMUSG00000079550
ENSMUSG00000101586
ENSMUSG00000099563
ENSMUSG00000026632
ENSMUSG00000062510
ENSMUSG00000103576
ENSMUSG00000026630
ENSMUSG00000102777
ENSMUSG00000091017
ENSMUSG00000026024
ENSMUSG00000037499
ENSMUSG00000026627
ENSMUSG00000026023
ENSMUSG00000026626
ENSMUSG00000103433
ENSMUSG00000102246
ENSMUSG00000047361
ENSMUSG00000026021
ENSMUSG00002075401
ENSMUSG00000037474
ENSMUSG00000037461
ENSMUSG00000102970
ENSMUSG00000067336
ENSMUSG00000104052
ENSMUSG00000041040
ENSMUSG00000103696
ENSMUSG00000100901
ENSMUSG00000026623
ENSMUSG00000119660
ENSMUSG00000064845
ENSMUSG00000102596
ENSMUSG00000102840
ENSMUSG00000026018
ENSMUSG00000026622
ENSMUSG00000026019
ENSMUSG00000040225
ENSMUSG00000026017
ENSMUSG00000037395
ENSMUSG00000102755
ENSMUSG00000097316
ENSMUSG00000073664
ENSMUSG00000100516
ENSMUSG00000049439
ENSMUSG00000103822
ENSMUSG00000077608
ENSMUSG00000103102
ENSMUSG00000089174
ENSMUSG00000092188
ENSMUSG00000103195
ENSMUSG00000026782
ENSMUSG00000054387
ENSMUSG00000100228
ENSMUSG00000026014
ENSMUSG00000081562
ENSMUSG00000084400
ENSMUSG00000026447
ENSMUSG00000026584
ENSMUSG00000118272
ENSMUSG00000104002
ENSMUSG00000041406
ENSMUSG00000037503
ENSMUSG00000104358
ENSMUSG00000026123
ENSMUSG00000103692
ENSMUSG00000040918
ENSMUSG00000037470
ENSMUSG00000026578
ENSMUSG00000026577
ENSMUSG00000026575
ENSMUSG00000103443
ENSMUSG00000016481
ENSMUSG00000040848
ENSMUSG00000040843
ENSMUSG00000102302
ENSMUSG00000040836
ENSMUSG00000104427
ENSMUSG00000089299
ENSMUSG00000026568
ENSMUSG00000103763
ENSMUSG00000102536
ENSMUSG00000087561
ENSMUSG00002076057
ENSMUSG00000119074
ENSMUSG00000096712
ENSMUSG00000101955
ENSMUSG00000046367
ENSMUSG00000042207
ENSMUSG00000097435
ENSMUSG00000026452
ENSMUSG00000025958
ENSMUSG00000025956
ENSMUSG00000101832
ENSMUSG00000070871
ENSMUSG00000045005
ENSMUSG00000102140
ENSMUSG00002076371
ENSMUSG00000051081
ENSMUSG00000026560
ENSMUSG00000099819
ENSMUSG00000026558
ENSMUSG00000103139
ENSMUSG00000102909
ENSMUSG00000098379
ENSMUSG00000102337
ENSMUSG00000052428
ENSMUSG00002075501
ENSMUSG00000119799
ENSMUSG00000026687
ENSMUSG00000065694
ENSMUSG00000034066
ENSMUSG00000097268
ENSMUSG00000037216
ENSMUSG00000026088
ENSMUSG00000026087
ENSMUSG00000026279
ENSMUSG00000101952
ENSMUSG00000026005
ENSMUSG00000026670
ENSMUSG00000104266
ENSMUSG00000103908
ENSMUSG00000026280
ENSMUSG00000026281
ENSMUSG00000058407
ENSMUSG00000026667
ENSMUSG00000044306
ENSMUSG00000026004
ENSMUSG00000102559
ENSMUSG00000102374
ENSMUSG00000102776
ENSMUSG00000026283
ENSMUSG00000082057
ENSMUSG00000088961
ENSMUSG00000103706
ENSMUSG00000103756
ENSMUSG00000103382
ENSMUSG00000103553
ENSMUSG00000082769
ENSMUSG00000089420
ENSMUSG00000073609
ENSMUSG00000094651
ENSMUSG00000101660
ENSMUSG00000093805
ENSMUSG00000119049
ENSMUSG00000026000
ENSMUSG00000026659
ENSMUSG00000096968
ENSMUSG00000070524
ENSMUSG00000103179
ENSMUSG00000103182
ENSMUSG00000101387
ENSMUSG00000099804
ENSMUSG00000059089
ENSMUSG00000065905
ENSMUSG00000059498
ENSMUSG00000118979
ENSMUSG00002076366
ENSMUSG00002075095
ENSMUSG00000100815
ENSMUSG00000040648
ENSMUSG00000026649
ENSMUSG00000101730
ENSMUSG00000103052
ENSMUSG00000058076
ENSMUSG00000026333
ENSMUSG00000056569
ENSMUSG00000038370
ENSMUSG00000104140
ENSMUSG00002076269
ENSMUSG00000089782
ENSMUSG00000005677
ENSMUSG00000099686
ENSMUSG00000005674
ENSMUSG00000005681
ENSMUSG00000058715
ENSMUSG00000099770
ENSMUSG00000013593
ENSMUSG00000006403
ENSMUSG00000041498
ENSMUSG00000099337
ENSMUSG00000101413
ENSMUSG00000104414
ENSMUSG00000026319
ENSMUSG00000104044
ENSMUSG00000038866
ENSMUSG00000101583
ENSMUSG00000103291
ENSMUSG00000033845
ENSMUSG00000009905
ENSMUSG00000009907
ENSMUSG00000026394
ENSMUSG00000025903
ENSMUSG00000104217
ENSMUSG00000033813
ENSMUSG00000062588
ENSMUSG00000103280
ENSMUSG00000026193
ENSMUSG00000091305
ENSMUSG00000091665
ENSMUSG00000118839
ENSMUSG00000119668
ENSMUSG00000119873
ENSMUSG00000118790
ENSMUSG00000102365
ENSMUSG00000026189
ENSMUSG00000033793
ENSMUSG00000041878
ENSMUSG00000010290
ENSMUSG00000038179
ENSMUSG00000056268
ENSMUSG00000104436
ENSMUSG00000104900
ENSMUSG00000102626
ENSMUSG00000085361
ENSMUSG00000105936
ENSMUSG00000102451
ENSMUSG00000085481
ENSMUSG00000102243
ENSMUSG00000025907
ENSMUSG00000104496
ENSMUSG00000062527
ENSMUSG00000066680
ENSMUSG00000058981
ENSMUSG00000046643
ENSMUSG00000049456
ENSMUSG00000005339
ENSMUSG00000102187
ENSMUSG00000006005
ENSMUSG00000026531
ENSMUSG00000006014
ENSMUSG00000104343
ENSMUSG00000103079
ENSMUSG00000103727
ENSMUSG00000006411
ENSMUSG00000048865
ENSMUSG00000026641
ENSMUSG00000103711
ENSMUSG00000118599
ENSMUSG00000046836
ENSMUSG00000042901
ENSMUSG00000103415
ENSMUSG00000104212
ENSMUSG00000104022
ENSMUSG00000056050
ENSMUSG00000049339
ENSMUSG00000100418
ENSMUSG00000072258
ENSMUSG00000097089
ENSMUSG00000099850
ENSMUSG00000026229
ENSMUSG00000077274
ENSMUSG00000026228
ENSMUSG00000103272
ENSMUSG00000094638
ENSMUSG00000062590
ENSMUSG00000023150
ENSMUSG00000052748
ENSMUSG00000026484
ENSMUSG00000103238
ENSMUSG00000100981
ENSMUSG00000081429
ENSMUSG00000101599
ENSMUSG00000046856
ENSMUSG00002075004
ENSMUSG00000086730
ENSMUSG00000026176
ENSMUSG00000065468
ENSMUSG00000026175
ENSMUSG00000100037
ENSMUSG00000026435
ENSMUSG00000026436
ENSMUSG00000059149
ENSMUSG00000098926
ENSMUSG00000058729
ENSMUSG00000026497
ENSMUSG00000104202
ENSMUSG00000026499
ENSMUSG00000103649
ENSMUSG00000103156
ENSMUSG00000120105
ENSMUSG00000120538
ENSMUSG00000120706
ENSMUSG00000120728
ENSMUSG00000120403
ENSMUSG00000100594
ENSMUSG00000097893
ENSMUSG00000120829
ENSMUSG00000120832
ENSMUSG00000120458
ENSMUSG00000073538
ENSMUSG00000119944
ENSMUSG00000120002
ENSMUSG00000120948
ENSMUSG00000104509
ENSMUSG00000121025
ENSMUSG00000121026
ENSMUSG00000121071
ENSMUSG00000121164
ENSMUSG00000121189
ENSMUSG00000121239
ENSMUSG00000053925
ENSMUSG00000121270
ENSMUSG00000084799
ENSMUSG00000049881
ENSMUSG00000121271
ENSMUSG00000120750
ENSMUSG00000121275
ENSMUSG00000121135
ENSMUSG00000121277
ENSMUSG00000120933
ENSMUSG00000121043
ENSMUSG00000101102
ENSMUSG00000121280
ENSMUSG00000098234
ENSMUSG00000041396
ENSMUSG00000051251
ENSMUSG00000003458
ENSMUSG00000026556
ENSMUSG00000102059
ENSMUSG00000121483
ENSMUSG00000048874
ENSMUSG00000103783
ENSMUSG00000104315
ENSMUSG00000026064
ENSMUSG00000117310
ENSMUSG00002076113
ENSMUSG00000100910
ENSMUSG00000004709
ENSMUSG00000004707
ENSMUSG00000103219
ENSMUSG00000098316
ENSMUSG00000100954
ENSMUSG00000034088
ENSMUSG00000026276
ENSMUSG00000116048
ENSMUSG00000100763
ENSMUSG00000026097
ENSMUSG00000100679
ENSMUSG00000026096
ENSMUSG00000099913
ENSMUSG00000101838
ENSMUSG00000121346
ENSMUSG00000026095
ENSMUSG00000117809
ENSMUSG00000100267
ENSMUSG00000099450
ENSMUSG00000100069
ENSMUSG00000025950
ENSMUSG00000025949
ENSMUSG00000087823
ENSMUSG00000090553
ENSMUSG00000102976
ENSMUSG00000094410
ENSMUSG00000025925
ENSMUSG00000104379
ENSMUSG00000100786
ENSMUSG00002075724
ENSMUSG00000121274
ENSMUSG00000102714
ENSMUSG00000102093
ENSMUSG00000103746
ENSMUSG00000102198
ENSMUSG00000004768
ENSMUSG00000042215
ENSMUSG00000103072
ENSMUSG00000042197
ENSMUSG00000026131
ENSMUSG00000105982
ENSMUSG00000096992
ENSMUSG00000103001
ENSMUSG00000101462
ENSMUSG00000102336
ENSMUSG00000092852
ENSMUSG00000042111
ENSMUSG00000101711
ENSMUSG00000026127
ENSMUSG00000026126
ENSMUSG00000100280
ENSMUSG00000101223
ENSMUSG00000006304
ENSMUSG00000064272
ENSMUSG00000006299
ENSMUSG00000101503
ENSMUSG00000026179
ENSMUSG00000103013
ENSMUSG00000006301
ENSMUSG00000099931
ENSMUSG00000103403
ENSMUSG00000033364
ENSMUSG00000026174
ENSMUSG00000026173
ENSMUSG00000026135
ENSMUSG00002075545
ENSMUSG00000026172
ENSMUSG00000026171
ENSMUSG00000033276
ENSMUSG00000026197
ENSMUSG00000026198
ENSMUSG00000099519
ENSMUSG00000033124
ENSMUSG00000026199
ENSMUSG00000026200
ENSMUSG00002076477
ENSMUSG00000026201
ENSMUSG00000026202
ENSMUSG00000096094
ENSMUSG00000118482
ENSMUSG00000026203
ENSMUSG00000026204
ENSMUSG00000101840
ENSMUSG00000026374
ENSMUSG00000026377
ENSMUSG00000026458
ENSMUSG00000120099
ENSMUSG00000042305
ENSMUSG00000041879
ENSMUSG00000100620
ENSMUSG00000009418
ENSMUSG00000093515
ENSMUSG00000026565
ENSMUSG00000099008
ENSMUSG00000104194
ENSMUSG00000121042
ENSMUSG00000038633
ENSMUSG00000100147
ENSMUSG00000047539
ENSMUSG00000026608
ENSMUSG00000064970
ENSMUSG00000004880
ENSMUSG00002075457
ENSMUSG00000056699
ENSMUSG00000022995
ENSMUSG00000103722
ENSMUSG00000103317
ENSMUSG00000102950
ENSMUSG00000102760
ENSMUSG00000026511
ENSMUSG00000103018
ENSMUSG00000091013
ENSMUSG00000112072
ENSMUSG00000112472
ENSMUSG00002076490
ENSMUSG00000103931
ENSMUSG00000112620
ENSMUSG00000112728
ENSMUSG00000050035
ENSMUSG00000060935
ENSMUSG00000049038
ENSMUSG00000020184
ENSMUSG00000060181
ENSMUSG00000020079
ENSMUSG00000097129
ENSMUSG00000020078
ENSMUSG00000020077
ENSMUSG00000052681
ENSMUSG00000036955
ENSMUSG00000035529
ENSMUSG00000085111
ENSMUSG00000001783
ENSMUSG00000112613
ENSMUSG00000019883
ENSMUSG00000036923
ENSMUSG00000112901
ENSMUSG00000105329
ENSMUSG00000038876
ENSMUSG00000119317
ENSMUSG00000111496
ENSMUSG00000111427
ENSMUSG00000020074
ENSMUSG00000019792
ENSMUSG00000111080
ENSMUSG00000112814
ENSMUSG00000112419
ENSMUSG00000112027
ENSMUSG00000112781
ENSMUSG00000112495
ENSMUSG00000112919
ENSMUSG00000019791
ENSMUSG00000119396
ENSMUSG00000111396
ENSMUSG00000039684
ENSMUSG00000020072
ENSMUSG00000087030
ENSMUSG00000112866
ENSMUSG00000112906
ENSMUSG00000112129
ENSMUSG00000112374
ENSMUSG00000112026
ENSMUSG00000104481
ENSMUSG00000112406
ENSMUSG00000036816
ENSMUSG00000035351
ENSMUSG00000020067
ENSMUSG00000088843
ENSMUSG00000045391
ENSMUSG00000112447
ENSMUSG00000112534
ENSMUSG00000039552
ENSMUSG00000020064
ENSMUSG00000035311
ENSMUSG00000087429
ENSMUSG00000039531
ENSMUSG00000112782
ENSMUSG00000112801
ENSMUSG00000112280
ENSMUSG00000020063
ENSMUSG00000085372
ENSMUSG00000019782
ENSMUSG00000111905
ENSMUSG00000036764
ENSMUSG00000112572
ENSMUSG00000048185
ENSMUSG00000039497
ENSMUSG00000111361
ENSMUSG00000111876
ENSMUSG00000047514
ENSMUSG00000060002
ENSMUSG00000100528
ENSMUSG00000112210
ENSMUSG00000065705
ENSMUSG00000020059
ENSMUSG00000112925
ENSMUSG00000019873
ENSMUSG00000110791
ENSMUSG00000097274
ENSMUSG00000039485
ENSMUSG00000112231
ENSMUSG00000112428
ENSMUSG00000112869
ENSMUSG00000112885
ENSMUSG00000004359
ENSMUSG00000111919
ENSMUSG00002076134
ENSMUSG00000112467
ENSMUSG00000037876
ENSMUSG00000103299
ENSMUSG00000075000
ENSMUSG00000069662
ENSMUSG00000111234
ENSMUSG00000077576
ENSMUSG00002076946
ENSMUSG00000111048
ENSMUSG00000004356
ENSMUSG00000074802
ENSMUSG00000087480
ENSMUSG00000086522
ENSMUSG00000069539
ENSMUSG00000048661
ENSMUSG00000082936
ENSMUSG00002075902
ENSMUSG00000112192
ENSMUSG00000019948
ENSMUSG00000111940
ENSMUSG00000112014
ENSMUSG00000019951
ENSMUSG00000119673
ENSMUSG00000034707
ENSMUSG00000112209
ENSMUSG00000025795
ENSMUSG00000112009
ENSMUSG00000111926
ENSMUSG00000118419
ENSMUSG00000020115
ENSMUSG00000034667
ENSMUSG00002076911
ENSMUSG00000038510
ENSMUSG00000102632
ENSMUSG00000019837
ENSMUSG00002074875
ENSMUSG00000106147
ENSMUSG00000111665
ENSMUSG00000111213
ENSMUSG00000075232
ENSMUSG00000111788
ENSMUSG00000098138
ENSMUSG00000038481
ENSMUSG00000038491
ENSMUSG00000111251
ENSMUSG00000111108
ENSMUSG00000019834
ENSMUSG00000063428
ENSMUSG00000112237
ENSMUSG00000065406
ENSMUSG00000038446
ENSMUSG00002076954
ENSMUSG00000019831
ENSMUSG00000111315
ENSMUSG00002076974
ENSMUSG00000019826
ENSMUSG00000034602
ENSMUSG00000019975
ENSMUSG00000019823
ENSMUSG00000061904
ENSMUSG00000077167
ENSMUSG00000020124
ENSMUSG00000019822
ENSMUSG00000112879
ENSMUSG00000112294
ENSMUSG00002076638
ENSMUSG00000078451
ENSMUSG00000019818
ENSMUSG00000111945
ENSMUSG00000019961
ENSMUSG00000112632
ENSMUSG00000098756
ENSMUSG00000111961
ENSMUSG00000025436
ENSMUSG00000112423
ENSMUSG00000112035
ENSMUSG00000112761
ENSMUSG00000078429
ENSMUSG00000065430
ENSMUSG00000072837
ENSMUSG00000019813
ENSMUSG00000102114
ENSMUSG00000025432
ENSMUSG00000040521
ENSMUSG00000038332
ENSMUSG00000080115
ENSMUSG00000006732
ENSMUSG00000006724
ENSMUSG00000040502
ENSMUSG00000071324
ENSMUSG00000048756
ENSMUSG00000006728
ENSMUSG00000006736
ENSMUSG00000038302
ENSMUSG00000083429
ENSMUSG00002076135
ENSMUSG00000020015
ENSMUSG00000089214
ENSMUSG00000019804
ENSMUSG00000098679
ENSMUSG00000019803
ENSMUSG00000025422
ENSMUSG00000038280
ENSMUSG00000040462
ENSMUSG00000112363
ENSMUSG00000088672
ENSMUSG00000006731
ENSMUSG00000040441
ENSMUSG00000036168
ENSMUSG00000020018
ENSMUSG00000097407
ENSMUSG00000118842
ENSMUSG00000020020
ENSMUSG00000038214
ENSMUSG00000111368
ENSMUSG00000045886
ENSMUSG00000019797
ENSMUSG00000111422
ENSMUSG00000111342
ENSMUSG00000019863
ENSMUSG00000019864
ENSMUSG00000036112
ENSMUSG00000097689
ENSMUSG00002076691
ENSMUSG00000098057
ENSMUSG00000077361
ENSMUSG00000040345
ENSMUSG00000025407
ENSMUSG00000112426
ENSMUSG00000047492
ENSMUSG00000025405
ENSMUSG00000038774
ENSMUSG00000112927
ENSMUSG00000112918
ENSMUSG00000112594
ENSMUSG00000112450
ENSMUSG00002076793
ENSMUSG00000112762
ENSMUSG00000048701
ENSMUSG00000025404
ENSMUSG00000089369
ENSMUSG00000040287
ENSMUSG00000040280
ENSMUSG00000025403
ENSMUSG00000040258
ENSMUSG00000112607
ENSMUSG00000112883
ENSMUSG00000038583
ENSMUSG00000112734
ENSMUSG00000040249
ENSMUSG00000086499
ENSMUSG00000112696
ENSMUSG00000002147
ENSMUSG00000112634
ENSMUSG00000025402
ENSMUSG00000085731
ENSMUSG00000019857
ENSMUSG00000112332
ENSMUSG00000040195
ENSMUSG00000087163
ENSMUSG00000112809
ENSMUSG00000099009
ENSMUSG00000037710
ENSMUSG00000056148
ENSMUSG00000069456
ENSMUSG00000054052
ENSMUSG00000085993
ENSMUSG00000090036
ENSMUSG00000088687
ENSMUSG00000112446
ENSMUSG00000112416
ENSMUSG00000111965
ENSMUSG00000112624
ENSMUSG00000112717
ENSMUSG00000025396
ENSMUSG00000112909
ENSMUSG00000077142
ENSMUSG00000043859
ENSMUSG00000053830
ENSMUSG00000112837
ENSMUSG00000088253
ENSMUSG00000112168
ENSMUSG00000019878
ENSMUSG00000019877
ENSMUSG00000112644
ENSMUSG00000112839
ENSMUSG00000098173
ENSMUSG00000064432
ENSMUSG00000077407
ENSMUSG00000103775
ENSMUSG00000112193
ENSMUSG00000084399
ENSMUSG00000112900
ENSMUSG00000089904
ENSMUSG00000112571
ENSMUSG00000038039
ENSMUSG00000019920
ENSMUSG00000070214
ENSMUSG00000019916
ENSMUSG00000019907
ENSMUSG00000065653
ENSMUSG00000112905
ENSMUSG00002075962
ENSMUSG00000065802
ENSMUSG00000112253
ENSMUSG00000112595
ENSMUSG00000020109
ENSMUSG00000087718
ENSMUSG00000020186
ENSMUSG00000040675
ENSMUSG00000082247
ENSMUSG00000065792
ENSMUSG00000111266
ENSMUSG00000035798
ENSMUSG00000038587
ENSMUSG00000075327
ENSMUSG00000095123
ENSMUSG00000019763
ENSMUSG00000085687
ENSMUSG00000061759
ENSMUSG00000065371
ENSMUSG00000058799
ENSMUSG00000087819
ENSMUSG00000111997
ENSMUSG00000020205
ENSMUSG00000100113
ENSMUSG00000019773
ENSMUSG00000019774
ENSMUSG00000104335
ENSMUSG00000020130
ENSMUSG00002076231
ENSMUSG00000111964
ENSMUSG00000020132
ENSMUSG00000069520
ENSMUSG00000020137
ENSMUSG00000034163
ENSMUSG00000112822
ENSMUSG00000078427
ENSMUSG00000112394
ENSMUSG00000015305
ENSMUSG00000112074
ENSMUSG00000112713
ENSMUSG00000065876
ENSMUSG00000112060
ENSMUSG00000112589
ENSMUSG00000109160
ENSMUSG00000108973
ENSMUSG00000112219
ENSMUSG00000112573
ENSMUSG00000034833
ENSMUSG00000090070
ENSMUSG00000047648
ENSMUSG00000112156
ENSMUSG00000112131
ENSMUSG00000037171
ENSMUSG00000020091
ENSMUSG00000112229
ENSMUSG00000020089
ENSMUSG00000020087
ENSMUSG00000112903
ENSMUSG00000112118
ENSMUSG00000112499
ENSMUSG00000019854
ENSMUSG00000037608
ENSMUSG00000019992
ENSMUSG00000111351
ENSMUSG00000071359
ENSMUSG00000118528
ENSMUSG00000098714
ENSMUSG00000112091
ENSMUSG00000061983
ENSMUSG00000070063
ENSMUSG00002076971
ENSMUSG00000077440
ENSMUSG00000037455
ENSMUSG00000020010
ENSMUSG00000112686
ENSMUSG00000072407
ENSMUSG00000020196
ENSMUSG00000112789
ENSMUSG00000001666
ENSMUSG00000092360
ENSMUSG00000001665
ENSMUSG00000033307
ENSMUSG00000112306
ENSMUSG00000009092
ENSMUSG00000000902
ENSMUSG00000000901
ENSMUSG00000001151
ENSMUSG00000101695
ENSMUSG00000117965
ENSMUSG00000009114
ENSMUSG00000033126
ENSMUSG00000001150
ENSMUSG00000009291
ENSMUSG00000020265
ENSMUSG00000112241
ENSMUSG00000009293
ENSMUSG00000089424
ENSMUSG00000020284
ENSMUSG00000020277
ENSMUSG00000000731
ENSMUSG00000053329
ENSMUSG00000032834
ENSMUSG00000000374
ENSMUSG00000112907
ENSMUSG00000020246
ENSMUSG00000020248
ENSMUSG00000112107
ENSMUSG00000056821
ENSMUSG00000020250
ENSMUSG00000112375
ENSMUSG00000112889
ENSMUSG00000109864
ENSMUSG00000112134
ENSMUSG00000020255
ENSMUSG00000020256
ENSMUSG00000034560
ENSMUSG00000020263
ENSMUSG00000095478
ENSMUSG00000096553
ENSMUSG00000086434
ENSMUSG00000086428
ENSMUSG00000019802
ENSMUSG00000087719
ENSMUSG00000112894
ENSMUSG00000020225
ENSMUSG00000020224
ENSMUSG00000034674
ENSMUSG00000020251
ENSMUSG00000025352
ENSMUSG00000025351
ENSMUSG00000025350
ENSMUSG00000090247
ENSMUSG00000025348
ENSMUSG00000019841
ENSMUSG00000080384
ENSMUSG00000081608
ENSMUSG00000120065
ENSMUSG00000120133
ENSMUSG00000112327
ENSMUSG00000120327
ENSMUSG00000120255
ENSMUSG00000120399
ENSMUSG00000069713
ENSMUSG00000120325
ENSMUSG00000110841
ENSMUSG00000120565
ENSMUSG00000120060
ENSMUSG00000112286
ENSMUSG00000069682
ENSMUSG00000120244
ENSMUSG00000120605
ENSMUSG00000120638
ENSMUSG00000112539
ENSMUSG00000120659
ENSMUSG00000112527
ENSMUSG00000112301
ENSMUSG00000112639
ENSMUSG00000120839
ENSMUSG00000120892
ENSMUSG00000120911
ENSMUSG00000120935
ENSMUSG00000112796
ENSMUSG00000087177
ENSMUSG00000097383
ENSMUSG00000121061
ENSMUSG00000120261
ENSMUSG00000019984
ENSMUSG00000119470
ENSMUSG00000099181
ENSMUSG00000019897
ENSMUSG00000111993
ENSMUSG00000121326
ENSMUSG00000054031
ENSMUSG00000121367
ENSMUSG00000098065
ENSMUSG00000097327
ENSMUSG00000020308
ENSMUSG00000120698
ENSMUSG00000112633
ENSMUSG00000112522
ENSMUSG00000112122
ENSMUSG00000112178
ENSMUSG00000112485
ENSMUSG00000019971
ENSMUSG00000046567
ENSMUSG00000112000
ENSMUSG00000112245
ENSMUSG00000112069
ENSMUSG00000112737
ENSMUSG00000112408
ENSMUSG00000091552
ENSMUSG00000112480
ENSMUSG00000112777
ENSMUSG00000112453
ENSMUSG00000091101
ENSMUSG00000112931
ENSMUSG00000112856
ENSMUSG00000096744
ENSMUSG00000095673
ENSMUSG00000096640
ENSMUSG00000092867
ENSMUSG00000020310
ENSMUSG00000020108
ENSMUSG00000020107
ENSMUSG00000044475
ENSMUSG00000019796
ENSMUSG00000087350
ENSMUSG00000019794
ENSMUSG00000092190
ENSMUSG00000040006
ENSMUSG00000085211
ENSMUSG00000015757
ENSMUSG00000081497
ENSMUSG00000019795
ENSMUSG00000112242
ENSMUSG00000060187
ENSMUSG00000034024
ENSMUSG00000020170
ENSMUSG00000062981
ENSMUSG00000074781
ENSMUSG00000020029
ENSMUSG00000094314
ENSMUSG00000005897
ENSMUSG00000065296
ENSMUSG00000020022
ENSMUSG00000112331
ENSMUSG00000090622
ENSMUSG00000019942
ENSMUSG00000112509
ENSMUSG00000112346
ENSMUSG00000019952
ENSMUSG00000090035
ENSMUSG00000089994
ENSMUSG00000055108
ENSMUSG00000120958
ENSMUSG00000003226
ENSMUSG00000112670
ENSMUSG00000019977
ENSMUSG00000112654
ENSMUSG00000085837
ENSMUSG00000020166
ENSMUSG00000052291
ENSMUSG00002076243
ENSMUSG00000112881
ENSMUSG00000088495
ENSMUSG00000000751
ENSMUSG00002076300
ENSMUSG00000018809
ENSMUSG00000045374
ENSMUSG00000017417
ENSMUSG00002076152
ENSMUSG00000082715
ENSMUSG00000038352
ENSMUSG00000020747
ENSMUSG00000093539
ENSMUSG00000020286
ENSMUSG00000020850
ENSMUSG00000038195
ENSMUSG00000034471
ENSMUSG00000038188
ENSMUSG00000020882
ENSMUSG00000086716
ENSMUSG00000020781
ENSMUSG00000038178
ENSMUSG00000017404
ENSMUSG00000093100
ENSMUSG00002076889
ENSMUSG00000017400
ENSMUSG00000084079
ENSMUSG00000017781
ENSMUSG00000085088
ENSMUSG00000042208
ENSMUSG00000081485
ENSMUSG00002075061
ENSMUSG00000020283
ENSMUSG00000020883
ENSMUSG00000084896
ENSMUSG00000020782
ENSMUSG00000020280
ENSMUSG00000034427
ENSMUSG00000020752
ENSMUSG00000048442
ENSMUSG00000081811
ENSMUSG00000009894
ENSMUSG00000018167
ENSMUSG00000007877
ENSMUSG00000038216
ENSMUSG00000036819
ENSMUSG00000054519
ENSMUSG00000084145
ENSMUSG00000038208
ENSMUSG00000083234
ENSMUSG00000062312
ENSMUSG00002076412
ENSMUSG00000002580
ENSMUSG00000084835
ENSMUSG00000020472
ENSMUSG00000020848
ENSMUSG00000019312
ENSMUSG00000072893
ENSMUSG00000018168
ENSMUSG00000017195
ENSMUSG00000020463
ENSMUSG00000038150
ENSMUSG00000086545
ENSMUSG00000078134
ENSMUSG00000020462
ENSMUSG00000064224
ENSMUSG00000083298
ENSMUSG00000080517
ENSMUSG00000080827
ENSMUSG00000017211
ENSMUSG00000017204
ENSMUSG00000032740
ENSMUSG00000032673
ENSMUSG00000085165
ENSMUSG00000020459
ENSMUSG00000020460
ENSMUSG00000020461
ENSMUSG00000081575
ENSMUSG00000083917
ENSMUSG00000017288
ENSMUSG00000017286
ENSMUSG00000020458
ENSMUSG00000005417
ENSMUSG00000086536
ENSMUSG00000069808
ENSMUSG00000043648
ENSMUSG00000049396
ENSMUSG00000038057
ENSMUSG00000038046
ENSMUSG00000020844
ENSMUSG00000032633
ENSMUSG00002075476
ENSMUSG00000020843
ENSMUSG00000019373
ENSMUSG00000017493
ENSMUSG00000032615
ENSMUSG00000037935
ENSMUSG00000035849
ENSMUSG00000020773
ENSMUSG00000062115
ENSMUSG00000054517
ENSMUSG00000020775
ENSMUSG00000020315
ENSMUSG00000101872
ENSMUSG00000073073
ENSMUSG00000057674
ENSMUSG00000083655
ENSMUSG00000087474
ENSMUSG00000083990
ENSMUSG00000017631
ENSMUSG00000080763
ENSMUSG00000024205
ENSMUSG00000082344
ENSMUSG00000078276
ENSMUSG00000118602
ENSMUSG00000020538
ENSMUSG00000098547
ENSMUSG00000078258
ENSMUSG00000099259
ENSMUSG00000078257
ENSMUSG00000082531
ENSMUSG00000046474
ENSMUSG00000119936
ENSMUSG00000069717
ENSMUSG00000090225
ENSMUSG00000070335
ENSMUSG00000059845
ENSMUSG00000082993
ENSMUSG00000070334
ENSMUSG00000078256
ENSMUSG00000020776
ENSMUSG00000040850
ENSMUSG00000105120
ENSMUSG00002074894
ENSMUSG00000086986
ENSMUSG00000043999
ENSMUSG00000020840
ENSMUSG00002075624
ENSMUSG00000084146
ENSMUSG00000020838
ENSMUSG00000087398
ENSMUSG00000020311
ENSMUSG00000020777
ENSMUSG00000020309
ENSMUSG00000037958
ENSMUSG00000077639
ENSMUSG00000065518
ENSMUSG00000050944
ENSMUSG00000035530
ENSMUSG00000020780
ENSMUSG00000017165
ENSMUSG00000020793
ENSMUSG00000118502
ENSMUSG00000006930
ENSMUSG00000092509
ENSMUSG00000091478
ENSMUSG00000001552
ENSMUSG00000086031
ENSMUSG00000006931
ENSMUSG00000001555
ENSMUSG00000037907
ENSMUSG00000020289
ENSMUSG00000020792
ENSMUSG00002075039
ENSMUSG00000034227
ENSMUSG00000017176
ENSMUSG00000001558
ENSMUSG00002076313
ENSMUSG00000052949
ENSMUSG00000081929
ENSMUSG00000050628
ENSMUSG00000037857
ENSMUSG00000070331
ENSMUSG00000000724
ENSMUSG00000081924
ENSMUSG00000006784
ENSMUSG00000118532
ENSMUSG00000006782
ENSMUSG00000040594
ENSMUSG00000020802
ENSMUSG00000014195
ENSMUSG00000020804
ENSMUSG00000017837
ENSMUSG00000014198
ENSMUSG00000109112
ENSMUSG00000085604
ENSMUSG00000020806
ENSMUSG00000020810
ENSMUSG00000017830
ENSMUSG00000075410
ENSMUSG00000065640
ENSMUSG00000077604
ENSMUSG00000065094
ENSMUSG00000057286
ENSMUSG00000110170
ENSMUSG00000020918
ENSMUSG00000078586
ENSMUSG00000017832
ENSMUSG00000020536
ENSMUSG00000019173
ENSMUSG00000020814
ENSMUSG00000056962
ENSMUSG00000035355
ENSMUSG00000045471
ENSMUSG00000002812
ENSMUSG00000017747
ENSMUSG00002076748
ENSMUSG00000018846
ENSMUSG00000065553
ENSMUSG00000018599
ENSMUSG00000092734
ENSMUSG00000082688
ENSMUSG00000089581
ENSMUSG00000051062
ENSMUSG00000018848
ENSMUSG00000020919
ENSMUSG00000043857
ENSMUSG00000085104
ENSMUSG00002076896
ENSMUSG00000104740
ENSMUSG00000002814
ENSMUSG00002076742
ENSMUSG00000087057
ENSMUSG00000049323
ENSMUSG00000004043
ENSMUSG00000020823
ENSMUSG00002076234
ENSMUSG00000084052
ENSMUSG00000020328
ENSMUSG00000020534
ENSMUSG00002076148
ENSMUSG00000081578
ENSMUSG00000083016
ENSMUSG00000020326
ENSMUSG00000065916
ENSMUSG00000058809
ENSMUSG00000081847
ENSMUSG00000042569
ENSMUSG00000084293
ENSMUSG00000043284
ENSMUSG00000018931
ENSMUSG00000018932
ENSMUSG00000054418
ENSMUSG00000025571
ENSMUSG00000004040
ENSMUSG00000004044
ENSMUSG00000025572
ENSMUSG00000050106
ENSMUSG00000087486
ENSMUSG00000087669
ENSMUSG00000025573
ENSMUSG00000093485
ENSMUSG00000048277
ENSMUSG00000025574
ENSMUSG00000084307
ENSMUSG00000017718
ENSMUSG00000083662
ENSMUSG00000017716
ENSMUSG00000070330
ENSMUSG00000044950
ENSMUSG00000017713
ENSMUSG00000085434
ENSMUSG00000053113
ENSMUSG00000041278
ENSMUSG00000017715
ENSMUSG00000098958
ENSMUSG00000019189
ENSMUSG00000006169
ENSMUSG00000033987
ENSMUSG00000044847
ENSMUSG00000011254
ENSMUSG00000017132
ENSMUSG00000020528
ENSMUSG00000004798
ENSMUSG00000072847
ENSMUSG00000098196
ENSMUSG00000047804
ENSMUSG00000119501
ENSMUSG00000084805
ENSMUSG00000014243
ENSMUSG00000025577
ENSMUSG00000025578
ENSMUSG00000020372
ENSMUSG00000064500
ENSMUSG00000064725
ENSMUSG00000064780
ENSMUSG00000039976
ENSMUSG00000087404
ENSMUSG00000040365
ENSMUSG00000078154
ENSMUSG00000040350
ENSMUSG00000086245
ENSMUSG00000046879
ENSMUSG00000039963
ENSMUSG00000000631
ENSMUSG00000078651
ENSMUSG00000069804
ENSMUSG00000019326
ENSMUSG00000101925
ENSMUSG00000083991
ENSMUSG00000082478
ENSMUSG00002075388
ENSMUSG00000025579
ENSMUSG00000118571
ENSMUSG00000017453
ENSMUSG00000055045
ENSMUSG00000078650
ENSMUSG00000025580
ENSMUSG00000000632
ENSMUSG00000046311
ENSMUSG00000084278
ENSMUSG00000107573
ENSMUSG00000047702
ENSMUSG00000063386
ENSMUSG00000108167
ENSMUSG00000020362
ENSMUSG00000083061
ENSMUSG00000081570
ENSMUSG00000018501
ENSMUSG00000014245
ENSMUSG00000086310
ENSMUSG00000086636
ENSMUSG00000018509
ENSMUSG00000019505
ENSMUSG00000085748
ENSMUSG00000018507
ENSMUSG00000064437
ENSMUSG00000065734
ENSMUSG00000077457
ENSMUSG00000046417
ENSMUSG00000085762
ENSMUSG00000085170
ENSMUSG00000048497
ENSMUSG00000020829
ENSMUSG00000001493
ENSMUSG00000085594
ENSMUSG00000082171
ENSMUSG00000071818
ENSMUSG00000001494
ENSMUSG00000050132
ENSMUSG00000003518
ENSMUSG00000093467
ENSMUSG00000039781
ENSMUSG00000017344
ENSMUSG00000010841
ENSMUSG00000001103
ENSMUSG00000051232
ENSMUSG00000025377
ENSMUSG00000078572
ENSMUSG00000001100
ENSMUSG00000017615
ENSMUSG00000052373
ENSMUSG00000087216
ENSMUSG00000001105
ENSMUSG00000037278
ENSMUSG00000083176
ENSMUSG00000089184
ENSMUSG00000017376
ENSMUSG00000080180
ENSMUSG00000082110
ENSMUSG00000017309
ENSMUSG00000017314
ENSMUSG00000017316
ENSMUSG00000017311
ENSMUSG00000084200
ENSMUSG00000082045
ENSMUSG00000045942
ENSMUSG00000061306
ENSMUSG00000085636
ENSMUSG00000020385
ENSMUSG00002076304
ENSMUSG00000018347
ENSMUSG00000017677
ENSMUSG00000108822
ENSMUSG00000035575
ENSMUSG00000020389
ENSMUSG00000020349
ENSMUSG00002076463
ENSMUSG00000092870
ENSMUSG00000062204
ENSMUSG00000020709
ENSMUSG00000086507
ENSMUSG00000020707
ENSMUSG00000036309
ENSMUSG00000086920
ENSMUSG00000000782
ENSMUSG00000086395
ENSMUSG00000020402
ENSMUSG00000036275
ENSMUSG00000080951
ENSMUSG00000020361
ENSMUSG00000049470
ENSMUSG00000036216
ENSMUSG00000044894
ENSMUSG00000018238
ENSMUSG00000072963
ENSMUSG00000018387
ENSMUSG00000085707
ENSMUSG00000049427
ENSMUSG00000044352
ENSMUSG00000054450
ENSMUSG00000017686
ENSMUSG00000017692
ENSMUSG00000025145
ENSMUSG00000018012
ENSMUSG00000039450
ENSMUSG00000025150
ENSMUSG00000078249
ENSMUSG00000083618
ENSMUSG00000020900
ENSMUSG00000025158
ENSMUSG00000018736
ENSMUSG00000046490
ENSMUSG00000060938
ENSMUSG00000119488
ENSMUSG00000032921
ENSMUSG00000025156
ENSMUSG00000052921
ENSMUSG00000025155
ENSMUSG00000025153
ENSMUSG00000020698
ENSMUSG00000081828
ENSMUSG00000046010
ENSMUSG00000048445
ENSMUSG00000087638
ENSMUSG00000025161
ENSMUSG00000025162
ENSMUSG00000100629
ENSMUSG00000020928
ENSMUSG00000020929
ENSMUSG00000020697
ENSMUSG00000020930
ENSMUSG00000075510
ENSMUSG00000020932
ENSMUSG00000051378
ENSMUSG00000045532
ENSMUSG00000085338
ENSMUSG00000020935
ENSMUSG00000098613
ENSMUSG00000020696
ENSMUSG00000018841
ENSMUSG00000018844
ENSMUSG00000020692
ENSMUSG00000085970
ENSMUSG00000039198
ENSMUSG00000087107
ENSMUSG00000119838
ENSMUSG00000082101
ENSMUSG00000065715
ENSMUSG00000005237
ENSMUSG00000035992
ENSMUSG00000088437
ENSMUSG00000018733
ENSMUSG00000034187
ENSMUSG00000062421
ENSMUSG00000037533
ENSMUSG00002075026
ENSMUSG00000052298
ENSMUSG00000086039
ENSMUSG00000082503
ENSMUSG00000035152
ENSMUSG00000020268
ENSMUSG00000020267
ENSMUSG00000018339
ENSMUSG00000020682
ENSMUSG00000020680
ENSMUSG00000018411
ENSMUSG00000018412
ENSMUSG00000020687
ENSMUSG00000020677
ENSMUSG00000020400
ENSMUSG00000020691
ENSMUSG00002076775
ENSMUSG00000034940
ENSMUSG00000018648
ENSMUSG00000001588
ENSMUSG00000018651
ENSMUSG00000020532
ENSMUSG00000051452
ENSMUSG00000103122
ENSMUSG00000018697
ENSMUSG00000018698
ENSMUSG00000018405
ENSMUSG00000018585
ENSMUSG00000081107
ENSMUSG00000034449
ENSMUSG00000086799
ENSMUSG00000018583
ENSMUSG00000065061
ENSMUSG00000087342
ENSMUSG00000098906
ENSMUSG00000020694
ENSMUSG00000020530
ENSMUSG00000045140
ENSMUSG00000020527
ENSMUSG00002075861
ENSMUSG00000020526
ENSMUSG00000083657
ENSMUSG00002076709
ENSMUSG00000086666
ENSMUSG00000037331
ENSMUSG00000086962
ENSMUSG00000081223
ENSMUSG00000020515
ENSMUSG00000020453
ENSMUSG00000053263
ENSMUSG00000084941
ENSMUSG00000037275
ENSMUSG00000087629
ENSMUSG00000020514
ENSMUSG00000034614
ENSMUSG00000037243
ENSMUSG00000049755
ENSMUSG00000087347
ENSMUSG00000013646
ENSMUSG00000020451
ENSMUSG00000087055
ENSMUSG00000020448
ENSMUSG00000020715
ENSMUSG00000065126
ENSMUSG00002076990
ENSMUSG00000080540
ENSMUSG00000034329
ENSMUSG00000040548
ENSMUSG00000020717
ENSMUSG00000040528
ENSMUSG00002076787
ENSMUSG00000020718
ENSMUSG00000018372
ENSMUSG00000084930
ENSMUSG00000018427
ENSMUSG00000088816
ENSMUSG00000061666
ENSMUSG00000018363
ENSMUSG00002076856
ENSMUSG00000034493
ENSMUSG00000082816
ENSMUSG00000020430
ENSMUSG00000018548
ENSMUSG00000049721
ENSMUSG00000046442
ENSMUSG00000084170
ENSMUSG00000004748
ENSMUSG00000010342
ENSMUSG00000018433
ENSMUSG00000020886
ENSMUSG00000003585
ENSMUSG00000082364
ENSMUSG00000083838
ENSMUSG00000081360
ENSMUSG00000003581
ENSMUSG00000093080
ENSMUSG00000040430
ENSMUSG00000051427
ENSMUSG00000020884
ENSMUSG00000002129
ENSMUSG00000020720
ENSMUSG00000086442
ENSMUSG00000085864
ENSMUSG00000059706
ENSMUSG00000083996
ENSMUSG00000034412
ENSMUSG00000020424
ENSMUSG00000084012
ENSMUSG00000058755
ENSMUSG00000034394
ENSMUSG00000020486
ENSMUSG00000020721
ENSMUSG00000098497
ENSMUSG00000040938
ENSMUSG00000044367
ENSMUSG00000000317
ENSMUSG00000070109
ENSMUSG00000105220
ENSMUSG00000065411
ENSMUSG00000040904
ENSMUSG00000082544
ENSMUSG00000018401
ENSMUSG00000070345
ENSMUSG00000020831
ENSMUSG00000093989
ENSMUSG00000000320
ENSMUSG00000034177
ENSMUSG00000081016
ENSMUSG00000009073
ENSMUSG00000034285
ENSMUSG00000098296
ENSMUSG00000018919
ENSMUSG00000020830
ENSMUSG00000081690
ENSMUSG00000045065
ENSMUSG00000046811
ENSMUSG00000018286
ENSMUSG00000109833
ENSMUSG00000072768
ENSMUSG00000020610
ENSMUSG00000085326
ENSMUSG00000041920
ENSMUSG00002076680
ENSMUSG00000034274
ENSMUSG00000044639
ENSMUSG00000084381
ENSMUSG00000020396
ENSMUSG00000020483
ENSMUSG00000020828
ENSMUSG00000018377
ENSMUSG00000018378
ENSMUSG00000009090
ENSMUSG00002076930
ENSMUSG00000088634
ENSMUSG00000023723
ENSMUSG00000034201
ENSMUSG00000034209
ENSMUSG00000069769
ENSMUSG00000018428
ENSMUSG00000092399
ENSMUSG00000065012
ENSMUSG00000087338
ENSMUSG00000000278
ENSMUSG00000033983
ENSMUSG00000034175
ENSMUSG00000000275
ENSMUSG00000000276
ENSMUSG00000034164
ENSMUSG00000020827
ENSMUSG00000086976
ENSMUSG00000014609
ENSMUSG00000087279
ENSMUSG00000085952
ENSMUSG00000050675
ENSMUSG00000014606
ENSMUSG00000040746
ENSMUSG00000018293
ENSMUSG00000020544
ENSMUSG00000020477
ENSMUSG00000060600
ENSMUSG00000049680
ENSMUSG00000018287
ENSMUSG00000020541
ENSMUSG00000041695
ENSMUSG00000020476
ENSMUSG00000020475
ENSMUSG00000018661
ENSMUSG00000041629
ENSMUSG00000083339
ENSMUSG00000041623
ENSMUSG00000018727
ENSMUSG00000040712
ENSMUSG00000057054
ENSMUSG00000020821
ENSMUSG00000105932
ENSMUSG00000082983
ENSMUSG00002075516
ENSMUSG00000043602
ENSMUSG00000057135
ENSMUSG00000020817
ENSMUSG00000093858
ENSMUSG00000081968
ENSMUSG00000018858
ENSMUSG00000034566
ENSMUSG00000016940
ENSMUSG00000070332
ENSMUSG00000093096
ENSMUSG00000085651
ENSMUSG00000045775
ENSMUSG00000057219
ENSMUSG00000000378
ENSMUSG00000041073
ENSMUSG00000020807
ENSMUSG00000107877
ENSMUSG00000020803
ENSMUSG00000020801
ENSMUSG00000053574
ENSMUSG00000000384
ENSMUSG00000064495
ENSMUSG00000065686
ENSMUSG00000081675
ENSMUSG00000020794
ENSMUSG00000020790
ENSMUSG00000057778
ENSMUSG00000104137
ENSMUSG00000081629
ENSMUSG00002076988
ENSMUSG00000083527
ENSMUSG00000033953
ENSMUSG00000078970
ENSMUSG00000020116
ENSMUSG00000082797
ENSMUSG00000081302
ENSMUSG00000085675
ENSMUSG00000082852
ENSMUSG00000099449
ENSMUSG00000081054
ENSMUSG00002076252
ENSMUSG00000069814
ENSMUSG00000045671
ENSMUSG00000020152
ENSMUSG00000081346
ENSMUSG00000085035
ENSMUSG00000084442
ENSMUSG00000020149
ENSMUSG00000020741
ENSMUSG00000044066
ENSMUSG00000083792
ENSMUSG00000020745
ENSMUSG00000088889
ENSMUSG00000081252
ENSMUSG00000049800
ENSMUSG00000049659
ENSMUSG00000084252
ENSMUSG00000020134
ENSMUSG00000084362
ENSMUSG00002076722
ENSMUSG00000084259
ENSMUSG00000082898
ENSMUSG00000057522
ENSMUSG00000046719
ENSMUSG00000038845
ENSMUSG00000045075
ENSMUSG00000075595
ENSMUSG00000082981
ENSMUSG00000050860
ENSMUSG00000020128
ENSMUSG00000018381
ENSMUSG00000089155
ENSMUSG00000081868
ENSMUSG00000084048
ENSMUSG00000038811
ENSMUSG00000085578
ENSMUSG00000013418
ENSMUSG00000086255
ENSMUSG00000088854
ENSMUSG00000001891
ENSMUSG00000087253
ENSMUSG00000013415
ENSMUSG00000038290
[truncated: 16,730 more rows]

## Sheet: ESC H3K9me2
Ensembl
ENSMUSG00000101097
ENSMUSG00000102534
ENSMUSG00000100884
ENSMUSG00000089037
ENSMUSG00000100025
ENSMUSG00000103709
ENSMUSG00000077244
ENSMUSG00000103498
ENSMUSG00000103067
ENSMUSG00000103557
ENSMUSG00000026312
ENSMUSG00000100290
ENSMUSG00000100758
ENSMUSG00000099926
ENSMUSG00000103540
ENSMUSG00000047216
ENSMUSG00000102788
ENSMUSG00000102160
ENSMUSG00000101253
ENSMUSG00000101846
ENSMUSG00000100555
ENSMUSG00000102728
ENSMUSG00000038702
ENSMUSG00000101875
ENSMUSG00000099732
ENSMUSG00000101220
ENSMUSG00000100020
ENSMUSG00000101054
ENSMUSG00000088691
ENSMUSG00000099884
ENSMUSG00000100304
ENSMUSG00000101453
ENSMUSG00000101687
ENSMUSG00000078184
ENSMUSG00000103277
ENSMUSG00000102647
ENSMUSG00000086235
ENSMUSG00000102253
ENSMUSG00002074990
ENSMUSG00000094429
ENSMUSG00000103884
ENSMUSG00000103933
ENSMUSG00002075967
ENSMUSG00000086195
ENSMUSG00000104504
ENSMUSG00000102030
ENSMUSG00000104391
ENSMUSG00000103633
ENSMUSG00000097892
ENSMUSG00000063659
ENSMUSG00000102432
ENSMUSG00000014980
ENSMUSG00000080878
ENSMUSG00000101567
ENSMUSG00000099364
ENSMUSG00000101701
ENSMUSG00000103071
ENSMUSG00000100434
ENSMUSG00000100013
ENSMUSG00000101251
ENSMUSG00000101921
ENSMUSG00000101447
ENSMUSG00000081185
ENSMUSG00000103246
ENSMUSG00000098876
ENSMUSG00000100530
ENSMUSG00000104067
ENSMUSG00000100033
ENSMUSG00002075213
ENSMUSG00002076633
ENSMUSG00000101996
ENSMUSG00000064943
ENSMUSG00000100866
ENSMUSG00000101721
ENSMUSG00000099376
ENSMUSG00000097883
ENSMUSG00002076043
ENSMUSG00000099698
ENSMUSG00000099454
ENSMUSG00000051616
ENSMUSG00000099577
ENSMUSG00000099882
ENSMUSG00000101760
ENSMUSG00000099608
ENSMUSG00000099864
ENSMUSG00002075839
ENSMUSG00000100648
ENSMUSG00000102459
ENSMUSG00000047053
ENSMUSG00000099227
ENSMUSG00000026473
ENSMUSG00000100014
ENSMUSG00000078291
ENSMUSG00000109599
ENSMUSG00000026220
ENSMUSG00000026104
ENSMUSG00002075819
ENSMUSG00000099878
ENSMUSG00000058665
ENSMUSG00000101700
ENSMUSG00000104332
ENSMUSG00000103630
ENSMUSG00000003721
ENSMUSG00000104253
ENSMUSG00000101791
ENSMUSG00000083582
ENSMUSG00000050534
ENSMUSG00000081130
ENSMUSG00000083584
ENSMUSG00000100913
ENSMUSG00002076253
ENSMUSG00000099451
ENSMUSG00000104180
ENSMUSG00000100762
ENSMUSG00000100405
ENSMUSG00000100525
ENSMUSG00000101495
ENSMUSG00000099767
ENSMUSG00000102801
ENSMUSG00000102681
ENSMUSG00000077472
ENSMUSG00000104410
ENSMUSG00000102521
ENSMUSG00000104205
ENSMUSG00000103914
ENSMUSG00000065340
ENSMUSG00000101006
ENSMUSG00000102240
ENSMUSG00000101015
ENSMUSG00000091020
ENSMUSG00000102048
ENSMUSG00000025774
ENSMUSG00000070977
ENSMUSG00000073735
ENSMUSG00000026594
ENSMUSG00000102597
ENSMUSG00000104095
ENSMUSG00000099714
ENSMUSG00000102121
ENSMUSG00000088858
ENSMUSG00000102633
ENSMUSG00000025934
ENSMUSG00000099343
ENSMUSG00000096375
ENSMUSG00000101151
ENSMUSG00000100393
ENSMUSG00000103693
ENSMUSG00000103563
ENSMUSG00000102465
ENSMUSG00000102659
ENSMUSG00000103924
ENSMUSG00000101618
ENSMUSG00000099458
ENSMUSG00000088111
ENSMUSG00000100310
ENSMUSG00000101033
ENSMUSG00000101372
ENSMUSG00000103241
ENSMUSG00000086240
ENSMUSG00000048411
ENSMUSG00000081557
ENSMUSG00000058590
ENSMUSG00002075209
ENSMUSG00002076857
ENSMUSG00002074912
ENSMUSG00000099257
ENSMUSG00000099492
ENSMUSG00000118548
ENSMUSG00000101726
ENSMUSG00002075317
ENSMUSG00000026029
ENSMUSG00000099719
ENSMUSG00000101093
ENSMUSG00000070960
ENSMUSG00000088620
ENSMUSG00000082159
ENSMUSG00000047383
ENSMUSG00000104435
ENSMUSG00000026603
ENSMUSG00000103467
ENSMUSG00000026701
ENSMUSG00000104163
ENSMUSG00000026698
ENSMUSG00000103517
ENSMUSG00000026697
ENSMUSG00000091060
ENSMUSG00000082160
ENSMUSG00000103215
ENSMUSG00002075076
ENSMUSG00000102537
ENSMUSG00000102612
ENSMUSG00000097325
ENSMUSG00000104206
ENSMUSG00000104525
ENSMUSG00000103867
ENSMUSG00000065412
ENSMUSG00000065548
ENSMUSG00000026572
ENSMUSG00000089967
ENSMUSG00002075165
ENSMUSG00000099658
ENSMUSG00000100437
ENSMUSG00000086056
ENSMUSG00000081623
ENSMUSG00000083242
ENSMUSG00000083289
ENSMUSG00000073494
ENSMUSG00000102193
ENSMUSG00000081051
ENSMUSG00000102718
ENSMUSG00000119061
ENSMUSG00000100062
ENSMUSG00002076073
ENSMUSG00002075550
ENSMUSG00000102658
ENSMUSG00000100362
ENSMUSG00000097480
ENSMUSG00000100454
ENSMUSG00000044757
ENSMUSG00000086204
ENSMUSG00000077745
ENSMUSG00000082473
ENSMUSG00002076414
ENSMUSG00000085075
ENSMUSG00002074910
ENSMUSG00000087329
ENSMUSG00000026331
ENSMUSG00000097608
ENSMUSG00000099634
ENSMUSG00000026336
ENSMUSG00000089791
ENSMUSG00002075992
ENSMUSG00000100009
ENSMUSG00000087804
ENSMUSG00000099453
ENSMUSG00000087883
ENSMUSG00000099835
ENSMUSG00000100794
ENSMUSG00000099427
ENSMUSG00000099892
ENSMUSG00000100977
ENSMUSG00000100684
ENSMUSG00000100088
ENSMUSG00000100222
ENSMUSG00000100065
ENSMUSG00000087908
ENSMUSG00000100955
ENSMUSG00000088594
ENSMUSG00000099469
ENSMUSG00000102325
ENSMUSG00000101297
ENSMUSG00000100059
ENSMUSG00002076592
ENSMUSG00000099464
ENSMUSG00000077207
ENSMUSG00000102693
ENSMUSG00000064842
ENSMUSG00000088333
ENSMUSG00000025902
ENSMUSG00000104238
ENSMUSG00000102501
ENSMUSG00000097612
ENSMUSG00000084228
ENSMUSG00000044594
ENSMUSG00000104291
ENSMUSG00000099656
ENSMUSG00000099459
ENSMUSG00000058017
ENSMUSG00000083884
ENSMUSG00000073602
ENSMUSG00000080729
ENSMUSG00000081114
ENSMUSG00000073601
ENSMUSG00000084189
ENSMUSG00000103850
ENSMUSG00000102907
ENSMUSG00000025905
ENSMUSG00000103936
ENSMUSG00002076544
ENSMUSG00000103090
ENSMUSG00000103422
ENSMUSG00000103945
ENSMUSG00000102661
ENSMUSG00000102500
ENSMUSG00000095238
ENSMUSG00000118759
ENSMUSG00002075391
ENSMUSG00000104147
ENSMUSG00000103858
ENSMUSG00000099671
ENSMUSG00000103890
ENSMUSG00000101909
ENSMUSG00000102818
ENSMUSG00000100389
ENSMUSG00000026358
ENSMUSG00000100441
ENSMUSG00000098509
ENSMUSG00002075314
ENSMUSG00000101049
ENSMUSG00000065787
ENSMUSG00002076236
ENSMUSG00000099617
ENSMUSG00000097130
ENSMUSG00000088579
ENSMUSG00000101661
ENSMUSG00000103055
ENSMUSG00000099964
ENSMUSG00000090323
ENSMUSG00000102403
ENSMUSG00000100380
ENSMUSG00000104331
ENSMUSG00000101973
ENSMUSG00000099629
ENSMUSG00000088582
ENSMUSG00000101208
ENSMUSG00000101735
ENSMUSG00000102314
ENSMUSG00000102309
ENSMUSG00000103724
ENSMUSG00000104036
ENSMUSG00000088167
ENSMUSG00002075595
ENSMUSG00000026544
ENSMUSG00000060128
ENSMUSG00002076129
ENSMUSG00000037872
ENSMUSG00000037849
ENSMUSG00000070501
ENSMUSG00002076661
ENSMUSG00000073491
ENSMUSG00000043263
ENSMUSG00002076962
ENSMUSG00000066677
ENSMUSG00000103051
ENSMUSG00000073490
ENSMUSG00000073489
ENSMUSG00000090222
ENSMUSG00000006010
ENSMUSG00000038147
ENSMUSG00000103653
ENSMUSG00000102372
ENSMUSG00000078193
ENSMUSG00000119267
ENSMUSG00000065255
ENSMUSG00000104077
ENSMUSG00000101257
ENSMUSG00000101514
ENSMUSG00000120763
ENSMUSG00000101011
ENSMUSG00000097573
ENSMUSG00000121279
ENSMUSG00000104413
ENSMUSG00000096964
ENSMUSG00000121407
ENSMUSG00000103105
ENSMUSG00000121434
ENSMUSG00000026063
ENSMUSG00000077664
ENSMUSG00000100205
ENSMUSG00000100592
ENSMUSG00000094215
ENSMUSG00000044816
ENSMUSG00000083039
ENSMUSG00000081643
ENSMUSG00000115378
ENSMUSG00000102471
ENSMUSG00000101415
ENSMUSG00000101154
ENSMUSG00000065865
ENSMUSG00002076328
ENSMUSG00000101573
ENSMUSG00000107979
ENSMUSG00000099615
ENSMUSG00000100617
ENSMUSG00000100265
ENSMUSG00000102231
ENSMUSG00002075989
ENSMUSG00000098179
ENSMUSG00002075684
ENSMUSG00000112470
ENSMUSG00000020212
ENSMUSG00000112684
ENSMUSG00000112656
ENSMUSG00000020056
ENSMUSG00000046031
ENSMUSG00000112114
ENSMUSG00000112341
ENSMUSG00000112720
ENSMUSG00000112913
ENSMUSG00000112379
ENSMUSG00000112267
ENSMUSG00000039462
ENSMUSG00000111216
ENSMUSG00000119503
ENSMUSG00000112899
ENSMUSG00000051736
ENSMUSG00000019845
ENSMUSG00000034764
ENSMUSG00000090191
ENSMUSG00000076448
ENSMUSG00000086444
ENSMUSG00000038528
ENSMUSG00000038522
ENSMUSG00000111608
ENSMUSG00000096171
ENSMUSG00000053684
ENSMUSG00000112596
ENSMUSG00000112220
ENSMUSG00000110822
ENSMUSG00000111601
ENSMUSG00000119364
ENSMUSG00000087966
ENSMUSG00000112603
ENSMUSG00000112250
ENSMUSG00002075256
ENSMUSG00000112364
ENSMUSG00000112130
ENSMUSG00000112542
ENSMUSG00000112387
ENSMUSG00000112492
ENSMUSG00000111531
ENSMUSG00000090159
ENSMUSG00000085723
ENSMUSG00000111377
ENSMUSG00000111122
ENSMUSG00000111224
ENSMUSG00002075638
ENSMUSG00000114757
ENSMUSG00000091358
ENSMUSG00000118733
ENSMUSG00000077591
ENSMUSG00000090088
ENSMUSG00000111526
ENSMUSG00000036099
ENSMUSG00000065607
ENSMUSG00000111719
ENSMUSG00000111072
ENSMUSG00000112917
ENSMUSG00000111911
ENSMUSG00000112062
ENSMUSG00002076715
ENSMUSG00000111262
ENSMUSG00000111585
ENSMUSG00000065630
ENSMUSG00000111436
ENSMUSG00000111581
ENSMUSG00000111900
ENSMUSG00000111704
ENSMUSG00000111374
ENSMUSG00000111083
ENSMUSG00000111202
ENSMUSG00000112456
ENSMUSG00000112529
ENSMUSG00000019913
ENSMUSG00000112660
ENSMUSG00000112902
ENSMUSG00000112729
ENSMUSG00000112884
ENSMUSG00000112273
ENSMUSG00000112709
ENSMUSG00000112239
ENSMUSG00000112132
ENSMUSG00000056219
ENSMUSG00000112440
ENSMUSG00000112530
ENSMUSG00000112731
ENSMUSG00000112028
ENSMUSG00000112575
ENSMUSG00000112755
ENSMUSG00000112152
ENSMUSG00000112185
ENSMUSG00000112414
ENSMUSG00000112833
ENSMUSG00000112175
ENSMUSG00000093406
ENSMUSG00000099264
ENSMUSG00000089182
ENSMUSG00000089019
ENSMUSG00000112044
ENSMUSG00000112520
ENSMUSG00000071434
ENSMUSG00000110909
ENSMUSG00000111242
ENSMUSG00000111625
ENSMUSG00000110787
ENSMUSG00000091618
ENSMUSG00000111114
ENSMUSG00002075046
ENSMUSG00002075426
ENSMUSG00000088447
ENSMUSG00000112165
ENSMUSG00000091086
ENSMUSG00002075246
ENSMUSG00000111968
ENSMUSG00000020189
ENSMUSG00000112642
ENSMUSG00000035759
ENSMUSG00000112330
ENSMUSG00000046916
ENSMUSG00000112750
ENSMUSG00000112087
ENSMUSG00000112438
ENSMUSG00000112181
ENSMUSG00000104006
ENSMUSG00000112179
ENSMUSG00000112312
ENSMUSG00000111902
ENSMUSG00000006764
ENSMUSG00000039981
ENSMUSG00000095696
ENSMUSG00000096497
ENSMUSG00000049217
ENSMUSG00000111273
ENSMUSG00000077582
ENSMUSG00000044025
ENSMUSG00000047626
ENSMUSG00000107555
ENSMUSG00002076168
ENSMUSG00000052012
ENSMUSG00000107400
ENSMUSG00000095002
ENSMUSG00000094734
ENSMUSG00000108114
ENSMUSG00000058513
ENSMUSG00000093866
ENSMUSG00000046041
ENSMUSG00000088147
ENSMUSG00000095401
ENSMUSG00000096858
ENSMUSG00002075880
ENSMUSG00000071065
ENSMUSG00000050478
ENSMUSG00000049894
ENSMUSG00000050251
ENSMUSG00000069421
ENSMUSG00000063173
ENSMUSG00000049052
ENSMUSG00000052818
ENSMUSG00000059134
ENSMUSG00000061961
ENSMUSG00000063715
ENSMUSG00000044897
ENSMUSG00000058251
ENSMUSG00000108253
ENSMUSG00000111949
ENSMUSG00000112151
ENSMUSG00000077539
ENSMUSG00000111995
ENSMUSG00000112233
ENSMUSG00002076949
ENSMUSG00000112490
ENSMUSG00000112475
ENSMUSG00000112177
ENSMUSG00000112296
ENSMUSG00000111927
ENSMUSG00000093672
ENSMUSG00000039891
ENSMUSG00000093537
ENSMUSG00000091367
ENSMUSG00000111313
ENSMUSG00000019982
ENSMUSG00000097923
ENSMUSG00000100186
ENSMUSG00000100004
ENSMUSG00000037424
ENSMUSG00000086148
ENSMUSG00000083196
ENSMUSG00000081259
ENSMUSG00000019997
ENSMUSG00000112491
ENSMUSG00000112691
ENSMUSG00000112269
ENSMUSG00000085176
ENSMUSG00000051190
ENSMUSG00000062873
ENSMUSG00000094673
ENSMUSG00000063216
ENSMUSG00000060205
ENSMUSG00000073427
ENSMUSG00000094186
ENSMUSG00000071151
ENSMUSG00000120093
ENSMUSG00000112803
ENSMUSG00000110902
ENSMUSG00000085451
ENSMUSG00000045455
ENSMUSG00000111013
ENSMUSG00000120434
ENSMUSG00000111923
ENSMUSG00000111293
ENSMUSG00000120965
ENSMUSG00000120983
ENSMUSG00000087400
ENSMUSG00000096229
ENSMUSG00000096220
ENSMUSG00000095483
ENSMUSG00000062914
ENSMUSG00000107803
ENSMUSG00000077280
ENSMUSG00000044537
ENSMUSG00000049573
ENSMUSG00000095138
ENSMUSG00000095075
ENSMUSG00000088343
ENSMUSG00000093060
ENSMUSG00000088857
ENSMUSG00000053420
ENSMUSG00000038624
ENSMUSG00000096000
ENSMUSG00000097104
ENSMUSG00000085415
ENSMUSG00000119065
ENSMUSG00000080735
ENSMUSG00000081658
ENSMUSG00000082243
ENSMUSG00000081695
ENSMUSG00000081712
ENSMUSG00000082078
ENSMUSG00000081887
ENSMUSG00000118634
ENSMUSG00000118639
ENSMUSG00000083581
ENSMUSG00000035557
ENSMUSG00000053654
ENSMUSG00000069910
ENSMUSG00000077543
ENSMUSG00000020415
ENSMUSG00000041231
ENSMUSG00002075244
ENSMUSG00000082750
ENSMUSG00000086501
ENSMUSG00000102563
ENSMUSG00000086686
ENSMUSG00000083017
ENSMUSG00000081251
ENSMUSG00002075680
ENSMUSG00000040489
ENSMUSG00000082870
ENSMUSG00000082454
ENSMUSG00000085113
ENSMUSG00000072982
ENSMUSG00000110941
ENSMUSG00000111152
ENSMUSG00000000204
ENSMUSG00000078151
ENSMUSG00000084212
ENSMUSG00000083748
ENSMUSG00000082767
ENSMUSG00000084120
ENSMUSG00002075898
ENSMUSG00000099630
ENSMUSG00000088020
ENSMUSG00000082272
ENSMUSG00000085940
ENSMUSG00000083764
ENSMUSG00000000381
ENSMUSG00000086373
ENSMUSG00000041046
ENSMUSG00000040985
ENSMUSG00000040978
ENSMUSG00000020407
ENSMUSG00000084045
ENSMUSG00000085452
ENSMUSG00000081631
ENSMUSG00000080734
ENSMUSG00000085561
ENSMUSG00000084135
ENSMUSG00000083427
ENSMUSG00000082156
ENSMUSG00000084183
ENSMUSG00000119754
ENSMUSG00000089359
ENSMUSG00000104323
ENSMUSG00000044629
ENSMUSG00000082099
ENSMUSG00000094488
ENSMUSG00000080826
ENSMUSG00000047444
ENSMUSG00000043692
ENSMUSG00000069476
ENSMUSG00000081932
ENSMUSG00000082874
ENSMUSG00000083580
ENSMUSG00000120536
ENSMUSG00000108735
ENSMUSG00000056921
ENSMUSG00000108707
ENSMUSG00000062186
ENSMUSG00000069816
ENSMUSG00000079875
ENSMUSG00000057050
ENSMUSG00000049041
ENSMUSG00000112920
ENSMUSG00000069825
ENSMUSG00000062128
ENSMUSG00000063881
ENSMUSG00000069824
ENSMUSG00000108577
ENSMUSG00000069823
ENSMUSG00000108673
ENSMUSG00000081961
ENSMUSG00000095095
ENSMUSG00000060335
ENSMUSG00000082338
ENSMUSG00000061246
ENSMUSG00000080781
ENSMUSG00000088811
ENSMUSG00000081552
ENSMUSG00000070383
ENSMUSG00000069818
ENSMUSG00000070382
ENSMUSG00000061984
ENSMUSG00000081698
ENSMUSG00000086278
ENSMUSG00000121512
ENSMUSG00000070378
ENSMUSG00000070377
ENSMUSG00000083188
ENSMUSG00000121442
ENSMUSG00000081864
ENSMUSG00000070375
ENSMUSG00000108605
ENSMUSG00000065022
ENSMUSG00000077881
ENSMUSG00000064545
ENSMUSG00000064720
ENSMUSG00000084487
ENSMUSG00000064726
ENSMUSG00000084604
ENSMUSG00000088820
ENSMUSG00000065498
ENSMUSG00000065477
ENSMUSG00000106653
ENSMUSG00000093291
ENSMUSG00002076213
ENSMUSG00000104582
ENSMUSG00000080687
ENSMUSG00000065617
ENSMUSG00000076459
ENSMUSG00000065577
ENSMUSG00000070141
ENSMUSG00000113961
ENSMUSG00000050974
ENSMUSG00000076145
ENSMUSG00000080411
ENSMUSG00000119624
ENSMUSG00000076272
ENSMUSG00000113663
ENSMUSG00000076241
ENSMUSG00000070105
ENSMUSG00000076396
ENSMUSG00000076006
ENSMUSG00000077980
ENSMUSG00000105853
ENSMUSG00000113339
ENSMUSG00000035148
ENSMUSG00000112063
ENSMUSG00000113625
ENSMUSG00000112940
ENSMUSG00000112251
ENSMUSG00000112821
ENSMUSG00000064605
ENSMUSG00002076688
ENSMUSG00000112705
ENSMUSG00000112204
ENSMUSG00000114047
ENSMUSG00002075573
ENSMUSG00002076188
ENSMUSG00000001496
ENSMUSG00000098172
ENSMUSG00000077177
ENSMUSG00000092515
ENSMUSG00000104155
ENSMUSG00000058669
ENSMUSG00000112618
ENSMUSG00000112886
ENSMUSG00000089894
ENSMUSG00000001497
ENSMUSG00000084793
ENSMUSG00000103704
ENSMUSG00000035451
ENSMUSG00000112531
ENSMUSG00000112649
ENSMUSG00000092465
ENSMUSG00000112050
ENSMUSG00000112092
ENSMUSG00000112687
ENSMUSG00000112840
ENSMUSG00000113549
ENSMUSG00000113678
ENSMUSG00000119332
ENSMUSG00000102199
ENSMUSG00000114112
ENSMUSG00000113518
ENSMUSG00000114039
ENSMUSG00002076648
ENSMUSG00000113043
ENSMUSG00000088468
ENSMUSG00000113725
ENSMUSG00000113144
ENSMUSG00000113171
ENSMUSG00000113890
ENSMUSG00002075591
ENSMUSG00000114010
ENSMUSG00000113657
ENSMUSG00000034892
ENSMUSG00000118866
ENSMUSG00002076451
ENSMUSG00002075000
ENSMUSG00000020673
ENSMUSG00000085472
ENSMUSG00000113164
ENSMUSG00000098931
ENSMUSG00000094935
ENSMUSG00000113818
ENSMUSG00000113215
ENSMUSG00000059695
ENSMUSG00000112024
ENSMUSG00002075563
ENSMUSG00000112658
ENSMUSG00000112040
ENSMUSG00000043483
ENSMUSG00000076652
ENSMUSG00000103121
ENSMUSG00000076666
ENSMUSG00000103537
ENSMUSG00000094029
ENSMUSG00000076668
ENSMUSG00000103939
ENSMUSG00000076065
ENSMUSG00000096499
ENSMUSG00000118845
ENSMUSG00000095700
ENSMUSG00000103915
ENSMUSG00000095200
ENSMUSG00000104152
ENSMUSG00000103667
ENSMUSG00000076688
ENSMUSG00000094694
ENSMUSG00000102502
ENSMUSG00000102888
ENSMUSG00000095416
ENSMUSG00000090765
ENSMUSG00000102587
ENSMUSG00000104422
ENSMUSG00000103254
ENSMUSG00000095554
ENSMUSG00000102773
ENSMUSG00000103790
ENSMUSG00000076695
ENSMUSG00000102806
ENSMUSG00000096410
ENSMUSG00000095761
ENSMUSG00000102678
ENSMUSG00000102654
ENSMUSG00000094561
ENSMUSG00000103290
ENSMUSG00000095923
ENSMUSG00000103873
ENSMUSG00000095130
ENSMUSG00000102991
ENSMUSG00000102535
ENSMUSG00000094652
ENSMUSG00000095859
ENSMUSG00000103300
ENSMUSG00000102528
ENSMUSG00000102928
ENSMUSG00000076709
ENSMUSG00000102364
ENSMUSG00000094198
ENSMUSG00000104176
ENSMUSG00000095204
ENSMUSG00000094862
ENSMUSG00000103439
ENSMUSG00000102381
ENSMUSG00000103168
ENSMUSG00000102295
ENSMUSG00000104452
ENSMUSG00000095889
ENSMUSG00000095197
ENSMUSG00000104320
ENSMUSG00000094087
ENSMUSG00000102765
ENSMUSG00000102313
ENSMUSG00000102332
ENSMUSG00000104373
ENSMUSG00000103470
ENSMUSG00000096577
ENSMUSG00000106482
ENSMUSG00000096452
ENSMUSG00000096326
ENSMUSG00000020651
ENSMUSG00000106645
ENSMUSG00000112718
ENSMUSG00000104590
ENSMUSG00000105123
ENSMUSG00000105928
ENSMUSG00000094075
ENSMUSG00000094689
ENSMUSG00000106434
ENSMUSG00000106041
ENSMUSG00000095127
ENSMUSG00000105757
ENSMUSG00000113610
ENSMUSG00000112166
ENSMUSG00000119573
ENSMUSG00000119869
ENSMUSG00000113875
ENSMUSG00002076723
ENSMUSG00000113633
ENSMUSG00000114186
ENSMUSG00000113091
ENSMUSG00000020577
ENSMUSG00000113572
ENSMUSG00002076912
ENSMUSG00000114079
ENSMUSG00000077269
ENSMUSG00000113516
ENSMUSG00000113438
ENSMUSG00000091355
ENSMUSG00000071178
ENSMUSG00000066366
ENSMUSG00000091307
ENSMUSG00000112056
ENSMUSG00000112448
ENSMUSG00000112908
ENSMUSG00000111984
ENSMUSG00000112085
ENSMUSG00000091277
ENSMUSG00000112005
ENSMUSG00000108639
ENSMUSG00000098099
ENSMUSG00000112651
ENSMUSG00000088039
ENSMUSG00000056987
ENSMUSG00000102657
ENSMUSG00000065757
ENSMUSG00000098202
ENSMUSG00000065749
ENSMUSG00000064487
ENSMUSG00000111967
ENSMUSG00000112454
ENSMUSG00000111975
ENSMUSG00000060647
ENSMUSG00000111989
ENSMUSG00000114000
ENSMUSG00000099360
ENSMUSG00000048387
ENSMUSG00000077259
ENSMUSG00000112043
ENSMUSG00000112787
ENSMUSG00000113620
ENSMUSG00000112298
ENSMUSG00000113013
ENSMUSG00000077204
ENSMUSG00000078377
ENSMUSG00002075793
ENSMUSG00000112567
ENSMUSG00000065200
ENSMUSG00000112211
ENSMUSG00000112343
ENSMUSG00000114059
ENSMUSG00000113206
ENSMUSG00000113127
ENSMUSG00000113991
ENSMUSG00000113452
ENSMUSG00000113748
ENSMUSG00000113854
ENSMUSG00000113533
ENSMUSG00000066027
ENSMUSG00000113489
ENSMUSG00000079031
ENSMUSG00000096619
ENSMUSG00000096276
ENSMUSG00000113481
ENSMUSG00000096049
ENSMUSG00000096803
ENSMUSG00000043319
ENSMUSG00000113934
ENSMUSG00000113850
ENSMUSG00000113124
ENSMUSG00000052075
ENSMUSG00000113753
ENSMUSG00000055732
ENSMUSG00000021359
ENSMUSG00000114936
ENSMUSG00000097752
ENSMUSG00000114597
ENSMUSG00000114640
ENSMUSG00000041138
ENSMUSG00000063905
ENSMUSG00000113008
ENSMUSG00000113661
ENSMUSG00000113118
ENSMUSG00000097562
ENSMUSG00000113135
ENSMUSG00000113641
ENSMUSG00000113870
ENSMUSG00000113461
ENSMUSG00000097951
ENSMUSG00000114793
ENSMUSG00000114816
ENSMUSG00000114070
ENSMUSG00000042869
ENSMUSG00000095916
ENSMUSG00000099787
ENSMUSG00002076520
ENSMUSG00002075763
ENSMUSG00000046932
ENSMUSG00000069297
ENSMUSG00000069296
ENSMUSG00000084038
ENSMUSG00000069295
ENSMUSG00000082785
ENSMUSG00000069294
ENSMUSG00000114499
ENSMUSG00000095125
ENSMUSG00000114666
ENSMUSG00000113342
ENSMUSG00000113050
ENSMUSG00000061829
ENSMUSG00000114394
ENSMUSG00000083124
ENSMUSG00000099917
ENSMUSG00000104214
ENSMUSG00000102635
ENSMUSG00000038891
ENSMUSG00000038883
ENSMUSG00000086698
ENSMUSG00000118612
ENSMUSG00000083096
ENSMUSG00000069259
ENSMUSG00000089749
ENSMUSG00000082306
ENSMUSG00000018259
ENSMUSG00000069258
ENSMUSG00000021345
ENSMUSG00000021346
ENSMUSG00000006490
ENSMUSG00000019756
ENSMUSG00000021347
ENSMUSG00000006488
ENSMUSG00000046899
ENSMUSG00000083946
ENSMUSG00000021348
ENSMUSG00000116765
ENSMUSG00000022886
ENSMUSG00000069208
ENSMUSG00000116646
ENSMUSG00000062551
ENSMUSG00002075635
ENSMUSG00000113672
ENSMUSG00000113281
ENSMUSG00000113916
ENSMUSG00000005891
ENSMUSG00000086423
ENSMUSG00000113426
ENSMUSG00000113162
ENSMUSG00000112959
ENSMUSG00000067586
ENSMUSG00000113965
ENSMUSG00002074895
ENSMUSG00000054266
ENSMUSG00000081237
ENSMUSG00000113703
ENSMUSG00000062342
ENSMUSG00000038327
ENSMUSG00000071452
ENSMUSG00000113409
ENSMUSG00000021478
ENSMUSG00000021591
ENSMUSG00000021474
ENSMUSG00000114042
ENSMUSG00000086137
ENSMUSG00000114840
ENSMUSG00000114899
ENSMUSG00000108515
ENSMUSG00000071451
ENSMUSG00000112973
ENSMUSG00000113271
ENSMUSG00000114003
ENSMUSG00000114778
ENSMUSG00000114287
ENSMUSG00000097146
ENSMUSG00000114479
ENSMUSG00000114773
ENSMUSG00000114061
ENSMUSG00000021213
ENSMUSG00000054757
ENSMUSG00000021207
ENSMUSG00000045410
ENSMUSG00000094772
ENSMUSG00000053499
ENSMUSG00000113866
ENSMUSG00000113668
ENSMUSG00000114461
ENSMUSG00000021431
ENSMUSG00000113112
ENSMUSG00000113225
ENSMUSG00000113828
ENSMUSG00000113316
ENSMUSG00000113508
ENSMUSG00000113412
ENSMUSG00000114126
ENSMUSG00000114745
ENSMUSG00000114651
ENSMUSG00000103196
ENSMUSG00000114211
ENSMUSG00000114506
ENSMUSG00000114447
ENSMUSG00000114900
ENSMUSG00000017778
ENSMUSG00000064917
ENSMUSG00000098152
ENSMUSG00000098011
ENSMUSG00000114674
ENSMUSG00000114960
ENSMUSG00000098213
ENSMUSG00000114565
ENSMUSG00000057685
ENSMUSG00000114740
ENSMUSG00000114465
ENSMUSG00000021760
ENSMUSG00000114589
ENSMUSG00000078958
ENSMUSG00000049517
ENSMUSG00000114551
ENSMUSG00000114847
ENSMUSG00000114324
ENSMUSG00000113754
ENSMUSG00000113243
ENSMUSG00002075343
ENSMUSG00000114134
ENSMUSG00000113673
ENSMUSG00000114868
ENSMUSG00000114382
ENSMUSG00000114019
ENSMUSG00000113514
ENSMUSG00002075601
ENSMUSG00000095105
ENSMUSG00000113319
ENSMUSG00000113675
ENSMUSG00000113908
ENSMUSG00000055360
ENSMUSG00000113221
ENSMUSG00000113371
ENSMUSG00000113729
ENSMUSG00000061724
ENSMUSG00000114152
ENSMUSG00000112938
ENSMUSG00002076365
ENSMUSG00000113027
ENSMUSG00002074976
ENSMUSG00000065866
ENSMUSG00000113563
ENSMUSG00000113345
ENSMUSG00000113191
ENSMUSG00000041324
ENSMUSG00000113224
ENSMUSG00000113046
ENSMUSG00000113496
ENSMUSG00000089046
ENSMUSG00000113576
ENSMUSG00000113993
ENSMUSG00000050765
ENSMUSG00000114460
ENSMUSG00000096874
ENSMUSG00002076530
ENSMUSG00000114627
ENSMUSG00000071180
ENSMUSG00000113760
ENSMUSG00000057726
ENSMUSG00000081903
ENSMUSG00000081288
ENSMUSG00000082722
ENSMUSG00000112963
ENSMUSG00000089229
ENSMUSG00000113016
ENSMUSG00000113398
ENSMUSG00000083042
ENSMUSG00000047889
ENSMUSG00000082986
ENSMUSG00000097202
ENSMUSG00000097931
ENSMUSG00000097190
ENSMUSG00000097054
ENSMUSG00000080317
ENSMUSG00000069248
ENSMUSG00000063894
ENSMUSG00000048996
ENSMUSG00000054890
ENSMUSG00000046016
ENSMUSG00000051258
ENSMUSG00000120566
ENSMUSG00000120592
ENSMUSG00000097848
ENSMUSG00000114311
ENSMUSG00000114893
ENSMUSG00000113654
ENSMUSG00000114554
ENSMUSG00000113019
ENSMUSG00000121053
ENSMUSG00000113468
ENSMUSG00000121349
ENSMUSG00000121353
ENSMUSG00000114009
ENSMUSG00000113790
ENSMUSG00000096175
ENSMUSG00000101579
ENSMUSG00000078537
ENSMUSG00000114951
ENSMUSG00000114940
ENSMUSG00000100416
ENSMUSG00000092116
ENSMUSG00000104430
ENSMUSG00000095071
ENSMUSG00000050954
ENSMUSG00000053181
ENSMUSG00002076643
ENSMUSG00000021440
ENSMUSG00000114802
ENSMUSG00000114405
ENSMUSG00000114667
ENSMUSG00000114928
ENSMUSG00000074871
ENSMUSG00000114904
ENSMUSG00000074870
ENSMUSG00000114669
ENSMUSG00000060404
ENSMUSG00000071522
ENSMUSG00000021441
ENSMUSG00000057446
ENSMUSG00000114473
ENSMUSG00000121401
ENSMUSG00000114867
ENSMUSG00000114495
ENSMUSG00000120009
ENSMUSG00000114182
ENSMUSG00000017064
ENSMUSG00000115400
ENSMUSG00000114539
ENSMUSG00000093081
ENSMUSG00000087144
ENSMUSG00000075486
ENSMUSG00002074953
ENSMUSG00000115796
ENSMUSG00000077224
ENSMUSG00002076494
ENSMUSG00000089455
ENSMUSG00000058430
ENSMUSG00000115642
ENSMUSG00000115416
ENSMUSG00002076289
ENSMUSG00002075588
ENSMUSG00002076349
ENSMUSG00000115336
ENSMUSG00000115606
ENSMUSG00000119581
ENSMUSG00000084441
ENSMUSG00000045871
ENSMUSG00000058953
ENSMUSG00000115126
ENSMUSG00000115786
ENSMUSG00000115260
ENSMUSG00000058126
ENSMUSG00000086415
ENSMUSG00000115572
ENSMUSG00000115658
ENSMUSG00000088095
ENSMUSG00000115258
ENSMUSG00000096997
ENSMUSG00000099911
ENSMUSG00000115515
ENSMUSG00000104926
ENSMUSG00000114558
ENSMUSG00000065673
ENSMUSG00000114621
ENSMUSG00000115719
ENSMUSG00000108975
ENSMUSG00000082967
ENSMUSG00000048933
ENSMUSG00000093825
ENSMUSG00000068437
ENSMUSG00000102189
ENSMUSG00000060523
ENSMUSG00000059488
ENSMUSG00000050030
ENSMUSG00000049011
ENSMUSG00000109835
ENSMUSG00000048080
ENSMUSG00000115034
ENSMUSG00000094991
ENSMUSG00000115094
ENSMUSG00000076121
ENSMUSG00000092107
ENSMUSG00000090054
ENSMUSG00000021999
ENSMUSG00002076433
ENSMUSG00000115789
ENSMUSG00000022000
ENSMUSG00000115615
ENSMUSG00000087932
ENSMUSG00000115552
ENSMUSG00000115346
ENSMUSG00000115542
ENSMUSG00000115465
ENSMUSG00000115455
ENSMUSG00000115385
ENSMUSG00000115731
ENSMUSG00000115476
ENSMUSG00000115825
ENSMUSG00002075834
ENSMUSG00000115051
ENSMUSG00000115031
ENSMUSG00000088009
ENSMUSG00000115393
ENSMUSG00000115780
ENSMUSG00000115006
ENSMUSG00000115452
ENSMUSG00000115527
ENSMUSG00000062611
ENSMUSG00002075121
ENSMUSG00000115623
ENSMUSG00000115313
ENSMUSG00000115001
ENSMUSG00000077619
ENSMUSG00000115292
ENSMUSG00000115565
ENSMUSG00000106382
ENSMUSG00000076761
ENSMUSG00000076762
ENSMUSG00000105159
ENSMUSG00000104620
ENSMUSG00000076764
ENSMUSG00000105533
ENSMUSG00000082819
ENSMUSG00000105823
ENSMUSG00000114227
ENSMUSG00000114219
ENSMUSG00000093556
ENSMUSG00000114848
ENSMUSG00000074553
ENSMUSG00002075944
ENSMUSG00000021830
ENSMUSG00000082463
ENSMUSG00000115373
ENSMUSG00000093167
ENSMUSG00000086124
ENSMUSG00000115566
ENSMUSG00000088761
ENSMUSG00000114252
ENSMUSG00000114877
ENSMUSG00000114919
ENSMUSG00000114304
ENSMUSG00000114906
ENSMUSG00000091557
ENSMUSG00000091929
ENSMUSG00000114819
ENSMUSG00000114445
ENSMUSG00000114636
ENSMUSG00000114580
ENSMUSG00000114318
ENSMUSG00000114678
ENSMUSG00000114484
ENSMUSG00000114390
ENSMUSG00000114765
ENSMUSG00000114513
ENSMUSG00000114941
ENSMUSG00000114266
ENSMUSG00000114683
ENSMUSG00000114711
ENSMUSG00000114737
ENSMUSG00000114476
ENSMUSG00000091809
ENSMUSG00000114748
ENSMUSG00000114510
ENSMUSG00000114768
ENSMUSG00000114556
ENSMUSG00000114909
ENSMUSG00000052417
ENSMUSG00000021737
ENSMUSG00000084775
ENSMUSG00000114207
ENSMUSG00000118592
ENSMUSG00000114575
ENSMUSG00000120637
ENSMUSG00000060143
ENSMUSG00000115060
ENSMUSG00000114216
ENSMUSG00000089754
ENSMUSG00000121456
ENSMUSG00000021876
ENSMUSG00000072575
ENSMUSG00000021880
ENSMUSG00000114985
ENSMUSG00000035896
ENSMUSG00000059606
ENSMUSG00000115136
ENSMUSG00000047894
ENSMUSG00000115415
ENSMUSG00000115093
ENSMUSG00000061740
ENSMUSG00000068085
ENSMUSG00000119826
ENSMUSG00000094806
ENSMUSG00002076453
ENSMUSG00002074994
ENSMUSG00000116419
ENSMUSG00000068086
ENSMUSG00000116325
ENSMUSG00000116472
ENSMUSG00000115948
ENSMUSG00002076251
ENSMUSG00000116265
ENSMUSG00000022491
ENSMUSG00000115819
ENSMUSG00000103047
ENSMUSG00000015002
ENSMUSG00000092495
ENSMUSG00000091615
ENSMUSG00000115151
ENSMUSG00000115285
ENSMUSG00000115240
ENSMUSG00000115551
ENSMUSG00000115782
ENSMUSG00000095874
ENSMUSG00002075345
ENSMUSG00000115208
ENSMUSG00000115633
ENSMUSG00000115434
ENSMUSG00000115614
ENSMUSG00000115460
ENSMUSG00000115182
ENSMUSG00002076679
ENSMUSG00000115173
ENSMUSG00002075632
ENSMUSG00000115192
ENSMUSG00000119685
ENSMUSG00000115492
ENSMUSG00000115358
ENSMUSG00000115766
ENSMUSG00000115803
ENSMUSG00000115588
ENSMUSG00000115352
ENSMUSG00000114971
ENSMUSG00000115717
ENSMUSG00000115516
ENSMUSG00000115413
ENSMUSG00000115298
ENSMUSG00000115233
ENSMUSG00000115830
ENSMUSG00000089320
ENSMUSG00000102810
ENSMUSG00000115112
ENSMUSG00000115086
ENSMUSG00000104116
ENSMUSG00000093387
ENSMUSG00000065437
ENSMUSG00002076535
ENSMUSG00000115708
ENSMUSG00002075753
ENSMUSG00000021927
ENSMUSG00000115193
ENSMUSG00000115788
ENSMUSG00000087760
ENSMUSG00000115129
ENSMUSG00000115365
ENSMUSG00000115586
ENSMUSG00000115341
ENSMUSG00000115528
ENSMUSG00000115198
ENSMUSG00000115079
ENSMUSG00000115047
ENSMUSG00000115004
ENSMUSG00000115048
ENSMUSG00000045763
ENSMUSG00000115593
ENSMUSG00000115138
ENSMUSG00000115578
ENSMUSG00000115161
ENSMUSG00000022623
ENSMUSG00000086602
ENSMUSG00000068964
ENSMUSG00000022622
ENSMUSG00000022621
ENSMUSG00000022235
ENSMUSG00000022584
ENSMUSG00000116222
ENSMUSG00000116155
ENSMUSG00000092230
ENSMUSG00000116291
ENSMUSG00002075835
ENSMUSG00000048559
ENSMUSG00000116178
ENSMUSG00000115407
ENSMUSG00000054409
ENSMUSG00000115265
ENSMUSG00000058463
ENSMUSG00000051198
ENSMUSG00000115495
ENSMUSG00000088679
ENSMUSG00000114976
ENSMUSG00000115775
ENSMUSG00000065760
ENSMUSG00000115446
ENSMUSG00000108805
ENSMUSG00000119555
ENSMUSG00000022181
ENSMUSG00000115259
ENSMUSG00000115502
ENSMUSG00000115013
ENSMUSG00000114999
ENSMUSG00000115367
ENSMUSG00000056089
ENSMUSG00000120954
ENSMUSG00000096971
ENSMUSG00000121069
ENSMUSG00000121182
ENSMUSG00000102051
ENSMUSG00000121499
ENSMUSG00000060311
ENSMUSG00000116074
ENSMUSG00000115448
ENSMUSG00002075939
ENSMUSG00000036925
ENSMUSG00000116656
ENSMUSG00000116989
ENSMUSG00000116849
ENSMUSG00000116582
ENSMUSG00000116591
ENSMUSG00000085612
ENSMUSG00000116400
ENSMUSG00000118928
ENSMUSG00000116324
ENSMUSG00000068617
ENSMUSG00000116317
ENSMUSG00000116423
ENSMUSG00002076768
ENSMUSG00000119636
ENSMUSG00000116648
ENSMUSG00000116729
ENSMUSG00000116676
ENSMUSG00000075370
ENSMUSG00000059305
ENSMUSG00000052013
ENSMUSG00000116928
ENSMUSG00002076255
ENSMUSG00000116889
ENSMUSG00000109777
ENSMUSG00002075754
ENSMUSG00000118512
ENSMUSG00000116725
ENSMUSG00000116977
ENSMUSG00000116629
ENSMUSG00000035270
ENSMUSG00000116675
ENSMUSG00000097896
ENSMUSG00000049362
ENSMUSG00000060663
ENSMUSG00000063137
ENSMUSG00000044029
ENSMUSG00000090629
ENSMUSG00000090951
ENSMUSG00000108535
ENSMUSG00000062105
ENSMUSG00000108537
ENSMUSG00000108451
ENSMUSG00000047960
ENSMUSG00000043357
ENSMUSG00000108565
ENSMUSG00000064006
ENSMUSG00000094539
ENSMUSG00000108464
ENSMUSG00000060057
ENSMUSG00000063020
ENSMUSG00000062608
ENSMUSG00000096695
ENSMUSG00000109020
ENSMUSG00000052537
ENSMUSG00000074996
ENSMUSG00000109537
ENSMUSG00000074995
ENSMUSG00000048810
ENSMUSG00000068182
ENSMUSG00000095928
ENSMUSG00000094422
ENSMUSG00000066257
ENSMUSG00000095706
ENSMUSG00002075526
ENSMUSG00002076181
ENSMUSG00000092029
ENSMUSG00000090448
ENSMUSG00000116619
ENSMUSG00000105028
ENSMUSG00000060811
ENSMUSG00000105906
ENSMUSG00000106668
ENSMUSG00000105547
ENSMUSG00000106405
ENSMUSG00000105231
ENSMUSG00000076934
ENSMUSG00000045341
ENSMUSG00000061361
ENSMUSG00000068535
ENSMUSG00000116622
ENSMUSG00000116695
ENSMUSG00000077197
ENSMUSG00000098089
ENSMUSG00000077451
ENSMUSG00000102791
ENSMUSG00000097552
ENSMUSG00000101810
ENSMUSG00000088476
ENSMUSG00002076249
ENSMUSG00000116918
ENSMUSG00000116559
ENSMUSG00000116566
ENSMUSG00000115871
ENSMUSG00000116455
ENSMUSG00000116528
ENSMUSG00000116300
ENSMUSG00000116007
ENSMUSG00000088225
ENSMUSG00000022534
ENSMUSG00000095834
ENSMUSG00000022529
ENSMUSG00000022877
ENSMUSG00000090021
ENSMUSG00000116996
ENSMUSG00002076182
ENSMUSG00000116637
ENSMUSG00000068428
ENSMUSG00000079597
ENSMUSG00000118690
ENSMUSG00002075800
ENSMUSG00000022902
ENSMUSG00000119903
ENSMUSG00000116905
ENSMUSG00000089117
ENSMUSG00000054905
ENSMUSG00000108662
ENSMUSG00000121357
ENSMUSG00000116872
ENSMUSG00000121443
ENSMUSG00000090808
ENSMUSG00000022798
ENSMUSG00000081444
ENSMUSG00000117058
ENSMUSG00000117094
ENSMUSG00000117259
ENSMUSG00000095093
ENSMUSG00000087736
ENSMUSG00000071035
ENSMUSG00000117364
ENSMUSG00000117524
ENSMUSG00000117511
ENSMUSG00000117396
ENSMUSG00000117629
ENSMUSG00000087425
ENSMUSG00000117417
ENSMUSG00000081412
ENSMUSG00000117555
ENSMUSG00000117408
ENSMUSG00000117433
ENSMUSG00002076816
ENSMUSG00000117584
ENSMUSG00000117343
ENSMUSG00000098122
ENSMUSG00000117354
ENSMUSG00000117625
ENSMUSG00000117409
ENSMUSG00000117543
ENSMUSG00000077433
ENSMUSG00000105732
ENSMUSG00000105235
ENSMUSG00000105921
ENSMUSG00000089514
ENSMUSG00000117249
ENSMUSG00000024174
ENSMUSG00000117188
ENSMUSG00000046952
ENSMUSG00000117100
ENSMUSG00000117298
ENSMUSG00000064732
ENSMUSG00000117112
ENSMUSG00000117134
ENSMUSG00000117288
ENSMUSG00000117036
ENSMUSG00002076265
ENSMUSG00000093761
ENSMUSG00000117016
ENSMUSG00000088853
ENSMUSG00000117336
ENSMUSG00000117253
ENSMUSG00000117312
ENSMUSG00000116896
ENSMUSG00000068141
ENSMUSG00000089690
ENSMUSG00000044697
ENSMUSG00000088244
ENSMUSG00000076218
ENSMUSG00000099735
ENSMUSG00000023806
ENSMUSG00000117137
ENSMUSG00000117199
ENSMUSG00000033450
ENSMUSG00000073471
ENSMUSG00000117290
ENSMUSG00000117110
ENSMUSG00000117227
ENSMUSG00000117206
ENSMUSG00000119115
ENSMUSG00000089053
ENSMUSG00000051611
ENSMUSG00000092292
ENSMUSG00000062629
ENSMUSG00000109188
ENSMUSG00000092413
ENSMUSG00000061336
ENSMUSG00000095286
ENSMUSG00000080990
ENSMUSG00000059964
ENSMUSG00000067189
ENSMUSG00000079710
ENSMUSG00000092513
ENSMUSG00000092186
ENSMUSG00000109376
ENSMUSG00000092213
ENSMUSG00000092390
ENSMUSG00000081724
ENSMUSG00000116895
ENSMUSG00000094878
ENSMUSG00000092461
ENSMUSG00000079707
ENSMUSG00000043312
ENSMUSG00000067186
ENSMUSG00000063240
ENSMUSG00000096009
ENSMUSG00000057801
ENSMUSG00000057443
ENSMUSG00000054940
ENSMUSG00000092615
ENSMUSG00000117177
ENSMUSG00000117135
ENSMUSG00000092322
ENSMUSG00000092566
ENSMUSG00000092316
ENSMUSG00000117127
ENSMUSG00000117213
ENSMUSG00000092342
ENSMUSG00000117273
ENSMUSG00000117331
ENSMUSG00000117260
ENSMUSG00000117067
ENSMUSG00000117151
ENSMUSG00000117293
ENSMUSG00000117043
ENSMUSG00000117196
ENSMUSG00000117330
ENSMUSG00000117005
ENSMUSG00000117267
ENSMUSG00000096345
ENSMUSG00000117165
ENSMUSG00000095104
ENSMUSG00000117319
ENSMUSG00000031233
ENSMUSG00000065293
ENSMUSG00000117388
ENSMUSG00000117578
ENSMUSG00000091058
ENSMUSG00000117553
ENSMUSG00000117119
ENSMUSG00000117272
ENSMUSG00000116932
ENSMUSG00000048062
ENSMUSG00000090417
ENSMUSG00000079698
ENSMUSG00000091631
ENSMUSG00000117305
ENSMUSG00000091679
ENSMUSG00000116837
ENSMUSG00000093531
ENSMUSG00000090304
ENSMUSG00000116984
ENSMUSG00000093627
ENSMUSG00000091859
ENSMUSG00000094892
ENSMUSG00000023912
ENSMUSG00000095961
ENSMUSG00000093592
ENSMUSG00000091771
ENSMUSG00000093426
ENSMUSG00000090315
ENSMUSG00000093401
ENSMUSG00000071276
ENSMUSG00000117169
ENSMUSG00000023963
ENSMUSG00000084474
ENSMUSG00000093469
ENSMUSG00000056910
ENSMUSG00000117018
ENSMUSG00000093729
ENSMUSG00000091151
ENSMUSG00000093705
ENSMUSG00000093454
ENSMUSG00000091805
ENSMUSG00000043537
ENSMUSG00000090572
ENSMUSG00000091259
ENSMUSG00000071273
ENSMUSG00000060701
ENSMUSG00000117295
ENSMUSG00000042848
ENSMUSG00000067951
ENSMUSG00000060245
ENSMUSG00000117148
ENSMUSG00000045417
ENSMUSG00000050933
ENSMUSG00000116974
ENSMUSG00000062165
ENSMUSG00000117047
ENSMUSG00000118651
ENSMUSG00000094582
ENSMUSG00000100191
ENSMUSG00000095963
ENSMUSG00000073394
ENSMUSG00000117326
ENSMUSG00000117496
ENSMUSG00000088410
ENSMUSG00000094256
ENSMUSG00000103207
ENSMUSG00000118756
ENSMUSG00000117760
ENSMUSG00000118205
ENSMUSG00000118119
ENSMUSG00000118281
ENSMUSG00000048602
ENSMUSG00000094396
ENSMUSG00000091206
ENSMUSG00000071275
ENSMUSG00000091670
ENSMUSG00000091656
ENSMUSG00000091350
ENSMUSG00000120330
ENSMUSG00000090069
ENSMUSG00000121022
ENSMUSG00000023795
ENSMUSG00000121378
ENSMUSG00000096780
ENSMUSG00000121395
ENSMUSG00000067949
ENSMUSG00000121426
ENSMUSG00000117068
ENSMUSG00000121469
ENSMUSG00000096717
ENSMUSG00000093533
ENSMUSG00000096429
ENSMUSG00000093714
ENSMUSG00000117054
ENSMUSG00000090211
ENSMUSG00000060417
ENSMUSG00000121414
ENSMUSG00000079711
ENSMUSG00000119586
ENSMUSG00000092298
ENSMUSG00000092377
ENSMUSG00000092172
ENSMUSG00000092343
ENSMUSG00000092435
ENSMUSG00000092521
ENSMUSG00000092385
ENSMUSG00000092460
ENSMUSG00000037246
ENSMUSG00000077305
ENSMUSG00000117439
ENSMUSG00000117378
ENSMUSG00000117407
ENSMUSG00002075071
ENSMUSG00002076979
ENSMUSG00000001700
ENSMUSG00000069441
ENSMUSG00000118186
ENSMUSG00000117480
ENSMUSG00000117357
ENSMUSG00000117590
ENSMUSG00000119907
ENSMUSG00000118051
ENSMUSG00000024581
ENSMUSG00000103456
ENSMUSG00000117815
ENSMUSG00000117838
ENSMUSG00000118266
ENSMUSG00000073574
ENSMUSG00000059455
ENSMUSG00000117660
ENSMUSG00002076479
ENSMUSG00000033949
ENSMUSG00000103616
ENSMUSG00000117630
ENSMUSG00000097965
ENSMUSG00000117885
ENSMUSG00000118195
ENSMUSG00002075248
ENSMUSG00000024553
ENSMUSG00000118256
ENSMUSG00000056162
ENSMUSG00000117676
ENSMUSG00000092056
ENSMUSG00000118152
ENSMUSG00000089760
ENSMUSG00000117906
ENSMUSG00000118283
ENSMUSG00000118025
ENSMUSG00000117908
ENSMUSG00000069324
ENSMUSG00000118171
ENSMUSG00000117801
ENSMUSG00002075318
ENSMUSG00000098126
ENSMUSG00000118035
ENSMUSG00000089008
ENSMUSG00000109923
ENSMUSG00000117436
ENSMUSG00002075798
ENSMUSG00000117464
ENSMUSG00000117520
ENSMUSG00000117617
ENSMUSG00000117508
ENSMUSG00000117490
ENSMUSG00000117385
ENSMUSG00000092097
ENSMUSG00002076391
ENSMUSG00000117503
ENSMUSG00000117435
ENSMUSG00000117349
ENSMUSG00000117641
ENSMUSG00000120353
ENSMUSG00000097430
ENSMUSG00000120077
ENSMUSG00000024594
ENSMUSG00000038071
ENSMUSG00000024261
ENSMUSG00000096934
ENSMUSG00000077169
ENSMUSG00000117576
ENSMUSG00000056214
ENSMUSG00000118269
ENSMUSG00000053950
ENSMUSG00000118373
ENSMUSG00000117904
ENSMUSG00000118061
ENSMUSG00000048138
ENSMUSG00000024863
ENSMUSG00000058816
ENSMUSG00000024868
ENSMUSG00002076671
ENSMUSG00000024776
ENSMUSG00000100969
ENSMUSG00000118393
ENSMUSG00000114610
ENSMUSG00000025002
ENSMUSG00002075482
ENSMUSG00000067231
ENSMUSG00000067229
ENSMUSG00000003053
ENSMUSG00000032808
ENSMUSG00000025003
ENSMUSG00000074882
ENSMUSG00000092008
ENSMUSG00000097740
ENSMUSG00000099118
ENSMUSG00000024973
ENSMUSG00000024761
ENSMUSG00000024757
ENSMUSG00000083160
ENSMUSG00000081596
ENSMUSG00000118312
ENSMUSG00000067656
ENSMUSG00002076220
ENSMUSG00000118220
ENSMUSG00000118036
ENSMUSG00000063590
ENSMUSG00000075044
ENSMUSG00000052562
ENSMUSG00000117804
ENSMUSG00002074975
ENSMUSG00000067608
ENSMUSG00000101398
ENSMUSG00000096818
ENSMUSG00000100141
ENSMUSG00000114742
ENSMUSG00000114721
ENSMUSG00000109030
ENSMUSG00000109047
ENSMUSG00000108947
ENSMUSG00000109223
ENSMUSG00000109022
ENSMUSG00000067513
ENSMUSG00000109229
[truncated: 3,803 more rows]
