# Supplementary material for: The nuclear periphery confers repression on H3K9me2-marked genes and transposons to shape cell fate
Source: bioRxiv. 2024 Jul 11:2024.07.08.602542. Preprint. [Version 1] doi: 10.1101/2024.07.08.602542 (PMC11257442; doi:10.1101/2024.07.08.602542)
Supplement: Supplement 9 — Table S8. Genes differentially expressed in EpiLCs. [file media-9.xlsx]

## Sheet: summary
Table S8. DESeq2 output for EpiLCs
comparisons made across genotypes (WT vs LBRKO, WT vs TKO, WT vs QKO, TKO vs QKO EpiLCs)
for WT, comparisons also made across differentiation (ESC vs EpiLC)

## Sheet: LBRKO
Ensembl	baseMean	log2FoldChange	lfcSE	stat	pvalue	padj	SYMBOL
ENSMUSG00000031118	7.00172	4.24547	0.894612	4.74559	2.08e-06	2.68e-05	Magea14
ENSMUSG00000119608	2.31698	4.1113	1.1712	3.51033	0.00044755	0.00323343	Mir466e
ENSMUSG00002076127	3.12215	3.96771	0.9793	4.05157	5.09e-05	0.00047607	NA
ENSMUSG00002075272	2.48234	3.96361	1.06806	3.71104	0.00020641	0.00164436	NA
ENSMUSG00000028217	2.16555	3.95748	1.21034	3.26972	0.00107656	0.00683117	Cdh17
ENSMUSG00002075178	3.71287	3.94034	1.06702	3.69285	0.00022175	0.00175056	NA
ENSMUSG00002076473	2.58599	3.90929	1.02116	3.82827	0.00012905	0.00108604	NA
ENSMUSG00000117073	1.98956	3.90865	1.21333	3.22144	0.0012755	0.00791865	NA
ENSMUSG00002076667	2.37588	3.90703	1.01533	3.84805	0.00011906	0.00101272	NA
ENSMUSG00000117699	3.8644	3.77898	0.717661	5.2657	1.4e-07	2.24e-06	NA
ENSMUSG00000079350	30.486	3.70531	0.666545	5.55897	2.71e-08	4.95e-07	Magea8
ENSMUSG00000076028	3.48216	3.6855	0.858527	4.29282	1.76e-05	0.00018575	Mir669a-3
ENSMUSG00000111545	4.30097	3.67996	0.92743	3.96792	7.25e-05	0.00065051	NA
ENSMUSG00000063109	22.2667	3.67802	0.424326	8.66791	4.4e-18	2.81e-16	NA
ENSMUSG00000093568	10.911	3.67118	0.882578	4.1596	3.19e-05	0.00031491	Gm20611
ENSMUSG00000019888	48.905	3.66059	0.710249	5.15396	2.55e-07	3.9e-06	Mgat4c
ENSMUSG00000098343	12.5754	3.66004	0.974577	3.75552	0.00017298	0.00141136	Mir6240
ENSMUSG00002076099	2.53073	3.52314	1.03706	3.39722	0.00068073	0.0046377	NA
ENSMUSG00000103603	9.64445	3.5229	0.633126	5.56429	2.63e-08	4.82e-07	NA
ENSMUSG00000076956	3.40771	3.50332	1.0008	3.50054	0.00046432	0.00333405	Mir297a-3
ENSMUSG00002076337	3.28975	3.45831	0.980774	3.52611	0.00042172	0.00307477	NA
ENSMUSG00000079164	36.3553	3.44653	0.397188	8.67732	4.05e-18	2.61e-16	Tlr5
ENSMUSG00000100908	2.61653	3.44199	1.13622	3.02933	0.00245098	0.0137927	NA
ENSMUSG00002076266	83.6167	3.43286	0.820301	4.18488	2.85e-05	0.00028528	NA
ENSMUSG00000117095	2.29059	3.41766	1.04065	3.28416	0.00102285	0.0065303	NA
ENSMUSG00000074768	190.236	3.41721	0.695713	4.91182	9.02e-07	1.24e-05	Bhmt
ENSMUSG00000078026	3.9425	3.39025	0.858232	3.95027	7.81e-05	0.00069417	Mir466o
ENSMUSG00000112400	50.1331	3.38414	0.403078	8.39576	4.63e-17	2.6e-15	NA
ENSMUSG00000043740	11.5765	3.38199	0.791075	4.27518	1.91e-05	0.0001996	B430306N03Rik
ENSMUSG00000025838	377.381	3.37681	0.835881	4.03982	5.35e-05	0.00049707	Pramel6
ENSMUSG00000045812	4.98843	3.36194	0.900801	3.73217	0.00018984	0.00153131	Or4d5
ENSMUSG00002076944	3.07088	3.36049	0.945015	3.55602	0.00037651	0.00278351	NA
ENSMUSG00000076959	3.87051	3.3563	0.905679	3.70584	0.00021069	0.00167451	Mir669l
ENSMUSG00000120624	5.44717	3.35052	0.789458	4.24408	2.19e-05	0.00022547	NA
ENSMUSG00000062226	2.51637	3.34706	1.25357	2.67002	0.00758468	0.0353158	NA
ENSMUSG00000081766	405.12	3.34197	0.348653	9.58537	9.21e-22	8.18e-20	2210409E12Rik
ENSMUSG00000112898	8.61136	3.33523	0.86622	3.85032	0.00011796	0.00100401	NA
ENSMUSG00000059303	22.2431	3.32912	0.691686	4.81306	1.49e-06	1.97e-05	Or7g21
ENSMUSG00000107396	23.9891	3.31773	0.917723	3.61517	0.00030015	0.00228912	4930425L21Rik
ENSMUSG00000051207	14.8843	3.24667	0.888813	3.65282	0.00025938	0.00201231	Mrgprd
ENSMUSG00000086494	11.208	3.23659	0.914757	3.5382	0.00040287	0.00295488	2210417A02Rik
ENSMUSG00000026450	7.10465	3.23183	1.11938	2.88715	0.00388744	0.0202986	Chit1
ENSMUSG00000077049	2.24052	3.22751	1.13287	2.84898	0.00438603	0.0224505	Mir467c
ENSMUSG00000085511	4.10198	3.22296	0.939573	3.43024	0.00060304	0.00418618	NA
ENSMUSG00000073846	2.68683	3.22034	1.09147	2.95047	0.00317293	0.0171274	NA
ENSMUSG00000119803	6.68197	3.21359	0.615686	5.21952	1.79e-07	2.81e-06	Mir669k
ENSMUSG00002076617	2.50418	3.20075	1.03141	3.10328	0.00191388	0.011202	NA
ENSMUSG00000045291	3.20482	3.18541	1.05453	3.02068	0.00252207	0.0141017	Ube2q2l
ENSMUSG00000025955	48.8149	3.18454	0.780973	4.07765	4.55e-05	0.00043108	Akr1cl
ENSMUSG00000117916	23.9898	3.16803	0.844357	3.752	0.00017543	0.00142873	9630028I04Rik
ENSMUSG00000117215	3.93771	3.16345	0.909054	3.47993	0.00050154	0.00356904	NA
ENSMUSG00000112989	8.74398	3.14196	0.879685	3.57169	0.00035469	0.00264384	NA
ENSMUSG00000111147	5.11555	3.11523	0.987695	3.15404	0.00161029	0.00965962	NA
ENSMUSG00000086261	16.6211	3.07932	0.372741	8.26128	1.44e-16	7.72e-15	Gm3765
ENSMUSG00000085662	9.4549	3.07223	0.636987	4.82306	1.41e-06	1.88e-05	NA
ENSMUSG00000090078	2.40093	3.05139	1.05025	2.9054	0.00366786	0.0193617	NA
ENSMUSG00000121169	38.5724	3.03795	0.52766	5.75741	8.54e-09	1.7e-07	NA
ENSMUSG00000080886	5.13603	3.02989	0.931209	3.25372	0.00113904	0.00716871	Gm14847
ENSMUSG00000107685	2.33674	3.02724	1.04198	2.90527	0.00366939	0.0193629	Gm5995
ENSMUSG00000049625	19.7876	3.00228	0.880413	3.41008	0.00064944	0.00445032	Tifab
ENSMUSG00000078508	633.004	2.98786	0.374438	7.97957	1.47e-15	7.21e-14	Pramel30
ENSMUSG00000119793	2.80339	2.98588	1.00545	2.96971	0.00298086	0.0162399	Mir669j
ENSMUSG00000114971	7.16892	2.97722	0.97242	3.06166	0.00220113	0.0125993	NA
ENSMUSG00000032372	8.82694	2.96918	0.527627	5.62742	1.83e-08	3.41e-07	Plscr2
ENSMUSG00000084816	7.75117	2.95155	0.865465	3.41037	0.00064876	0.0044468	NA
ENSMUSG00000120445	16.8604	2.95054	0.393709	7.49423	6.67e-14	2.74e-12	NA
ENSMUSG00000035395	9.808	2.90691	0.866196	3.35596	0.00079091	0.00525834	Dcaf8l
ENSMUSG00002076116	3.08544	2.89764	0.864753	3.35083	0.0008057	0.00532649	NA
ENSMUSG00000038608	33.2234	2.8961	0.328118	8.82639	1.08e-18	7.39e-17	Dock10
ENSMUSG00000017950	38.5459	2.89131	0.303767	9.51819	1.76e-21	1.54e-19	Hnf4a
ENSMUSG00000080866	2.33696	2.88289	0.895245	3.22022	0.0012809	0.00794489	Gm5687
ENSMUSG00000111324	1.93716	2.88057	1.13681	2.5339	0.0112803	0.0484489	NA
ENSMUSG00000115571	6.81292	2.87693	0.869915	3.30714	0.00094254	0.00609683	NA
ENSMUSG00000064263	39.7317	2.86844	0.385599	7.43893	1.02e-13	4.04e-12	Platr26
ENSMUSG00000014704	2.23069	2.8496	1.07755	2.64451	0.00818091	0.0375737	Hoxa2
ENSMUSG00000060688	2.33527	2.84782	0.787528	3.61615	0.00029901	0.0022824	Or14c39
ENSMUSG00002076172	3.81299	2.84104	0.819941	3.46493	0.00053036	0.00374358	NA
ENSMUSG00000039193	208.706	2.83826	0.244989	11.5853	4.89e-31	8.93e-29	Nlrc4
ENSMUSG00000115363	5.74312	2.82415	0.692573	4.07777	4.55e-05	0.00043102	NA
ENSMUSG00000026365	48.9912	2.8201	0.793793	3.55269	0.00038131	0.00281204	Cfh
ENSMUSG00000072553	8.38915	2.81597	0.709779	3.96739	7.27e-05	0.00065173	Gm525
ENSMUSG00000038044	8.7028	2.79118	0.894101	3.12177	0.0017977	0.0106117	Cct8l1
ENSMUSG00000071001	4.9994	2.78388	1.00285	2.77596	0.00550384	0.0271334	Hrct1
ENSMUSG00000083834	4.97005	2.77695	0.8701	3.19154	0.00141519	0.00867421	NA
ENSMUSG00000025056	1506.43	2.77498	0.201382	13.7797	3.38e-43	1.13e-40	Nr0b1
ENSMUSG00000067561	2.53051	2.77447	0.941988	2.94534	0.003226	0.0173895	Dmrtc1c2
ENSMUSG00000117538	4.2033	2.77434	0.805205	3.44551	0.00056998	0.00398778	NA
ENSMUSG00000006200	79.9344	2.76479	0.195429	14.1472	1.94e-45	8.07e-43	Rhox6
ENSMUSG00000117017	5.12838	2.76338	0.952768	2.90037	0.00372722	0.019606	NA
ENSMUSG00000055771	1.99926	2.74994	1.01265	2.71558	0.00661596	0.0316119	NA
ENSMUSG00000057534	127.454	2.74078	0.481266	5.69494	1.23e-08	2.38e-07	Elobl
ENSMUSG00000004359	598.928	2.73647	0.941934	2.90516	0.00367065	0.019365	Spic
ENSMUSG00000108094	15.2307	2.73286	0.450805	6.06218	1.34e-09	3.07e-08	Gm31108
ENSMUSG00002075541	2.96696	2.72657	0.941734	2.89527	0.00378837	0.0198658	NA
ENSMUSG00000044017	139.982	2.71471	0.183959	14.7572	2.77e-49	1.46e-46	Adgrd1
ENSMUSG00000081933	3.00987	2.706	0.991435	2.72938	0.00634535	0.0305676	NA
ENSMUSG00000049902	2.88256	2.69269	0.892488	3.01706	0.0025524	0.0142506	4921517D22Rik
ENSMUSG00000075602	493.619	2.67783	0.497705	5.38035	7.43e-08	1.27e-06	Ly6a
ENSMUSG00000042386	81.0766	2.67586	0.19189	13.9448	3.38e-44	1.23e-41	Tex13b
ENSMUSG00000121162	3.09493	2.66275	1.01243	2.63006	0.00853701	0.0388852	NA
ENSMUSG00000081195	7.27451	2.63221	0.44957	5.85495	4.77e-09	9.94e-08	Rhox2-ps
ENSMUSG00000020600	4.57003	2.62674	0.753103	3.48789	0.00048684	0.00347497	Slc7a15
ENSMUSG00000083655	2.31383	2.62156	1.02522	2.55706	0.010556	0.0459207	NA
ENSMUSG00002075960	2.63208	2.61591	0.894813	2.92341	0.00346219	0.01846	NA
ENSMUSG00000000204	5.39517	2.61128	1.01134	2.582	0.00982301	0.0433896	Slfn4
ENSMUSG00000000731	243.181	2.59101	0.140546	18.4353	6.85e-76	1.23e-72	Aire
ENSMUSG00000110647	7.66716	2.59011	0.942157	2.74913	0.00597542	0.0290134	NA
ENSMUSG00000085926	6.82729	2.57804	0.557541	4.62395	3.76e-06	4.58e-05	NA
ENSMUSG00000079560	10.1977	2.56467	0.598417	4.28577	1.82e-05	0.00019114	Hoxa3
ENSMUSG00000108093	4.37472	2.55752	0.588121	4.34863	1.37e-05	0.0001481	NA
ENSMUSG00000112819	454.165	2.556	0.208822	12.2401	1.9e-34	4.17e-32	NA
ENSMUSG00000098023	9.8198	2.55556	0.755104	3.38438	0.00071338	0.00482363	Gm19200
ENSMUSG00000107499	3.16841	2.51679	0.811762	3.10041	0.00193256	0.0112845	Ccdc142
ENSMUSG00002075140	7.3302	2.51235	0.597304	4.20615	2.6e-05	0.00026185	NA
ENSMUSG00000023992	5.48924	2.5077	0.540796	4.63705	3.53e-06	4.34e-05	Trem2
ENSMUSG00000115355	4.02847	2.49656	0.659943	3.78299	0.00015495	0.00127893	NA
ENSMUSG00000007107	32.8285	2.49438	0.283627	8.79459	1.44e-18	9.62e-17	Atp1a4
ENSMUSG00000078509	298.119	2.48416	0.484122	5.13127	2.88e-07	4.36e-06	Pramel14
ENSMUSG00000053856	156.733	2.4811	0.178526	13.8977	6.55e-44	2.3e-41	Dnajc5g
ENSMUSG00000121038	7.96512	2.47686	0.689079	3.59444	0.00032509	0.00245988	NA
ENSMUSG00000020681	136.647	2.47622	0.169873	14.5769	3.94e-48	1.83e-45	Ace
ENSMUSG00000107599	11.4475	2.47378	0.599147	4.12884	3.65e-05	0.00035418	NA
ENSMUSG00000043383	4.55725	2.47148	0.577182	4.28199	1.85e-05	0.00019397	Or13p4
ENSMUSG00000086670	3.78403	2.47085	0.799338	3.09111	0.00199407	0.011606	NA
ENSMUSG00000092622	610.278	2.47041	0.247062	9.99913	1.54e-23	1.61e-21	Khdc3
ENSMUSG00000099378	10.5138	2.46871	0.767443	3.2168	0.00129628	0.00802734	1700067G17Rik
ENSMUSG00000111531	18.5985	2.46061	0.420448	5.85235	4.85e-09	1.01e-07	Gm32688
ENSMUSG00000020286	3.70232	2.45412	0.605674	4.05188	5.08e-05	0.00047576	1700093K21Rik
ENSMUSG00000086227	3.85814	2.44866	0.858277	2.853	0.00433093	0.022219	NA
ENSMUSG00000031326	17.5856	2.43734	0.310895	7.83975	4.51e-15	2.11e-13	Cdx4
ENSMUSG00000030310	47.3413	2.43711	0.269308	9.04953	1.44e-19	1.07e-17	Slc6a1
ENSMUSG00000033343	223.055	2.43366	0.177827	13.6855	1.24e-42	3.99e-40	Magea4
ENSMUSG00000103257	3.35885	2.43216	0.83508	2.91248	0.00358569	0.018991	Gm7977
ENSMUSG00000087677	32.9501	2.4309	0.846808	2.87067	0.00409604	0.0212114	NA
ENSMUSG00000116283	27.1191	2.41569	0.615275	3.92619	8.63e-05	0.00075942	NA
ENSMUSG00000116469	92.7707	2.41218	0.318993	7.56184	3.97e-14	1.67e-12	NA
ENSMUSG00000085824	43.0032	2.41019	0.476671	5.05629	4.28e-07	6.27e-06	Platr9
ENSMUSG00000000120	911.662	2.41005	0.17291	13.9382	3.71e-44	1.34e-41	Ngfr
ENSMUSG00000084272	3.4104	2.38904	0.93619	2.55188	0.0107144	0.0464697	NA
ENSMUSG00000050122	374.673	2.38028	0.184705	12.8869	5.33e-38	1.36e-35	Vwa3b
ENSMUSG00000063394	8.88023	2.37656	0.537185	4.42409	9.68e-06	0.00010755	Or14c40
ENSMUSG00000053654	342.887	2.37387	0.168738	14.0684	5.94e-45	2.29e-42	Krt42
ENSMUSG00002075159	3.56461	2.36914	0.742047	3.19271	0.00140946	0.00864305	NA
ENSMUSG00000001494	4.59276	2.36818	0.772875	3.06411	0.00218319	0.0125205	Sost
ENSMUSG00000093573	62.3312	2.36401	0.462022	5.11666	3.11e-07	4.69e-06	NA
ENSMUSG00000064308	227.772	2.36159	0.190788	12.3781	3.43e-35	7.6e-33	2410137M14Rik
ENSMUSG00000099732	3.07093	2.34524	0.871762	2.69023	0.00714019	0.0336582	NA
ENSMUSG00000085317	12.4049	2.33525	0.838003	2.78668	0.00532504	0.0263771	NA
ENSMUSG00000110332	48.175	2.33185	0.229653	10.1538	3.19e-24	3.47e-22	Gm19935
ENSMUSG00000021255	15753.3	2.32605	0.0937587	24.8089	7.19e-136	4.85e-132	Esrrb
ENSMUSG00000047907	14.685	2.3139	0.512845	4.51188	6.43e-06	7.43e-05	Tshz2
ENSMUSG00000031509	16.1579	2.30363	0.858839	2.68226	0.00731276	0.0343578	Spaca7b
ENSMUSG00000031932	9.06407	2.30194	0.67065	3.4324	0.00059827	0.0041577	Gpr83
ENSMUSG00000024697	88.0982	2.29579	0.157433	14.5826	3.63e-48	1.72e-45	Gna14
ENSMUSG00000120328	29.3423	2.28599	0.353771	6.46177	1.03e-10	2.77e-09	NA
ENSMUSG00000117020	10.9605	2.26873	0.648977	3.49586	0.00047253	0.00338617	NA
ENSMUSG00000072683	14.651	2.26352	0.673712	3.35977	0.00078008	0.00519527	Gm7457
ENSMUSG00000120658	6.41488	2.26225	0.550101	4.11242	3.92e-05	0.00037723	NA
ENSMUSG00000048875	25.4448	2.24699	0.517641	4.34083	1.42e-05	0.00015297	Pudp
ENSMUSG00000120455	74.1571	2.23331	0.254534	8.77409	1.72e-18	1.15e-16	NA
ENSMUSG00000085485	12.3026	2.23129	0.485392	4.59689	4.29e-06	5.14e-05	NA
ENSMUSG00000087332	250.911	2.22278	0.123162	18.0476	8.24e-73	1.39e-69	NA
ENSMUSG00000048782	91.1287	2.22037	0.202384	10.9711	5.26e-28	7.94e-26	Insc
ENSMUSG00000106388	8.80666	2.22028	0.373745	5.94063	2.84e-09	6.16e-08	Rhox7-ps2
ENSMUSG00000108375	3.25619	2.2151	0.61453	3.60454	0.0003127	0.00237481	NA
ENSMUSG00000056162	3.05775	2.21214	0.776088	2.85038	0.00436675	0.0223688	Cndp1
ENSMUSG00000037578	590.213	2.21183	0.147877	14.9572	1.4e-50	8.39e-48	Pkd2l1
ENSMUSG00000064823	4.50196	2.20925	0.661364	3.34045	0.00083643	0.00548401	Snord82
ENSMUSG00000043453	31.7307	2.20756	0.464074	4.75692	1.97e-06	2.55e-05	Magea10
ENSMUSG00000120056	4.06267	2.20617	0.816467	2.7021	0.00689031	0.0327259	NA
ENSMUSG00000115324	5.74692	2.20503	0.746861	2.95239	0.00315322	0.0170414	4930527F14Rik
ENSMUSG00000057719	109.414	2.20325	0.224363	9.82003	9.23e-23	9.07e-21	Sh3rf2
ENSMUSG00000102621	2.02791	2.19959	0.86983	2.52876	0.0114465	0.0489974	NA
ENSMUSG00000079598	8.17961	2.19889	0.392727	5.59904	2.16e-08	3.98e-07	Clec2l
ENSMUSG00000107714	4.65185	2.19668	0.695089	3.16029	0.00157613	0.00949053	NA
ENSMUSG00000120739	33.2897	2.18783	0.263904	8.29025	1.13e-16	6.09e-15	NA
ENSMUSG00000083422	5.68062	2.1866	0.663182	3.29714	0.00097676	0.0062731	NA
ENSMUSG00000115314	2.60366	2.18355	0.801313	2.72497	0.00643075	0.0308775	NA
ENSMUSG00000112947	4.67198	2.18309	0.706065	3.09191	0.00198873	0.0115774	NA
ENSMUSG00000102384	4.42815	2.18201	0.604714	3.60833	0.00030818	0.00234573	NA
ENSMUSG00000055027	176.537	2.17594	0.149903	14.5156	9.65e-48	4.27e-45	Smyd1
ENSMUSG00000102987	29.7832	2.17232	0.844753	2.57155	0.0101245	0.0444474	NA
ENSMUSG00000079471	365.133	2.16024	0.145067	14.8914	3.75e-50	2.2e-47	Mymx
ENSMUSG00000105845	4.27368	2.15068	0.616544	3.48829	0.00048612	0.00347216	NA
ENSMUSG00000026564	1311.7	2.14504	0.0746985	28.716	2.41e-181	2.17e-177	Styxl2
ENSMUSG00000023913	19.5741	2.1442	0.372841	5.75098	8.87e-09	1.76e-07	Pla2g7
ENSMUSG00000065546	25.8348	2.14285	0.423937	5.05466	4.31e-07	6.32e-06	Mir196a-1
ENSMUSG00000000486	3299.57	2.1423	0.132127	16.214	4.02e-59	4.17e-56	Septin1
ENSMUSG00000050435	11.2802	2.14164	0.754072	2.84011	0.00450986	0.0229669	Ube2dnl1
ENSMUSG00000109564	10.7375	2.13838	0.568526	3.76127	0.00016906	0.00138265	Muc16
ENSMUSG00000120404	30.2195	2.13762	0.425102	5.02849	4.94e-07	7.17e-06	NA
ENSMUSG00000078060	5.78839	2.13733	0.734285	2.91076	0.00360547	0.0190733	Mir466l
ENSMUSG00000017417	151.36	2.13322	0.221379	9.63607	5.63e-22	5.1e-20	Plxdc1
ENSMUSG00000120485	193.514	2.13319	0.231213	9.2261	2.81e-20	2.24e-18	Gm35340
ENSMUSG00000085412	132.379	2.1254	0.30317	7.01058	2.37e-12	7.89e-11	NA
ENSMUSG00000000730	7424.04	2.12453	0.101537	20.9237	3.26e-97	1.1e-93	Dnmt3l
ENSMUSG00000061186	3488.72	2.12237	0.0594265	35.7142	2.38e-279	6.44e-275	Sfmbt2
ENSMUSG00000095614	3.07207	2.11816	0.678406	3.12226	0.0017947	0.0106008	Gm6291
ENSMUSG00000086172	2.72057	2.10976	0.747014	2.82426	0.00473906	0.0239221	NA
ENSMUSG00000046180	32.5881	2.08694	0.444469	4.69536	2.66e-06	3.37e-05	Magea13
ENSMUSG00000063087	5.96369	2.07338	0.654372	3.1685	0.00153227	0.00927608	Gm10125
ENSMUSG00000050092	5.46245	2.07333	0.595466	3.48187	0.00049792	0.00354519	Sprr2b
ENSMUSG00000032999	857.876	2.0676	0.130124	15.8895	7.49e-57	6.53e-54	Nlrp4f
ENSMUSG00000113265	38.9209	2.06385	0.511314	4.03637	5.43e-05	0.00050361	NA
ENSMUSG00000052157	71.5626	2.06192	0.217596	9.47591	2.64e-21	2.27e-19	NA
ENSMUSG00000103867	3.75832	2.05541	0.80465	2.55442	0.0106366	0.0462028	NA
ENSMUSG00000024459	943.022	2.05246	0.12129	16.9219	3.1e-64	3.81e-61	H2-M5
ENSMUSG00000051769	9.66638	2.0459	0.580098	3.52681	0.0004206	0.00306823	Wfdc15a
ENSMUSG00000083534	214.773	2.0413	0.177362	11.5092	1.19e-30	2.09e-28	H2-M6-ps
ENSMUSG00000120666	5.44608	2.03436	0.670413	3.03449	0.00240946	0.0136044	Gm46069
ENSMUSG00000120562	24.8142	2.02738	0.632801	3.20381	0.00135622	0.00834592	NA
ENSMUSG00000073018	241.896	2.02637	0.193768	10.4577	1.35e-25	1.73e-23	NA
ENSMUSG00000079462	10.7769	2.02099	0.527658	3.83012	0.00012808	0.00107924	Gm15737
ENSMUSG00000079349	35.302	2.01791	0.385163	5.2391	1.61e-07	2.55e-06	Magea5
ENSMUSG00000064682	17.5556	2.01785	0.729458	2.76623	0.00567084	0.0278137	Gm25813
ENSMUSG00000093537	4.93876	2.01722	0.734565	2.74614	0.00603016	0.0292423	Gm7584
ENSMUSG00000075122	347.729	2.01166	0.0953184	21.1046	7.21e-99	3.25e-95	Cd80
ENSMUSG00002075143	3.00054	2.00348	0.749842	2.67187	0.00754292	0.0351699	NA
ENSMUSG00000116389	38.1007	1.98921	0.33954	5.85853	4.67e-09	9.76e-08	NA
ENSMUSG00000024140	1676.1	1.98346	0.113836	17.4238	5.44e-68	8.17e-65	Epas1
ENSMUSG00000061272	9.78402	1.9771	0.706783	2.79731	0.00515294	0.0256848	Gm14173
ENSMUSG00000080657	18.7755	1.96815	0.396721	4.96103	7.01e-07	9.92e-06	Mir669i
ENSMUSG00000022803	7.39122	1.96784	0.478405	4.11333	3.9e-05	0.00037588	Popdc2
ENSMUSG00000071773	99.4692	1.96671	0.173343	11.3458	7.78e-30	1.32e-27	Rhox1
ENSMUSG00000025431	223.52	1.96443	0.141965	13.8374	1.52e-43	5.18e-41	Crisp1
ENSMUSG00000104141	3.60828	1.95949	0.77023	2.54404	0.0109579	0.0473488	Gm6140
ENSMUSG00000020437	68.4787	1.95717	0.225604	8.67522	4.13e-18	2.65e-16	Myo1g
ENSMUSG00000085395	7.54814	1.95685	0.570093	3.4325	0.00059804	0.00415715	Gm13056
ENSMUSG00000101009	17.5355	1.94995	0.368865	5.28635	1.25e-07	2.02e-06	1700108F19Rik
ENSMUSG00000032323	8.60281	1.94965	0.512945	3.8009	0.00014417	0.00119873	Cyp11a1
ENSMUSG00000064945	106.057	1.94657	0.579321	3.36009	0.00077917	0.00519046	Rny3
ENSMUSG00000083076	12.1487	1.94177	0.609072	3.18808	0.0014322	0.00876254	NA
ENSMUSG00000094557	11.162	1.93686	0.432717	4.47604	7.6e-06	8.67e-05	NA
ENSMUSG00000032690	74.301	1.93432	0.207755	9.31058	1.27e-20	1.03e-18	Oas2
ENSMUSG00002075177	16.9428	1.93374	0.382246	5.05889	4.22e-07	6.2e-06	NA
ENSMUSG00000027861	18.0678	1.92898	0.412853	4.67232	2.98e-06	3.72e-05	Casq2
ENSMUSG00000117121	13.3048	1.92564	0.717559	2.6836	0.00728332	0.0342454	NA
ENSMUSG00000120280	30.7038	1.92562	0.415883	4.63019	3.65e-06	4.46e-05	NA
ENSMUSG00000110261	13.38	1.92489	0.574952	3.34791	0.00081424	0.00537375	NA
ENSMUSG00000021185	644.74	1.92324	0.12217	15.7424	7.75e-56	6.54e-53	Dglucy
ENSMUSG00000107802	11.5926	1.91529	0.510712	3.75024	0.00017667	0.0014362	NA
ENSMUSG00000022012	675.241	1.91484	0.309804	6.18082	6.38e-10	1.53e-08	Enox1
ENSMUSG00000098142	6.01119	1.91246	0.673872	2.83802	0.0045395	0.023083	Gm7507
ENSMUSG00000075555	67.8411	1.90713	0.213172	8.94643	3.67e-19	2.63e-17	Gm10863
ENSMUSG00000107111	12.2452	1.90539	0.519459	3.66803	0.00024443	0.00191111	NA
ENSMUSG00000113346	510.906	1.90363	0.148656	12.8056	1.52e-37	3.71e-35	Eprn
ENSMUSG00000058806	93.3604	1.89924	0.19167	9.90894	3.81e-23	3.89e-21	Col13a1
ENSMUSG00000117901	4.67889	1.89763	0.709452	2.67478	0.00747783	0.0349388	NA
ENSMUSG00000048612	3279.31	1.89599	0.120678	15.7111	1.27e-55	1.04e-52	Myof
ENSMUSG00000120430	297.947	1.88962	0.250608	7.54016	4.69e-14	1.96e-12	NA
ENSMUSG00000105954	68.7655	1.88899	0.386472	4.88778	1.02e-06	1.39e-05	NA
ENSMUSG00000118164	31.9766	1.88508	0.530419	3.55393	0.00037951	0.00280184	NA
ENSMUSG00000112313	3.84874	1.88416	0.716214	2.63073	0.00852028	0.0388287	Gm5951
ENSMUSG00000010796	32.3602	1.88414	0.258863	7.27854	3.37e-13	1.25e-11	Asz1
ENSMUSG00000035186	31.7424	1.87997	0.359912	5.22342	1.76e-07	2.76e-06	Ubd
ENSMUSG00000087569	45.224	1.87505	0.642867	2.9167	0.0035376	0.0187695	NA
ENSMUSG00000057378	370.456	1.87257	0.112274	16.6786	1.87e-62	2.2e-59	Ryr3
ENSMUSG00000086123	2.92031	1.87232	0.574335	3.25997	0.00111423	0.00704089	NA
ENSMUSG00000027744	3.51954	1.86773	0.650738	2.87018	0.00410239	0.0212362	Stoml3
ENSMUSG00000087029	5.99365	1.86761	0.495944	3.76576	0.00016604	0.00135966	Gm14133
ENSMUSG00000086339	4.0505	1.86708	0.561948	3.32252	0.00089208	0.00580379	NA
ENSMUSG00000081733	5.19995	1.86047	0.615691	3.02176	0.0025131	0.0140632	Gm12852
ENSMUSG00000037913	14.2863	1.85606	0.617578	3.00539	0.00265243	0.0147481	Tmem156
ENSMUSG00000087193	217.189	1.85005	0.184407	10.0324	1.1e-23	1.16e-21	NA
ENSMUSG00000015890	9.25648	1.8476	0.328336	5.62717	1.83e-08	3.41e-07	Amdhd1
ENSMUSG00000032725	9.19662	1.83734	0.517478	3.55057	0.0003844	0.00283171	Folr2
ENSMUSG00000120532	5.42529	1.83637	0.606765	3.02649	0.0024741	0.0139025	NA
ENSMUSG00000051735	1074.76	1.83512	0.107173	17.1229	1e-65	1.29e-62	Rinl
ENSMUSG00000081568	5.87548	1.83197	0.680539	2.69194	0.00710372	0.0335273	NA
ENSMUSG00000078956	45.6251	1.82969	0.341396	5.35942	8.35e-08	1.41e-06	NA
ENSMUSG00000058216	175.043	1.829	0.139498	13.1114	2.83e-39	7.58e-37	Gstp3
ENSMUSG00000033255	88.291	1.82807	0.210304	8.69251	3.55e-18	2.3e-16	Gm5134
ENSMUSG00000049521	339.865	1.82712	0.119892	15.2397	1.93e-52	1.31e-49	Cdc42ep1
ENSMUSG00000118157	4.43314	1.82609	0.636504	2.86894	0.00411856	0.0212954	NA
ENSMUSG00000030825	3028.29	1.81815	0.104664	17.3713	1.36e-67	1.93e-64	Hsd17b14
ENSMUSG00000039296	4.92346	1.81176	0.667728	2.71332	0.00666133	0.0318118	Spdye4a
ENSMUSG00000030208	1353.32	1.80635	0.132355	13.6478	2.08e-42	6.46e-40	Emp1
ENSMUSG00000086641	18.5313	1.80362	0.387427	4.65539	3.23e-06	4e-05	NA
ENSMUSG00000116617	13.3643	1.80269	0.50736	3.55308	0.00038075	0.00281018	NA
ENSMUSG00000063903	86.7561	1.7982	0.403275	4.45898	8.23e-06	9.32e-05	Klk1
ENSMUSG00000080069	5.97256	1.79709	0.591774	3.03679	0.00239114	0.0135236	NA
ENSMUSG00000031089	9.23566	1.79516	0.47071	3.81373	0.00013689	0.00114379	Slc6a14
ENSMUSG00000069439	18.5577	1.7946	0.645098	2.78191	0.00540408	0.0266952	NA
ENSMUSG00000022652	3862.41	1.78894	0.0577076	31.0001	5.37e-211	7.25e-207	Morc1
ENSMUSG00000097967	28.6419	1.78628	0.287876	6.20502	5.47e-10	1.33e-08	NA
ENSMUSG00000057818	6.30894	1.78473	0.667418	2.67409	0.00749327	0.0349909	1600029O15Rik
ENSMUSG00000031750	346.605	1.77908	0.174697	10.1838	2.34e-24	2.58e-22	Il34
ENSMUSG00000085847	7.52272	1.7781	0.529993	3.35495	0.0007938	0.00527108	NA
ENSMUSG00000026904	5.83319	1.77493	0.459879	3.85956	0.00011359	0.00097045	Slc4a10
ENSMUSG00000058755	406.953	1.77471	0.374682	4.73658	2.17e-06	2.79e-05	Osm
ENSMUSG00000104509	52.6228	1.77248	0.345008	5.13749	2.78e-07	4.23e-06	NA
ENSMUSG00000115907	21.4639	1.77044	0.306792	5.7708	7.89e-09	1.58e-07	NA
ENSMUSG00000040838	6.27916	1.76819	0.43352	4.07868	4.53e-05	0.00042978	NA
ENSMUSG00000106827	10.4139	1.76786	0.560833	3.1522	0.00162043	0.00970534	NA
ENSMUSG00000046714	21.2396	1.76651	0.351835	5.02085	5.14e-07	7.44e-06	Foxc2
ENSMUSG00000078491	3.21814	1.7635	0.666903	2.64431	0.00818578	0.0375769	Gm13090
ENSMUSG00000052026	69.6732	1.75868	0.433984	4.05241	5.07e-05	0.00047487	Slc6a7
ENSMUSG00000037035	69.9578	1.75494	0.272213	6.44695	1.14e-10	3.03e-09	Inhbb
ENSMUSG00000117990	11.4995	1.75475	0.569512	3.08115	0.00206204	0.0119404	NA
ENSMUSG00000116536	6.71439	1.75204	0.623241	2.81118	0.00493602	0.024782	NA
ENSMUSG00000090561	9.00011	1.74432	0.642101	2.71659	0.00659592	0.0315273	NA
ENSMUSG00000104366	16.1033	1.74406	0.538558	3.23839	0.00120205	0.00752495	NA
ENSMUSG00000115993	424.122	1.74397	0.269692	6.46652	1e-10	2.7e-09	NA
ENSMUSG00000119995	17.3397	1.738	0.358569	4.84704	1.25e-06	1.69e-05	NA
ENSMUSG00000034911	264.164	1.73507	0.203434	8.52888	1.48e-17	8.75e-16	Ushbp1
ENSMUSG00000037280	1083.02	1.73486	0.100489	17.2641	8.76e-67	1.18e-63	Galnt6
ENSMUSG00000047842	28.0509	1.73426	0.294333	5.89217	3.81e-09	8.09e-08	Diras2
ENSMUSG00000001029	12.3866	1.72984	0.483105	3.58066	0.00034273	0.00256889	Icam2
ENSMUSG00002075795	296.272	1.72755	0.463139	3.7301	0.00019141	0.00154348	NA
ENSMUSG00000087107	188.731	1.72687	0.208188	8.29474	1.09e-16	5.88e-15	AI662270
ENSMUSG00000106025	5.60526	1.72634	0.646462	2.67045	0.00757501	0.0352891	NA
ENSMUSG00000028164	1171.62	1.72482	0.174977	9.85743	6.37e-23	6.41e-21	Manba
ENSMUSG00000032271	47.1404	1.72284	0.400532	4.30137	1.7e-05	0.00017935	Nnmt
ENSMUSG00000082927	5.73357	1.72234	0.603314	2.8548	0.00430638	0.0221141	Gm5863
ENSMUSG00000051257	1188.49	1.72126	0.141858	12.1337	7e-34	1.51e-31	Trap1a
ENSMUSG00000080594	5.26825	1.71272	0.660366	2.59359	0.00949798	0.0423276	Mir669h
ENSMUSG00000000244	85.7031	1.71046	0.196046	8.72478	2.67e-18	1.74e-16	Tspan32
ENSMUSG00000068522	131.914	1.7103	0.123699	13.8263	1.77e-43	5.97e-41	Aard
ENSMUSG00000104401	14.2466	1.70771	0.543373	3.14279	0.00167344	0.00997638	Gm20750
ENSMUSG00000046733	941.383	1.70575	0.15639	10.907	1.07e-27	1.55e-25	Gprc5a
ENSMUSG00000097851	4.67862	1.70482	0.578657	2.94617	0.00321733	0.0173531	Platr30
ENSMUSG00000120444	69.9942	1.7035	0.201913	8.43679	3.26e-17	1.86e-15	NA
ENSMUSG00000108175	14.4237	1.69522	0.481654	3.51958	0.00043223	0.00313699	NA
ENSMUSG00000024238	567.213	1.69344	0.084509	20.0386	2.54e-89	7.62e-86	Zeb1
ENSMUSG00000033220	198.339	1.68784	0.233823	7.21846	5.26e-13	1.89e-11	Rac2
ENSMUSG00000018986	38.9743	1.68451	0.354688	4.74929	2.04e-06	2.64e-05	Slfn3
ENSMUSG00000028581	3425.84	1.67885	0.0900535	18.6428	1.44e-77	2.79e-74	Laptm5
ENSMUSG00000104572	3.68692	1.67719	0.636202	2.63625	0.00838281	0.0383121	NA
ENSMUSG00000116721	12.955	1.67192	0.562755	2.97096	0.00296872	0.0161858	Gm9536
ENSMUSG00000113359	15.7594	1.6682	0.332592	5.01576	5.28e-07	7.61e-06	NA
ENSMUSG00000037188	600.842	1.66643	0.118796	14.0277	1.06e-44	4.01e-42	Grhl3
ENSMUSG00000029309	18.6854	1.66607	0.394774	4.22031	2.44e-05	0.00024806	Sparcl1
ENSMUSG00000067292	14.4858	1.66486	0.456373	3.64803	0.00026426	0.00204323	NA
ENSMUSG00000085823	27.1128	1.66086	0.354304	4.68766	2.76e-06	3.47e-05	NA
ENSMUSG00000083894	57.5217	1.66031	0.296581	5.59819	2.17e-08	3.99e-07	NA
ENSMUSG00000022548	392.127	1.65708	0.154199	10.7464	6.16e-27	8.49e-25	Apod
ENSMUSG00000118234	26.0396	1.65639	0.413451	4.00626	6.17e-05	0.00056473	NA
ENSMUSG00000030137	27.1238	1.65458	0.327226	5.05637	4.27e-07	6.27e-06	Tuba8
ENSMUSG00000024395	9.66472	1.65222	0.400766	4.12265	3.75e-05	0.00036319	Lims2
ENSMUSG00000072623	10.3734	1.64699	0.526687	3.12708	0.00176551	0.0104583	Zfp9
ENSMUSG00000063672	147.933	1.64426	0.272518	6.03359	1.6e-09	3.62e-08	Nkx6-3
ENSMUSG00000107640	17.7301	1.64297	0.337332	4.87048	1.11e-06	1.51e-05	NA
ENSMUSG00000112348	19.3565	1.64282	0.430657	3.81468	0.00013636	0.00114048	NA
ENSMUSG00000001911	237.862	1.6419	0.118023	13.9117	5.38e-44	1.91e-41	Nfix
ENSMUSG00000078597	28.259	1.64127	0.249048	6.5902	4.39e-11	1.24e-09	Cyp4a12b
ENSMUSG00000041119	167.86	1.63776	0.116326	14.0791	5.11e-45	2e-42	Pde9a
ENSMUSG00000030359	101.413	1.63641	0.186873	8.75679	2.01e-18	1.32e-16	Pzp
ENSMUSG00000121078	26.6166	1.63411	0.407316	4.01191	6.02e-05	0.00055287	NA
ENSMUSG00000020159	99.1425	1.63168	0.216826	7.52532	5.26e-14	2.19e-12	Gabrp
ENSMUSG00000095180	2158.95	1.62989	0.287803	5.66321	1.49e-08	2.81e-07	Rhox5
ENSMUSG00000097651	208.044	1.62628	0.164182	9.90532	3.95e-23	4.01e-21	4930461G14Rik
ENSMUSG00000020875	123.029	1.62334	0.211458	7.67691	1.63e-14	7.18e-13	Hoxb9
ENSMUSG00000121112	16.0137	1.62295	0.560857	2.8937	0.00380726	0.0199455	NA
ENSMUSG00000120610	115.173	1.62184	0.205972	7.87405	3.43e-15	1.62e-13	NA
ENSMUSG00000027102	22.9611	1.61973	0.514198	3.15001	0.00163263	0.00976973	Hoxd8
ENSMUSG00000029765	30.2666	1.61808	0.248994	6.49848	8.11e-11	2.2e-09	Plxna4
ENSMUSG00000039194	270.77	1.61342	0.110364	14.6191	2.12e-48	1.02e-45	Rlbp1
ENSMUSG00000116284	29.959	1.60846	0.399027	4.03096	5.55e-05	0.00051411	Gm3787
ENSMUSG00000026770	23.6104	1.60712	0.274328	5.85841	4.67e-09	9.76e-08	Il2ra
ENSMUSG00000120264	28.9532	1.60398	0.275943	5.81272	6.15e-09	1.26e-07	NA
ENSMUSG00000117783	18.8301	1.60309	0.40336	3.97435	7.06e-05	0.00063613	NA
ENSMUSG00000114729	10.0747	1.60287	0.456598	3.51045	0.00044735	0.00323283	NA
ENSMUSG00000118557	6.88277	1.60286	0.55866	2.86912	0.00411621	0.0212873	NA
ENSMUSG00000108700	18.619	1.59914	0.627285	2.5493	0.010794	0.0467228	Gm7482
ENSMUSG00000113660	11.1014	1.59579	0.521601	3.05941	0.00221775	0.0126811	Gm5626
ENSMUSG00000063816	29.3709	1.59415	0.429314	3.71325	0.00020461	0.00163195	Gm4987
ENSMUSG00000082013	3.52191	1.59204	0.556058	2.86308	0.00419539	0.0216223	Gm13216
ENSMUSG00000066687	31.6659	1.59175	0.349191	4.55839	5.15e-06	6.08e-05	Zbtb16
ENSMUSG00000003418	487.568	1.58859	0.155763	10.1988	2.01e-24	2.25e-22	St8sia6
ENSMUSG00002076942	9.29194	1.58849	0.50365	3.15395	0.00161079	0.00966044	NA
ENSMUSG00000121190	6.69864	1.58673	0.611636	2.59423	0.00948018	0.042275	NA
ENSMUSG00000026443	219.063	1.58559	0.267343	5.93092	3.01e-09	6.51e-08	Lrrn2
ENSMUSG00000082341	4.34743	1.58546	0.588344	2.69479	0.00704331	0.0332945	NA
ENSMUSG00000002266	23.37	1.57969	0.316887	4.98504	6.19e-07	8.86e-06	Zim1
ENSMUSG00000061517	301.325	1.57959	0.194475	8.12231	4.57e-16	2.36e-14	Sox21
ENSMUSG00000106443	9.75873	1.57658	0.48139	3.27505	0.00105643	0.00672086	NA
ENSMUSG00000067835	57.3154	1.56315	0.271844	5.75019	8.91e-09	1.77e-07	NA
ENSMUSG00000120423	40.939	1.56025	0.231093	6.7516	1.46e-11	4.41e-10	NA
ENSMUSG00000092837	9.13865	1.55408	0.600033	2.58999	0.00959777	0.0426101	Rpph1
ENSMUSG00000026398	2592.8	1.55287	0.116049	13.3811	7.8e-41	2.32e-38	Nr5a2
ENSMUSG00000110697	23.4283	1.55098	0.348419	4.45147	8.53e-06	9.62e-05	NA
ENSMUSG00000065701	101.469	1.54941	0.496353	3.12158	0.00179885	0.0106162	Rny1
ENSMUSG00000059854	536.067	1.54215	0.0814198	18.9407	5.27e-80	1.1e-76	Hydin
ENSMUSG00000091832	15.5421	1.5404	0.523798	2.94083	0.00327338	0.0176203	NA
ENSMUSG00000090062	14.0584	1.53954	0.348478	4.41788	9.97e-06	0.00011041	NA
ENSMUSG00000049044	9.28512	1.53699	0.329273	4.66782	3.04e-06	3.79e-05	Rapgef4
ENSMUSG00000051176	8066.97	1.53613	0.136765	11.2319	2.84e-29	4.71e-27	Zfp42
ENSMUSG00000120436	64.0468	1.53182	0.209698	7.30487	2.78e-13	1.03e-11	NA
ENSMUSG00000064140	4.93778	1.53166	0.594154	2.57788	0.00994075	0.0437873	Trim38
ENSMUSG00000096929	20.3548	1.53019	0.313567	4.87997	1.06e-06	1.45e-05	A330023F24Rik
ENSMUSG00000097276	12.0134	1.5286	0.420262	3.63725	0.00027556	0.00211898	4930525G20Rik
ENSMUSG00000113930	11.5992	1.52628	0.544486	2.80315	0.00506058	0.0252851	NA
ENSMUSG00000103493	10.0693	1.5231	0.524692	2.90284	0.00369795	0.0194976	NA
ENSMUSG00000107549	12.0761	1.52229	0.497234	3.06153	0.00220212	0.0126024	NA
ENSMUSG00000109588	10.2921	1.52133	0.375372	4.05287	5.06e-05	0.00047425	Lnp1
ENSMUSG00000073650	41.5324	1.51935	0.271877	5.58836	2.29e-08	4.21e-07	Catip
ENSMUSG00000031325	174.611	1.51645	0.131955	11.4921	1.44e-30	2.53e-28	4930519F16Rik
ENSMUSG00000087455	77.0601	1.51334	0.477315	3.17052	0.00152164	0.00922205	5330411J11Rik
ENSMUSG00000001827	842.164	1.50771	0.0930816	16.1977	5.23e-59	5.05e-56	Folr1
ENSMUSG00000070354	5.14957	1.4977	0.592887	2.52611	0.0115335	0.0492525	NA
ENSMUSG00000120364	9.28155	1.49622	0.584796	2.55853	0.0105117	0.0457779	NA
ENSMUSG00000111504	7.86288	1.49491	0.361971	4.12993	3.63e-05	0.00035298	NA
ENSMUSG00000081260	6.49847	1.49216	0.535689	2.78549	0.00534466	0.0264501	Gm13149
ENSMUSG00000056738	50.8228	1.49187	0.26062	5.7243	1.04e-08	2.03e-07	A730036I17Rik
ENSMUSG00000112855	30.0737	1.4914	0.354443	4.20773	2.58e-05	0.00026013	NA
ENSMUSG00000111495	7.60063	1.49139	0.529693	2.81557	0.00486909	0.0244869	Gm5366
ENSMUSG00000117513	9.95178	1.4868	0.422606	3.51818	0.00043452	0.00315276	Gm3946
ENSMUSG00000110457	22.4812	1.48619	0.289187	5.13919	2.76e-07	4.19e-06	NA
ENSMUSG00000032093	164.382	1.48249	0.160023	9.26425	1.96e-20	1.59e-18	Cd3e
ENSMUSG00000054263	4334.41	1.481	0.101682	14.565	4.69e-48	2.11e-45	Lifr
ENSMUSG00000000093	14.2258	1.48052	0.385598	3.83954	0.00012326	0.00104255	Tbx2
ENSMUSG00000120319	8.46326	1.4763	0.447384	3.29986	0.00096735	0.00622892	NA
ENSMUSG00000034968	6.79823	1.47609	0.497454	2.96729	0.00300435	0.0163514	Lbx2
ENSMUSG00000026177	179.943	1.47425	0.171487	8.59684	8.19e-18	5.02e-16	Slc11a1
ENSMUSG00000120879	9.63807	1.47292	0.461485	3.1917	0.00141438	0.00867121	NA
ENSMUSG00000052631	12.3102	1.47226	0.43376	3.39419	0.00068833	0.00467763	Sh2d6
ENSMUSG00000081329	9.65191	1.46749	0.544824	2.69352	0.00707021	0.0334005	NA
ENSMUSG00000098678	68.8598	1.46643	0.185525	7.90424	2.7e-15	1.28e-13	Mroh6
ENSMUSG00000072492	16.5203	1.46629	0.330191	4.44072	8.97e-06	0.00010064	Gm10364
ENSMUSG00000083763	29.3603	1.4637	0.319846	4.57625	4.73e-06	5.63e-05	Gm9050
ENSMUSG00000084825	26.6478	1.46311	0.318138	4.59899	4.25e-06	5.1e-05	NA
ENSMUSG00000085189	16.1798	1.46299	0.470673	3.10829	0.0018817	0.0110448	NA
ENSMUSG00000059305	25.238	1.46207	0.333825	4.37975	1.19e-05	0.00012996	Vpreb1a
ENSMUSG00000107634	103.846	1.45871	0.247508	5.89359	3.78e-09	8.03e-08	NA
ENSMUSG00000087231	27.9035	1.45857	0.399954	3.64684	0.00026549	0.00204968	E230016M11Rik
ENSMUSG00000097711	17.9828	1.45756	0.552664	2.63733	0.00835611	0.0382354	Gm5523
ENSMUSG00000121209	20.0016	1.45532	0.446573	3.25886	0.00111862	0.00706324	NA
ENSMUSG00000081516	5.23461	1.45352	0.574811	2.52869	0.0114488	0.0489996	Gm12470
ENSMUSG00000041261	227.942	1.45315	0.299758	4.84773	1.25e-06	1.68e-05	Car8
ENSMUSG00000098931	4.36327	1.45159	0.566792	2.56106	0.0104354	0.0454841	Mir8099-2
ENSMUSG00000105914	55.4305	1.44709	0.531032	2.72506	0.00642903	0.0308772	Gm19243
ENSMUSG00000050737	346.02	1.44541	0.124433	11.616	3.42e-31	6.34e-29	Ptges
ENSMUSG00000054753	5438.22	1.44406	0.082617	17.4789	2.07e-68	3.29e-65	AU018091
ENSMUSG00000048636	29.7758	1.44034	0.292451	4.92507	8.43e-07	1.17e-05	A730049H05Rik
ENSMUSG00000079741	14.8656	1.43937	0.369883	3.89143	9.97e-05	0.00086231	NA
ENSMUSG00000031101	142.713	1.43727	0.350624	4.09918	4.15e-05	0.0003972	Sash3
ENSMUSG00000028487	1033.94	1.43644	0.139792	10.2755	9.08e-25	1.06e-22	Bnc2
ENSMUSG00000000544	2002.65	1.43386	0.0861652	16.6408	3.53e-62	3.97e-59	Gpa33
ENSMUSG00000109991	277.988	1.42925	0.228362	6.25872	3.88e-10	9.67e-09	Gm6284
ENSMUSG00000044176	25.4082	1.42816	0.339685	4.20438	2.62e-05	0.00026354	Spink10
ENSMUSG00000037482	55.5567	1.42807	0.270948	5.27065	1.36e-07	2.19e-06	Erv3
ENSMUSG00000083200	17.6654	1.42445	0.41187	3.45849	0.00054321	0.0038243	NA
ENSMUSG00000107103	12.078	1.42321	0.383613	3.71	0.00020726	0.00164964	NA
ENSMUSG00000115092	93.3913	1.41958	0.207095	6.85476	7.14e-12	2.23e-10	NA
ENSMUSG00000121155	50.9421	1.41776	0.37418	3.78899	0.00015126	0.00125268	NA
ENSMUSG00000022383	10.6545	1.41505	0.455297	3.10797	0.00188375	0.0110544	Ppara
ENSMUSG00000031925	524.373	1.41319	0.127878	11.051	2.17e-28	3.33e-26	Maml2
ENSMUSG00000073568	1415.24	1.4112	0.101092	13.9596	2.75e-44	1.02e-41	Arl14epl
ENSMUSG00000029844	123.08	1.41031	0.217962	6.47044	9.77e-11	2.63e-09	Hoxa1
ENSMUSG00000044033	1265.93	1.4076	0.106555	13.21	7.68e-40	2.16e-37	Ccdc141
ENSMUSG00000068245	1439.48	1.4053	0.0922932	15.2264	2.36e-52	1.56e-49	Phf11d
ENSMUSG00000031329	126.721	1.40493	0.130696	10.7496	5.95e-27	8.24e-25	Tsx
ENSMUSG00000079012	32.0945	1.4013	0.414769	3.37851	0.0007288	0.00490575	Serpina3m
ENSMUSG00000031165	309.719	1.39393	0.111587	12.4919	8.27e-36	1.91e-33	Was
ENSMUSG00000031520	525.219	1.38725	0.132355	10.4812	1.05e-25	1.37e-23	Vegfc
ENSMUSG00000078706	457.527	1.38621	0.160781	8.6217	6.6e-18	4.08e-16	NA
ENSMUSG00000107799	10.9361	1.38609	0.461751	3.00182	0.00268372	0.0148946	NA
ENSMUSG00000030235	17.0154	1.38281	0.463195	2.98538	0.00283229	0.015575	Slco1c1
ENSMUSG00000068048	30.008	1.38149	0.252575	5.46962	4.51e-08	7.96e-07	Rhox9
ENSMUSG00000020407	5185.65	1.38099	0.127656	10.8181	2.83e-27	3.96e-25	Upp1
ENSMUSG00000113211	22.5797	1.38015	0.485686	2.84166	0.00448792	0.0228897	4921525O09Rik
ENSMUSG00000082194	8.35189	1.37849	0.49051	2.81032	0.00494928	0.0248439	Gm12444
ENSMUSG00000040950	45.8627	1.37611	0.189775	7.25128	4.13e-13	1.51e-11	Mgl2
ENSMUSG00000036553	810.588	1.37367	0.122312	11.2308	2.88e-29	4.72e-27	Sh3tc1
ENSMUSG00000042190	670.476	1.37333	0.126788	10.8317	2.44e-27	3.44e-25	Cmklr1
ENSMUSG00000041445	427.624	1.37161	0.099667	13.762	4.32e-43	1.42e-40	Mmrn2
ENSMUSG00000112621	5.03395	1.36974	0.527553	2.59641	0.0094204	0.0420716	NA
ENSMUSG00000063975	7.18645	1.36898	0.416643	3.28573	0.00101718	0.00650175	Slco1a5
ENSMUSG00000116694	17.8401	1.36838	0.529852	2.58257	0.00980688	0.0433319	Gm6440
ENSMUSG00000031760	224.801	1.36433	0.208068	6.5571	5.49e-11	1.52e-09	Mt3
ENSMUSG00000069372	7.83679	1.36342	0.498403	2.73557	0.00622717	0.030095	Ctxn3
ENSMUSG00000034391	5685.22	1.36239	0.0823288	16.5481	1.65e-61	1.78e-58	Fbxo15
ENSMUSG00000024207	63.2631	1.36218	0.250907	5.42903	5.67e-08	9.87e-07	Acsbg2
ENSMUSG00000110845	6.87597	1.36083	0.534809	2.54452	0.0109429	0.0472912	Gm47481
ENSMUSG00000021362	18.2868	1.35987	0.510598	2.6633	0.00773793	0.0358994	Gcm2
ENSMUSG00000098238	91.9939	1.35893	0.190861	7.11999	1.08e-12	3.77e-11	Gm8756
ENSMUSG00000019905	4.71747	1.35841	0.506671	2.68105	0.00733924	0.0344522	Gprc6a
ENSMUSG00000112206	31.8414	1.35717	0.351889	3.8568	0.00011488	0.00098023	NA
ENSMUSG00000079606	14.7547	1.35616	0.383046	3.54047	0.00039941	0.00293432	Fsip2l
ENSMUSG00000032024	154.825	1.35169	0.143686	9.40726	5.09e-21	4.27e-19	Clmp
ENSMUSG00000031651	1008.47	1.34859	0.112539	11.9833	4.35e-33	9.1e-31	Triml1
ENSMUSG00000111149	110.981	1.34843	0.218292	6.17719	6.53e-10	1.57e-08	NA
ENSMUSG00000109770	30.8695	1.34788	0.311977	4.32043	1.56e-05	0.0001661	NA
ENSMUSG00000112261	104.387	1.34695	0.198686	6.77928	1.21e-11	3.67e-10	NA
ENSMUSG00000104235	19.5435	1.34695	0.408233	3.29946	0.00096871	0.00623477	NA
ENSMUSG00000039376	50.1894	1.34602	0.231968	5.80263	6.53e-09	1.32e-07	Synpo2l
ENSMUSG00000081678	9.847	1.3456	0.505191	2.66356	0.00773196	0.0358841	NA
ENSMUSG00000042988	525.621	1.34548	0.208612	6.44967	1.12e-10	2.99e-09	Notum
ENSMUSG00000078915	52.7774	1.34329	0.348766	3.85155	0.00011737	0.00100024	NA
ENSMUSG00000107761	121.295	1.3425	0.205034	6.5477	5.84e-11	1.62e-09	NA
ENSMUSG00000097603	13.7696	1.34048	0.329403	4.06944	4.71e-05	0.00044546	NA
ENSMUSG00000051041	54.7118	1.33953	0.279948	4.78491	1.71e-06	2.24e-05	Olfml1
ENSMUSG00000045326	16.7756	1.33628	0.522386	2.55803	0.0105268	0.0458231	Fndc7
ENSMUSG00000022479	45.409	1.33609	0.236897	5.63997	1.7e-08	3.19e-07	Vdr
ENSMUSG00000004951	7034.11	1.33039	0.0978742	13.5929	4.41e-42	1.35e-39	Hspb1
ENSMUSG00000085106	7.42548	1.32963	0.52175	2.5484	0.0108218	0.0468353	NA
ENSMUSG00000069044	44.6046	1.32908	0.20263	6.55912	5.41e-11	1.51e-09	Usp9y
ENSMUSG00000113645	49.3743	1.32772	0.315106	4.21358	2.51e-05	0.00025443	NA
ENSMUSG00000086788	20.2139	1.3258	0.282144	4.699	2.61e-06	3.31e-05	1700029M20Rik
ENSMUSG00000052281	22.3358	1.32536	0.296973	4.46291	8.09e-06	9.18e-05	NA
ENSMUSG00000030353	1194.26	1.32385	0.112823	11.7338	8.55e-32	1.69e-29	Tead4
ENSMUSG00000111131	16.438	1.32315	0.503484	2.62799	0.00858917	0.0390753	NA
ENSMUSG00000114226	21.4216	1.32277	0.485235	2.72604	0.00640983	0.0308115	NA
ENSMUSG00000093695	7.11971	1.32271	0.506271	2.61265	0.00898438	0.040513	NA
ENSMUSG00000103194	20.4747	1.32188	0.302747	4.36628	1.26e-05	0.00013762	NA
ENSMUSG00000022218	1673.4	1.32143	0.130585	10.1193	4.53e-24	4.92e-22	Tgm1
ENSMUSG00000030209	56.4419	1.32102	0.227076	5.81754	5.97e-09	1.22e-07	Grin2b
ENSMUSG00000120990	14.6939	1.32063	0.457973	2.88365	0.00393099	0.0204943	NA
ENSMUSG00000051457	148.569	1.3206	0.16568	7.97076	1.58e-15	7.69e-14	Spn
ENSMUSG00000012126	193.618	1.31982	0.136626	9.66007	4.46e-22	4.05e-20	Ubxn11
ENSMUSG00000042751	1282.57	1.31923	0.124308	10.6126	2.6e-26	3.47e-24	Nmnat2
ENSMUSG00000120165	101.565	1.31908	0.189928	6.94519	3.78e-12	1.23e-10	NA
ENSMUSG00000070287	20.106	1.31904	0.371409	3.55143	0.00038314	0.00282397	Slc35g2
ENSMUSG00000045104	81.6883	1.31875	0.378017	3.48861	0.00048555	0.00346897	NA
ENSMUSG00000115428	23.2256	1.3115	0.278157	4.71496	2.42e-06	3.08e-05	Gm41290
ENSMUSG00000073802	157.008	1.31111	0.10506	12.4796	9.65e-36	2.21e-33	Cdkn2b
ENSMUSG00000032470	1026.35	1.31001	0.213149	6.14598	7.95e-10	1.88e-08	Mras
ENSMUSG00000071229	96.178	1.30864	0.204404	6.40225	1.53e-10	4e-09	Timm8a2
ENSMUSG00000108282	10.2691	1.30745	0.456055	2.86687	0.00414554	0.0214021	NA
ENSMUSG00000059900	392.984	1.30477	0.133831	9.74938	1.86e-22	1.78e-20	Tmem40
ENSMUSG00000116900	8.12184	1.30421	0.49947	2.61119	0.00902265	0.0406516	NA
ENSMUSG00000082072	8.56685	1.30389	0.437986	2.97702	0.00291068	0.0159379	NA
ENSMUSG00000067771	35.3549	1.30346	0.262249	4.97033	6.68e-07	9.5e-06	Pwwp4a
ENSMUSG00000108269	60.3893	1.30346	0.3039	4.28912	1.79e-05	0.00018842	NA
ENSMUSG00000097113	140.794	1.30308	0.156566	8.32289	8.58e-17	4.69e-15	Gm19705
ENSMUSG00000035969	613.046	1.30049	0.12646	10.2838	8.34e-25	9.79e-23	Rusc2
ENSMUSG00000040943	4058.68	1.30034	0.159205	8.16771	3.14e-16	1.62e-14	Tet2
ENSMUSG00002076773	11.1648	1.29982	0.47836	2.71723	0.00658303	0.0314713	NA
ENSMUSG00000079584	1113.08	1.2995	0.155166	8.37495	5.52e-17	3.08e-15	Tm9sf5
ENSMUSG00000105818	18.1195	1.29842	0.441812	2.93886	0.00329427	0.017715	NA
ENSMUSG00000019947	7222.38	1.29783	0.115597	11.2272	3e-29	4.86e-27	Arid5b
ENSMUSG00000107706	8.95579	1.2936	0.416915	3.10278	0.00191712	0.0112136	NA
ENSMUSG00000041359	1774.15	1.29245	0.175883	7.34834	2.01e-13	7.64e-12	Tcl1
ENSMUSG00000029718	3483.14	1.29053	0.0846207	15.2508	1.63e-52	1.16e-49	Pcolce
ENSMUSG00002075018	8.39982	1.28823	0.509105	2.53039	0.0113936	0.0488253	NA
ENSMUSG00000097328	47.912	1.28743	0.202819	6.3477	2.19e-10	5.64e-09	Tnfsf12
ENSMUSG00000082755	29.6527	1.28654	0.468413	2.7466	0.00602174	0.0292067	Gm8692
ENSMUSG00000114262	17.6496	1.28473	0.450215	2.85359	0.00432285	0.0221818	NA
ENSMUSG00000087266	10.2509	1.28455	0.449351	2.85867	0.00425423	0.0218929	NA
ENSMUSG00000031216	279.41	1.2842	0.123527	10.3961	2.58e-25	3.25e-23	Stard8
ENSMUSG00000035208	222.353	1.28405	0.172113	7.46051	8.62e-14	3.48e-12	Slfn8
ENSMUSG00000014747	14.0909	1.28283	0.407263	3.14988	0.00163337	0.00977198	Ankrd53
ENSMUSG00000091408	12.0514	1.27021	0.484883	2.61962	0.00880281	0.0398673	Gm6728
ENSMUSG00000029120	1895.78	1.27004	0.173518	7.31932	2.49e-13	9.4e-12	Ppp2r2c
ENSMUSG00000038074	145.108	1.26965	0.154802	8.20178	2.37e-16	1.25e-14	Fkbp14
ENSMUSG00000090053	10.8183	1.26917	0.374522	3.38878	0.00070205	0.00475531	Pakap
ENSMUSG00000121163	46.2424	1.2657	0.255816	4.94769	7.51e-07	1.05e-05	NA
ENSMUSG00000107354	6.08134	1.26558	0.489063	2.58777	0.00966002	0.0428372	NA
ENSMUSG00000024109	83.263	1.26542	0.185968	6.80453	1.01e-11	3.11e-10	Nrxn1
ENSMUSG00000081614	17.9166	1.26535	0.491004	2.57707	0.00996409	0.0438829	Gm9436
ENSMUSG00000018411	1254.5	1.26401	0.0922921	13.6957	1.08e-42	3.5e-40	Mapt
ENSMUSG00000114934	36.4283	1.26262	0.230272	5.48317	4.18e-08	7.39e-07	NA
ENSMUSG00000084796	61.1593	1.26252	0.238577	5.29187	1.21e-07	1.97e-06	NA
ENSMUSG00000072944	428.365	1.25993	0.129829	9.70448	2.89e-22	2.72e-20	Nup62cl
ENSMUSG00000019124	495.027	1.25879	0.0858086	14.6697	1.01e-48	5.04e-46	Scrn1
ENSMUSG00000098233	11.0187	1.25788	0.488971	2.5725	0.0100968	0.0443588	NA
ENSMUSG00000092394	13.1046	1.25743	0.373268	3.3687	0.00075523	0.00505596	NA
ENSMUSG00000110144	31.1452	1.25693	0.259499	4.84366	1.27e-06	1.71e-05	NA
ENSMUSG00000031503	326.991	1.25604	0.12016	10.4531	1.42e-25	1.81e-23	Col4a2
ENSMUSG00000107411	17.1138	1.25497	0.413778	3.03296	0.00242167	0.0136534	NA
ENSMUSG00000097076	195.242	1.25493	0.131646	9.53261	1.53e-21	1.34e-19	Platr7
ENSMUSG00000049001	132.812	1.25147	0.120706	10.368	3.47e-25	4.28e-23	Ndnf
ENSMUSG00000038045	132.329	1.24999	0.167102	7.48037	7.41e-14	3.02e-12	Sult6b1
ENSMUSG00000095909	201.199	1.24279	0.246847	5.03465	4.79e-07	6.96e-06	Zfp997
ENSMUSG00000050592	283.78	1.24029	0.129094	9.60766	7.42e-22	6.64e-20	Fam78a
ENSMUSG00000091311	76.3059	1.23568	0.245938	5.02436	5.05e-07	7.31e-06	Spata31d1b
ENSMUSG00000104378	18.8964	1.23431	0.391834	3.15009	0.00163223	0.00976948	NA
ENSMUSG00000030064	1094.22	1.23405	0.110582	11.1597	6.42e-29	1.02e-26	Frmd4b
ENSMUSG00000015619	24.0806	1.23256	0.293325	4.20202	2.65e-05	0.00026569	Gata3
ENSMUSG00000025519	45.1393	1.23099	0.210717	5.84189	5.16e-09	1.07e-07	Tktl2
ENSMUSG00000095975	34.4202	1.23095	0.238963	5.15122	2.59e-07	3.95e-06	Cphx1
ENSMUSG00000021403	225.72	1.23048	0.258668	4.75699	1.97e-06	2.55e-05	Serpinb9b
ENSMUSG00000108108	9.82149	1.23025	0.459492	2.67742	0.00741919	0.0347369	NA
ENSMUSG00000014776	96.9342	1.22929	0.175062	7.02204	2.19e-12	7.3e-11	Nol3
ENSMUSG00000117961	13.6682	1.22918	0.482132	2.54947	0.0107887	0.0467146	Gm50265
ENSMUSG00000082806	15.8274	1.22803	0.441205	2.78336	0.00537989	0.0266049	Rpl13-ps1
ENSMUSG00000121212	92.9744	1.22713	0.150115	8.17455	2.97e-16	1.54e-14	NA
ENSMUSG00000026548	37.3297	1.22501	0.210966	5.80666	6.37e-09	1.3e-07	Slamf9
ENSMUSG00000084331	23.8736	1.21824	0.421292	2.89168	0.00383187	0.0200588	Gm8163
ENSMUSG00000070443	30.1077	1.21448	0.442074	2.74723	0.00601001	0.0291551	Gm10291
ENSMUSG00000006445	4568.45	1.21245	0.160723	7.54372	4.57e-14	1.91e-12	Epha2
ENSMUSG00000030465	194.63	1.20731	0.141968	8.50415	1.83e-17	1.07e-15	Psd3
ENSMUSG00000029727	19.2154	1.20491	0.303608	3.96864	7.23e-05	0.00064885	Cyp3a13
ENSMUSG00000044141	13.8855	1.20482	0.421968	2.85523	0.0043006	0.0220928	E130201H02Rik
ENSMUSG00000016763	14.7609	1.20401	0.372694	3.23057	0.00123546	0.00770369	Scube1
ENSMUSG00000117992	40.9927	1.20382	0.241975	4.97499	6.53e-07	9.28e-06	NA
ENSMUSG00000108035	12.1615	1.20088	0.472084	2.54379	0.0109657	0.0473747	NA
ENSMUSG00000115971	101.157	1.20048	0.227319	5.28102	1.28e-07	2.07e-06	NA
ENSMUSG00000109582	34.4781	1.19989	0.250546	4.78909	1.68e-06	2.2e-05	NA
ENSMUSG00000051860	56.7814	1.1954	0.330115	3.62115	0.0002933	0.00224133	Samd7
ENSMUSG00000099891	177.836	1.19499	0.388283	3.07762	0.00208659	0.0120536	Gm5575
ENSMUSG00000030110	71.2155	1.1948	0.13925	8.58027	9.46e-18	5.72e-16	Ret
ENSMUSG00000050830	7.71442	1.19467	0.440825	2.71009	0.00672649	0.0320776	Vwc2
ENSMUSG00000055632	150.066	1.19419	0.191779	6.22691	4.76e-10	1.16e-08	Hmcn2
ENSMUSG00000049073	38.6578	1.19153	0.254062	4.68991	2.73e-06	3.44e-05	Or8d4
ENSMUSG00000028073	53.0967	1.1869	0.20815	5.70214	1.18e-08	2.29e-07	Pear1
ENSMUSG00000110382	36.9506	1.18454	0.32242	3.67389	0.00023888	0.00187372	NA
ENSMUSG00000032528	17.9467	1.18444	0.264851	4.47211	7.75e-06	8.81e-05	Vipr1
ENSMUSG00000097229	98.8822	1.18403	0.216825	5.46076	4.74e-08	8.34e-07	NA
ENSMUSG00000047898	44.6796	1.18038	0.227124	5.19708	2.02e-07	3.15e-06	Ccr4
ENSMUSG00000032226	51.7622	1.17521	0.336534	3.4921	0.00047923	0.0034293	Gcnt3
ENSMUSG00000063623	53.3932	1.17519	0.421942	2.78519	0.00534956	0.0264694	NA
ENSMUSG00000051606	23.3259	1.17397	0.320277	3.66549	0.00024686	0.00192737	NA
ENSMUSG00000118217	14.5462	1.17144	0.44835	2.61278	0.00898086	0.0405039	Gm6951
ENSMUSG00000030283	1215.01	1.1694	0.13619	8.58655	8.96e-18	5.46e-16	St8sia1
ENSMUSG00000114926	266.063	1.16832	0.121328	9.62942	6.01e-22	5.41e-20	NA
ENSMUSG00000046879	459.185	1.1654	0.296962	3.9244	8.69e-05	0.00076411	Irgm1
ENSMUSG00000111197	50.5354	1.1642	0.391408	2.97438	0.00293581	0.0160362	NA
ENSMUSG00000081208	28.8928	1.16375	0.377406	3.08356	0.0020454	0.0118587	NA
ENSMUSG00000102185	39.739	1.16297	0.282276	4.11997	3.79e-05	0.00036679	5033404E19Rik
ENSMUSG00000030220	119.225	1.16101	0.17436	6.65868	2.76e-11	8.07e-10	Arhgdib
ENSMUSG00000082217	26.5531	1.16042	0.252288	4.59959	4.23e-06	5.09e-05	Gm1401
ENSMUSG00000089669	13.9421	1.15979	0.411936	2.81547	0.00487064	0.0244901	Tnfsf13
ENSMUSG00000082087	28.0083	1.15896	0.36128	3.20792	0.001337	0.00824929	NA
ENSMUSG00000020077	29.573	1.15856	0.390583	2.96623	0.00301477	0.0164015	Srgn
ENSMUSG00000035560	43.2955	1.15498	0.248875	4.64081	3.47e-06	4.27e-05	Wdr20rt
ENSMUSG00000044626	1016.49	1.15447	0.0885679	13.0348	7.76e-39	2.05e-36	Liph
ENSMUSG00000025229	14.0781	1.15369	0.345702	3.33723	0.00084619	0.00554125	Pitx3
ENSMUSG00000120587	32.3051	1.15235	0.267355	4.3102	1.63e-05	0.00017315	NA
ENSMUSG00000039315	32.0941	1.15208	0.233256	4.93914	7.85e-07	1.09e-05	Clnk
ENSMUSG00000078776	79.4866	1.15159	0.19682	5.85097	4.89e-09	1.02e-07	Fcgbpl1
ENSMUSG00000029757	11.6052	1.15091	0.353716	3.25377	0.00113884	0.00716871	Dync1i1
ENSMUSG00000101191	45.9608	1.1486	0.286736	4.00578	6.18e-05	0.00056492	NA
ENSMUSG00000109176	371.207	1.14682	0.124557	9.20719	3.35e-20	2.62e-18	NA
ENSMUSG00000120204	866.694	1.14595	0.0958572	11.9547	6.13e-33	1.25e-30	NA
ENSMUSG00000090700	16.1897	1.1412	0.319883	3.56757	0.0003603	0.00267905	Cyp4f40
ENSMUSG00000075023	767.898	1.13911	0.136098	8.3698	5.77e-17	3.2e-15	Accsl
ENSMUSG00000096764	60.9009	1.13844	0.212313	5.3621	8.23e-08	1.39e-06	Slc12a6
ENSMUSG00000048070	86.5037	1.13434	0.209943	5.40308	6.55e-08	1.13e-06	Pirt
ENSMUSG00000097467	23.9472	1.13384	0.304876	3.71903	0.00019999	0.00160304	NA
ENSMUSG00000044461	349.606	1.13336	0.119545	9.48066	2.53e-21	2.18e-19	Shisa2
ENSMUSG00000106458	13.0392	1.13296	0.408628	2.7726	0.00556097	0.0273651	NA
ENSMUSG00000047735	18.3006	1.13281	0.412679	2.74501	0.0060509	0.0293271	Samd9l
ENSMUSG00000020205	94.779	1.13221	0.212294	5.33323	9.65e-08	1.61e-06	Phlda1
ENSMUSG00000025856	1907.8	1.13168	0.122997	9.20089	3.55e-20	2.77e-18	Pdgfa
ENSMUSG00000091102	15.2741	1.128	0.315729	3.57269	0.00035333	0.0026359	NA
ENSMUSG00000116560	145.808	1.12777	0.222185	5.07582	3.86e-07	5.72e-06	Gm2808
ENSMUSG00000015766	1868.24	1.12505	0.0694188	16.2068	4.52e-59	4.52e-56	Eps8
ENSMUSG00000025584	1255.48	1.12417	0.0905181	12.4193	2.05e-35	4.58e-33	Pde8a
ENSMUSG00000109482	21.671	1.12099	0.276466	4.05471	5.02e-05	0.00047087	NA
ENSMUSG00000030093	10.4575	1.12069	0.392182	2.85757	0.00426893	0.021952	Wnt7a
ENSMUSG00000030672	961.397	1.11901	0.145857	7.67197	1.69e-14	7.44e-13	Mylpf
ENSMUSG00000020422	8891.59	1.11835	0.0894796	12.4983	7.62e-36	1.77e-33	Tns3
ENSMUSG00000055610	63.3098	1.11794	0.254248	4.39704	1.1e-05	0.00012071	Or14a260
ENSMUSG00000032495	624.945	1.11758	0.137703	8.11588	4.82e-16	2.48e-14	Lrrc2
ENSMUSG00000071745	43.6364	1.1172	0.270999	4.12254	3.75e-05	0.00036323	Pwwp4b
ENSMUSG00000110115	16.2802	1.11619	0.359621	3.10379	0.00191057	0.0111899	NA
ENSMUSG00000052387	24.3904	1.11541	0.368185	3.02949	0.00244964	0.0137909	Trpm3
ENSMUSG00000055780	81.4591	1.11538	0.294468	3.78776	0.00015201	0.00125771	Usp26
ENSMUSG00000110619	26.7821	1.11485	0.231704	4.81154	1.5e-06	1.98e-05	Gm7850
ENSMUSG00000086286	10.9128	1.11311	0.408363	2.72578	0.006415	0.0308234	NA
ENSMUSG00000022487	188.36	1.11152	0.175489	6.33381	2.39e-10	6.14e-09	Gtsf1
ENSMUSG00000116868	36.7216	1.11124	0.413246	2.68905	0.00716559	0.0337662	NA
ENSMUSG00000089679	14.0285	1.1111	0.408342	2.72101	0.00650825	0.0311524	Gm16299
ENSMUSG00000024391	59.0432	1.11023	0.227678	4.87632	1.08e-06	1.47e-05	Apom
ENSMUSG00000026463	999.845	1.10908	0.151612	7.31525	2.57e-13	9.64e-12	Atp2b4
ENSMUSG00000000037	144.114	1.10871	0.136981	8.09392	5.78e-16	2.96e-14	Scml2
ENSMUSG00000097636	16.2544	1.10559	0.378652	2.9198	0.00350253	0.0186383	NA
ENSMUSG00000032068	232.497	1.10439	0.1829	6.03824	1.56e-09	3.53e-08	Plet1
ENSMUSG00000095042	17.9233	1.10374	0.358531	3.0785	0.00208044	0.0120256	Gm12537
ENSMUSG00000035129	60.4058	1.10298	0.362534	3.04243	0.00234677	0.0133061	NA
ENSMUSG00000014245	1050.1	1.10297	0.0837773	13.1655	1.39e-39	3.82e-37	Pigl
ENSMUSG00000107286	26.3325	1.10266	0.32939	3.34759	0.00081517	0.00537854	NA
ENSMUSG00000017009	4200.97	1.10257	0.109583	10.0615	8.18e-24	8.69e-22	Sdc4
ENSMUSG00000083161	149.117	1.10252	0.326378	3.37806	0.00072998	0.0049125	NA
ENSMUSG00000064179	92.617	1.10125	0.211255	5.21292	1.86e-07	2.91e-06	Tnnt1
ENSMUSG00000010830	282.405	1.09642	0.14281	7.67746	1.62e-14	7.16e-13	Kdelr3
ENSMUSG00000042498	50.5374	1.09623	0.18345	5.97566	2.29e-09	5.04e-08	Radx
ENSMUSG00000121199	298.119	1.09593	0.146918	7.45947	8.69e-14	3.5e-12	NA
ENSMUSG00000010342	1090.21	1.0946	0.121258	9.02705	1.76e-19	1.3e-17	Tex14
ENSMUSG00000107477	28.9947	1.09443	0.346602	3.15761	0.00159069	0.00955475	NA
ENSMUSG00000022602	1367.48	1.0943	0.118494	9.23511	2.58e-20	2.06e-18	Arc
ENSMUSG00000107094	21.1768	1.094	0.422573	2.58891	0.00962807	0.0427166	NA
ENSMUSG00000086810	308.596	1.09133	0.105588	10.3357	4.86e-25	5.86e-23	NA
ENSMUSG00000006342	1166.84	1.09031	0.106203	10.2663	9.99e-25	1.16e-22	Susd2
ENSMUSG00000044816	302.169	1.08981	0.0951923	11.4485	2.39e-30	4.11e-28	D630023F18Rik
ENSMUSG00000112977	21.2763	1.08837	0.359682	3.02591	0.00247885	0.0139241	NA
ENSMUSG00000114875	46.9937	1.08542	0.288723	3.7594	0.00017032	0.00139165	NA
ENSMUSG00000082152	60.0194	1.08539	0.182315	5.95341	2.63e-09	5.71e-08	NA
ENSMUSG00000020017	60.1932	1.0851	0.389321	2.78716	0.00531723	0.0263577	Hal
ENSMUSG00000022657	27.4945	1.08417	0.259901	4.17146	3.03e-05	0.00029995	Cd96
ENSMUSG00000103899	63.3544	1.08363	0.327784	3.30593	0.00094663	0.006113	NA
ENSMUSG00000071604	96.4604	1.0836	0.273158	3.96694	7.28e-05	0.00065254	Entrep1
ENSMUSG00000046971	35.0695	1.08357	0.301488	3.59406	0.00032557	0.00246283	Pla2g4f
ENSMUSG00000082765	35.4548	1.08296	0.292606	3.70108	0.00021469	0.00170123	NA
ENSMUSG00000101262	163.738	1.08217	0.397016	2.72575	0.00641555	0.0308234	NA
ENSMUSG00000037005	86.1746	1.08203	0.27095	3.99347	6.51e-05	0.00059029	Xpnpep2
ENSMUSG00000047143	61.0003	1.07804	0.166801	6.46306	1.03e-10	2.75e-09	Dmrta2
ENSMUSG00000114602	19.323	1.07624	0.421755	2.5518	0.0107167	0.0464698	NA
ENSMUSG00000027546	1294.72	1.07497	0.0949779	11.3181	1.07e-29	1.79e-27	Atp9a
ENSMUSG00000083728	24.4138	1.07447	0.341395	3.14729	0.00164791	0.00984156	NA
ENSMUSG00000084989	333.851	1.07366	0.136614	7.85909	3.87e-15	1.82e-13	Crocc2
ENSMUSG00000107750	25.9831	1.07255	0.351003	3.05567	0.00224558	0.0128158	NA
ENSMUSG00000084927	14.2015	1.07247	0.38109	2.8142	0.00488981	0.0245728	Gm5724
ENSMUSG00000005686	428.741	1.07199	0.123926	8.65021	5.14e-18	3.24e-16	Ampd3
ENSMUSG00000109873	15.8342	1.06839	0.40426	2.64283	0.00822173	0.0377227	NA
ENSMUSG00000086507	27.1971	1.06786	0.365903	2.91842	0.00351811	0.0186917	NA
ENSMUSG00000109059	57.8239	1.0678	0.421515	2.53324	0.0113012	0.0485138	Gm9354
ENSMUSG00000024209	780.775	1.06657	0.134054	7.95633	1.77e-15	8.59e-14	Acsbg3
ENSMUSG00000071343	67.6081	1.06637	0.397107	2.68535	0.0072454	0.0340828	Gm10327
ENSMUSG00000087009	32.5177	1.06587	0.308367	3.4565	0.00054724	0.00384865	Nphs1os
ENSMUSG00000105304	28.7744	1.06559	0.375083	2.84095	0.00449793	0.0229277	NA
ENSMUSG00000096440	24.888	1.06338	0.305623	3.47939	0.00050256	0.00357522	NA
ENSMUSG00000120812	36.6789	1.05957	0.290951	3.64174	0.0002708	0.0020859	Gm30875
ENSMUSG00000035493	125.539	1.05932	0.142961	7.40984	1.26e-13	4.99e-12	Tgfbi
ENSMUSG00000044770	18.5768	1.05819	0.307782	3.43811	0.00058579	0.00408251	Scml4
ENSMUSG00000025405	16.4312	1.05781	0.308009	3.43435	0.00059398	0.00413218	Inhbc
ENSMUSG00000114625	34.5161	1.05721	0.342847	3.08363	0.00204491	0.0118585	NA
ENSMUSG00000099398	34.3337	1.05573	0.230297	4.5842	4.56e-06	5.44e-05	Ms4a14
ENSMUSG00000024672	24.5219	1.05311	0.273501	3.85048	0.00011789	0.00100366	Ms4a7
ENSMUSG00000015053	43.4188	1.05147	0.218493	4.81235	1.49e-06	1.98e-05	Gata2
ENSMUSG00000113870	100.316	1.05145	0.227798	4.61574	3.92e-06	4.75e-05	NA
ENSMUSG00000000732	465.391	1.04958	0.141581	7.41326	1.23e-13	4.87e-12	Icosl
ENSMUSG00000120738	21.9441	1.04776	0.313153	3.34584	0.00082035	0.0054035	NA
ENSMUSG00000009739	452.997	1.04695	0.107491	9.73991	2.04e-22	1.94e-20	Pou6f1
ENSMUSG00000084999	12.2412	1.04635	0.405757	2.57877	0.00991536	0.0437111	NA
ENSMUSG00000034645	914.09	1.04571	0.158783	6.58577	4.53e-11	1.28e-09	Zyg11a
ENSMUSG00000120400	163.605	1.04441	0.138952	7.51629	5.64e-14	2.33e-12	NA
ENSMUSG00000002885	564.54	1.04236	0.137137	7.60091	2.94e-14	1.26e-12	Adgre5
ENSMUSG00000107461	57.1871	1.03988	0.303317	3.42837	0.00060722	0.00420907	NA
ENSMUSG00000020698	31.6731	1.03822	0.261926	3.96379	7.38e-05	0.00066011	Cct6b
ENSMUSG00000030055	22.189	1.03763	0.320625	3.23627	0.00121102	0.00757054	Rab43
ENSMUSG00000015112	5657.06	1.03673	0.0491531	21.0918	9.46e-99	3.65e-95	Slc25a13
ENSMUSG00000051844	14.8402	1.03519	0.332251	3.11569	0.00183516	0.0108116	B230319C09Rik
ENSMUSG00000058831	24.3479	1.0351	0.335733	3.08311	0.00204851	0.0118688	Opn1sw
ENSMUSG00000120827	22.0847	1.03475	0.326476	3.16946	0.00152723	0.00925179	NA
ENSMUSG00000087487	18.1815	1.03459	0.37891	2.73044	0.00632506	0.0304971	Ppp2r2cos
ENSMUSG00000109390	75.3967	1.03307	0.302811	3.4116	0.00064583	0.00443063	NA
ENSMUSG00000053062	3550.48	1.03147	0.156178	6.60446	3.99e-11	1.14e-09	Jam2
ENSMUSG00000083906	17.0611	1.0302	0.335918	3.06681	0.00216356	0.0124238	NA
ENSMUSG00000118448	11.3849	1.02957	0.373489	2.75662	0.00584031	0.0285059	NA
ENSMUSG00000011256	6040.89	1.02939	0.0828834	12.4198	2.04e-35	4.58e-33	Adam19
ENSMUSG00000059003	31.2597	1.02824	0.267693	3.84111	0.00012248	0.00103723	Grin2a
ENSMUSG00000040855	64.4265	1.02777	0.210247	4.88841	1.02e-06	1.39e-05	Reps2
ENSMUSG00000025726	1280	1.02773	0.0986343	10.4197	2.02e-25	2.55e-23	Slc28a1
ENSMUSG00000026167	11.3585	1.0274	0.397908	2.58199	0.00982315	0.0433896	Wnt10a
ENSMUSG00000029205	40.2772	1.02658	0.317969	3.22856	0.00124417	0.00775085	Chrna9
ENSMUSG00000114816	337.586	1.02563	0.164972	6.21699	5.07e-10	1.24e-08	Gm10323
ENSMUSG00000030345	19.0468	1.02542	0.286286	3.58181	0.00034122	0.00255832	Dyrk4
ENSMUSG00000039545	30.0965	1.02511	0.269701	3.80092	0.00014416	0.00119873	Flicr
ENSMUSG00000053613	71.8178	1.02504	0.325013	3.15385	0.0016113	0.00966138	NA
ENSMUSG00000022488	1731.1	1.02428	0.0988609	10.3608	3.74e-25	4.59e-23	Nckap1l
ENSMUSG00000083207	31.2353	1.02423	0.366434	2.79511	0.00518813	0.0258221	Gm14780
ENSMUSG00000105382	20.9921	1.02348	0.356589	2.87019	0.00410229	0.0212362	NA
ENSMUSG00000086067	17.8619	1.01906	0.398661	2.55622	0.0105816	0.0460098	NA
ENSMUSG00000086035	69.5734	1.01874	0.27608	3.69002	0.00022424	0.00176812	Gm12610
ENSMUSG00000036168	74.3966	1.01865	0.217927	4.67427	2.95e-06	3.69e-05	Ccdc38
ENSMUSG00000041372	1862.47	1.01616	0.0655501	15.502	3.36e-54	2.45e-51	B4galnt3
ENSMUSG00000116852	21.6541	1.0159	0.316048	3.21438	0.00130728	0.00808994	1700102H20Rik
ENSMUSG00000001493	9.63394	1.01505	0.362597	2.79938	0.0051201	0.02554	Meox1
ENSMUSG00000031070	48.9326	1.01435	0.221052	4.58874	4.46e-06	5.33e-05	Mrgprf
ENSMUSG00000074269	230.951	1.01417	0.167772	6.04493	1.49e-09	3.4e-08	Rec114
ENSMUSG00000033576	84.2592	1.01345	0.344743	2.93973	0.00328499	0.0176751	Apol6
ENSMUSG00000042349	148.623	1.00949	0.142959	7.06141	1.65e-12	5.61e-11	Ikbke
ENSMUSG00000015652	186.895	1.00929	0.1429	7.06289	1.63e-12	5.55e-11	Steap1
ENSMUSG00000057215	101.165	1.00838	0.248401	4.0595	4.92e-05	0.0004626	NA
ENSMUSG00000038763	1455.54	1.00704	0.0862036	11.6821	1.57e-31	3.04e-29	Alpk3
ENSMUSG00000006056	1310.5	1.00671	0.204875	4.91379	8.93e-07	1.23e-05	Calcoco2
ENSMUSG00000118155	38.9795	1.00585	0.294939	3.41037	0.00064876	0.0044468	NA
ENSMUSG00000097248	112.826	1.0054	0.184348	5.45382	4.93e-08	8.66e-07	Gm2694
ENSMUSG00000067714	407.387	0.998765	0.136685	7.30706	2.73e-13	1.02e-11	Lpar5
ENSMUSG00000026668	29.3315	0.997606	0.31784	3.13871	0.00169695	0.0100898	Ucma
ENSMUSG00000101210	33.4117	0.996716	0.318995	3.12455	0.00178075	0.0105324	NA
ENSMUSG00000029138	53.264	0.995343	0.29679	3.3537	0.00079739	0.00529099	Ccdc121
ENSMUSG00000029482	2870.14	0.992843	0.1513	6.56207	5.31e-11	1.48e-09	Aacs
ENSMUSG00000032120	335.427	0.991861	0.0880371	11.2664	1.92e-29	3.21e-27	C2cd2l
ENSMUSG00000113341	14.7626	0.991324	0.367156	2.7	0.00693385	0.0328864	NA
ENSMUSG00000103968	107.298	0.990973	0.164535	6.02286	1.71e-09	3.85e-08	NA
ENSMUSG00000047496	66.6854	0.99051	0.186563	5.30926	1.1e-07	1.8e-06	Rnf152
ENSMUSG00000072479	333.012	0.989378	0.147166	6.72288	1.78e-11	5.31e-10	Xlr5b
ENSMUSG00000030116	112.896	0.988886	0.135163	7.31625	2.55e-13	9.58e-12	Mfap5
ENSMUSG00000083307	59.0429	0.988479	0.228608	4.3239	1.53e-05	0.00016386	AA414768
ENSMUSG00000021313	234.907	0.988224	0.144002	6.86257	6.76e-12	2.11e-10	Ryr2
ENSMUSG00000079042	892.503	0.985999	0.100467	9.81414	9.79e-23	9.58e-21	Apela
ENSMUSG00000096094	24.1798	0.983979	0.342886	2.8697	0.00410868	0.0212565	A630095N17Rik
ENSMUSG00000005320	84.281	0.983781	0.173218	5.67944	1.35e-08	2.58e-07	Fgfr4
ENSMUSG00000005397	10429.1	0.983314	0.0847536	11.602	4.02e-31	7.39e-29	Nid1
ENSMUSG00000049872	161.477	0.982394	0.170223	5.77121	7.87e-09	1.57e-07	Calhm5
ENSMUSG00000089820	13.1928	0.981347	0.38729	2.53388	0.0112807	0.0484489	NA
ENSMUSG00000100068	63.8515	0.978436	0.176143	5.55479	2.78e-08	5.04e-07	NA
ENSMUSG00000005124	37.1178	0.978301	0.365211	2.67873	0.00739029	0.0346376	Ccn4
ENSMUSG00000045107	121.827	0.977806	0.139671	7.00081	2.54e-12	8.42e-11	Saysd1
ENSMUSG00000083169	20.6298	0.977414	0.357868	2.73122	0.00631012	0.0304414	NA
ENSMUSG00000031304	113.961	0.976082	0.169989	5.74201	9.36e-09	1.84e-07	Il2rg
ENSMUSG00000110442	42.9937	0.97577	0.351903	2.77284	0.00555701	0.0273506	NA
ENSMUSG00000086940	17.6328	0.975455	0.251261	3.88223	0.0001035	0.00089133	NA
ENSMUSG00000092349	664.944	0.975112	0.114432	8.5213	1.58e-17	9.3e-16	Smim40
ENSMUSG00000043681	104.683	0.97399	0.228567	4.26128	2.03e-05	0.00021096	Fam25a
ENSMUSG00000072952	31.4694	0.971283	0.271103	3.58271	0.00034005	0.00255128	Gm5878
ENSMUSG00000030306	241.357	0.969383	0.12517	7.74453	9.59e-15	4.35e-13	Tmtc1
ENSMUSG00000026288	4127.05	0.968015	0.0778993	12.4265	1.88e-35	4.26e-33	Inpp5d
ENSMUSG00000107838	16.2537	0.967387	0.304171	3.18041	0.00147069	0.00896158	NA
ENSMUSG00000056600	17.1826	0.96409	0.360899	2.67136	0.00755455	0.035212	Or2h2
ENSMUSG00000002228	296.915	0.962597	0.143482	6.70886	1.96e-11	5.81e-10	Ppm1j
ENSMUSG00000055116	503.889	0.96251	0.0979414	9.82741	8.58e-23	8.46e-21	Bmal1
ENSMUSG00000055430	87.7912	0.962231	0.154491	6.22838	4.71e-10	1.15e-08	Nap1l5
ENSMUSG00000034482	26.5833	0.961959	0.28104	3.42286	0.00061966	0.0042854	Ly6g5c
ENSMUSG00000114439	19.9556	0.96176	0.345607	2.78282	0.00538894	0.026635	NA
ENSMUSG00000108305	24.5488	0.961591	0.374919	2.5648	0.0103236	0.045106	Gm19078
ENSMUSG00000028132	67.168	0.961013	0.216728	4.4342	9.24e-06	0.00010335	Tlcd4
ENSMUSG00000046223	517.772	0.960972	0.109176	8.80203	1.34e-18	9.03e-17	Plaur
ENSMUSG00000050671	224.37	0.960649	0.187499	5.12349	3e-07	4.54e-06	Ism2
ENSMUSG00000006930	1827.13	0.959573	0.0823778	11.6484	2.34e-31	4.48e-29	Hap1
ENSMUSG00000038248	93.4084	0.95906	0.14199	6.75442	1.43e-11	4.33e-10	Sobp
ENSMUSG00000032135	1911.97	0.959053	0.10263	9.34473	9.21e-21	7.56e-19	Mcam
ENSMUSG00000026976	58.1716	0.958724	0.293261	3.26919	0.00107857	0.00684075	Pax8
ENSMUSG00000020034	62.7745	0.958003	0.185931	5.15247	2.57e-07	3.93e-06	Tcp11l2
ENSMUSG00000035104	44.3363	0.957046	0.226253	4.22999	2.34e-05	0.00023898	Eva1a
ENSMUSG00000094392	124.35	0.955879	0.346486	2.75878	0.00580178	0.0283486	NA
ENSMUSG00000063558	37.9049	0.955095	0.19244	4.96309	6.94e-07	9.83e-06	Aox1
ENSMUSG00000096014	712.077	0.954987	0.165481	5.77099	7.88e-09	1.58e-07	Sox1
ENSMUSG00000107344	73.8631	0.954965	0.179653	5.31561	1.06e-07	1.75e-06	NA
ENSMUSG00000032554	261.71	0.954648	0.186727	5.11253	3.18e-07	4.79e-06	Trf
ENSMUSG00000059659	196.825	0.954642	0.0969066	9.85116	6.78e-23	6.8e-21	Gm10069
ENSMUSG00000035407	381.195	0.95349	0.12574	7.58303	3.38e-14	1.43e-12	Kank4
ENSMUSG00000083736	15.4933	0.953118	0.365896	2.60489	0.0091905	0.0412358	NA
ENSMUSG00000097154	20.3684	0.951605	0.325166	2.92652	0.00342778	0.0182838	NA
ENSMUSG00000021950	84.3797	0.951337	0.198524	4.79206	1.65e-06	2.17e-05	Anxa8
ENSMUSG00000074637	6541.57	0.951026	0.0869192	10.9415	7.3e-28	1.08e-25	Sox2
ENSMUSG00000054994	17.952	0.949661	0.36625	2.59293	0.00951609	0.0423729	AV320801
ENSMUSG00000097617	31.0097	0.94941	0.275697	3.44368	0.00057386	0.00401181	NA
ENSMUSG00000120468	48.196	0.949165	0.243927	3.89119	9.98e-05	0.00086263	NA
ENSMUSG00000060275	30.2133	0.949155	0.204582	4.63949	3.49e-06	4.29e-05	Nrg2
ENSMUSG00000085058	39.22	0.947615	0.222248	4.26378	2.01e-05	0.00020907	8030453O22Rik
ENSMUSG00000036036	3490.56	0.946909	0.100369	9.43425	3.94e-21	3.34e-19	Zfp57
ENSMUSG00000015937	3000.82	0.945641	0.124627	7.5878	3.25e-14	1.38e-12	Macroh2a1
ENSMUSG00000024731	51.0895	0.945543	0.239726	3.94427	8e-05	0.00071013	Ms4a10
ENSMUSG00000089862	54.4158	0.945093	0.202204	4.67396	2.95e-06	3.7e-05	Umad1
ENSMUSG00000030095	2258.03	0.944191	0.0619581	15.2392	1.94e-52	1.31e-49	Tmem43
ENSMUSG00000085035	29.8588	0.941987	0.286651	3.28618	0.00101555	0.00649289	NA
ENSMUSG00000022510	12.764	0.940669	0.34726	2.70884	0.00675199	0.0321708	Trp63
ENSMUSG00000041362	94.4397	0.939567	0.17594	5.34028	9.28e-08	1.55e-06	Shtn1
ENSMUSG00000086291	22.0568	0.939286	0.246244	3.81446	0.00013648	0.00114112	NA
ENSMUSG00000087556	14.9356	0.939239	0.353346	2.65813	0.00785755	0.036342	NA
ENSMUSG00000103843	53.8863	0.938805	0.303761	3.0906	0.00199751	0.0116185	NA
ENSMUSG00000070999	26.9967	0.938369	0.363694	2.58011	0.009877	0.0435785	Ccin
ENSMUSG00000073403	124.36	0.93658	0.180949	5.17592	2.27e-07	3.51e-06	NA
ENSMUSG00000098161	134.106	0.934955	0.173938	5.37521	7.65e-08	1.3e-06	NA
ENSMUSG00000024806	70.4517	0.933777	0.198916	4.69434	2.67e-06	3.38e-05	Mlana
ENSMUSG00000020564	265.118	0.932717	0.0991991	9.40247	5.33e-21	4.44e-19	Atxn7l1
ENSMUSG00000044177	16.0969	0.931908	0.325935	2.85918	0.00424732	0.021869	Wfikkn2
ENSMUSG00000082776	11.2792	0.931884	0.337314	2.76266	0.00573322	0.0280746	NA
ENSMUSG00000045775	108.892	0.931551	0.176758	5.2702	1.36e-07	2.19e-06	Slc16a5
ENSMUSG00000043895	1599.42	0.930042	0.0795623	11.6895	1.44e-31	2.8e-29	S1pr2
ENSMUSG00000121183	151.561	0.929812	0.131898	7.04947	1.8e-12	6.06e-11	NA
ENSMUSG00000080972	14.9063	0.929755	0.316779	2.93503	0.00333515	0.0179028	Gm16061
ENSMUSG00000106706	26.9302	0.927236	0.360565	2.57162	0.0101224	0.0444474	NA
ENSMUSG00000105842	12.6675	0.927032	0.365004	2.53979	0.0110919	0.0477978	NA
ENSMUSG00000052675	35.2969	0.925333	0.278107	3.32726	0.00087705	0.00571981	Zfp112
ENSMUSG00000068079	384.373	0.925129	0.173345	5.33694	9.45e-08	1.58e-06	Tcf15
ENSMUSG00000107841	21.8073	0.924996	0.316899	2.9189	0.00351274	0.0186706	NA
ENSMUSG00000113252	29.3955	0.924238	0.270382	3.41827	0.0006302	0.00434387	NA
ENSMUSG00000033227	40.9937	0.923347	0.268955	3.43309	0.00059675	0.00414931	Wnt6
ENSMUSG00000042439	3128.52	0.923215	0.0789052	11.7003	1.27e-31	2.49e-29	Zfp532
ENSMUSG00000113955	180.101	0.922665	0.182306	5.06108	4.17e-07	6.14e-06	NA
ENSMUSG00000121125	18.9994	0.921571	0.325571	2.83063	0.00464562	0.0235432	NA
ENSMUSG00000039410	224.541	0.921513	0.124792	7.38441	1.53e-13	5.94e-12	Prdm16
ENSMUSG00000058328	459.598	0.919893	0.154252	5.96357	2.47e-09	5.4e-08	Xlr5a
ENSMUSG00000024206	1356.04	0.918904	0.106039	8.66575	4.49e-18	2.86e-16	Rfx2
ENSMUSG00000029762	345.354	0.918085	0.157922	5.81355	6.12e-09	1.25e-07	Akr1b8
ENSMUSG00000032487	51.4309	0.916554	0.352081	2.60324	0.00923462	0.0413926	Ptgs2
ENSMUSG00000080021	19.8734	0.915018	0.347246	2.63507	0.00841193	0.0384387	NA
ENSMUSG00000034227	139.758	0.913967	0.130791	6.988	2.79e-12	9.18e-11	Foxj1
ENSMUSG00000112532	29.4693	0.913501	0.308631	2.95985	0.00307794	0.016698	Gm36283
ENSMUSG00000044065	28.0254	0.912943	0.24569	3.71583	0.00020254	0.00161731	NA
ENSMUSG00000118140	52.6526	0.912871	0.328491	2.77898	0.00545294	0.0268923	Gm4949
ENSMUSG00000113649	16.9882	0.912731	0.325065	2.80784	0.00498749	0.0249986	NA
ENSMUSG00000033770	49.9046	0.90862	0.28069	3.23709	0.00120755	0.00755411	Clcnka
ENSMUSG00000117441	13.3922	0.908071	0.349256	2.60002	0.00932187	0.0417421	NA
ENSMUSG00000034845	187.197	0.906138	0.11497	7.88151	3.23e-15	1.53e-13	Plvap
ENSMUSG00000107116	26.655	0.906067	0.322007	2.81381	0.00489575	0.0245981	NA
ENSMUSG00000085589	58.9673	0.905923	0.204324	4.43375	9.26e-06	0.00010343	A430078I02Rik
ENSMUSG00000097385	17.1574	0.905424	0.343626	2.63491	0.00841597	0.0384441	NA
ENSMUSG00000037139	71.6364	0.905258	0.228854	3.95561	7.63e-05	0.00068063	Myom3
ENSMUSG00000021390	43.6356	0.902797	0.352971	2.55771	0.0105364	0.0458564	Ogn
ENSMUSG00000061356	119.535	0.902357	0.148215	6.08817	1.14e-09	2.64e-08	Nuggc
ENSMUSG00000114555	29.209	0.901873	0.343186	2.62794	0.00859031	0.0390753	NA
ENSMUSG00000027860	1579.17	0.901058	0.0840188	10.7245	7.81e-27	1.07e-24	Vangl1
ENSMUSG00000105613	44.1373	0.899221	0.326299	2.75582	0.00585458	0.028555	NA
ENSMUSG00000070858	25.4111	0.898202	0.285222	3.14913	0.00163758	0.00979066	Gm1673
ENSMUSG00000042684	155.59	0.897577	0.167093	5.37173	7.8e-08	1.33e-06	Npl
ENSMUSG00000031441	1151.4	0.89751	0.0757134	11.854	2.05e-32	4.1e-30	Atp11a
ENSMUSG00000103567	31.3932	0.89716	0.277824	3.22924	0.00124118	0.00773405	Pcdhga5
ENSMUSG00000039518	62.002	0.89632	0.205542	4.36077	1.3e-05	0.00014068	Cdsn
ENSMUSG00000025355	60.1198	0.89625	0.277938	3.22464	0.00126133	0.00784148	Mmp19
ENSMUSG00000005950	102.776	0.89569	0.148122	6.04698	1.48e-09	3.36e-08	P2rx5
ENSMUSG00000033313	108.217	0.895592	0.180707	4.95604	7.19e-07	1.02e-05	Fbxl8
ENSMUSG00000022223	83.3173	0.894035	0.167103	5.3502	8.79e-08	1.48e-06	Sdr39u1
ENSMUSG00000097133	69.6908	0.893212	0.30503	2.92828	0.00340847	0.0181987	Gm26628
ENSMUSG00000118219	186.424	0.892783	0.159352	5.60257	2.11e-08	3.9e-07	NA
ENSMUSG00000034777	100.603	0.891228	0.340983	2.61371	0.00895662	0.0404215	Vax2
ENSMUSG00000029084	893.633	0.890025	0.129309	6.88296	5.86e-12	1.85e-10	Cd38
ENSMUSG00000082345	28.8944	0.889514	0.279098	3.1871	0.00143707	0.00878793	NA
ENSMUSG00000079575	638.795	0.88883	0.0686298	12.9511	2.32e-38	6.02e-36	Rbpj-ps3
ENSMUSG00000037455	529.136	0.888799	0.171525	5.18174	2.2e-07	3.41e-06	Slc18b1
ENSMUSG00000108460	33.9694	0.888589	0.271952	3.26744	0.00108524	0.00687818	NA
ENSMUSG00000031891	52.6197	0.887806	0.200206	4.43446	9.23e-06	0.0001033	Hsd11b2
ENSMUSG00000097930	150.819	0.887258	0.149703	5.92678	3.09e-09	6.67e-08	NA
ENSMUSG00000036067	46.1096	0.886365	0.241341	3.67266	0.00024004	0.00188227	Slc2a6
ENSMUSG00000020641	47.6648	0.886264	0.183637	4.82616	1.39e-06	1.86e-05	Rsad2
ENSMUSG00000029095	138.261	0.886043	0.341979	2.59092	0.00957186	0.04253	Ablim2
ENSMUSG00000053129	16.1741	0.885551	0.336595	2.63091	0.00851573	0.0388145	Gsx1
ENSMUSG00000028801	72.7648	0.883919	0.224745	3.93299	8.39e-05	0.00073969	Stpg1
ENSMUSG00000026380	33076	0.883296	0.143508	6.15502	7.51e-10	1.78e-08	Tfcp2l1
ENSMUSG00000043068	47.3191	0.882937	0.195968	4.50551	6.62e-06	7.64e-05	Fam89a
ENSMUSG00000091490	2138.82	0.882049	0.117442	7.5105	5.89e-14	2.43e-12	Triml2
ENSMUSG00000043051	12.6406	0.880363	0.330314	2.66523	0.00769353	0.0357499	Disc1
ENSMUSG00000105561	41.2073	0.879298	0.310745	2.82964	0.00466003	0.0235893	NA
ENSMUSG00000092274	743.411	0.877677	0.220744	3.97599	7.01e-05	0.00063218	Neat1
ENSMUSG00000039138	88.1867	0.877108	0.205298	4.27236	1.93e-05	0.00020198	4930591A17Rik
ENSMUSG00000034786	137.942	0.876877	0.167197	5.24456	1.57e-07	2.49e-06	Gpsm3
ENSMUSG00000006517	3066.47	0.876578	0.113478	7.72464	1.12e-14	5.03e-13	Mvd
ENSMUSG00000021381	27.0568	0.876122	0.273438	3.2041	0.00135487	0.00834238	Barx1
ENSMUSG00000040296	822.672	0.875648	0.222095	3.94267	8.06e-05	0.00071396	Rigi
ENSMUSG00000001025	118.849	0.875636	0.190679	4.5922	4.39e-06	5.25e-05	S100a6
ENSMUSG00000025557	297.403	0.874969	0.261761	3.34262	0.00082991	0.00545339	Slc15a1
ENSMUSG00000040026	192.526	0.873245	0.300574	2.90526	0.00366953	0.0193629	Saa3
ENSMUSG00000068601	50.0762	0.872442	0.19119	4.56322	5.04e-06	5.95e-05	Gm10244
ENSMUSG00000042770	565.416	0.872429	0.122565	7.11811	1.09e-12	3.81e-11	Hebp1
ENSMUSG00000027695	210.207	0.870805	0.165836	5.25099	1.51e-07	2.41e-06	Pld1
ENSMUSG00000054013	51.2207	0.868272	0.181102	4.79439	1.63e-06	2.15e-05	Tmem179
ENSMUSG00000071984	40.2519	0.865189	0.172672	5.0106	5.43e-07	7.8e-06	Fndc1
ENSMUSG00000039191	7570.51	0.865178	0.0760537	11.3759	5.51e-30	9.42e-28	Rbpj
ENSMUSG00000042228	302.143	0.863327	0.117791	7.3293	2.31e-13	8.75e-12	Lyn
ENSMUSG00000053004	14.3799	0.863234	0.288152	2.99576	0.0027376	0.0151313	Hrh1
ENSMUSG00000030042	2640.16	0.861174	0.0579832	14.8521	6.74e-50	3.87e-47	Pole4
ENSMUSG00000000627	386.143	0.860747	0.13216	6.5129	7.37e-11	2.01e-09	Sema4f
ENSMUSG00000031604	7877.18	0.857889	0.0946813	9.0608	1.29e-19	9.69e-18	Msmo1
ENSMUSG00000097039	304.255	0.857834	0.143853	5.96325	2.47e-09	5.41e-08	Pvt1
ENSMUSG00000120276	38.1538	0.85783	0.301598	2.84429	0.0044511	0.0227362	NA
ENSMUSG00000029522	1415.67	0.855764	0.111375	7.68362	1.55e-14	6.85e-13	Pla2g1b
ENSMUSG00000051095	80.0118	0.855566	0.337813	2.53266	0.0113201	0.0485718	Or6x1
ENSMUSG00000041268	999.644	0.85414	0.0708017	12.0638	1.64e-33	3.49e-31	Dmxl2
ENSMUSG00000030246	7599.23	0.854073	0.083267	10.257	1.1e-24	1.26e-22	Ldhb
ENSMUSG00000117477	28.4587	0.853083	0.321554	2.653	0.00797795	0.0367917	NA
ENSMUSG00000028109	1136.56	0.85153	0.111878	7.61121	2.72e-14	1.16e-12	Hormad1
ENSMUSG00000067702	1875.17	0.851062	0.151542	5.61602	1.95e-08	3.63e-07	Tuba3a
ENSMUSG00000104293	57.4336	0.850153	0.321261	2.6463	0.00813774	0.0374073	NA
ENSMUSG00000022661	39.1042	0.849149	0.237291	3.57851	0.00034556	0.00258564	Cd200
ENSMUSG00000020246	226.84	0.848575	0.120472	7.04378	1.87e-12	6.29e-11	Hcfc2
ENSMUSG00000061436	934.549	0.847793	0.122642	6.91276	4.75e-12	1.52e-10	Hipk2
ENSMUSG00000029304	11708.1	0.847736	0.117934	7.1882	6.57e-13	2.34e-11	Spp1
ENSMUSG00000027077	214.667	0.846365	0.159568	5.3041	1.13e-07	1.85e-06	Smtnl1
ENSMUSG00000002844	3821.31	0.846133	0.0822067	10.2928	7.6e-25	9e-23	Adprh
ENSMUSG00000020173	6699.4	0.845141	0.0949616	8.89982	5.59e-19	3.93e-17	Cobl
ENSMUSG00000029195	51.1221	0.843439	0.270387	3.11938	0.00181234	0.0106911	Klb
ENSMUSG00000015981	19.4575	0.841272	0.318809	2.63879	0.00832016	0.0381031	Stk32c
ENSMUSG00000057948	370.911	0.841199	0.204315	4.11718	3.84e-05	0.00037111	Unc13d
ENSMUSG00000002289	643.689	0.84059	0.0827194	10.1619	2.93e-24	3.21e-22	Angptl4
ENSMUSG00000067338	102.539	0.839618	0.256573	3.27244	0.00106624	0.00677527	Tuba3b
ENSMUSG00000041556	136.995	0.83889	0.204144	4.1093	3.97e-05	0.00038195	Fbxo2
ENSMUSG00000118257	15.8689	0.838029	0.274817	3.04941	0.00229292	0.0130446	NA
ENSMUSG00000026090	20.9772	0.83644	0.275733	3.03352	0.00241718	0.0136338	Cracdl
ENSMUSG00000027703	178.546	0.83562	0.165371	5.05301	4.35e-07	6.37e-06	Lrriq4
ENSMUSG00000104503	93.2025	0.835595	0.276567	3.02131	0.00251686	0.0140784	NA
ENSMUSG00000026814	1452.93	0.835195	0.0875935	9.53489	1.5e-21	1.32e-19	Eng
ENSMUSG00000102097	26.2787	0.834521	0.296973	2.81009	0.00495273	0.0248566	NA
ENSMUSG00000010066	173.349	0.834507	0.109613	7.61322	2.67e-14	1.15e-12	Cacna2d2
ENSMUSG00000011751	761.201	0.833747	0.0758259	10.9955	4.02e-28	6.09e-26	Sptbn4
ENSMUSG00000001520	89.3335	0.833403	0.330109	2.52463	0.011582	0.0494283	Nrip2
ENSMUSG00000026829	112.186	0.830966	0.208027	3.99452	6.48e-05	0.00058844	Gbgt1
ENSMUSG00000108900	378.91	0.830566	0.0804032	10.33	5.16e-25	6.19e-23	Ccdc194
ENSMUSG00000030315	517.053	0.829271	0.116719	7.10487	1.2e-12	4.18e-11	Vgll4
ENSMUSG00000107364	22.275	0.828407	0.320469	2.58498	0.00973847	0.0431072	NA
ENSMUSG00000021273	6438.17	0.828246	0.0583057	14.2052	8.5e-46	3.59e-43	Fdft1
ENSMUSG00000023393	547.348	0.828156	0.123242	6.71977	1.82e-11	5.42e-10	Slc17a9
ENSMUSG00000002500	27.94	0.827292	0.249419	3.31688	0.00091029	0.00591089	Rpl3l
ENSMUSG00000036743	844.765	0.827181	0.0712094	11.6162	3.41e-31	6.34e-29	Psma8
ENSMUSG00000038668	1104.05	0.825289	0.127875	6.45385	1.09e-10	2.91e-09	Lpar1
ENSMUSG00000042589	192.584	0.823352	0.182896	4.50174	6.74e-06	7.77e-05	Cux2
ENSMUSG00000108258	56.4887	0.82216	0.264974	3.1028	0.00191702	0.0112136	NA
ENSMUSG00000031962	77.5408	0.821296	0.264575	3.10421	0.00190788	0.0111815	Cdh15
ENSMUSG00000102742	78.2959	0.821086	0.194674	4.21775	2.47e-05	0.00025051	Pcdhga11
ENSMUSG00000114353	158.44	0.821003	0.15209	5.39816	6.73e-08	1.16e-06	Gm7896
ENSMUSG00000050424	1454.33	0.820462	0.114295	7.17846	7.05e-13	2.5e-11	Pnma5
ENSMUSG00000097048	281.56	0.820414	0.271218	3.02492	0.00248698	0.0139546	1600020E01Rik
ENSMUSG00000031523	8020.45	0.820214	0.0872284	9.40306	5.3e-21	4.43e-19	Dlc1
ENSMUSG00000101778	29.6888	0.819527	0.289301	2.83278	0.00461452	0.0234203	NA
ENSMUSG00000103132	25.6976	0.819158	0.247503	3.3097	0.00093397	0.00604573	NA
ENSMUSG00000037833	538.997	0.818602	0.279388	2.92998	0.0033898	0.0181349	Sh2d4b
ENSMUSG00000115275	33.0569	0.818245	0.302046	2.70901	0.00674845	0.0321596	NA
ENSMUSG00000086784	866.724	0.817679	0.0845766	9.66791	4.13e-22	3.79e-20	Isoc2a
ENSMUSG00000097848	96.305	0.814503	0.256854	3.17108	0.00151874	0.00920653	Gm807
ENSMUSG00000020717	2102.3	0.813786	0.108523	7.49877	6.44e-14	2.65e-12	Pecam1
ENSMUSG00000047361	32.5874	0.813088	0.215318	3.77622	0.00015923	0.0013098	Gm973
ENSMUSG00000039145	1707.3	0.81298	0.0904109	8.99206	2.43e-19	1.76e-17	Camk1d
ENSMUSG00000030222	145.523	0.81237	0.284826	2.85216	0.00434232	0.0222606	Rerg
ENSMUSG00000117373	35.9542	0.812258	0.272916	2.97622	0.00291826	0.015973	NA
ENSMUSG00000021256	194.174	0.811677	0.143042	5.67441	1.39e-08	2.65e-07	Vash1
ENSMUSG00000062007	47.487	0.811431	0.279883	2.89918	0.00374142	0.019673	Hsh2d
ENSMUSG00000106946	50.0568	0.809373	0.316381	2.55822	0.0105208	0.0458046	NA
ENSMUSG00000107570	23.412	0.809081	0.278384	2.90635	0.00365676	0.0193068	NA
ENSMUSG00000118666	197.796	0.808968	0.159376	5.07584	3.86e-07	5.72e-06	NA
ENSMUSG00000034449	242.108	0.808067	0.119299	6.77348	1.26e-11	3.81e-10	Dhrs11
ENSMUSG00000112833	19.0801	0.805491	0.285576	2.82058	0.00479369	0.0241436	Gm36595
ENSMUSG00000005413	5534.92	0.804412	0.114068	7.05202	1.76e-12	5.97e-11	Hmox1
ENSMUSG00000020785	273.951	0.804265	0.106142	7.57726	3.53e-14	1.49e-12	Camkk1
ENSMUSG00000121174	84.0992	0.804014	0.221677	3.62695	0.00028679	0.00219589	NA
ENSMUSG00000115667	71.4335	0.80375	0.306366	2.6235	0.00870318	0.0394628	Gm10389
ENSMUSG00000102748	54.9503	0.802682	0.217094	3.69739	0.00021783	0.00172211	Pcdhgb2
ENSMUSG00000021322	898.712	0.801569	0.148358	5.40293	6.56e-08	1.13e-06	Aoah
ENSMUSG00000005355	24.7137	0.801135	0.310915	2.5767	0.00997481	0.0439158	Casp14
ENSMUSG00000018604	4359.93	0.800021	0.247885	3.22738	0.00124928	0.0077809	Tbx3
ENSMUSG00000004098	95.0279	0.799996	0.206737	3.86964	0.000109	0.00093393	Col5a3
ENSMUSG00000090293	53.1862	0.799475	0.216776	3.68803	0.000226	0.0017799	NA
ENSMUSG00000039629	154.243	0.798768	0.171329	4.66219	3.13e-06	3.88e-05	Strip2
ENSMUSG00000104615	37.2615	0.798512	0.282439	2.8272	0.00469574	0.0237389	NA
ENSMUSG00000029658	55.8299	0.797597	0.228523	3.49023	0.0004826	0.00345057	Wdr95
ENSMUSG00000042473	124.975	0.795373	0.161009	4.93993	7.81e-07	1.09e-05	Tbc1d8b
ENSMUSG00000028469	32.5899	0.794693	0.222377	3.57364	0.00035206	0.00262787	Npr2
ENSMUSG00000068323	2155.7	0.794272	0.0663386	11.973	4.92e-33	1.01e-30	Slc4a5
ENSMUSG00000022575	112.451	0.793981	0.187905	4.22544	2.38e-05	0.00024312	Gsdmd
ENSMUSG00000054362	183.823	0.793765	0.129646	6.12256	9.21e-10	2.15e-08	Lexm
ENSMUSG00000030117	5046.73	0.793676	0.0529149	14.9991	7.44e-51	4.57e-48	Gdf3
ENSMUSG00000104693	30.0184	0.791149	0.303245	2.60894	0.00908224	0.0408656	NA
ENSMUSG00000043036	66.3512	0.790708	0.21871	3.61533	0.00029996	0.00228834	Ccdc63
ENSMUSG00000100833	47.6829	0.789967	0.287062	2.7519	0.00592501	0.0288359	NA
ENSMUSG00000080888	46.926	0.789749	0.261245	3.02302	0.00250268	0.0140252	NA
ENSMUSG00000117749	27.6792	0.788647	0.270469	2.91586	0.00354714	0.0188053	NA
ENSMUSG00000035557	150.233	0.788341	0.180358	4.37097	1.24e-05	0.00013513	Krt17
ENSMUSG00000038914	6533.06	0.788072	0.138915	5.67307	1.4e-08	2.67e-07	Dido1
ENSMUSG00000033788	236.847	0.787922	0.141703	5.56039	2.69e-08	4.92e-07	Dysf
ENSMUSG00000021457	1842.87	0.787826	0.0794076	9.92129	3.36e-23	3.47e-21	Syk
ENSMUSG00000085663	40.6774	0.786054	0.243759	3.22472	0.00126095	0.00784093	NA
ENSMUSG00000009075	63.7287	0.78577	0.187387	4.19329	2.75e-05	0.00027541	Cabp7
ENSMUSG00000118281	29.1108	0.784362	0.253917	3.08905	0.00200797	0.011667	NA
ENSMUSG00000031662	171.737	0.78426	0.190288	4.12144	3.77e-05	0.00036484	Snx20
ENSMUSG00000061322	80.6187	0.784228	0.189356	4.14155	3.45e-05	0.00033812	Dnai1
ENSMUSG00000048373	273.759	0.783109	0.268164	2.92026	0.0034974	0.0186146	Fgfbp1
ENSMUSG00000116895	90.5305	0.782548	0.154753	5.05676	4.26e-07	6.27e-06	Gm3435
ENSMUSG00000025969	843.372	0.782516	0.162566	4.81352	1.48e-06	1.97e-05	Nrp2
ENSMUSG00000038236	30.2384	0.781501	0.258889	3.01867	0.00253883	0.0141807	Hoxa7
ENSMUSG00000031765	10247.5	0.780812	0.120245	6.49353	8.38e-11	2.27e-09	Mt1
ENSMUSG00000085148	48.3876	0.780511	0.270259	2.88801	0.00387691	0.0202553	Mir22hg
ENSMUSG00000097091	157.068	0.780496	0.141278	5.52454	3.3e-08	5.94e-07	4930526L06Rik
ENSMUSG00000102148	24.2188	0.780275	0.309009	2.52508	0.0115671	0.0493804	NA
ENSMUSG00000047935	24.4629	0.779337	0.286463	2.72055	0.00651734	0.0311904	Sox1ot
ENSMUSG00000034930	296.092	0.777985	0.135401	5.74578	9.15e-09	1.81e-07	Rtkn
ENSMUSG00000053475	43.539	0.776957	0.281664	2.75845	0.00580758	0.0283716	Tnfaip6
ENSMUSG00000032202	303.664	0.776613	0.0833472	9.3178	1.19e-20	9.72e-19	Rab27a
ENSMUSG00000029862	57.139	0.776076	0.300207	2.58514	0.00973401	0.0430968	Clcn1
ENSMUSG00000107608	163.061	0.775586	0.184443	4.20501	2.61e-05	0.00026298	NA
ENSMUSG00000030088	1039.84	0.774581	0.107007	7.23857	4.53e-13	1.65e-11	Aldh1l1
ENSMUSG00000026873	331.609	0.773089	0.168882	4.57769	4.7e-06	5.6e-05	Phf19
ENSMUSG00000107505	52.1482	0.772406	0.206683	3.73714	0.00018612	0.00150582	Stambp-ps1
ENSMUSG00000030008	497.948	0.771009	0.087534	8.80811	1.27e-18	8.61e-17	Pradc1
ENSMUSG00000030342	5205.92	0.770539	0.0821481	9.37987	6.61e-21	5.46e-19	Cd9
ENSMUSG00000020042	1006.76	0.769859	0.075429	10.2064	1.86e-24	2.09e-22	Abtb3
ENSMUSG00000040428	281.229	0.769403	0.104613	7.35478	1.91e-13	7.32e-12	Plekha4
ENSMUSG00000045631	28.5195	0.769378	0.215514	3.56996	0.00035704	0.00265871	Tmprss12
ENSMUSG00000040350	115.051	0.768324	0.158201	4.85662	1.19e-06	1.61e-05	Trim7
ENSMUSG00000031502	973.934	0.768205	0.108021	7.11161	1.15e-12	3.99e-11	Col4a1
ENSMUSG00000085246	67.8024	0.76779	0.302887	2.5349	0.0112479	0.0483541	NA
ENSMUSG00000058446	3526.83	0.767448	0.0519729	14.7663	2.42e-49	1.31e-46	Znrf2
ENSMUSG00000105471	25.0746	0.766902	0.276824	2.77036	0.00559947	0.0275295	NA
ENSMUSG00000021196	4493.67	0.766756	0.0503833	15.2184	2.67e-52	1.72e-49	Pfkp
ENSMUSG00000081534	692.401	0.766728	0.0699549	10.9603	5.93e-28	8.9e-26	Slc48a1
ENSMUSG00000002847	261.057	0.766425	0.159937	4.79205	1.65e-06	2.17e-05	Pla1a
ENSMUSG00000026235	3640.72	0.766181	0.099312	7.71489	1.21e-14	5.4e-13	Epha4
ENSMUSG00000053907	12258.6	0.763443	0.124362	6.13886	8.31e-10	1.96e-08	Mat2a
ENSMUSG00000032175	1581.84	0.763336	0.072561	10.5199	6.99e-26	9.17e-24	Tyk2
ENSMUSG00000040536	55.7902	0.762087	0.241229	3.15919	0.0015821	0.00951797	Necab1
ENSMUSG00000120675	43.015	0.761603	0.179011	4.2545	2.1e-05	0.00021663	NA
ENSMUSG00000008129	191.886	0.761458	0.112069	6.79454	1.09e-11	3.33e-10	Brme1
ENSMUSG00000028488	1750.64	0.759361	0.128949	5.88886	3.89e-09	8.24e-08	Sh3gl2
ENSMUSG00000078952	11849.5	0.758138	0.0511526	14.8211	1.07e-49	6.02e-47	Lncenc1
ENSMUSG00000002076	2128.91	0.757224	0.0837664	9.03971	1.57e-19	1.16e-17	Hsf2bp
ENSMUSG00000059866	235.624	0.756363	0.126023	6.0018	1.95e-09	4.34e-08	Tnip2
ENSMUSG00000005493	36.2089	0.755993	0.255245	2.96184	0.0030581	0.0166138	Msh4
ENSMUSG00000082082	833.118	0.755052	0.11779	6.41016	1.45e-10	3.82e-09	NA
ENSMUSG00000062980	34.798	0.754764	0.27082	2.78696	0.00532055	0.0263677	Cped1
ENSMUSG00000022900	1640.46	0.754413	0.0877588	8.59644	8.22e-18	5.02e-16	Ildr1
ENSMUSG00000038354	354.165	0.753933	0.111126	6.78449	1.16e-11	3.55e-10	Ankrd35
ENSMUSG00000003559	209.703	0.753842	0.132558	5.68689	1.29e-08	2.47e-07	As3mt
ENSMUSG00000079871	26.4291	0.753096	0.297406	2.53221	0.0113345	0.0486152	NA
ENSMUSG00000119577	59.8505	0.753066	0.278931	2.69983	0.00693754	0.0328924	Gm24727
ENSMUSG00000039278	163.49	0.752394	0.176503	4.26277	2.02e-05	0.0002098	Pcsk1n
ENSMUSG00000028463	32.4153	0.750319	0.224017	3.34938	0.00080993	0.0053479	Car9
ENSMUSG00000106092	77.7368	0.750175	0.236358	3.17389	0.00150411	0.00913016	NA
ENSMUSG00000103722	86.4371	0.748814	0.242478	3.08818	0.00201388	0.0116919	NA
ENSMUSG00000003033	2410.94	0.747388	0.0720042	10.3798	3.06e-25	3.8e-23	Ap1m1
ENSMUSG00000059743	238.863	0.747159	0.163753	4.56272	5.05e-06	5.96e-05	Fdps
ENSMUSG00000029826	4121.88	0.745972	0.0884209	8.4366	3.27e-17	1.86e-15	Zc3hav1
ENSMUSG00000031654	183.978	0.745151	0.154243	4.83103	1.36e-06	1.81e-05	Cbln1
ENSMUSG00000033949	268.015	0.743847	0.131373	5.66209	1.5e-08	2.82e-07	Trim36
ENSMUSG00000074733	208.601	0.742915	0.138337	5.37034	7.86e-08	1.33e-06	Zfp950
ENSMUSG00000029919	102.719	0.742498	0.22933	3.23768	0.00120507	0.00754033	Hpgds
ENSMUSG00000091498	55.6593	0.741571	0.242025	3.06403	0.0021838	0.0125214	NA
ENSMUSG00000025425	136.563	0.741316	0.209812	3.53324	0.00041051	0.00300436	St8sia5
ENSMUSG00000091556	24.5765	0.738755	0.287303	2.57134	0.0101305	0.0444637	Gm14569
ENSMUSG00000040584	657.065	0.738351	0.0875362	8.43481	3.32e-17	1.89e-15	Abcb1a
ENSMUSG00000110360	33.9874	0.737224	0.267359	2.75743	0.00582581	0.0284454	NA
ENSMUSG00000087449	35.4032	0.736757	0.279458	2.63637	0.00837976	0.03831	NA
ENSMUSG00000045455	24.575	0.736079	0.283271	2.5985	0.00936318	0.0418993	Gm9797
ENSMUSG00000081805	44.2661	0.735931	0.257856	2.85404	0.00431672	0.0221563	NA
ENSMUSG00000036718	144.315	0.73519	0.159656	4.60484	4.13e-06	4.98e-05	Micall2
ENSMUSG00000000903	48.7645	0.734976	0.181936	4.03976	5.35e-05	0.00049707	Vpreb3
ENSMUSG00000062960	94.7891	0.734888	0.191315	3.84124	0.00012242	0.001037	Kdr
ENSMUSG00000087303	109.285	0.734712	0.15639	4.69795	2.63e-06	3.33e-05	Lipo2
ENSMUSG00000031453	774.16	0.733688	0.110893	6.61618	3.69e-11	1.06e-09	Rasa3
ENSMUSG00000027583	165.005	0.733339	0.121424	6.03949	1.55e-09	3.51e-08	Zbtb46
ENSMUSG00000093930	15443.5	0.731666	0.103435	7.07365	1.51e-12	5.19e-11	Hmgcs1
ENSMUSG00000026831	280.348	0.730623	0.127315	5.73872	9.54e-09	1.88e-07	Pierce1
ENSMUSG00000031788	182.432	0.729658	0.171103	4.26443	2e-05	0.00020857	Kifc3
ENSMUSG00000082108	40.7726	0.729481	0.204625	3.56496	0.00036391	0.00270289	NA
ENSMUSG00000023861	127.78	0.72922	0.162928	4.47573	7.62e-06	8.68e-05	Mpc1
ENSMUSG00000101609	4013.03	0.728853	0.262011	2.78176	0.00540649	0.0267022	Kcnq1ot1
ENSMUSG00000104436	70.9349	0.727726	0.279207	2.6064	0.0091499	0.0411084	NA
ENSMUSG00000035944	262.807	0.726773	0.105187	6.90931	4.87e-12	1.56e-10	Ttc38
ENSMUSG00000063430	224.772	0.726292	0.147502	4.92396	8.48e-07	1.17e-05	Wscd2
ENSMUSG00000022361	358.437	0.726246	0.141466	5.1337	2.84e-07	4.31e-06	Zhx1
ENSMUSG00000040231	59.7611	0.726242	0.194529	3.73334	0.00018896	0.00152558	Syngr4
ENSMUSG00000097766	33.3998	0.725407	0.284926	2.54595	0.010898	0.0471201	5730420D15Rik
ENSMUSG00000029992	2389.48	0.724774	0.0535647	13.5308	1.03e-41	3.12e-39	Gfpt1
ENSMUSG00000001156	229.167	0.723971	0.135245	5.35303	8.65e-08	1.46e-06	Mxd1
ENSMUSG00000020484	2117.68	0.723839	0.0923126	7.84117	4.46e-15	2.09e-13	Xbp1
ENSMUSG00000071414	29.477	0.723407	0.250449	2.88844	0.00387158	0.0202411	NA
ENSMUSG00000039910	1010.8	0.722164	0.140328	5.14627	2.66e-07	4.05e-06	Cited2
ENSMUSG00000030605	1920.42	0.72176	0.128782	5.60452	2.09e-08	3.86e-07	Mfge8
ENSMUSG00000020032	212.95	0.721015	0.170377	4.23188	2.32e-05	0.00023724	Nuak1
ENSMUSG00000083773	22.6311	0.718557	0.257571	2.78974	0.00527504	0.0261871	Gm13394
ENSMUSG00000121132	23.2423	0.718184	0.282352	2.54357	0.0109725	0.047389	NA
ENSMUSG00000032109	147.486	0.715083	0.164311	4.35202	1.35e-05	0.00014607	Nlrx1
ENSMUSG00000074832	1314.23	0.714636	0.0968791	7.37657	1.62e-13	6.25e-12	Zfp998
ENSMUSG00000029556	251.101	0.713892	0.122529	5.82629	5.67e-09	1.17e-07	Hnf1a
ENSMUSG00000023064	85.6233	0.712883	0.172466	4.13346	3.57e-05	0.00034826	Sncg
ENSMUSG00000027296	308.064	0.711951	0.143684	4.95497	7.23e-07	1.02e-05	Itpka
ENSMUSG00000000708	4037.84	0.711691	0.0637611	11.1618	6.27e-29	1e-26	Kat2b
ENSMUSG00000055675	944.16	0.711587	0.182299	3.90342	9.48e-05	0.00082602	Kbtbd11
ENSMUSG00000086807	269.627	0.711474	0.0990311	7.18435	6.75e-13	2.4e-11	Platr21
ENSMUSG00000040875	647.298	0.710883	0.0750454	9.4727	2.73e-21	2.33e-19	Osbpl10
ENSMUSG00000050876	170.288	0.710335	0.148091	4.79661	1.61e-06	2.12e-05	Spata31d1a
ENSMUSG00000109812	43.9254	0.709156	0.270181	2.62474	0.0086715	0.0393518	NA
ENSMUSG00000007122	39.74	0.708979	0.194916	3.63735	0.00027545	0.00211874	Casq1
ENSMUSG00000079536	24.7425	0.708755	0.273263	2.59367	0.00949574	0.0423276	Ctag2l1
ENSMUSG00000024176	32.5914	0.707599	0.269257	2.62797	0.00858963	0.0390753	Sox8
ENSMUSG00000032802	1028.4	0.707076	0.0725819	9.74176	2e-22	1.91e-20	Srxn1
ENSMUSG00000024300	94.3946	0.706365	0.178449	3.95837	7.55e-05	0.00067349	Myo1f
ENSMUSG00000054793	537.756	0.705016	0.132364	5.32634	1e-07	1.66e-06	Cadm4
ENSMUSG00000042099	1151.25	0.704801	0.0675565	10.4328	1.76e-25	2.23e-23	Kank3
ENSMUSG00000026640	283.494	0.703701	0.129829	5.4202	5.95e-08	1.03e-06	Plxna2
ENSMUSG00000106904	79.1687	0.703619	0.203819	3.45217	0.00055611	0.00390248	NA
ENSMUSG00000032548	216.4	0.703416	0.150338	4.67888	2.88e-06	3.61e-05	Slco2a1
ENSMUSG00000064451	27.1832	0.702686	0.259114	2.71188	0.00669037	0.0319249	Snora23
ENSMUSG00000021879	37.7981	0.701502	0.252344	2.77994	0.00543687	0.0268424	Dnah12
ENSMUSG00000022015	134.843	0.701375	0.195564	3.58641	0.00033526	0.00252198	Tnfsf11
ENSMUSG00000058979	918.315	0.700727	0.0883229	7.93369	2.13e-15	1.02e-13	Hdhd5
ENSMUSG00000114827	26.0561	0.700406	0.271025	2.58429	0.00975804	0.0431655	Gm46432
ENSMUSG00000116864	176.981	0.699617	0.247276	2.8293	0.00466504	0.0236014	NA
ENSMUSG00000023942	2305.37	0.699002	0.0789248	8.85656	8.25e-19	5.73e-17	Slc29a1
ENSMUSG00000107509	80.3192	0.698512	0.205603	3.39738	0.00068035	0.00463744	NA
ENSMUSG00000029920	8934.64	0.698006	0.0589033	11.85	2.15e-32	4.27e-30	Smarcad1
ENSMUSG00000113260	60.848	0.6973	0.185571	3.75759	0.00017156	0.00140101	Gm53057
ENSMUSG00000040187	66.3512	0.697249	0.189775	3.67409	0.0002387	0.00187341	Bmal2
ENSMUSG00000045319	75.6944	0.697079	0.157088	4.4375	9.1e-06	0.00010199	Proser2
ENSMUSG00000042258	32.8939	0.696569	0.232912	2.99069	0.00278347	0.0153378	Isl1
ENSMUSG00000085843	157.811	0.696135	0.145589	4.78152	1.74e-06	2.28e-05	Kank4os
ENSMUSG00000120761	72.5465	0.695624	0.208135	3.34218	0.00083124	0.00545926	NA
ENSMUSG00000086236	50.8652	0.695161	0.190286	3.65324	0.00025895	0.00200956	5830418P13Rik
ENSMUSG00000092134	33.5582	0.6943	0.261286	2.65724	0.00787826	0.0364129	Gm17089
ENSMUSG00000020085	230.087	0.693412	0.111284	6.23101	4.63e-10	1.14e-08	Aifm2
ENSMUSG00000024900	3245.72	0.691841	0.0756071	9.15048	5.67e-20	4.36e-18	Cpt1a
ENSMUSG00000025810	18.1653	0.691667	0.251287	2.75249	0.00591433	0.0287938	Nrp1
ENSMUSG00000107370	31.7994	0.690808	0.264865	2.60815	0.00910335	0.0409498	NA
ENSMUSG00000039238	209.511	0.690793	0.191896	3.59983	0.00031843	0.00241488	Zfp750
ENSMUSG00000027010	1062.46	0.690587	0.0825332	8.36739	5.89e-17	3.26e-15	Slc25a12
ENSMUSG00000029361	1818.81	0.690137	0.119295	5.78514	7.25e-09	1.46e-07	Nos1
ENSMUSG00000097536	370.596	0.68999	0.139464	4.94744	7.52e-07	1.05e-05	NA
ENSMUSG00000040102	1313.47	0.689807	0.106789	6.45953	1.05e-10	2.81e-09	Klhl42
ENSMUSG00000030275	5163.04	0.688844	0.0875538	7.86767	3.61e-15	1.71e-13	Etnk1
ENSMUSG00000121088	19.139	0.686029	0.270506	2.5361	0.0112096	0.0482277	NA
ENSMUSG00000069833	9341.7	0.685329	0.11888	5.76486	8.17e-09	1.63e-07	Ahnak
ENSMUSG00000023067	5296.82	0.684238	0.0984319	6.95138	3.62e-12	1.18e-10	Cdkn1a
ENSMUSG00000022237	161.069	0.683408	0.153813	4.44311	8.87e-06	9.97e-05	Ankrd33b
ENSMUSG00000029913	1108.55	0.683341	0.0978242	6.98539	2.84e-12	9.33e-11	Prdm5
ENSMUSG00000027364	47.8761	0.68326	0.186969	3.65441	0.00025778	0.00200273	Usp50
ENSMUSG00000020593	2226.58	0.683003	0.0718781	9.50224	2.05e-21	1.78e-19	Lpin1
ENSMUSG00000033735	1388.99	0.68257	0.0832387	8.20015	2.4e-16	1.26e-14	Spr
ENSMUSG00000098112	317.919	0.682553	0.127253	5.36373	8.15e-08	1.38e-06	Bin2
ENSMUSG00000040867	60.7577	0.682451	0.157259	4.33966	1.43e-05	0.00015368	Begain
ENSMUSG00000028871	72.9647	0.682357	0.163524	4.17282	3.01e-05	0.00029849	Rspo1
ENSMUSG00000112392	75.642	0.682061	0.163919	4.16097	3.17e-05	0.00031337	NA
ENSMUSG00000090722	72.2141	0.681227	0.206025	3.30653	0.00094461	0.00610144	NA
ENSMUSG00000030284	854.278	0.680905	0.094182	7.22967	4.84e-13	1.75e-11	Creld1
ENSMUSG00000049939	82.2084	0.680619	0.221601	3.07137	0.00213081	0.0122749	Lrrc4
ENSMUSG00000020788	1219.39	0.680443	0.120007	5.67003	1.43e-08	2.71e-07	Atp2a3
ENSMUSG00000025823	8932.71	0.680018	0.0623083	10.9137	9.91e-28	1.45e-25	Pdia4
ENSMUSG00000022562	433.812	0.679834	0.106624	6.37598	1.82e-10	4.72e-09	Oplah
ENSMUSG00000066129	347.933	0.679475	0.0851783	7.97709	1.5e-15	7.33e-14	Kndc1
ENSMUSG00000103653	67.6823	0.67803	0.231618	2.92736	0.00341858	0.0182455	NA
ENSMUSG00000038331	507.014	0.674707	0.126215	5.34568	9.01e-08	1.51e-06	Satb2
ENSMUSG00000028707	51.0363	0.674096	0.267283	2.52203	0.0116679	0.0497389	Dmbx1
ENSMUSG00000096617	60.4708	0.673998	0.225514	2.98872	0.0028015	0.0154214	NA
ENSMUSG00000021759	543.241	0.673812	0.101852	6.61559	3.7e-11	1.06e-09	Plpp1
ENSMUSG00000000276	974.847	0.673317	0.120263	5.59871	2.16e-08	3.98e-07	Dgke
ENSMUSG00000038670	95.7869	0.672888	0.184168	3.65366	0.00025853	0.00200744	Mybpc2
ENSMUSG00000109498	64.2896	0.672158	0.25861	2.59912	0.00934637	0.041831	NA
ENSMUSG00000030329	473.781	0.671601	0.0947177	7.09056	1.34e-12	4.61e-11	Pianp
ENSMUSG00000039337	48.4489	0.670376	0.235008	2.85256	0.00433681	0.022245	Tex19.2
ENSMUSG00000030101	801.899	0.669796	0.094029	7.1233	1.05e-12	3.69e-11	Sumf1
ENSMUSG00000033987	155.715	0.669571	0.18687	3.58308	0.00033957	0.00254947	Dnah17
ENSMUSG00000041939	1577.55	0.66911	0.116793	5.729	1.01e-08	1.98e-07	Mvk
ENSMUSG00000074830	398.888	0.668469	0.125276	5.33598	9.5e-08	1.58e-06	NA
ENSMUSG00000034413	82.6082	0.667619	0.177713	3.75671	0.00017216	0.00140548	Neurl1b
ENSMUSG00000024786	47.6264	0.667128	0.229865	2.90226	0.00370481	0.0195221	Majin
ENSMUSG00000055912	553.94	0.66539	0.09032	7.36703	1.74e-13	6.68e-12	Tmem150a
ENSMUSG00000085101	223.076	0.664615	0.160443	4.14238	3.44e-05	0.00033718	NA
ENSMUSG00000017868	46.6558	0.664408	0.21223	3.13061	0.00174446	0.0103518	Sgk2
ENSMUSG00000028551	89.2844	0.663996	0.169891	3.90836	9.29e-05	0.00081108	Cdkn2c
ENSMUSG00000022439	28.6826	0.663637	0.234352	2.8318	0.00462866	0.0234745	Parvg
ENSMUSG00000053297	129.089	0.66339	0.136857	4.84732	1.25e-06	1.68e-05	AI854703
ENSMUSG00000029122	566.765	0.663026	0.122146	5.42814	5.69e-08	9.91e-07	Evc
ENSMUSG00000029163	253.084	0.662628	0.100124	6.61805	3.64e-11	1.05e-09	Emilin1
ENSMUSG00000109644	53.8904	0.662155	0.196965	3.36179	0.00077439	0.00516249	0610005C13Rik
ENSMUSG00000101655	45.2809	0.661491	0.18426	3.59	0.00033068	0.00249592	2310040G24Rik
ENSMUSG00000027249	67.3346	0.661154	0.176061	3.75525	0.00017317	0.00141203	F2
ENSMUSG00000033060	1035.98	0.660029	0.0909376	7.25804	3.93e-13	1.44e-11	Lmo7
ENSMUSG00000067825	815.583	0.659785	0.0644333	10.2398	1.31e-24	1.5e-22	Pex26
ENSMUSG00000056698	322.695	0.659388	0.0907554	7.26555	3.72e-13	1.37e-11	Elmod3
ENSMUSG00000038648	1056.22	0.658213	0.0996433	6.6057	3.96e-11	1.13e-09	Creb3l2
ENSMUSG00000003476	35.3229	0.65695	0.252983	2.59682	0.00940922	0.0420356	Crhr2
ENSMUSG00000066861	200.074	0.656836	0.192515	3.41187	0.00064519	0.00442795	Oas1g
ENSMUSG00000001930	807.786	0.656547	0.212229	3.09357	0.00197764	0.0115203	Vwf
ENSMUSG00000117654	56.9204	0.65439	0.196821	3.3248	0.00088481	0.0057613	NA
ENSMUSG00000026117	74.7381	0.654315	0.145502	4.49693	6.89e-06	7.93e-05	Zap70
ENSMUSG00000028834	145.174	0.653636	0.162171	4.03054	5.56e-05	0.00051467	Trim63
ENSMUSG00000026675	1055.61	0.653049	0.103242	6.32545	2.52e-10	6.46e-09	Hsd17b7
ENSMUSG00000045165	369.101	0.652562	0.150406	4.33867	1.43e-05	0.00015411	AI467606
ENSMUSG00000051343	3231.45	0.65058	0.0975741	6.66754	2.6e-11	7.62e-10	Rab11fip5
ENSMUSG00000062526	259.034	0.649423	0.138172	4.70012	2.6e-06	3.3e-05	Mppe1
ENSMUSG00000021806	13198.9	0.648712	0.0816346	7.94653	1.92e-15	9.27e-14	Nid2
ENSMUSG00000050965	54.2109	0.647552	0.220466	2.93719	0.00331199	0.0177962	Prkca
ENSMUSG00000037852	1052.24	0.646958	0.0886247	7.29997	2.88e-13	1.07e-11	Cpe
ENSMUSG00000015653	684.013	0.646564	0.125555	5.14963	2.61e-07	3.98e-06	Steap2
ENSMUSG00000030041	842.892	0.645782	0.121757	5.30386	1.13e-07	1.85e-06	M1ap
ENSMUSG00000024376	1728.77	0.644882	0.0908706	7.0967	1.28e-12	4.42e-11	Epb41l4a
ENSMUSG00000041729	713.88	0.644852	0.116036	5.55733	2.74e-08	4.99e-07	Coro2b
ENSMUSG00000038155	1677.43	0.644631	0.139716	4.61388	3.95e-06	4.78e-05	Gstp2
ENSMUSG00000032589	211.992	0.644206	0.119945	5.37084	7.84e-08	1.33e-06	Bsn
ENSMUSG00000029847	86.0772	0.644136	0.24718	2.60594	0.00916222	0.0411432	Slc23a4
ENSMUSG00000043300	93.767	0.644109	0.139084	4.63109	3.64e-06	4.45e-05	B3galnt1
ENSMUSG00000070436	2941.69	0.643898	0.0758801	8.48573	2.14e-17	1.25e-15	Serpinh1
ENSMUSG00000038507	476.447	0.643507	0.0738972	8.70814	3.09e-18	2.01e-16	Parp12
ENSMUSG00000003123	275.441	0.642733	0.112719	5.7021	1.18e-08	2.29e-07	Lipe
ENSMUSG00000032549	222.898	0.642016	0.185488	3.46122	0.00053774	0.00379068	Rab6b
ENSMUSG00000020783	5080.09	0.641872	0.0783948	8.18769	2.66e-16	1.39e-14	Ncbp3
ENSMUSG00000006313	113.008	0.641059	0.225427	2.84375	0.00445857	0.0227572	Upk1a
ENSMUSG00000083396	59.3667	0.640759	0.249206	2.5712	0.0101346	0.0444664	Gm15542
ENSMUSG00000032436	1375.28	0.639817	0.114896	5.56866	2.57e-08	4.7e-07	Cmtm7
ENSMUSG00000054418	65.6399	0.637371	0.195948	3.25276	0.0011429	0.00718962	NA
ENSMUSG00000027510	2172.8	0.637302	0.0882947	7.2179	5.28e-13	1.9e-11	Rbm38
ENSMUSG00000107278	202.223	0.636515	0.147399	4.31831	1.57e-05	0.0001675	NA
ENSMUSG00000034792	440.006	0.636468	0.114601	5.55375	2.8e-08	5.07e-07	Gna15
ENSMUSG00000034066	106.597	0.636403	0.160213	3.97223	7.12e-05	0.00064074	Farp2
ENSMUSG00000053693	445.862	0.636083	0.164677	3.86261	0.00011218	0.00095977	Mast1
ENSMUSG00000105993	73.4665	0.635567	0.196139	3.2404	0.00119364	0.00747745	Tex13d
ENSMUSG00000103472	80.2814	0.6349	0.176065	3.60606	0.00031088	0.00236164	Pcdhga7
ENSMUSG00000038390	166.196	0.634851	0.119704	5.3035	1.14e-07	1.85e-06	Gpr162
ENSMUSG00000027333	629.867	0.63477	0.087352	7.2668	3.68e-13	1.36e-11	Smox
ENSMUSG00000026547	5107.45	0.63475	0.0654202	9.70266	2.94e-22	2.76e-20	Tagln2
ENSMUSG00000029670	1431.57	0.634674	0.0731292	8.6788	4e-18	2.58e-16	Ing3
ENSMUSG00000029772	2617.34	0.634629	0.0705281	8.99824	2.29e-19	1.67e-17	Ahcyl2
ENSMUSG00000018924	120.066	0.634429	0.131247	4.83386	1.34e-06	1.79e-05	Alox15
ENSMUSG00000051256	1485.14	0.633694	0.0760689	8.33052	8.05e-17	4.41e-15	Jagn1
ENSMUSG00000026509	784.136	0.633116	0.0717226	8.82729	1.07e-18	7.35e-17	Capn2
ENSMUSG00000036661	318.031	0.632959	0.160082	3.95398	7.69e-05	0.00068416	Dennd3
ENSMUSG00000023089	319.788	0.632306	0.172984	3.65528	0.0002569	0.00199766	Ndufa5
ENSMUSG00000051323	329.902	0.631557	0.159103	3.96948	7.2e-05	0.00064689	Pcdh19
ENSMUSG00000120585	243.903	0.631425	0.124216	5.08326	3.71e-07	5.52e-06	NA
ENSMUSG00000021678	2910.7	0.631053	0.0785439	8.0344	9.4e-16	4.7e-14	F2rl1
ENSMUSG00000029699	238.964	0.630772	0.120692	5.22631	1.73e-07	2.73e-06	Ssc4d
ENSMUSG00000000948	4128.7	0.62898	0.189878	3.31255	0.0009245	0.00599302	NA
ENSMUSG00000036390	350.376	0.628374	0.147704	4.25428	2.1e-05	0.00021667	Gadd45a
ENSMUSG00000042388	2436.19	0.627451	0.113729	5.51705	3.45e-08	6.17e-07	Dlgap3
ENSMUSG00000024989	1941.2	0.627422	0.0822596	7.62734	2.4e-14	1.04e-12	Cep55
ENSMUSG00000112309	66.874	0.626974	0.221773	2.82709	0.00469728	0.0237422	NA
ENSMUSG00000059182	1621.89	0.626771	0.0701691	8.9323	4.17e-19	2.97e-17	Skap2
ENSMUSG00000001946	36.5021	0.626762	0.220139	2.84712	0.00441174	0.0225693	Esam
ENSMUSG00000019478	1431.48	0.626127	0.0625075	10.0168	1.29e-23	1.35e-21	Rab4a
ENSMUSG00000097816	60.782	0.625447	0.203609	3.07181	0.00212766	0.0122606	NA
ENSMUSG00000034947	191.026	0.625132	0.135467	4.61466	3.94e-06	4.77e-05	Tmem106a
ENSMUSG00000037638	62.9614	0.623991	0.164019	3.80439	0.00014216	0.00118453	Zbtb42
ENSMUSG00000030022	1043.53	0.623876	0.109489	5.69805	1.21e-08	2.33e-07	Adamts9
ENSMUSG00000024462	1121.66	0.623407	0.109002	5.71923	1.07e-08	2.09e-07	Gabbr1
ENSMUSG00000024349	223.825	0.623222	0.164739	3.78309	0.0001549	0.00127884	Sting1
ENSMUSG00000028063	974.34	0.623	0.100456	6.2017	5.59e-10	1.36e-08	Lmna
ENSMUSG00000021670	13183	0.622233	0.0850491	7.31616	2.55e-13	9.58e-12	Hmgcr
ENSMUSG00000118382	47.2983	0.622047	0.223123	2.78791	0.00530494	0.0263113	NA
ENSMUSG00000048865	754.326	0.621573	0.0727505	8.54389	1.3e-17	7.72e-16	Arhgap30
ENSMUSG00000041309	337.737	0.617027	0.169876	3.63221	0.00028101	0.00215591	Nkx6-2
ENSMUSG00000031438	288.282	0.616116	0.102023	6.03902	1.55e-09	3.51e-08	Rnf128
ENSMUSG00000024856	851.753	0.616039	0.0960277	6.41522	1.41e-10	3.7e-09	Cdk2ap2
ENSMUSG00000003032	3905.17	0.614563	0.211027	2.91225	0.00358834	0.0190013	Klf4
ENSMUSG00000120021	99.8552	0.613648	0.156911	3.91081	9.2e-05	0.00080368	NA
ENSMUSG00000023232	108.25	0.613337	0.168904	3.63128	0.00028202	0.00216126	Serinc2
ENSMUSG00000004446	2432.63	0.613224	0.068941	8.89491	5.85e-19	4.09e-17	Bid
ENSMUSG00000061878	37.5131	0.612855	0.237537	2.58004	0.00987883	0.0435785	Sphk1
ENSMUSG00000037235	268.707	0.61257	0.11461	5.34482	9.05e-08	1.52e-06	Mxd4
ENSMUSG00000024008	681.81	0.612372	0.0830189	7.37629	1.63e-13	6.25e-12	Cpne5
ENSMUSG00000029098	600.008	0.612069	0.0937664	6.5276	6.68e-11	1.84e-09	Acox3
ENSMUSG00000030145	166.204	0.611524	0.151369	4.03997	5.35e-05	0.00049698	Zfp248
ENSMUSG00000021056	61.4027	0.611368	0.145231	4.20964	2.56e-05	0.00025862	Tex21
ENSMUSG00000051236	27.2047	0.610702	0.237626	2.57002	0.0101694	0.0445762	Msrb3
ENSMUSG00000026532	1819.37	0.610564	0.171287	3.56456	0.00036447	0.00270634	Spta1
ENSMUSG00000033249	45.8061	0.609687	0.196622	3.10081	0.0019299	0.0112714	Hsf4
ENSMUSG00000045038	294.681	0.609631	0.116132	5.24948	1.53e-07	2.43e-06	Prkce
ENSMUSG00000005951	64.1822	0.608296	0.184471	3.29752	0.00097544	0.00626612	Shpk
ENSMUSG00000108181	62.6809	0.607892	0.23718	2.563	0.0103772	0.0452888	NA
ENSMUSG00000027952	1372.76	0.606712	0.131448	4.61559	3.92e-06	4.75e-05	Pmvk
ENSMUSG00000022385	7702.04	0.606655	0.0718872	8.43899	3.2e-17	1.83e-15	Gtse1
ENSMUSG00000036528	345.832	0.60661	0.0863654	7.02376	2.16e-12	7.23e-11	Ppfibp2
ENSMUSG00000117775	159.73	0.606574	0.169944	3.56927	0.00035798	0.00266398	NA
ENSMUSG00000050335	168.526	0.605712	0.180607	3.35376	0.0007972	0.00529099	Lgals3
ENSMUSG00000054452	4747.77	0.604022	0.105193	5.74201	9.36e-09	1.84e-07	Tle5
ENSMUSG00000038506	729.857	0.60375	0.0619092	9.75218	1.81e-22	1.74e-20	Dcun1d2
ENSMUSG00000056666	709.87	0.603748	0.0781593	7.72458	1.12e-14	5.03e-13	Retsat
ENSMUSG00000013584	184.763	0.603646	0.189661	3.18276	0.0014588	0.00890311	Aldh1a2
ENSMUSG00000030708	76.8384	0.603028	0.220658	2.73287	0.00627854	0.0303053	Dnajb13
ENSMUSG00000011832	268.267	0.602758	0.102276	5.89342	3.78e-09	8.03e-08	Evi5l
ENSMUSG00000085274	50.5475	0.600932	0.22851	2.62979	0.0085438	0.0389096	NA
ENSMUSG00000107962	230.507	0.599948	0.170014	3.52881	0.00041743	0.00304676	NA
ENSMUSG00000021591	540.938	0.599884	0.112315	5.34109	9.24e-08	1.55e-06	Glrx
ENSMUSG00000001630	1241.34	0.599563	0.0628157	9.5448	1.36e-21	1.2e-19	Stk38l
ENSMUSG00000029769	1176.52	0.59945	0.0759245	7.89535	2.9e-15	1.37e-13	Ccdc136
ENSMUSG00000086429	278.622	0.599413	0.164463	3.64467	0.00026773	0.00206522	Gt(ROSA)26Sor
ENSMUSG00000032193	11198.3	0.597997	0.0908771	6.58028	4.7e-11	1.32e-09	Ldlr
ENSMUSG00000021194	204.267	0.597576	0.153567	3.89131	9.97e-05	0.00086246	Chga
ENSMUSG00000050550	234.858	0.597433	0.216309	2.76194	0.00574598	0.0281218	NA
ENSMUSG00000091002	158.415	0.597373	0.147191	4.05849	4.94e-05	0.00046411	Tcerg1l
ENSMUSG00000026817	2490.54	0.596392	0.0868345	6.86815	6.5e-12	2.04e-10	Ak1
ENSMUSG00000058486	996.177	0.596351	0.0653297	9.12833	6.96e-20	5.28e-18	Wdr91
ENSMUSG00000036278	119.865	0.596029	0.146796	4.06025	4.9e-05	0.00046127	Macrod1
ENSMUSG00000007034	229.771	0.596025	0.120372	4.95153	7.36e-07	1.03e-05	Slc44a4
ENSMUSG00000061724	42.7784	0.595926	0.223745	2.66342	0.0077351	0.0358924	NA
ENSMUSG00000030123	174.135	0.595726	0.15423	3.86258	0.0001122	0.00095977	Plxnd1
ENSMUSG00000006494	5457.1	0.595196	0.151782	3.92138	8.8e-05	0.00077298	Pdk1
ENSMUSG00000014846	97.2074	0.594623	0.148525	4.00352	6.24e-05	0.000569	Tppp3
ENSMUSG00000068566	7439.85	0.594479	0.0645593	9.20827	3.31e-20	2.6e-18	Myadm
ENSMUSG00000109051	114.105	0.594328	0.207905	2.85866	0.00425439	0.0218929	NA
ENSMUSG00000025602	282.043	0.593783	0.216916	2.73739	0.00619283	0.0299612	Zfp202
ENSMUSG00000003500	3001.26	0.593327	0.0554866	10.6932	1.1e-26	1.48e-24	Impdh1
ENSMUSG00000021285	455.678	0.59283	0.0754046	7.862	3.78e-15	1.78e-13	Ppp1r13b
ENSMUSG00000000811	604.859	0.591934	0.0717566	8.24919	1.59e-16	8.49e-15	Txnrd3
ENSMUSG00000075415	2847.27	0.591829	0.0686363	8.62267	6.54e-18	4.05e-16	Fnbp1
ENSMUSG00000121144	231.202	0.591764	0.143093	4.13553	3.54e-05	0.00034576	NA
ENSMUSG00000029998	2384.24	0.591622	0.0562211	10.5231	6.76e-26	8.91e-24	Pcyox1
ENSMUSG00000031887	351.13	0.591466	0.10479	5.64427	1.66e-08	3.12e-07	Tradd
ENSMUSG00000079084	41.894	0.591176	0.216029	2.73655	0.00620869	0.0300164	Ccdc82
ENSMUSG00000045594	2995.81	0.590934	0.0571382	10.3422	4.54e-25	5.5e-23	Glb1
ENSMUSG00000102252	3847.57	0.590453	0.0826098	7.1475	8.84e-13	3.11e-11	Snrpn
ENSMUSG00000040624	2935.72	0.59033	0.103411	5.70858	1.14e-08	2.21e-07	Plekhg1
ENSMUSG00000109674	177.521	0.59019	0.220741	2.67367	0.00750256	0.035018	NA
ENSMUSG00000076439	76.7169	0.590102	0.207765	2.84024	0.00450797	0.0229616	Mog
ENSMUSG00000047013	154.41	0.588377	0.118321	4.97272	6.6e-07	9.38e-06	Fbxo41
ENSMUSG00000027669	580.421	0.587528	0.0824939	7.12208	1.06e-12	3.71e-11	Gnb4
ENSMUSG00000024027	145.217	0.587496	0.144358	4.06972	4.71e-05	0.00044508	Glp1r
ENSMUSG00000027678	8594.51	0.585889	0.0851158	6.88343	5.84e-12	1.85e-10	Ncoa3
ENSMUSG00000046687	150.281	0.585449	0.196735	2.97582	0.00292206	0.015984	Gm5424
ENSMUSG00000030172	2559.6	0.585443	0.0948807	6.1703	6.82e-10	1.63e-08	Erc1
ENSMUSG00000001376	2279.68	0.58496	0.0788118	7.42224	1.15e-13	4.57e-12	Vps50
ENSMUSG00000029994	1902.98	0.584452	0.0650066	8.99066	2.46e-19	1.77e-17	Anxa4
ENSMUSG00000096299	51.366	0.58366	0.192737	3.02827	0.00245961	0.0138326	Gm21814
ENSMUSG00000004948	204.609	0.582741	0.163338	3.5677	0.00036013	0.00267848	Zp3
ENSMUSG00000097616	184.132	0.582583	0.129186	4.50966	6.49e-06	7.5e-05	1110019D14Rik
ENSMUSG00000041831	54.2856	0.582368	0.227386	2.56114	0.0104329	0.0454803	Sytl3
ENSMUSG00000051124	97.1284	0.582027	0.166476	3.49617	0.000472	0.00338379	Gimap9
ENSMUSG00000060600	456.915	0.581633	0.0807321	7.20449	5.83e-13	2.09e-11	Eno3
ENSMUSG00000005225	2406.67	0.581605	0.0976351	5.95693	2.57e-09	5.62e-08	Plekha8
ENSMUSG00000046908	42.6618	0.581377	0.214831	2.7062	0.00680578	0.0323871	Ltb4r1
ENSMUSG00000030062	10349.6	0.581141	0.0630916	9.21108	3.23e-20	2.54e-18	Rpn1
ENSMUSG00000051855	7107.22	0.581034	0.132019	4.40115	1.08e-05	0.00011855	Mest
ENSMUSG00000063171	13192.6	0.580903	0.0820771	7.07754	1.47e-12	5.05e-11	Rps4l
ENSMUSG00000085355	110.347	0.580514	0.148675	3.90459	9.44e-05	0.00082279	3010003L21Rik
ENSMUSG00000005054	2229.92	0.579186	0.099132	5.84257	5.14e-09	1.07e-07	Cstb
ENSMUSG00000117835	21.9215	0.57896	0.224787	2.57559	0.0100069	0.0440141	NA
ENSMUSG00000038963	336.161	0.576357	0.112744	5.11209	3.19e-07	4.8e-06	Slco4a1
ENSMUSG00000087528	165.904	0.576285	0.220747	2.61062	0.00903786	0.040693	NA
ENSMUSG00000007379	2826.34	0.576254	0.0724293	7.95609	1.78e-15	8.59e-14	Dennd2c
ENSMUSG00000066607	47.7971	0.575944	0.211608	2.72175	0.00649381	0.0311053	Insyn1
ENSMUSG00000001642	8172.58	0.575709	0.0980978	5.86873	4.39e-09	9.21e-08	Akr1b3
ENSMUSG00000030034	396.604	0.574863	0.113521	5.06394	4.11e-07	6.06e-06	Ino80b
ENSMUSG00000049600	1355.43	0.574483	0.0932403	6.16132	7.21e-10	1.72e-08	Zbtb45
ENSMUSG00000030347	531.738	0.573029	0.0740485	7.73856	1.01e-14	4.54e-13	D6Wsu163e
ENSMUSG00000037161	100.491	0.572985	0.165482	3.46253	0.00053513	0.00377329	Mgarp
ENSMUSG00000022822	4375.21	0.571958	0.0734181	7.79041	6.68e-15	3.08e-13	Abcc5
ENSMUSG00000035158	1552.88	0.571943	0.132169	4.32737	1.51e-05	0.00016153	Mitf
ENSMUSG00000022861	41.9784	0.570666	0.218985	2.60596	0.00916184	0.0411432	Dgkg
ENSMUSG00000030523	2538.57	0.570595	0.198429	2.87556	0.00403314	0.0209581	Trpm1
ENSMUSG00000041301	81.1002	0.570364	0.140566	4.05761	4.96e-05	0.00046553	Cftr
ENSMUSG00000026385	1795.13	0.570292	0.121066	4.71057	2.47e-06	3.14e-05	Dbi
ENSMUSG00000064264	1355.73	0.570223	0.13098	4.35351	1.34e-05	0.00014513	Zfp428
ENSMUSG00000028019	819.446	0.569843	0.0841502	6.77174	1.27e-11	3.85e-10	Pdgfc
ENSMUSG00000045100	363.783	0.569668	0.0914624	6.22843	4.71e-10	1.15e-08	Slc25a26
ENSMUSG00000024986	275.852	0.569283	0.0937194	6.07434	1.24e-09	2.86e-08	Hhex
ENSMUSG00000006205	141.298	0.568858	0.195476	2.91012	0.00361289	0.019103	Htra1
ENSMUSG00000034656	1702.48	0.568339	0.065412	8.6886	3.67e-18	2.37e-16	Cacna1a
ENSMUSG00000037224	109.768	0.568178	0.108968	5.21418	1.85e-07	2.89e-06	Zfyve28
ENSMUSG00000031666	341.434	0.568173	0.118022	4.81411	1.48e-06	1.96e-05	Rbl2
ENSMUSG00000024036	471.149	0.568104	0.0793929	7.1556	8.33e-13	2.94e-11	Slc37a1
ENSMUSG00000121107	99.2264	0.567865	0.146224	3.88352	0.00010295	0.00088716	9330133O14Rik
ENSMUSG00000086537	236.624	0.567556	0.154601	3.67111	0.0002415	0.00189049	Gnasas1
ENSMUSG00000040488	4817.42	0.567408	0.0717204	7.91139	2.55e-15	1.21e-13	Ltbp4
ENSMUSG00000103081	97.4608	0.567377	0.169832	3.34081	0.00083533	0.00547949	NA
ENSMUSG00000071553	60.8688	0.567037	0.165631	3.4235	0.0006182	0.00427966	Cpa2
ENSMUSG00000052852	785.3	0.566928	0.103838	5.45975	4.77e-08	8.38e-07	Reep1
ENSMUSG00000079502	61.6128	0.566783	0.164272	3.45027	0.00056002	0.00392625	Cfap77
ENSMUSG00000004044	1540.7	0.566649	0.12242	4.62874	3.68e-06	4.49e-05	Cavin1
ENSMUSG00000014748	2313.96	0.566595	0.0630771	8.98258	2.64e-19	1.9e-17	Tex261
ENSMUSG00000066438	419.457	0.56648	0.11182	5.06598	4.06e-07	6e-06	Plekhd1
ENSMUSG00000068335	401.926	0.564643	0.11322	4.98715	6.13e-07	8.77e-06	Dok1
ENSMUSG00000046157	262.646	0.564377	0.137753	4.09702	4.19e-05	0.00040021	Tmem229b
ENSMUSG00000020182	602.621	0.564269	0.114478	4.92907	8.26e-07	1.15e-05	Ddc
ENSMUSG00000085715	321.431	0.564179	0.163595	3.44863	0.00056345	0.00394704	Tsix
ENSMUSG00000054676	271.506	0.563881	0.0976493	5.77456	7.72e-09	1.55e-07	1600014C10Rik
ENSMUSG00000100801	16261.3	0.563226	0.0816855	6.89505	5.38e-12	1.71e-10	Gm15459
ENSMUSG00000023947	133.697	0.563194	0.15755	3.57471	0.00035061	0.00261853	Nfkbie
ENSMUSG00000055150	107.226	0.561352	0.160281	3.50229	0.00046128	0.0033184	Zfp78
ENSMUSG00000020647	1290.11	0.561061	0.118802	4.72266	2.33e-06	2.98e-05	Ncoa1
ENSMUSG00000006649	930.812	0.559819	0.0838192	6.67889	2.41e-11	7.08e-10	Nphs1
ENSMUSG00000044952	172.828	0.559428	0.135363	4.13279	3.58e-05	0.00034916	Kctd21
ENSMUSG00000000402	87.7211	0.559399	0.171634	3.25925	0.00111708	0.00705679	Egfl6
ENSMUSG00000043557	95.1691	0.558278	0.160764	3.47266	0.00051533	0.00365466	Mdga1
ENSMUSG00000073481	2352.12	0.558104	0.0909676	6.13519	8.51e-10	2e-08	Mtarc2
ENSMUSG00000004952	495.299	0.558027	0.101842	5.47932	4.27e-08	7.55e-07	Rasa4
ENSMUSG00000032527	1011.21	0.557535	0.10036	5.55536	2.77e-08	5.03e-07	Pccb
ENSMUSG00000091625	622.81	0.557284	0.137149	4.06336	4.84e-05	0.00045644	Lsm5
ENSMUSG00000029860	2058.67	0.557109	0.0737617	7.55283	4.26e-14	1.79e-12	Zyx
ENSMUSG00000028766	6474	0.557026	0.0750911	7.41801	1.19e-13	4.7e-12	Alpl
ENSMUSG00000071068	55.5426	0.55669	0.195982	2.84052	0.00450405	0.0229503	Treml2
ENSMUSG00000053470	6238.93	0.556054	0.0832981	6.67547	2.46e-11	7.23e-10	Kdm3a
ENSMUSG00000002257	812.331	0.555773	0.082905	6.70373	2.03e-11	6.01e-10	Def6
ENSMUSG00000011034	202.862	0.554448	0.140677	3.94129	8.1e-05	0.00071737	Slc5a1
ENSMUSG00000049553	12197.7	0.554249	0.0690152	8.03083	9.68e-16	4.82e-14	Polr1a
ENSMUSG00000038028	3067.46	0.554118	0.0599393	9.24466	2.36e-20	1.9e-18	Tigar
ENSMUSG00000043857	472.907	0.553191	0.114963	4.8119	1.49e-06	1.98e-05	Mgat5b
ENSMUSG00000032231	369.555	0.552683	0.127984	4.31836	1.57e-05	0.0001675	Anxa2
ENSMUSG00000048930	3020.19	0.552082	0.0653592	8.44689	2.99e-17	1.72e-15	Tada3
ENSMUSG00000083844	211.878	0.551571	0.0969536	5.68902	1.28e-08	2.45e-07	NA
ENSMUSG00000030681	1285.56	0.55137	0.0911162	6.05129	1.44e-09	3.27e-08	Mvp
ENSMUSG00000037295	843.599	0.550513	0.0724234	7.60131	2.93e-14	1.25e-12	Ldlrap1
ENSMUSG00000022469	61.2882	0.5502	0.212178	2.59311	0.0095113	0.0423622	Rapgef3
ENSMUSG00000042087	99.8968	0.550179	0.217175	2.53335	0.0112979	0.0485074	NA
ENSMUSG00000075585	159.845	0.549993	0.205571	2.67543	0.00746325	0.0348888	NA
ENSMUSG00000058056	4444.87	0.549884	0.0640553	8.58453	9.12e-18	5.55e-16	Palld
ENSMUSG00000029922	13451.5	0.54932	0.0650417	8.44565	3.02e-17	1.74e-15	Mkrn1
ENSMUSG00000047749	2759.58	0.548727	0.0996619	5.50589	3.67e-08	6.54e-07	Zc3hav1l
ENSMUSG00000008398	380.618	0.548307	0.125661	4.36339	1.28e-05	0.00013917	Elk3
ENSMUSG00000048503	231.903	0.548286	0.150157	3.65141	0.0002608	0.00201928	Tlcd5
ENSMUSG00000038527	96.604	0.547156	0.189431	2.88841	0.00387193	0.0202411	C1rl
ENSMUSG00000070407	376.752	0.546273	0.157161	3.47588	0.00050918	0.0036177	Hs3st3b1
ENSMUSG00000030225	1666.25	0.546102	0.0763005	7.15725	8.23e-13	2.91e-11	Dera
ENSMUSG00000046856	79.7971	0.545754	0.187997	2.90299	0.00369614	0.0194919	Cmklr2
ENSMUSG00000030126	806.665	0.545215	0.0782282	6.96955	3.18e-12	1.04e-10	Tmcc1
ENSMUSG00000021217	167.152	0.545053	0.16899	3.22535	0.00125819	0.00783282	Tshz3
ENSMUSG00000044250	1306.14	0.544256	0.0849152	6.4094	1.46e-10	3.83e-09	Pced1b
ENSMUSG00000053559	932.949	0.54414	0.0835924	6.50944	7.54e-11	2.05e-09	Smagp
ENSMUSG00000035246	1988.3	0.543783	0.0992525	5.47879	4.28e-08	7.56e-07	Pcyt1b
ENSMUSG00000034744	367.634	0.543097	0.0927202	5.85738	4.7e-09	9.81e-08	Nagk
ENSMUSG00000031160	85.9112	0.542983	0.183971	2.95147	0.00316269	0.0170789	Eras
ENSMUSG00000034192	2317.07	0.542515	0.0976285	5.55694	2.75e-08	4.99e-07	Lsm3
ENSMUSG00000024642	7818.75	0.542514	0.0829077	6.54359	6.01e-11	1.66e-09	Tle4
ENSMUSG00000042042	363.97	0.54206	0.106047	5.11152	3.2e-07	4.81e-06	Csgalnact2
ENSMUSG00000042138	1147.6	0.541229	0.130737	4.13984	3.48e-05	0.00034007	Msantd2
ENSMUSG00000006784	129.402	0.541113	0.180003	3.00613	0.002646	0.0147154	Odad4
ENSMUSG00000007827	690.903	0.541002	0.0920265	5.87876	4.13e-09	8.71e-08	Ankrd26
ENSMUSG00000059895	1744.93	0.540875	0.0802864	6.73682	1.62e-11	4.86e-10	Ptp4a3
ENSMUSG00000030207	418.734	0.540474	0.140082	3.85827	0.00011419	0.00097469	Fam234b
ENSMUSG00000087523	64.0556	0.54035	0.174924	3.08905	0.002008	0.011667	NA
ENSMUSG00000072653	123.9	0.540327	0.161487	3.34594	0.00082003	0.00540274	NA
ENSMUSG00000034748	1151.66	0.540304	0.0938467	5.75731	8.55e-09	1.7e-07	Sirt6
ENSMUSG00000023277	2031.08	0.540267	0.104572	5.16643	2.39e-07	3.68e-06	Twf2
ENSMUSG00000040511	943.323	0.539865	0.0771309	6.99933	2.57e-12	8.5e-11	Pvr
ENSMUSG00000022197	447.243	0.539604	0.165776	3.25502	0.00113384	0.00714433	Pdzd2
ENSMUSG00000063694	1786.62	0.539255	0.164798	3.27222	0.00106705	0.0067788	Cycs
ENSMUSG00000031668	1127.96	0.539251	0.055628	9.69386	3.2e-22	2.99e-20	Eif2ak3
ENSMUSG00000021359	530.781	0.538332	0.12728	4.2295	2.34e-05	0.00023931	Tfap2a
ENSMUSG00000000441	3043.34	0.538043	0.0577698	9.31358	1.24e-20	1.01e-18	Raf1
ENSMUSG00000054855	175.885	0.537537	0.165014	3.25752	0.00112391	0.00709165	Rnd1
ENSMUSG00000097619	103.154	0.537419	0.161641	3.32477	0.00088491	0.0057613	4833422M21Rik
ENSMUSG00000030798	204.137	0.536308	0.151652	3.53643	0.00040557	0.0029731	Cd37
ENSMUSG00000029722	1129.79	0.536232	0.0866674	6.18724	6.12e-10	1.48e-08	Agfg2
ENSMUSG00000006906	180.966	0.536191	0.108022	4.9637	6.92e-07	9.8e-06	Stambp
ENSMUSG00000046000	467.584	0.536173	0.0773418	6.93251	4.13e-12	1.34e-10	Naa11
ENSMUSG00000025950	8460.86	0.536144	0.0828671	6.46993	9.8e-11	2.64e-09	Idh1
ENSMUSG00000029832	149.63	0.535617	0.199119	2.68993	0.00714671	0.0336831	Nfe2l3
ENSMUSG00000037709	73.4231	0.534805	0.145667	3.67141	0.00024122	0.0018893	Fam13a
ENSMUSG00000037725	4923.48	0.534535	0.0605902	8.82213	1.12e-18	7.66e-17	Ckap2
ENSMUSG00000002980	5422.44	0.534429	0.105173	5.08143	3.75e-07	5.57e-06	Bcam
ENSMUSG00000029797	93.5639	0.534421	0.205457	2.60113	0.00929168	0.0416276	Sspo
ENSMUSG00000001844	657.473	0.533728	0.0865891	6.16391	7.1e-10	1.69e-08	Zdhhc4
ENSMUSG00000033105	5334.32	0.533712	0.105313	5.06784	4.02e-07	5.95e-06	Lss
ENSMUSG00000048878	1864.95	0.532492	0.127601	4.1731	3e-05	0.00029823	Hexim1
ENSMUSG00000096199	204.563	0.531769	0.115384	4.60869	4.05e-06	4.89e-05	Ptrhd1
ENSMUSG00000049281	86.397	0.531012	0.15819	3.3568	0.00078851	0.00524494	Scn3b
ENSMUSG00000038521	79.0255	0.530794	0.169311	3.13502	0.00171843	0.0102031	C1s1
ENSMUSG00000002190	350.27	0.530459	0.135596	3.91206	9.15e-05	0.00079979	Clgn
ENSMUSG00000026674	220.912	0.52936	0.145533	3.63739	0.00027541	0.00211874	Ddr2
ENSMUSG00000026480	193.023	0.529245	0.130925	4.04236	5.29e-05	0.00049261	Ncf2
ENSMUSG00000027712	278.776	0.528663	0.100026	5.28527	1.26e-07	2.03e-06	Anxa5
ENSMUSG00000030313	1309.27	0.528281	0.100138	5.27553	1.32e-07	2.13e-06	Dennd5b
ENSMUSG00000034457	2208.52	0.528105	0.0976406	5.40866	6.35e-08	1.1e-06	Eda2r
ENSMUSG00000045294	6030.67	0.528094	0.0713412	7.40237	1.34e-13	5.25e-12	Insig1
ENSMUSG00000022639	40.3685	0.527441	0.199986	2.63739	0.00835478	0.0382354	NA
ENSMUSG00000058454	4885.23	0.52704	0.0688207	7.65816	1.89e-14	8.24e-13	Dhcr7
ENSMUSG00000032485	1640.88	0.526858	0.0749597	7.02855	2.09e-12	6.99e-11	Scap
ENSMUSG00000030979	339.774	0.526528	0.106242	4.95591	7.2e-07	1.02e-05	Uros
ENSMUSG00000024422	6204.86	0.526513	0.0624289	8.43381	3.35e-17	1.9e-15	Dhx16
ENSMUSG00000040250	2936.02	0.525795	0.0454902	11.5584	6.69e-31	1.21e-28	Ints13
ENSMUSG00000086742	70.3709	0.525626	0.160776	3.2693	0.00107814	0.00683961	Gm16201
ENSMUSG00000032726	80.7426	0.525079	0.171641	3.05917	0.00221952	0.0126885	Bmp8a
ENSMUSG00000033769	3646.44	0.523933	0.0873148	6.00051	1.97e-09	4.37e-08	Exoc6b
ENSMUSG00000005483	3253.43	0.52332	0.0598174	8.74861	2.16e-18	1.42e-16	Dnajb1
ENSMUSG00000016495	215.998	0.523271	0.134356	3.89465	9.83e-05	0.00085394	Plgrkt
ENSMUSG00000023243	1418.26	0.522008	0.0638739	8.17248	3.02e-16	1.56e-14	Kcnk5
ENSMUSG00000050248	424.256	0.521548	0.0893222	5.83896	5.25e-09	1.09e-07	Evc2
ENSMUSG00000057230	2981.87	0.51984	0.122139	4.25613	2.08e-05	0.00021538	Aak1
ENSMUSG00000044595	220.312	0.519746	0.137469	3.78083	0.00015631	0.00128815	Dnd1
ENSMUSG00000086665	125.45	0.519646	0.187731	2.76803	0.00563965	0.0276816	NA
ENSMUSG00000116947	371.697	0.519524	0.166823	3.11422	0.00184432	0.0108632	NA
ENSMUSG00000026104	139.686	0.519422	0.161125	3.22372	0.00126537	0.00786301	Stat1
ENSMUSG00000109206	100.354	0.518272	0.204835	2.5302	0.0113998	0.0488362	NA
ENSMUSG00000018042	5605.96	0.517666	0.0566201	9.1428	6.09e-20	4.66e-18	Cyb5r3
ENSMUSG00000018740	168.976	0.517663	0.126331	4.09767	4.17e-05	0.00039932	Slc25a35
ENSMUSG00000038295	241.815	0.517593	0.0998454	5.18395	2.17e-07	3.37e-06	Atg9b
ENSMUSG00000048752	186.199	0.516761	0.168388	3.06887	0.00214872	0.0123517	Prss50
ENSMUSG00000035458	56.3269	0.516731	0.198982	2.59687	0.0094078	0.0420356	Tnni3
ENSMUSG00000068328	1498.4	0.516581	0.0688066	7.50773	6.02e-14	2.48e-12	Aup1
ENSMUSG00000029822	251.782	0.515519	0.115762	4.45325	8.46e-06	9.55e-05	Osbpl3
ENSMUSG00000046500	350.376	0.514679	0.111437	4.61858	3.86e-06	4.69e-05	Tafa4
ENSMUSG00000026837	672.996	0.514599	0.100743	5.10803	3.26e-07	4.89e-06	Col5a1
ENSMUSG00000015733	6116.5	0.514168	0.0396358	12.9723	1.76e-38	4.6e-36	Capza2
ENSMUSG00000031557	2465.45	0.51401	0.0635205	8.09203	5.87e-16	3e-14	Plekha2
ENSMUSG00000004535	5131.88	0.511575	0.0510077	10.0294	1.13e-23	1.19e-21	Tax1bp1
ENSMUSG00000073771	743.986	0.510723	0.108198	4.72027	2.36e-06	3.01e-05	Btbd19
ENSMUSG00000001655	329.411	0.510237	0.159256	3.20388	0.0013559	0.00834592	Hoxc13
ENSMUSG00000024970	1499.86	0.510147	0.0824686	6.18596	6.17e-10	1.49e-08	Spindoc
ENSMUSG00000052512	8001	0.509987	0.106083	4.80743	1.53e-06	2.02e-05	Nav2
ENSMUSG00000030104	2960.03	0.509113	0.0721397	7.05732	1.7e-12	5.76e-11	Edem1
ENSMUSG00000016346	118.904	0.508407	0.160791	3.16192	0.00156733	0.00944382	Kcnq2
ENSMUSG00000069793	1842.11	0.507269	0.124162	4.08555	4.4e-05	0.00041858	Slfn9
ENSMUSG00000002227	4835.26	0.507216	0.0970652	5.22552	1.74e-07	2.73e-06	Mov10
ENSMUSG00000004035	99.8307	0.506768	0.162056	3.12711	0.00176534	0.0104583	Gstm7
ENSMUSG00000018427	376.329	0.506501	0.156843	3.22935	0.00124072	0.00773296	Ypel2
ENSMUSG00000025202	110.386	0.505988	0.126633	3.99571	6.45e-05	0.0005863	Scd3
ENSMUSG00000029910	5176.58	0.505536	0.0511819	9.87724	5.23e-23	5.29e-21	Mad2l1
ENSMUSG00000045009	314.719	0.505487	0.19054	2.65292	0.00797986	0.0367943	Prrt3
ENSMUSG00000022139	601.379	0.505211	0.125581	4.023	5.75e-05	0.00052927	Mbnl2
ENSMUSG00000021662	272.02	0.504408	0.0840501	6.00128	1.96e-09	4.35e-08	Arhgef28
ENSMUSG00000018340	2166.62	0.504388	0.0775589	6.50329	7.86e-11	2.14e-09	Anxa6
ENSMUSG00000005470	1668.41	0.504177	0.109022	4.62455	3.75e-06	4.57e-05	Asf1b
ENSMUSG00000029778	59.6812	0.504005	0.148898	3.3849	0.00071204	0.00481575	Adcyap1r1
ENSMUSG00000049577	521.335	0.503774	0.128758	3.91255	9.13e-05	0.00079868	Zfpm1
ENSMUSG00000041112	1933.32	0.503262	0.0704337	7.14519	8.99e-13	3.16e-11	Elmo1
ENSMUSG00000030213	6751.82	0.502933	0.0717415	7.01036	2.38e-12	7.9e-11	Atf7ip
ENSMUSG00000044551	200.668	0.502489	0.157358	3.19328	0.00140665	0.00862772	9930012K11Rik
ENSMUSG00000061544	2060.67	0.502298	0.0880334	5.70577	1.16e-08	2.24e-07	Zfp229
ENSMUSG00000027380	46.3242	0.501575	0.190378	2.63462	0.00842307	0.03847	Acoxl
ENSMUSG00000032776	337.465	0.501436	0.128165	3.91244	9.14e-05	0.00079882	Mctp2
ENSMUSG00000021054	696.174	0.501116	0.0944787	5.30401	1.13e-07	1.85e-06	Sgpp1
ENSMUSG00000027495	323.752	0.501109	0.0907918	5.51932	3.4e-08	6.11e-07	Fam210b
ENSMUSG00000031168	838.921	0.500448	0.137604	3.63687	0.00027597	0.00212147	Ebp
ENSMUSG00000028950	65.3538	0.499219	0.197859	2.5231	0.0116325	0.0496048	Tas1r1
ENSMUSG00000098176	243.616	0.498901	0.106746	4.6737	2.96e-06	3.7e-05	Ccdc166
ENSMUSG00000007216	481.601	0.498523	0.0857623	5.81285	6.14e-09	1.26e-07	Zfp775
ENSMUSG00000061411	989.916	0.498026	0.1185	4.20274	2.64e-05	0.0002652	Nol4l
ENSMUSG00000020230	191.042	0.497387	0.126181	3.94186	8.09e-05	0.00071591	Prmt2
ENSMUSG00000031865	4148.47	0.496215	0.0744529	6.66482	2.65e-11	7.75e-10	Dctn1
ENSMUSG00000030316	1168.58	0.495945	0.0811858	6.10877	1e-09	2.34e-08	Tamm41
ENSMUSG00000036986	7564.86	0.495567	0.0394294	12.5685	3.15e-36	7.46e-34	Pml
ENSMUSG00000107476	647.278	0.495184	0.0930647	5.32086	1.03e-07	1.7e-06	Zfp862-ps
ENSMUSG00000027993	1866.23	0.494507	0.138802	3.56267	0.0003671	0.00272286	Trim2
ENSMUSG00000035378	1050.85	0.494039	0.0810508	6.09543	1.09e-09	2.53e-08	Shq1
ENSMUSG00000032849	3825.06	0.493397	0.055371	8.91074	5.07e-19	3.58e-17	Abcc4
ENSMUSG00000079845	243.003	0.491707	0.13475	3.64903	0.00026323	0.00203693	Xlr4a
ENSMUSG00000014551	780.927	0.491144	0.103635	4.73917	2.15e-06	2.76e-05	Mrps25
ENSMUSG00000042216	863.849	0.491061	0.0932271	5.26736	1.38e-07	2.22e-06	Sgsm1
ENSMUSG00000017132	147.518	0.490313	0.12409	3.95127	7.77e-05	0.00069172	Cyth1
ENSMUSG00000039395	2026.5	0.490038	0.0823119	5.95343	2.63e-09	5.71e-08	Mreg
ENSMUSG00000034430	1202.95	0.489889	0.086994	5.6313	1.79e-08	3.34e-07	Zxdc
ENSMUSG00000062309	2543.27	0.489885	0.0949707	5.15828	2.49e-07	3.82e-06	Rpp25
ENSMUSG00000021895	713.222	0.488993	0.0919267	5.31938	1.04e-07	1.72e-06	Arhgef3
ENSMUSG00000028680	786.159	0.488926	0.0949395	5.14987	2.61e-07	3.98e-06	Plk3
ENSMUSG00000025764	15120.8	0.488909	0.0656566	7.44646	9.59e-14	3.84e-12	Jade1
ENSMUSG00000048371	4832.71	0.488855	0.0782013	6.25125	4.07e-10	1.01e-08	Pdp2
ENSMUSG00000035168	5181.31	0.487336	0.0778856	6.25707	3.92e-10	9.76e-09	Tanc1
ENSMUSG00000050270	46.0558	0.487119	0.147893	3.29372	0.00098871	0.00634229	Tmem220
ENSMUSG00000040112	1570.66	0.486235	0.0564247	8.61741	6.85e-18	4.21e-16	Mrps35
ENSMUSG00000002897	298.783	0.485914	0.0771715	6.29654	3.04e-10	7.67e-09	Il17ra
ENSMUSG00000073155	1580.47	0.485529	0.0949505	5.1135	3.16e-07	4.77e-06	Stmp1
ENSMUSG00000037031	471.6	0.485299	0.115644	4.1965	2.71e-05	0.00027174	Tspan15
ENSMUSG00000038058	647.523	0.48521	0.187332	2.59011	0.00959464	0.0426032	Nod1
ENSMUSG00000022964	566.04	0.483781	0.0817175	5.92016	3.22e-09	6.91e-08	Tmem50b
ENSMUSG00000009731	338.416	0.483373	0.0923946	5.23162	1.68e-07	2.66e-06	Kcnd1
ENSMUSG00000032346	1046.63	0.483131	0.111347	4.33897	1.43e-05	0.00015396	Ooep
ENSMUSG00000028641	1211.51	0.482739	0.0890423	5.42146	5.91e-08	1.03e-06	P3h1
ENSMUSG00000024892	1257.49	0.482218	0.0750886	6.42199	1.35e-10	3.54e-09	Pcx
ENSMUSG00000030029	1321.2	0.482212	0.0730585	6.60035	4.1e-11	1.17e-09	Lrig1
ENSMUSG00000004270	3472.63	0.482061	0.0535291	9.0056	2.14e-19	1.57e-17	Lpcat3
ENSMUSG00000027605	627.087	0.481714	0.103296	4.66344	3.11e-06	3.86e-05	Acss2
ENSMUSG00000042079	19128.8	0.481607	0.129234	3.72662	0.00019407	0.00156215	Hnrnpf
ENSMUSG00000079426	4659.65	0.480748	0.0820381	5.86006	4.63e-09	9.68e-08	Arpc4
ENSMUSG00000033940	2838.6	0.48072	0.0634072	7.58147	3.42e-14	1.45e-12	Brk1
ENSMUSG00000000628	15418.3	0.480662	0.0491663	9.77627	1.42e-22	1.38e-20	Hk2
ENSMUSG00000030166	473.434	0.480437	0.0943997	5.08939	3.59e-07	5.36e-06	Rad52
ENSMUSG00000022351	6341.35	0.479952	0.0749388	6.40458	1.51e-10	3.95e-09	Sqle
ENSMUSG00000073402	74.9725	0.479889	0.134745	3.56146	0.0003688	0.0027332	Gm8909
ENSMUSG00000001604	992.315	0.479785	0.0919144	5.2199	1.79e-07	2.81e-06	Tcea3
ENSMUSG00000030314	933.047	0.478369	0.0570045	8.39178	4.79e-17	2.68e-15	Atg7
ENSMUSG00000033985	732.717	0.478313	0.0800433	5.97568	2.29e-09	5.04e-08	Tesk2
ENSMUSG00000030060	1066.88	0.478047	0.0999928	4.78081	1.75e-06	2.28e-05	Hmces
ENSMUSG00000041671	163.511	0.477094	0.135188	3.52911	0.00041695	0.00304577	Pyroxd1
ENSMUSG00000028976	86.6654	0.476952	0.178465	2.67253	0.00752817	0.0351254	Slc2a5
ENSMUSG00000003348	1143.43	0.476634	0.0801872	5.94402	2.78e-09	6.04e-08	Mob3a
ENSMUSG00000026932	276.854	0.476082	0.125544	3.79216	0.00014935	0.00123909	Nacc2
ENSMUSG00000027176	2999.78	0.475696	0.0948321	5.01619	5.27e-07	7.6e-06	Cstf3
ENSMUSG00000021701	1984.14	0.475466	0.160919	2.9547	0.00312973	0.0169314	Plk2
ENSMUSG00000020941	90.8253	0.474599	0.176933	2.68236	0.00731049	0.0343578	Map3k14
ENSMUSG00000029767	8465.06	0.47448	0.0597449	7.94176	1.99e-15	9.6e-14	Calu
ENSMUSG00000030539	4859.78	0.47422	0.0694128	6.83188	8.38e-12	2.6e-10	Sema4b
ENSMUSG00000065637	245.492	0.471677	0.147254	3.20316	0.00135929	0.00835814	Gm26397
ENSMUSG00000024378	3567.29	0.471099	0.0872263	5.40089	6.63e-08	1.14e-06	Stard4
ENSMUSG00000038539	2394.15	0.470422	0.106782	4.40545	1.06e-05	0.00011632	Atf5
ENSMUSG00000041995	1397.84	0.46782	0.074145	6.30952	2.8e-10	7.12e-09	Zbed3
ENSMUSG00000052133	404.926	0.467487	0.107843	4.3349	1.46e-05	0.00015653	Sema5b
ENSMUSG00000046598	1658.16	0.466619	0.0887359	5.25851	1.45e-07	2.32e-06	Bdh1
ENSMUSG00000004263	251.088	0.465984	0.138463	3.36542	0.00076428	0.00510319	Atn1
ENSMUSG00000027173	626.834	0.465574	0.0981266	4.74463	2.09e-06	2.69e-05	Depdc7
ENSMUSG00000103922	389.672	0.46542	0.148247	3.13949	0.00169245	0.0100652	Gm6123
ENSMUSG00000017861	14183.1	0.465015	0.0581509	7.99669	1.28e-15	6.31e-14	Mybl2
ENSMUSG00000021752	893.18	0.464212	0.0753482	6.1609	7.23e-10	1.72e-08	Kctd6
ENSMUSG00000040234	3781.58	0.464098	0.0514985	9.01189	2.03e-19	1.49e-17	Tm7sf3
ENSMUSG00000038264	78.4821	0.463935	0.168392	2.75509	0.00586751	0.0286077	Sema7a
ENSMUSG00000052384	193.53	0.463901	0.121753	3.81017	0.00013887	0.00115894	Nrros
ENSMUSG00000117358	63.8198	0.463553	0.175378	2.64317	0.00821338	0.0376908	Gm31645
ENSMUSG00000048175	656.446	0.463444	0.0737721	6.28211	3.34e-10	8.39e-09	Asb8
ENSMUSG00000033033	187.22	0.463326	0.134893	3.43476	0.00059308	0.00412695	Calhm2
ENSMUSG00000034110	146.653	0.46291	0.134257	3.44795	0.00056487	0.00395406	Kctd7
ENSMUSG00000037366	673.041	0.462369	0.0836005	5.5307	3.19e-08	5.74e-07	Pafah2
ENSMUSG00000024104	4334.86	0.461872	0.0600958	7.68559	1.52e-14	6.75e-13	Washc2
ENSMUSG00000015942	148.034	0.461422	0.128795	3.5826	0.00034019	0.00255128	Gtf2ird2
ENSMUSG00000002416	142.656	0.460969	0.141556	3.25645	0.00112817	0.00711188	Ndufb2
ENSMUSG00000030122	8524.03	0.460584	0.0909334	5.06506	4.08e-07	6.02e-06	Ptms
ENSMUSG00000000247	83.3577	0.460259	0.180483	2.55015	0.0107676	0.0466384	Lhx2
ENSMUSG00000097589	533.867	0.460201	0.15747	2.92247	0.00347271	0.0185023	Dleu2
ENSMUSG00000027490	1513.72	0.459114	0.0516128	8.89534	5.82e-19	4.09e-17	E2f1
ENSMUSG00000034926	12410.2	0.458862	0.106575	4.30553	1.67e-05	0.00017635	Dhcr24
ENSMUSG00000020288	408.332	0.458769	0.083289	5.50816	3.63e-08	6.47e-07	Ahsa2
ENSMUSG00000019055	918.337	0.457822	0.0865313	5.29083	1.22e-07	1.98e-06	Plod1
ENSMUSG00000023191	140.939	0.457639	0.121604	3.76335	0.00016765	0.00137202	P3h3
ENSMUSG00000074171	126.984	0.457395	0.120354	3.80042	0.00014445	0.00120069	NA
ENSMUSG00000034730	303.373	0.457247	0.128558	3.55674	0.00037548	0.00277739	Adgrb1
ENSMUSG00000023505	3632.35	0.456858	0.0669619	6.82265	8.94e-12	2.76e-10	Cdca3
ENSMUSG00000030327	2449.56	0.455897	0.0726252	6.2774	3.44e-10	8.63e-09	Necap1
ENSMUSG00000050150	502.744	0.455751	0.0770064	5.91835	3.25e-09	6.98e-08	Slc9b1
ENSMUSG00000001632	2762.27	0.455667	0.0620235	7.34668	2.03e-13	7.73e-12	Brpf1
ENSMUSG00000044433	3971.09	0.455504	0.0596306	7.63876	2.19e-14	9.52e-13	Camsap3
ENSMUSG00000038279	8345.78	0.454652	0.0784873	5.79269	6.93e-09	1.4e-07	Nop2
ENSMUSG00000114547	476.735	0.454586	0.1743	2.60807	0.00910551	0.0409498	Gm3226
ENSMUSG00000029311	1712.35	0.454183	0.0634084	7.16282	7.9e-13	2.79e-11	Hsd17b11
ENSMUSG00000040139	348.159	0.45344	0.0821813	5.51756	3.44e-08	6.16e-07	9430038I01Rik
ENSMUSG00000079654	86.9937	0.453037	0.156382	2.89699	0.0037676	0.0197876	Prrt4
ENSMUSG00000045763	2258.69	0.452764	0.102712	4.40808	1.04e-05	0.00011501	Basp1
ENSMUSG00000072704	787.01	0.45231	0.0776752	5.8231	5.78e-09	1.19e-07	Smim10l1
ENSMUSG00000028494	1262.85	0.451754	0.103818	4.35139	1.35e-05	0.00014643	Plin2
ENSMUSG00000000420	2722.09	0.451597	0.0527238	8.56533	1.08e-17	6.48e-16	Galnt1
ENSMUSG00000120992	1329.99	0.45092	0.105366	4.27955	1.87e-05	0.00019603	D17H6S56E-5
ENSMUSG00000001504	322.533	0.450878	0.109923	4.10174	4.1e-05	0.00039325	Irx2
ENSMUSG00000045962	23169.4	0.450747	0.106049	4.25036	2.13e-05	0.00022008	Wnk1
ENSMUSG00000042097	589.948	0.450584	0.0963457	4.67674	2.91e-06	3.65e-05	Zfp239
ENSMUSG00000018727	223.464	0.450509	0.150352	2.99637	0.00273216	0.015106	Cpsf4l
ENSMUSG00000030087	769.38	0.450158	0.097906	4.59786	4.27e-06	5.13e-05	Klf15
ENSMUSG00000051154	720.664	0.449878	0.0872361	5.15702	2.51e-07	3.84e-06	Commd3
ENSMUSG00000064370	30098.8	0.449276	0.141154	3.18288	0.00145818	0.00890135	CYTB
ENSMUSG00000029657	8174.84	0.449051	0.0668746	6.71482	1.88e-11	5.59e-10	Hsph1
ENSMUSG00000074570	311.884	0.449015	0.153819	2.91912	0.00351027	0.018664	Cass4
ENSMUSG00000063455	978.793	0.448929	0.0976419	4.59771	4.27e-06	5.13e-05	D630045J12Rik
ENSMUSG00000000399	2914.45	0.448328	0.0806646	5.55793	2.73e-08	4.97e-07	Ndufa9
ENSMUSG00000040220	198.702	0.446862	0.134376	3.32546	0.00088272	0.00575117	Gas8
ENSMUSG00000028517	1185.59	0.446431	0.100199	4.45544	8.37e-06	9.46e-05	Plpp3
ENSMUSG00000120369	1443.5	0.446161	0.124195	3.59242	0.00032762	0.00247623	Snhg7
ENSMUSG00000037579	404.537	0.445915	0.140287	3.1786	0.00147991	0.00900143	Kcnh3
ENSMUSG00000038871	644.593	0.445578	0.0674814	6.60297	4.03e-11	1.15e-09	Bpgm
ENSMUSG00000054792	305.165	0.445576	0.103481	4.30586	1.66e-05	0.00017616	Klhl18
ENSMUSG00000030016	7823.21	0.4455	0.0597268	7.45896	8.72e-14	3.51e-12	Zfp638
ENSMUSG00000027544	287.274	0.445432	0.152462	2.92159	0.00348252	0.0185428	Nfatc2
ENSMUSG00000030127	5609.49	0.444256	0.05996	7.4092	1.27e-13	5e-12	Cops7a
ENSMUSG00000109584	72.2667	0.444244	0.170801	2.60095	0.00929655	0.0416425	NA
ENSMUSG00000042541	620.665	0.444136	0.175777	2.5267	0.0115141	0.0492041	Sem1
ENSMUSG00000026479	906.036	0.44349	0.120677	3.67501	0.00023784	0.00186722	Lamc2
ENSMUSG00000030082	9038.21	0.443182	0.0688048	6.44114	1.19e-10	3.14e-09	Sec61a1
ENSMUSG00000042015	700.715	0.441999	0.0672628	6.57122	4.99e-11	1.4e-09	Wdr41
ENSMUSG00000062861	231.57	0.441337	0.120536	3.66144	0.0002508	0.00195414	Zfp28
ENSMUSG00000027254	1698.97	0.44099	0.150683	2.9266	0.00342686	0.0182825	Map1a
ENSMUSG00000081965	145.983	0.440843	0.136153	3.23786	0.00120431	0.00753734	NA
ENSMUSG00000065952	229.898	0.440466	0.0928693	4.74286	2.11e-06	2.71e-05	Rps23rg1
ENSMUSG00000022711	953.022	0.440276	0.0971027	4.53413	5.78e-06	6.74e-05	Pmm2
ENSMUSG00000035245	538.397	0.440025	0.0780898	5.63486	1.75e-08	3.28e-07	Eogt
ENSMUSG00000042644	2895.49	0.440009	0.0966877	4.55082	5.34e-06	6.27e-05	Itpr3
ENSMUSG00000054509	530.258	0.439235	0.0754709	5.81992	5.89e-09	1.21e-07	Parp4
ENSMUSG00000033760	481.83	0.43859	0.163271	2.68627	0.00722538	0.0340301	Rbm4b
ENSMUSG00000041115	250.065	0.438554	0.105583	4.15364	3.27e-05	0.00032252	Iqsec2
ENSMUSG00000030352	636.573	0.4383	0.148606	2.9494	0.00318388	0.0171796	Tspan9
ENSMUSG00000070972	267.468	0.438271	0.108062	4.05573	5e-05	0.00046913	Dnajc25
ENSMUSG00000040111	896.898	0.437938	0.0787367	5.56206	2.67e-08	4.87e-07	Gramd1b
ENSMUSG00000097055	82.7475	0.437809	0.15657	2.79625	0.00516992	0.0257457	Gm4419
ENSMUSG00000053226	82.9852	0.437363	0.147883	2.95749	0.0031015	0.016809	Dand5
ENSMUSG00000027070	10095.5	0.437359	0.10656	4.10436	4.05e-05	0.00038966	Lrp2
ENSMUSG00000023009	843.341	0.436963	0.0985859	4.43231	9.32e-06	0.00010404	Nckap5l
ENSMUSG00000038429	8527.76	0.436422	0.0670367	6.5102	7.51e-11	2.05e-09	Usp5
ENSMUSG00000020599	194.592	0.43619	0.123444	3.53351	0.00041009	0.00300211	Rgs9
ENSMUSG00000026489	255.389	0.435506	0.104585	4.16412	3.13e-05	0.00030931	Coq8a
ENSMUSG00000054277	333.295	0.434666	0.114702	3.78951	0.00015095	0.00125044	Arfgap3
ENSMUSG00000001507	4379.17	0.433086	0.0879339	4.92513	8.43e-07	1.17e-05	Itga3
ENSMUSG00000003809	1548.78	0.432824	0.0610803	7.08614	1.38e-12	4.75e-11	Gcdh
ENSMUSG00000075284	294.93	0.431793	0.0914187	4.72325	2.32e-06	2.97e-05	Wipf1
ENSMUSG00000061758	302.734	0.431716	0.103994	4.15137	3.3e-05	0.00032551	Akr1b10
ENSMUSG00000034518	3953.93	0.430963	0.0661202	6.51787	7.13e-11	1.95e-09	Hmgxb4
ENSMUSG00000005069	2541.49	0.430476	0.0882122	4.88001	1.06e-06	1.45e-05	Pex5
ENSMUSG00000030045	1741.14	0.430079	0.0661646	6.50015	8.02e-11	2.18e-09	Mrpl19
ENSMUSG00000053877	966.119	0.429891	0.122471	3.51016	0.00044784	0.00323468	Srcap
ENSMUSG00000025854	124.72	0.429857	0.131917	3.25853	0.00111991	0.0070681	Fam20c
ENSMUSG00000001687	2315.66	0.429805	0.0898934	4.78127	1.74e-06	2.28e-05	Ubl3
ENSMUSG00000030084	9708.43	0.429416	0.0789314	5.44036	5.32e-08	9.28e-07	Plxna1
ENSMUSG00000032018	1380.28	0.429365	0.0872528	4.92093	8.61e-07	1.19e-05	Sc5d
ENSMUSG00000063354	1408.58	0.429339	0.119708	3.58654	0.00033509	0.00252198	Slc39a4
ENSMUSG00000095930	96.4522	0.429296	0.1576	2.72396	0.00645042	0.0309414	Nim1k
ENSMUSG00000037364	7578.47	0.429168	0.0936729	4.58156	4.62e-06	5.51e-05	Srrt
ENSMUSG00000041801	2012.95	0.428907	0.071695	5.98238	2.2e-09	4.85e-08	Phlda3
ENSMUSG00000050315	179.619	0.428603	0.148445	2.88729	0.00388574	0.0202936	Synpo2
ENSMUSG00000044447	3076	0.428398	0.104308	4.10704	4.01e-05	0.00038543	Dock5
ENSMUSG00000023272	1033.62	0.428291	0.092138	4.64837	3.35e-06	4.12e-05	Creld2
ENSMUSG00000060519	1284.75	0.428207	0.0794282	5.39113	7e-08	1.2e-06	Tor3a
ENSMUSG00000054226	1016.3	0.428198	0.0582661	7.34902	2e-13	7.62e-12	Tprkb
ENSMUSG00000001552	6332.65	0.428066	0.0827835	5.17091	2.33e-07	3.6e-06	Jup
ENSMUSG00000020211	4548.21	0.427881	0.110647	3.86708	0.00011015	0.00094314	Sf3a2
ENSMUSG00000029528	1601.75	0.427698	0.079328	5.39152	6.99e-08	1.2e-06	Pxn
ENSMUSG00000032333	920.085	0.42678	0.093395	4.56962	4.89e-06	5.79e-05	Stoml1
ENSMUSG00000042694	643.99	0.425911	0.0793017	5.37076	7.84e-08	1.33e-06	Stn1
ENSMUSG00000029629	1776.05	0.424561	0.080712	5.2602	1.44e-07	2.3e-06	Phf14
ENSMUSG00000052337	10028.1	0.424182	0.0388257	10.9253	8.73e-28	1.28e-25	Immt
ENSMUSG00000030298	3957.47	0.424132	0.0638952	6.63793	3.18e-11	9.23e-10	Sec13
ENSMUSG00000030058	6311.46	0.424041	0.050812	8.3453	7.1e-17	3.91e-15	Copg1
ENSMUSG00000019210	2804.5	0.423703	0.0501616	8.44677	2.99e-17	1.72e-15	Atp6v1e1
ENSMUSG00000087474	90.9149	0.423656	0.163197	2.59598	0.00943221	0.0421174	NA
ENSMUSG00000030002	4494.74	0.423518	0.0792665	5.34296	9.14e-08	1.53e-06	Dusp11
ENSMUSG00000038576	235.524	0.423402	0.111079	3.81171	0.00013801	0.00115283	Susd4
ENSMUSG00000055053	1577.58	0.423331	0.0872293	4.85308	1.22e-06	1.64e-05	Nfic
ENSMUSG00000015656	81607.6	0.423156	0.0974001	4.34451	1.4e-05	0.0001506	Hspa8
ENSMUSG00000039202	6404.64	0.423107	0.0684537	6.18092	6.37e-10	1.53e-08	Abhd2
ENSMUSG00000010122	148.068	0.423059	0.141493	2.98997	0.00279003	0.0153677	Slc47a1
ENSMUSG00000072966	445.112	0.42296	0.0900661	4.6961	2.65e-06	3.36e-05	Gprasp2
ENSMUSG00000039347	537.319	0.422731	0.0790417	5.3482	8.88e-08	1.49e-06	Atp6v0e2
ENSMUSG00000060477	344.226	0.422607	0.125973	3.35475	0.00079437	0.00527355	Irak2
ENSMUSG00000030849	263.562	0.422536	0.141216	2.99214	0.00277031	0.015284	Fgfr2
ENSMUSG00000095193	1614.16	0.42196	0.0888571	4.74874	2.05e-06	2.64e-05	Gm20939
ENSMUSG00000021748	4825.37	0.420876	0.085485	4.9234	8.51e-07	1.18e-05	Pdhb
ENSMUSG00000042460	1145.51	0.420843	0.105335	3.99526	6.46e-05	0.00058701	C1galt1
ENSMUSG00000051695	19567.5	0.420262	0.0458365	9.16871	4.79e-20	3.7e-18	Pcbp1
ENSMUSG00000090877	351.622	0.419587	0.093424	4.49121	7.08e-06	8.12e-05	Hspa1b
ENSMUSG00000026739	930.168	0.419456	0.102209	4.10389	4.06e-05	0.00039004	Bmi1
ENSMUSG00000030491	2854.32	0.418762	0.0609186	6.87412	6.24e-12	1.96e-10	Tdrd12
ENSMUSG00000034731	919.875	0.418458	0.136282	3.07053	0.00213679	0.0122971	Dgkh
ENSMUSG00000033706	4963.01	0.418216	0.0649252	6.4415	1.18e-10	3.13e-09	Smyd5
ENSMUSG00000021319	197.05	0.41795	0.102483	4.07823	4.54e-05	0.00043045	Sfrp4
ENSMUSG00000048826	1285.08	0.417499	0.0959757	4.35005	1.36e-05	0.0001472	Dact2
ENSMUSG00000030335	2023	0.417493	0.105675	3.95071	7.79e-05	0.00069311	Mrpl51
ENSMUSG00000092203	4439.85	0.416967	0.136342	3.05825	0.00222633	0.0127193	1110038B12Rik
ENSMUSG00000028850	483.846	0.416666	0.141506	2.94452	0.00323457	0.0174287	Gpatch3
ENSMUSG00000028970	1271.81	0.416542	0.0647019	6.43787	1.21e-10	3.2e-09	Abcb1b
ENSMUSG00000027082	729.736	0.416429	0.105123	3.96136	7.45e-05	0.00066598	Tfpi
ENSMUSG00000015980	129.401	0.416075	0.118105	3.52292	0.00042682	0.00310689	Lrrc27
ENSMUSG00000026796	2691.52	0.415999	0.0818223	5.08418	3.69e-07	5.5e-06	Niban2
ENSMUSG00000053070	303.047	0.415931	0.0924603	4.49848	6.84e-06	7.88e-05	Cfap300
ENSMUSG00000026864	17749.5	0.415681	0.0862011	4.82223	1.42e-06	1.89e-05	Hspa5
ENSMUSG00000001424	10195	0.415588	0.0464796	8.9413	3.85e-19	2.75e-17	Snd1
ENSMUSG00000006800	7617.46	0.41557	0.0615909	6.74725	1.51e-11	4.53e-10	Sulf2
ENSMUSG00000030830	281.402	0.415429	0.115633	3.59264	0.00032735	0.00247489	Itgal
ENSMUSG00000022475	545.134	0.414963	0.0894689	4.63807	3.52e-06	4.32e-05	Hdac7
ENSMUSG00000017677	2719.66	0.414934	0.142282	2.91628	0.00354235	0.0187873	Wsb1
ENSMUSG00000003452	869.432	0.413677	0.155691	2.65704	0.00788298	0.0364284	Bicd1
ENSMUSG00000043421	272.511	0.413273	0.107933	3.82898	0.00012868	0.00108392	Hilpda
ENSMUSG00000030269	2535	0.413175	0.0580928	7.11233	1.14e-12	3.97e-11	Mtmr14
ENSMUSG00000029993	2497.56	0.41315	0.063369	6.51975	7.04e-11	1.93e-09	Nfu1
ENSMUSG00000002504	576.926	0.413116	0.0888561	4.64927	3.33e-06	4.11e-05	Nherf2
ENSMUSG00000032652	138.881	0.413092	0.127225	3.24695	0.00116648	0.00732775	Crebl2
ENSMUSG00000027274	476.803	0.412422	0.105743	3.90021	9.61e-05	0.00083591	Mkks
ENSMUSG00000030286	1562.36	0.412094	0.0597014	6.90259	5.11e-12	1.62e-10	Emc3
ENSMUSG00000049288	170.843	0.411958	0.125921	3.27154	0.00106962	0.00679193	Lix1l
ENSMUSG00000028211	8631.65	0.411917	0.109367	3.76637	0.00016564	0.00135689	Trp53inp1
ENSMUSG00000025407	538.45	0.411541	0.14018	2.9358	0.00332691	0.0178657	Gli1
ENSMUSG00000029701	2593.79	0.411023	0.0755732	5.43874	5.37e-08	9.36e-07	Rbm28
ENSMUSG00000031924	12594.3	0.410236	0.0667528	6.1456	7.97e-10	1.88e-08	Cyb5b
ENSMUSG00000028664	394.695	0.410155	0.110312	3.71814	0.00020069	0.00160496	Ephb2
ENSMUSG00000003849	1874.44	0.409988	0.0776066	5.2829	1.27e-07	2.06e-06	Nqo1
ENSMUSG00000030598	282.241	0.40964	0.095492	4.28978	1.79e-05	0.00018794	Fbxo17
ENSMUSG00000068101	1541.4	0.409432	0.104571	3.91534	9.03e-05	0.00079027	Cenpm
ENSMUSG00000030120	15212.8	0.409416	0.0495895	8.2561	1.51e-16	8.05e-15	Mlf2
ENSMUSG00000042810	1545.36	0.409192	0.071008	5.76262	8.28e-09	1.65e-07	Krba1
ENSMUSG00000025402	334.672	0.408998	0.132642	3.08346	0.00204606	0.01186	Nab2
ENSMUSG00000000134	4369.48	0.4087	0.0669537	6.10422	1.03e-09	2.41e-08	Tfe3
ENSMUSG00000002603	643.712	0.408465	0.0997265	4.09586	4.21e-05	0.00040195	Tgfb1
ENSMUSG00000047767	171.701	0.408212	0.119387	3.41922	0.000628	0.00433199	Atg16l2
ENSMUSG00000027452	1064.59	0.408098	0.0998875	4.08558	4.4e-05	0.00041858	Acss1
ENSMUSG00000062519	620.851	0.407926	0.0880929	4.63064	3.65e-06	4.46e-05	Zfp398
ENSMUSG00000078868	435.49	0.407805	0.141933	2.87323	0.00406302	0.021089	Gm14412
ENSMUSG00000021245	1856.05	0.407581	0.0677087	6.01963	1.75e-09	3.92e-08	Mlh3
ENSMUSG00000037151	301.483	0.40738	0.0957562	4.25434	2.1e-05	0.00021667	Lrrc20
ENSMUSG00000026473	6589.79	0.406479	0.114838	3.53959	0.00040075	0.00294096	Glul
ENSMUSG00000035506	615.831	0.405447	0.1035	3.91737	8.95e-05	0.00078443	Slc12a8
ENSMUSG00000059552	13718.9	0.405304	0.0913778	4.43548	9.19e-06	0.0001029	Trp53
ENSMUSG00000038291	385.776	0.4053	0.119013	3.4055	0.00066042	0.00451872	Snx25
ENSMUSG00000043535	20399.9	0.404938	0.0841454	4.81236	1.49e-06	1.98e-05	Setx
ENSMUSG00000038302	437.861	0.404728	0.0679507	5.9562	2.58e-09	5.64e-08	Afg1l
ENSMUSG00000035125	487.542	0.404702	0.0652787	6.1996	5.66e-10	1.37e-08	Gcfc2
ENSMUSG00000018761	2510	0.404349	0.0932167	4.33773	1.44e-05	0.00015465	Mpdu1
ENSMUSG00000030245	3608.47	0.404134	0.0547269	7.38456	1.53e-13	5.94e-12	Golt1b
ENSMUSG00000030031	2269.97	0.404013	0.0777555	5.19595	2.04e-07	3.17e-06	Kbtbd8
ENSMUSG00000023045	111.671	0.403973	0.140695	2.87128	0.0040882	0.021183	Soat2
ENSMUSG00000047342	164.109	0.403864	0.125228	3.22502	0.00125963	0.00783812	Zfp286
ENSMUSG00000020396	636.51	0.403644	0.121241	3.32926	0.00087076	0.00568428	Nefh
ENSMUSG00000014550	1917.86	0.403557	0.0695412	5.80313	6.51e-09	1.32e-07	Rbsn
ENSMUSG00000034758	164.646	0.403466	0.153192	2.63373	0.00844534	0.0385457	Tle6
ENSMUSG00000030309	1451.22	0.403151	0.0680721	5.92241	3.17e-09	6.82e-08	Caprin2
ENSMUSG00000017679	433.817	0.403053	0.109252	3.68922	0.00022495	0.00177214	Ttpal
ENSMUSG00000034083	540.819	0.402757	0.0861646	4.67427	2.95e-06	3.69e-05	Ccdc174
ENSMUSG00000030138	5356.06	0.402677	0.0583529	6.90072	5.17e-12	1.64e-10	Bms1
ENSMUSG00000030168	6128.39	0.40264	0.0484314	8.31361	9.28e-17	5.05e-15	Adipor2
ENSMUSG00000070000	963.339	0.402581	0.0801269	5.02429	5.05e-07	7.31e-06	Fcho1
ENSMUSG00000023044	528.047	0.402351	0.0698082	5.76367	8.23e-09	1.64e-07	Csad
ENSMUSG00000002870	22198.7	0.40205	0.0360993	11.1373	8.25e-29	1.3e-26	Mcm2
ENSMUSG00000046449	2968.71	0.401837	0.0943268	4.26005	2.04e-05	0.00021204	Nexmif
ENSMUSG00000001281	229.184	0.401822	0.134803	2.9808	0.00287494	0.015771	Itgb7
ENSMUSG00000087166	10704.6	0.401665	0.107356	3.74144	0.00018297	0.00148347	L1td1
ENSMUSG00000016494	181.8	0.401359	0.120567	3.32893	0.0008718	0.00568969	Cd34
ENSMUSG00000034203	2590.42	0.401074	0.0438164	9.1535	5.51e-20	4.25e-18	Chchd4
ENSMUSG00000038784	2159.78	0.400363	0.0903734	4.4301	9.42e-06	0.00010498	Cnot4
ENSMUSG00000024807	1428.27	0.400255	0.0665806	6.01158	1.84e-09	4.11e-08	Syvn1
ENSMUSG00000063810	4743.14	0.400094	0.0807662	4.95373	7.28e-07	1.03e-05	Alms1
ENSMUSG00000017453	1973.76	0.399817	0.0565505	7.07008	1.55e-12	5.31e-11	Pipox
ENSMUSG00000030522	1024.77	0.399102	0.0776236	5.1415	2.73e-07	4.14e-06	Mtmr10
ENSMUSG00000023087	2180.34	0.398609	0.0575712	6.92376	4.4e-12	1.42e-10	Noct
ENSMUSG00000028977	307.646	0.39848	0.0916949	4.34572	1.39e-05	0.00014984	Casz1
ENSMUSG00000021982	271.544	0.397649	0.122848	3.23692	0.00120828	0.0075569	Cdadc1
ENSMUSG00000053119	2114.56	0.397457	0.0410569	9.68065	3.64e-22	3.37e-20	Chmp3
ENSMUSG00000113081	199.416	0.397134	0.133159	2.98241	0.00285992	0.0156982	NA
ENSMUSG00000025911	144.228	0.396549	0.146631	2.70439	0.00684294	0.0325353	Adhfe1
ENSMUSG00000109032	256.486	0.396014	0.109335	3.62202	0.00029231	0.00223503	Gm7972
ENSMUSG00000085156	1295.81	0.395818	0.157029	2.52067	0.011713	0.0498852	Snhg15
ENSMUSG00000070822	260.874	0.395235	0.105898	3.73222	0.0001898	0.00153131	Zscan18
ENSMUSG00000028980	1320.19	0.395151	0.0865386	4.56618	4.97e-06	5.88e-05	H6pd
ENSMUSG00000020876	668.568	0.394717	0.0846066	4.66533	3.08e-06	3.83e-05	Snx11
ENSMUSG00000037752	240.075	0.394193	0.103329	3.81493	0.00013622	0.00114	Xkr8
ENSMUSG00000066357	4376.01	0.394156	0.116067	3.39593	0.00068395	0.00465258	Wdr6
ENSMUSG00000028479	952.715	0.393906	0.0635736	6.19605	5.79e-10	1.4e-08	Gne
ENSMUSG00000038065	114.413	0.393879	0.153764	2.56158	0.0104198	0.0454455	Mturn
ENSMUSG00000016526	1930.93	0.393672	0.0829446	4.74621	2.07e-06	2.68e-05	Dyrk3
ENSMUSG00000032462	2034.39	0.393435	0.0567079	6.93792	3.98e-12	1.29e-10	Pik3cb
ENSMUSG00000037622	6380.06	0.393236	0.0621014	6.33217	2.42e-10	6.2e-09	Wdtc1
ENSMUSG00000048486	384.529	0.392797	0.105129	3.73631	0.00018674	0.0015099	Fitm2
ENSMUSG00000020300	554.238	0.392508	0.114716	3.42157	0.00062262	0.00430367	Cpeb4
ENSMUSG00000035790	374.945	0.39229	0.12056	3.25391	0.00113827	0.00716719	Cep19
ENSMUSG00000030769	829.681	0.392208	0.0723617	5.4201	5.96e-08	1.03e-06	Slc5a11
ENSMUSG00000040713	333.324	0.39218	0.127843	3.06766	0.00215743	0.0123939	Creg1
ENSMUSG00000020227	446.675	0.391871	0.155196	2.52501	0.0115696	0.0493834	Irak3
ENSMUSG00000028591	1542.43	0.391632	0.058513	6.69307	2.19e-11	6.44e-10	Pramel13
ENSMUSG00000049124	922.664	0.391534	0.102218	3.83039	0.00012794	0.00107839	NA
ENSMUSG00000031832	1179	0.391483	0.0866229	4.51939	6.2e-06	7.19e-05	Taf1c
ENSMUSG00000029708	627.568	0.391429	0.0688275	5.6871	1.29e-08	2.47e-07	Gcc1
ENSMUSG00000048832	614.791	0.391109	0.104277	3.75068	0.00017636	0.00143478	Vps37c
ENSMUSG00000039234	1921.18	0.390779	0.0925291	4.22331	2.41e-05	0.00024515	Sec24d
ENSMUSG00000039126	720.549	0.39013	0.145552	2.68035	0.00735455	0.0345001	Prune2
ENSMUSG00000034055	571.804	0.390096	0.100428	3.88434	0.00010261	0.00088474	Phka1
ENSMUSG00000025019	2606.96	0.390042	0.091312	4.27154	1.94e-05	0.00020258	Lcor
ENSMUSG00000030689	3443.94	0.38995	0.117827	3.30952	0.00093457	0.00604819	Ino80e
ENSMUSG00000027931	642.206	0.389911	0.0947733	4.11415	3.89e-05	0.00037509	Npr1
ENSMUSG00000048787	1287.34	0.389729	0.0618941	6.29671	3.04e-10	7.67e-09	Dcun1d3
ENSMUSG00000028923	1044.26	0.388569	0.0795126	4.88688	1.02e-06	1.4e-05	Necap2
ENSMUSG00000073125	901.468	0.388541	0.073372	5.2955	1.19e-07	1.93e-06	Xlr3b
ENSMUSG00000056602	1583.92	0.388353	0.130807	2.9689	0.0029887	0.0162782	Fry
ENSMUSG00000096917	555.227	0.387992	0.091235	4.25267	2.11e-05	0.00021807	2500002B13Rik
ENSMUSG00000023033	254.59	0.387888	0.0910828	4.25863	2.06e-05	0.00021323	Scn8a
ENSMUSG00000028439	63.8871	0.387181	0.151525	2.55524	0.0106116	0.0461147	Fam219a
ENSMUSG00000038569	161.815	0.387071	0.126657	3.05606	0.00224269	0.0128047	Rad9b
ENSMUSG00000045699	1244.41	0.386889	0.110725	3.49416	0.00047556	0.00340574	Gm21411
ENSMUSG00000019579	1143.06	0.386725	0.089581	4.31704	1.58e-05	0.0001684	Mydgf
ENSMUSG00000020743	1516.05	0.385242	0.0921174	4.18208	2.89e-05	0.00028818	Mif4gd
ENSMUSG00000036155	1197.97	0.384815	0.105964	3.63156	0.00028171	0.0021595	Mgat5
ENSMUSG00000018983	378.459	0.384602	0.0850961	4.51962	6.2e-06	7.19e-05	E2f2
ENSMUSG00000021908	478.619	0.384561	0.102538	3.75044	0.00017652	0.00143548	NA
ENSMUSG00000020184	4974.61	0.384354	0.0820582	4.68392	2.81e-06	3.53e-05	Mdm2
ENSMUSG00000029026	597.294	0.384286	0.0976568	3.93507	8.32e-05	0.0007338	Trp73
ENSMUSG00000058672	761.57	0.383416	0.098226	3.90341	9.48e-05	0.00082602	Tubb2a
ENSMUSG00000060032	687.135	0.38322	0.117088	3.27293	0.00106439	0.00676669	H2aj
ENSMUSG00000045867	427.485	0.382849	0.0974531	3.92855	8.55e-05	0.00075276	Cradd
ENSMUSG00000045896	3464.95	0.382783	0.0576566	6.63901	3.16e-11	9.17e-10	Paip2b
ENSMUSG00000012483	1245.48	0.382428	0.0926393	4.12814	3.66e-05	0.00035514	Rpa3
ENSMUSG00000031684	2030.73	0.382077	0.0598803	6.38069	1.76e-10	4.59e-09	Slc10a7
ENSMUSG00000011837	1205.27	0.381698	0.0879092	4.34196	1.41e-05	0.00015231	Snapc2
ENSMUSG00000002733	1664.61	0.381556	0.0522341	7.30472	2.78e-13	1.03e-11	Plekha3
ENSMUSG00000039841	358.214	0.381548	0.107923	3.53537	0.00040721	0.00298267	Zfp800
ENSMUSG00000030556	763.677	0.381453	0.0717774	5.31439	1.07e-07	1.76e-06	Lrrc28
ENSMUSG00000043602	96.7981	0.381382	0.133134	2.86465	0.00417465	0.0215359	Zfp3
ENSMUSG00000039199	76.5095	0.381373	0.147792	2.58047	0.00986673	0.0435536	Zdhhc1
ENSMUSG00000060708	270.64	0.381294	0.102721	3.71192	0.00020569	0.00163911	Bloc1s4
ENSMUSG00000031787	1316.42	0.38024	0.0646292	5.88341	4.02e-09	8.5e-08	Katnb1
ENSMUSG00000024213	1380.14	0.379958	0.0638068	5.95483	2.6e-09	5.68e-08	Nudt3
ENSMUSG00000001517	3843.13	0.379096	0.0794312	4.77263	1.82e-06	2.37e-05	Foxm1
ENSMUSG00000041199	529.536	0.379088	0.0830117	4.56668	4.96e-06	5.86e-05	Rpusd1
ENSMUSG00000022421	648.836	0.379078	0.102975	3.68128	0.00023207	0.00182453	Nptxr
ENSMUSG00000098318	145.515	0.378367	0.141496	2.67405	0.00749416	0.0349909	Lockd
ENSMUSG00000056204	2359.69	0.378137	0.0709617	5.32876	9.89e-08	1.64e-06	Pgpep1
ENSMUSG00000062518	1216.56	0.37787	0.123007	3.07193	0.0021268	0.0122599	Zfp534
ENSMUSG00000005947	143.593	0.377724	0.117566	3.21286	0.00131419	0.00812853	Itgae
ENSMUSG00000002409	343.243	0.377699	0.12117	3.11711	0.00182635	0.0107644	Dyrk1b
ENSMUSG00000030105	3820.11	0.377615	0.0611373	6.17651	6.55e-10	1.57e-08	Arl8b
ENSMUSG00000023832	5503.04	0.37756	0.0988403	3.8199	0.00013351	0.00112109	Acat2
ENSMUSG00000029823	5136.07	0.377508	0.0805065	4.68916	2.74e-06	3.45e-05	Luc7l2
ENSMUSG00000032602	1314.28	0.377387	0.0772897	4.88277	1.05e-06	1.43e-05	Slc25a20
ENSMUSG00000020086	1422.08	0.377299	0.0790898	4.77051	1.84e-06	2.4e-05	Macroh2a2
ENSMUSG00000039577	279.773	0.377016	0.125406	3.00637	0.00264387	0.0147066	Nphp4
ENSMUSG00000041245	1656.05	0.376946	0.118429	3.1829	0.00145809	0.00890135	Wnk3
ENSMUSG00000030051	343.057	0.376832	0.111664	3.3747	0.00073896	0.0049655	Aplf
ENSMUSG00000043131	5386	0.376605	0.0900515	4.18211	2.89e-05	0.00028818	Mob1a
ENSMUSG00000030271	686.056	0.376251	0.0928653	4.05158	5.09e-05	0.00047607	Ogg1
ENSMUSG00000033644	780.912	0.375901	0.0808227	4.65093	3.3e-06	4.07e-05	Piwil2
ENSMUSG00000050721	559.776	0.375242	0.073299	5.11933	3.07e-07	4.63e-06	Plekho2
ENSMUSG00000004043	149.13	0.374756	0.142126	2.63678	0.0083696	0.0382776	Stat5a
ENSMUSG00000074736	149.68	0.374563	0.136688	2.74028	0.00613876	0.0297103	Syndig1
ENSMUSG00000075701	880.895	0.374389	0.113058	3.31148	0.00092802	0.00601445	Selenos
ENSMUSG00000033720	253.276	0.374214	0.107011	3.49696	0.0004706	0.00337644	Sfxn5
ENSMUSG00000027953	378.369	0.373859	0.121263	3.08305	0.00204889	0.0118688	Slc50a1
ENSMUSG00000002233	892.289	0.373822	0.110036	3.39728	0.0006806	0.0046377	Rhoc
ENSMUSG00000001467	5231.15	0.373426	0.0683744	5.4615	4.72e-08	8.32e-07	Cyp51
ENSMUSG00000074748	2950.16	0.373279	0.0582881	6.40403	1.51e-10	3.96e-09	Atxn7l3b
ENSMUSG00000031575	17294.6	0.373272	0.046444	8.03704	9.2e-16	4.61e-14	Ash2l
ENSMUSG00000005148	7157.71	0.372737	0.08854	4.20981	2.56e-05	0.00025851	Klf5
ENSMUSG00000074796	708.266	0.372332	0.094278	3.94929	7.84e-05	0.00069654	Slc4a11
ENSMUSG00000055629	1931.1	0.371912	0.0660247	5.63293	1.77e-08	3.31e-07	B4galnt4
ENSMUSG00000039958	417.487	0.371029	0.0845152	4.39009	1.13e-05	0.00012424	Etfbkmt
ENSMUSG00000005198	26469.6	0.370665	0.0854249	4.33908	1.43e-05	0.00015395	Polr2a
ENSMUSG00000040209	2075.13	0.370616	0.129793	2.85543	0.00429791	0.0220874	Zfp704
ENSMUSG00000068457	1358.25	0.370362	0.0751331	4.92941	8.25e-07	1.14e-05	Uty
ENSMUSG00000020589	748.254	0.370008	0.0939605	3.93791	8.22e-05	0.00072637	Cyria
ENSMUSG00000060461	16770.7	0.369904	0.104732	3.5319	0.00041258	0.0030179	Dppa5a
ENSMUSG00000031714	18307.3	0.369589	0.055358	6.67634	2.45e-11	7.2e-10	Gab1
ENSMUSG00000045176	145.438	0.369441	0.135383	2.72886	0.00635541	0.0305998	Borcs6
ENSMUSG00000022489	834.317	0.369183	0.120135	3.07307	0.0021187	0.012226	Pde1b
ENSMUSG00000031889	4177.44	0.36916	0.0618445	5.96916	2.38e-09	5.24e-08	Phaf1
ENSMUSG00000062963	1578.91	0.368756	0.108076	3.41199	0.0006449	0.00442707	Ufc1
ENSMUSG00000061313	1943.16	0.36839	0.0667616	5.518	3.43e-08	6.14e-07	Ddhd2
ENSMUSG00000036985	1021.9	0.368369	0.0621939	5.92291	3.16e-09	6.81e-08	Zdhhc9
ENSMUSG00000097639	375.14	0.368029	0.076208	4.82927	1.37e-06	1.83e-05	Platr4
ENSMUSG00000025041	1553.82	0.368028	0.074194	4.96035	7.04e-07	9.95e-06	Nt5c2
ENSMUSG00000031833	1432.76	0.367298	0.0705536	5.20594	1.93e-07	3.02e-06	Mast3
ENSMUSG00000030584	435.592	0.367176	0.101321	3.6239	0.00029019	0.00222006	Dpf1
ENSMUSG00000032641	749.849	0.367146	0.0862398	4.25727	2.07e-05	0.00021437	Gpr19
ENSMUSG00000036764	123.298	0.367092	0.138771	2.64531	0.00816173	0.0375112	Dnajc12
ENSMUSG00000018339	764.801	0.367044	0.102343	3.58643	0.00033524	0.00252198	Gpx3
ENSMUSG00000044303	898.183	0.366826	0.094359	3.88756	0.00010126	0.00087421	Cdkn2a
ENSMUSG00000031072	177.642	0.366536	0.123178	2.97565	0.00292366	0.0159895	LTO1
ENSMUSG00000024525	3273.71	0.366415	0.0577142	6.34878	2.17e-10	5.61e-09	Impa2
ENSMUSG00000030257	561.982	0.366206	0.123667	2.96122	0.00306427	0.016644	Srgap3
ENSMUSG00000003070	393.42	0.36581	0.0681503	5.36769	7.98e-08	1.35e-06	Efna2
ENSMUSG00000024732	1974.12	0.365441	0.104383	3.50097	0.00046357	0.00332959	Ccdc86
ENSMUSG00000029569	1428.29	0.365374	0.0584792	6.24794	4.16e-10	1.03e-08	Tmem168
ENSMUSG00000064210	1798.03	0.365173	0.0602174	6.06425	1.33e-09	3.04e-08	Ano6
ENSMUSG00000042808	2156.42	0.365022	0.121069	3.015	0.0025698	0.01433	Gpx2
ENSMUSG00000057649	843.856	0.364862	0.0930025	3.92314	8.74e-05	0.00076785	Brd9
ENSMUSG00000051586	2970.46	0.364686	0.0869228	4.19551	2.72e-05	0.00027282	Mical3
ENSMUSG00000004264	12663.1	0.364596	0.0664057	5.49044	4.01e-08	7.11e-07	Phb2
ENSMUSG00000061126	141.434	0.364212	0.130217	2.79695	0.00515867	0.0257086	Cyp4f39
ENSMUSG00000032712	7318.72	0.36413	0.135589	2.68555	0.00724116	0.0340806	Resf1
ENSMUSG00000027472	446.14	0.363898	0.105864	3.43742	0.00058728	0.00409186	Pdrg1
ENSMUSG00000032311	165.318	0.363401	0.142689	2.5468	0.0108715	0.0470206	Nrg4
ENSMUSG00000035199	668.857	0.363266	0.0739313	4.91356	8.94e-07	1.23e-05	Arl6ip5
ENSMUSG00000024538	1110.28	0.362844	0.0910171	3.98655	6.7e-05	0.00060695	Ppic
ENSMUSG00000064363	14280.3	0.362414	0.141108	2.56834	0.0102185	0.0447554	ND4
ENSMUSG00000028621	150.414	0.362335	0.111742	3.24261	0.00118441	0.00742485	Cyb5rl
ENSMUSG00000057278	2920.17	0.361846	0.0829066	4.3645	1.27e-05	0.00013858	Snrpg
ENSMUSG00000028958	242.137	0.361574	0.103773	3.4843	0.00049343	0.00351691	Tmub1
ENSMUSG00000001157	1692.54	0.361238	0.051987	6.94861	3.69e-12	1.2e-10	Gmcl1
ENSMUSG00000056429	2792.1	0.360967	0.0563498	6.40582	1.5e-10	3.92e-09	Tgoln1
ENSMUSG00000020272	741.134	0.360779	0.0780868	4.62023	3.83e-06	4.65e-05	Stk10
ENSMUSG00000020793	135.951	0.360045	0.119512	3.01263	0.00258992	0.0144243	Galr2
ENSMUSG00000024743	252.152	0.359798	0.107362	3.35127	0.00080442	0.00532327	Syt7
ENSMUSG00000024516	208.186	0.359597	0.11691	3.07584	0.00209907	0.0121153	Sec11c
ENSMUSG00000073775	1182.63	0.358088	0.0975424	3.6711	0.00024151	0.00189049	Kti12
ENSMUSG00000066441	2257.23	0.357846	0.0922503	3.87908	0.00010485	0.00090179	Rdh11
ENSMUSG00000014763	441.17	0.357773	0.113268	3.15866	0.00158499	0.0095311	Fam120b
ENSMUSG00000036376	986.643	0.357581	0.0834141	4.28682	1.81e-05	0.00019031	Abt1
ENSMUSG00000026999	1995.4	0.357084	0.102389	3.48751	0.00048754	0.0034786	Nup35
ENSMUSG00000030282	2036.96	0.357049	0.0495695	7.20299	5.89e-13	2.11e-11	Cmas
ENSMUSG00000024661	12547.1	0.356694	0.101501	3.5142	0.00044109	0.00319236	Fth1
ENSMUSG00000020331	444.429	0.356405	0.106633	3.34234	0.00083076	0.00545745	Hcn2
ENSMUSG00000039224	532.341	0.35635	0.084154	4.2345	2.29e-05	0.00023485	D1Pas1
ENSMUSG00000030224	10455.5	0.356187	0.0715577	4.97762	6.44e-07	9.17e-06	Strap
ENSMUSG00000040640	289.281	0.356134	0.10581	3.36578	0.00076328	0.00509848	Erc2
ENSMUSG00000034194	975.339	0.355937	0.0837574	4.24962	2.14e-05	0.00022047	R3hcc1
ENSMUSG00000034312	1717.03	0.355526	0.103972	3.41944	0.00062751	0.00433084	Iqsec1
[truncated: 4,345 more rows]

## Sheet: TKO
Ensembl	baseMean	log2FoldChange	lfcSE	stat	pvalue	padj	SYMBOL
ENSMUSG00000110631	8900.92	15.9599	0.687506	23.2142	3.27e-119	9.2e-116	NA
ENSMUSG00000119976	28.7599	8.13316	0.766709	10.6079	2.74e-26	8.77e-24	NA
ENSMUSG00000098679	10.8662	7.54136	0.799333	9.43456	3.93e-21	8.28e-19	Mir7688
ENSMUSG00000112478	25.4114	6.61097	0.703072	9.40298	5.3e-21	1.1e-18	NA
ENSMUSG00000111960	5.47402	6.09676	0.987853	6.17173	6.75e-10	4.07e-08	NA
ENSMUSG00000113626	382.7	5.84224	0.236902	24.661	2.8e-134	1.01e-130	NA
ENSMUSG00000005681	91.7007	5.64931	0.283558	19.9229	2.57e-88	4.65e-85	Apoa2
ENSMUSG00000100602	5.04292	5.18305	0.948985	5.46167	4.72e-08	1.91e-06	NA
ENSMUSG00000113301	3.28247	5.16291	1.07305	4.81141	1.5e-06	4.31e-05	NA
ENSMUSG00000117486	35.745	4.98644	0.54732	9.11064	8.19e-20	1.48e-17	NA
ENSMUSG00000085277	4.8023	4.73631	0.944914	5.01242	5.38e-07	1.72e-05	NA
ENSMUSG00000094076	9.0896	4.64202	0.725285	6.40027	1.55e-10	1.05e-08	Gm4767
ENSMUSG00000050550	234.858	4.5578	0.189445	24.0587	6.77e-128	2.14e-124	NA
ENSMUSG00000086695	16.9207	4.52341	0.456455	9.90986	3.77e-23	9.84e-21	NA
ENSMUSG00000104401	14.2466	4.42081	0.495229	8.92679	4.39e-19	7.65e-17	Gm20750
ENSMUSG00000114426	96.6457	4.39004	0.279838	15.6878	1.83e-55	1.86e-52	NA
ENSMUSG00000038058	647.523	4.29889	0.17274	24.8864	1.04e-136	4.4e-133	Nod1
ENSMUSG00000119030	7.82235	4.26709	0.644506	6.62072	3.57e-11	2.7e-09	Rnu1b2
ENSMUSG00000114793	3.02626	4.2624	1.03925	4.10142	4.11e-05	0.00073979	NA
ENSMUSG00000079162	15.0263	4.23376	0.730381	5.79664	6.77e-09	3.32e-07	Trim43b
ENSMUSG00000040614	34.0613	4.18643	0.897075	4.66675	3.06e-06	8.06e-05	Nlrp9c
ENSMUSG00000113911	74.2445	4.13378	0.286741	14.4164	4.08e-47	3.44e-44	Gm21930
ENSMUSG00000017446	11.0313	4.08973	0.459995	8.89082	6.07e-19	1.04e-16	C1qtnf1
ENSMUSG00000114226	21.4216	4.03764	0.421208	9.58585	9.17e-22	2.05e-19	NA
ENSMUSG00000113295	17.0487	3.94124	0.563697	6.99177	2.71e-12	2.4e-10	NA
ENSMUSG00000112640	27.306	3.83822	0.542623	7.07345	1.51e-12	1.39e-10	Gm32687
ENSMUSG00000086494	11.208	3.83818	0.921938	4.16316	3.14e-05	0.00059116	2210417A02Rik
ENSMUSG00000095905	3.89178	3.70618	1.21296	3.0555	0.00224689	0.0203497	NA
ENSMUSG00000114971	7.16892	3.66815	0.975478	3.76036	0.00016967	0.0024876	NA
ENSMUSG00000112898	8.61136	3.63217	0.883097	4.11299	3.91e-05	0.00070769	NA
ENSMUSG00000025479	3.19051	3.62773	1.11091	3.26556	0.00109246	0.0115478	Cyp2e1
ENSMUSG00000038115	4.74716	3.58915	0.616746	5.8195	5.9e-09	2.94e-07	Ano2
ENSMUSG00000000204	5.39517	3.57821	0.993691	3.60093	0.00031709	0.00419932	Slfn4
ENSMUSG00000067608	919.429	3.52236	0.164206	21.4508	4.49e-102	9.46e-99	NA
ENSMUSG00000056648	3.20079	3.50026	0.889839	3.93359	8.37e-05	0.00135608	Hoxb8
ENSMUSG00000049604	21.1136	3.49031	0.848434	4.11383	3.89e-05	0.00070665	Hoxb13
ENSMUSG00000026450	7.10465	3.39553	1.15968	2.92798	0.00341174	0.0284724	Chit1
ENSMUSG00002075004	3.22234	3.35851	0.870803	3.85679	0.00011488	0.00178281	NA
ENSMUSG00000081457	43.6579	3.32512	0.365439	9.09895	9.12e-20	1.64e-17	NA
ENSMUSG00000117784	11.277	3.32427	0.656584	5.06297	4.13e-07	1.35e-05	Vmn2r-ps108
ENSMUSG00000117297	4.7333	3.22037	0.94457	3.40935	0.00065118	0.00762221	NA
ENSMUSG00000083887	4.28317	3.21219	1.01866	3.15335	0.00161407	0.0157576	NA
ENSMUSG00000041583	81.6541	3.18559	0.976844	3.2611	0.00110981	0.0116775	Obox6
ENSMUSG00000086352	4.69274	3.1643	0.895549	3.53336	0.00041031	0.00520767	4930401G09Rik
ENSMUSG00000098233	11.0187	3.12123	0.450097	6.93458	4.07e-12	3.55e-10	NA
ENSMUSG00000114453	3.12149	3.12003	1.1271	2.7682	0.00563664	0.0419596	Gm17805
ENSMUSG00000038692	23.0164	3.07595	0.594912	5.17042	2.34e-07	8.16e-06	Hoxb4
ENSMUSG00000086074	4.81586	3.05146	0.64226	4.75113	2.02e-06	5.63e-05	NA
ENSMUSG00000106558	5.23268	3.01037	0.800721	3.75957	0.00017021	0.00249263	NA
ENSMUSG00000027995	189.35	3.00912	0.206557	14.568	4.49e-48	3.92e-45	Tlr2
ENSMUSG00000118876	16.5541	2.9315	0.458329	6.39607	1.59e-10	1.08e-08	Rnu1b1
ENSMUSG00000031757	5.57378	2.92751	0.994475	2.94378	0.00324234	0.0273748	Mt4
ENSMUSG00000025955	48.8149	2.90757	0.839026	3.46541	0.00052942	0.00643214	Akr1cl
ENSMUSG00000087263	5.01645	2.89346	0.714081	4.05201	5.08e-05	0.00088585	NA
ENSMUSG00000056436	194.006	2.89128	0.194839	14.8393	8.16e-50	7.65e-47	Cyct
ENSMUSG00000102633	5.85005	2.84405	0.956256	2.97415	0.00293799	0.02539	NA
ENSMUSG00000106874	25.495	2.82592	0.301323	9.37837	6.7e-21	1.36e-18	NA
ENSMUSG00000111228	6.45897	2.80206	0.991163	2.82704	0.00469804	0.036487	NA
ENSMUSG00000087265	5.23827	2.77373	0.857834	3.23341	0.0012232	0.0126238	NA
ENSMUSG00000098894	92.3046	2.77012	0.855806	3.23685	0.00120855	0.0125207	NA
ENSMUSG00000117667	3.45282	2.75041	0.79899	3.44236	0.00057667	0.00690668	NA
ENSMUSG00000110216	4.78647	2.74688	0.704218	3.9006	9.6e-05	0.00152735	NA
ENSMUSG00000113240	72.869	2.70492	0.443599	6.09767	1.08e-09	6.23e-08	NA
ENSMUSG00000083107	5.21185	2.69377	0.836367	3.2208	0.00127834	0.0130808	Gm5303
ENSMUSG00000120282	222.808	2.68495	0.256208	10.4796	1.07e-25	3.35e-23	NA
ENSMUSG00000114434	12.4935	2.62308	0.51572	5.08626	3.65e-07	1.21e-05	NA
ENSMUSG00000092458	4.63253	2.60413	0.962048	2.70686	0.00679232	0.0482211	NA
ENSMUSG00000057729	2.89955	2.58982	0.834119	3.10485	0.00190373	0.017975	Prtn3
ENSMUSG00000114549	17.5388	2.55187	0.376415	6.77941	1.21e-11	9.78e-10	NA
ENSMUSG00000032360	24.8518	2.54707	0.688815	3.69776	0.00021751	0.00306007	Hcrtr2
ENSMUSG00002076904	3.25906	2.51773	0.885665	2.84275	0.00447261	0.0351568	NA
ENSMUSG00000050368	3.13278	2.50116	0.908848	2.75201	0.00592305	0.0434523	Hoxd10
ENSMUSG00000040601	137.259	2.49417	0.2522	9.88967	4.62e-23	1.18e-20	Nlrp4a
ENSMUSG00000102434	7.63979	2.4554	0.690843	3.55421	0.00037912	0.00488028	NA
ENSMUSG00000093505	5.71082	2.44932	0.797549	3.07106	0.00213301	0.0195487	NA
ENSMUSG00000102987	29.7832	2.44227	0.88476	2.76037	0.00577354	0.0427522	NA
ENSMUSG00000107634	103.846	2.42362	0.246395	9.83632	7.85e-23	1.97e-20	NA
ENSMUSG00000106334	7.46056	2.40457	0.662523	3.62941	0.00028407	0.0038303	NA
ENSMUSG00000113265	38.9209	2.36931	0.527601	4.49072	7.1e-06	0.00016337	NA
ENSMUSG00000054493	28.8598	2.36541	0.568324	4.16208	3.15e-05	0.00059311	NA
ENSMUSG00000022148	4.92755	2.35919	0.695817	3.39053	0.00069758	0.00804989	Fyb
ENSMUSG00000099378	10.5138	2.35207	0.819628	2.86968	0.00410883	0.0329318	1700067G17Rik
ENSMUSG00000112206	31.8414	2.33708	0.348315	6.70967	1.95e-11	1.54e-09	NA
ENSMUSG00000083614	3.91722	2.33337	0.794101	2.93837	0.00329939	0.027727	Gm12795
ENSMUSG00000079560	10.1977	2.32515	0.622634	3.73438	0.00018818	0.00271228	Hoxa3
ENSMUSG00000052212	5.3635	2.32411	0.81261	2.86005	0.00423572	0.0337139	Cd177
ENSMUSG00000052861	39.7022	2.30897	0.264607	8.72604	2.64e-18	4.33e-16	Dnah6
ENSMUSG00000088273	5.15832	2.2873	0.770031	2.9704	0.00297409	0.0256406	Gm23123
ENSMUSG00000042499	4.53841	2.27344	0.790581	2.87566	0.00403187	0.0325107	Hoxd11
ENSMUSG00000024747	11.7635	2.27037	0.425867	5.33118	9.76e-08	3.72e-06	Aldh1a7
ENSMUSG00000086328	11.3148	2.26213	0.629915	3.59117	0.0003292	0.00432571	NA
ENSMUSG00002075861	3.59126	2.2479	0.802065	2.80264	0.00506863	0.0386527	NA
ENSMUSG00000117150	5.61348	2.23785	0.686847	3.25815	0.00112142	0.0117654	Gm9351
ENSMUSG00000086321	13.9189	2.23672	0.492608	4.54056	5.61e-06	0.00013363	Gm11413
ENSMUSG00000083468	5.86382	2.20839	0.73583	3.00122	0.00268903	0.0236177	Gm9431
ENSMUSG00000060715	38.1965	2.20592	0.260994	8.45199	2.86e-17	4.19e-15	1700019A02Rik
ENSMUSG00000110186	6.81818	2.18222	0.781866	2.79104	0.00525392	0.0397422	NA
ENSMUSG00000120666	5.44608	2.17489	0.690355	3.1504	0.00163048	0.0158757	Gm46069
ENSMUSG00000117925	5.39901	2.15984	0.699808	3.08633	0.00202642	0.0188658	NA
ENSMUSG00000121219	8.40902	2.12723	0.645487	3.29554	0.00098232	0.010594	NA
ENSMUSG00002075247	4.42784	2.1185	0.755482	2.80417	0.00504456	0.0384938	NA
ENSMUSG00000119380	4.98871	2.11505	0.596608	3.54513	0.00039242	0.00502347	Gm24283
ENSMUSG00000096712	15.7268	2.09469	0.548277	3.8205	0.00013318	0.00202363	NA
ENSMUSG00000041750	9.61243	2.07198	0.580785	3.56754	0.00036035	0.00468155	Cd1d2
ENSMUSG00000074847	3.38607	2.0655	0.751844	2.74724	0.0060099	0.0438984	NA
ENSMUSG00000091497	5.39787	2.05634	0.546379	3.76357	0.00016751	0.00246053	Mageb11
ENSMUSG00000117244	3.5414	2.05511	0.754972	2.7221	0.00648689	0.0466709	NA
ENSMUSG00000114693	5.16181	2.05451	0.500559	4.10443	4.05e-05	0.00073233	Gm41177
ENSMUSG00000030217	3.2114	2.05058	0.724536	2.8302	0.00465191	0.0362285	Art4
ENSMUSG00002075140	7.3302	2.04617	0.641538	3.18947	0.00142533	0.0142957	NA
ENSMUSG00000083579	5.40225	2.04347	0.591342	3.45565	0.00054897	0.00663144	NA
ENSMUSG00000025329	8.56693	2.02535	0.620969	3.2616	0.00110786	0.0116715	Padi1
ENSMUSG00000112935	115.781	2.02379	0.178044	11.3668	6.12e-30	2.35e-27	NA
ENSMUSG00000031734	44.5299	2.01954	0.262087	7.70559	1.3e-14	1.52e-12	Irx3
ENSMUSG00000110295	4.19784	2.01434	0.681617	2.95524	0.00312426	0.0266807	NA
ENSMUSG00000117901	4.67889	2.01181	0.734352	2.73958	0.00615177	0.044741	NA
ENSMUSG00000117522	3.28219	2.01022	0.736595	2.72907	0.0063513	0.0459017	NA
ENSMUSG00000101009	17.5355	2.00514	0.386427	5.18891	2.12e-07	7.42e-06	1700108F19Rik
ENSMUSG00000097483	44.189	1.99774	0.271146	7.36776	1.74e-13	1.79e-11	NA
ENSMUSG00000052909	4.88293	1.99481	0.730602	2.73036	0.00632656	0.0457752	NA
ENSMUSG00000081568	5.87548	1.99188	0.696033	2.86176	0.00421301	0.0335647	NA
ENSMUSG00000078994	38.7152	1.98823	0.343103	5.79486	6.84e-09	3.35e-07	Zfp429
ENSMUSG00000020481	14.791	1.98506	0.551841	3.59716	0.00032171	0.00424898	Ankrd36
ENSMUSG00000121061	33.2565	1.96072	0.416478	4.70786	2.5e-06	6.81e-05	NA
ENSMUSG00000031089	9.23566	1.95246	0.484378	4.03087	5.56e-05	0.00095689	Slc6a14
ENSMUSG00000027102	22.9611	1.93424	0.535112	3.61465	0.00030076	0.00402524	Hoxd8
ENSMUSG00002076701	12.5819	1.93049	0.592101	3.2604	0.00111256	0.0116966	NA
ENSMUSG00000117856	109.195	1.92879	0.619759	3.11217	0.00185721	0.017624	NA
ENSMUSG00000081858	32.3418	1.92435	0.444547	4.3288	1.5e-05	0.00031407	NA
ENSMUSG00000091785	31.8239	1.91243	0.53472	3.57652	0.0003482	0.00454714	NA
ENSMUSG00000034959	50.475	1.8923	0.343244	5.51298	3.53e-08	1.46e-06	Rubcnl
ENSMUSG00000021362	18.2868	1.88506	0.518986	3.63219	0.00028103	0.00379532	Gcm2
ENSMUSG00000081210	6.81494	1.87637	0.637037	2.94547	0.00322469	0.0272622	Gm12933
ENSMUSG00000120593	8.98912	1.85209	0.469577	3.94418	8.01e-05	0.00130845	NA
ENSMUSG00000118979	5.92307	1.84748	0.601485	3.07153	0.00212967	0.0195394	Mir6546
ENSMUSG00000109718	9.07514	1.84735	0.560972	3.29312	0.00099082	0.010656	Trim61
ENSMUSG00000083439	7.12236	1.83927	0.640999	2.86938	0.00411278	0.032953	NA
ENSMUSG00000000938	8.46671	1.83247	0.633648	2.89193	0.00382881	0.0311815	Hoxa10
ENSMUSG00000115032	11.1449	1.83214	0.571059	3.20832	0.00133511	0.013552	NA
ENSMUSG00000100376	6.29668	1.79964	0.638052	2.82052	0.00479459	0.0370998	NA
ENSMUSG00002076824	6.73016	1.79363	0.586113	3.06021	0.00221179	0.0201249	NA
ENSMUSG00000103708	32.632	1.77658	0.449289	3.95421	7.68e-05	0.00126126	NA
ENSMUSG00000045591	10.8709	1.77652	0.653514	2.71841	0.00655957	0.0470574	Olig3
ENSMUSG00000079012	32.0945	1.77044	0.426616	4.14997	3.33e-05	0.00061908	Serpina3m
ENSMUSG00000100041	13.2667	1.77029	0.550827	3.21388	0.00130954	0.0133568	Gm5702
ENSMUSG00000112920	8.54229	1.75851	0.526939	3.33722	0.00084622	0.00932692	Spata22
ENSMUSG00000116295	772.633	1.75702	0.114189	15.387	2e-53	1.95e-50	NA
ENSMUSG00000087151	13.974	1.75455	0.370815	4.73161	2.23e-06	6.15e-05	NA
ENSMUSG00000032999	857.876	1.75115	0.132519	13.2143	7.25e-40	4.7e-37	Nlrp4f
ENSMUSG00000115664	6.81397	1.74912	0.576819	3.03236	0.00242649	0.0216884	NA
ENSMUSG00000094622	94.3493	1.74043	0.168508	10.3285	5.24e-25	1.54e-22	Gm3055
ENSMUSG00000082220	9.79739	1.73566	0.592455	2.92961	0.00339393	0.0283425	NA
ENSMUSG00000056055	5.3045	1.7192	0.630043	2.7287	0.00635853	0.0459288	Sag
ENSMUSG00000107578	7.31162	1.70867	0.562691	3.0366	0.0023926	0.0214461	NA
ENSMUSG00000061669	11.2508	1.70299	0.571015	2.98239	0.0028601	0.0248101	Rpl34-ps2
ENSMUSG00000082927	5.73357	1.69827	0.625745	2.714	0.00664771	0.0475011	Gm5863
ENSMUSG00000040650	218.145	1.69266	0.151563	11.168	5.85e-29	2.14e-26	Cyp2b23
ENSMUSG00000113996	12.8307	1.68474	0.566442	2.97424	0.00293711	0.02539	NA
ENSMUSG00000103986	5.77319	1.6821	0.608181	2.76579	0.00567844	0.0421839	NA
ENSMUSG00000113308	38.7606	1.68171	0.461538	3.6437	0.00026875	0.0036686	NA
ENSMUSG00000035208	222.353	1.67831	0.178229	9.41656	4.66e-21	9.74e-19	Slfn8
ENSMUSG00000098549	12.4482	1.65812	0.541482	3.06219	0.00219724	0.0200141	NA
ENSMUSG00000113646	5.26731	1.65645	0.502207	3.29834	0.00097259	0.0105133	NA
ENSMUSG00000058812	21.1493	1.64947	0.364471	4.52564	6.02e-06	0.00014234	0610039K10Rik
ENSMUSG00002076459	4.05776	1.64464	0.607417	2.70759	0.00677732	0.0481822	NA
ENSMUSG00000080840	8.9408	1.64056	0.547732	2.99519	0.00274273	0.024033	Gm11349
ENSMUSG00000066964	17.4066	1.63972	0.589486	2.78162	0.00540891	0.0406834	Lhfpl7
ENSMUSG00000120622	7.28788	1.63867	0.47308	3.46383	0.00053254	0.00646077	NA
ENSMUSG00000113716	33.3632	1.63549	0.336986	4.85328	1.21e-06	3.58e-05	NA
ENSMUSG00000022464	1889.53	1.63409	0.0912583	17.9062	1.06e-71	1.41e-68	Slc38a4
ENSMUSG00000082458	13.8019	1.63099	0.460734	3.53998	0.00040015	0.00510687	Gm9430
ENSMUSG00000096977	9.31189	1.62942	0.522391	3.11915	0.00181375	0.0172737	NA
ENSMUSG00000032725	9.19662	1.62751	0.540091	3.01339	0.00258344	0.0228092	Folr2
ENSMUSG00000084216	16.3144	1.62729	0.586174	2.77611	0.00550129	0.0411945	NA
ENSMUSG00000024211	12.2458	1.62334	0.402983	4.02832	5.62e-05	0.00096569	Grm8
ENSMUSG00000046207	5.2065	1.61962	0.563426	2.87459	0.00404548	0.0325893	Pik3r6
ENSMUSG00000117220	15.8613	1.61949	0.47983	3.37514	0.00073777	0.00838739	NA
ENSMUSG00000036872	11.3824	1.6186	0.403881	4.00761	6.13e-05	0.00103847	Abcc12
ENSMUSG00000046971	35.0695	1.6179	0.306671	5.27569	1.32e-07	4.84e-06	Pla2g4f
ENSMUSG00000120741	14.5716	1.6176	0.591722	2.73372	0.0062623	0.0453752	Gm33302
ENSMUSG00000108094	15.2307	1.61569	0.527604	3.06231	0.00219636	0.0200141	Gm31108
ENSMUSG00000002797	306.247	1.61522	0.147979	10.9152	9.75e-28	3.38e-25	Ggct
ENSMUSG00000042817	4.03793	1.61424	0.59828	2.69813	0.00697301	0.0492413	Flt3
ENSMUSG00000025038	759.311	1.6142	0.172344	9.36614	7.52e-21	1.51e-18	Efhc2
ENSMUSG00000063394	8.88023	1.60769	0.583371	2.75587	0.00585366	0.0430946	Or14c40
ENSMUSG00000112951	11.0239	1.6009	0.462366	3.46242	0.00053535	0.00648542	NA
ENSMUSG00000027210	575.52	1.5887	0.185002	8.58749	8.89e-18	1.39e-15	Meis2
ENSMUSG00000096923	7.88524	1.58615	0.500298	3.17042	0.0015222	0.0150759	NA
ENSMUSG00000113660	11.1014	1.58208	0.540209	2.92864	0.00340443	0.0284208	Gm5626
ENSMUSG00000087478	8.48297	1.56291	0.518734	3.01294	0.00258729	0.0228272	4930506C21Rik
ENSMUSG00000115294	7.49657	1.56283	0.515693	3.03053	0.00244123	0.0217663	1700047E10Rik
ENSMUSG00000083339	24.1695	1.56207	0.345639	4.51937	6.2e-06	0.0001454	NA
ENSMUSG00000090460	32.8891	1.55762	0.433007	3.59722	0.00032164	0.00424898	NA
ENSMUSG00000055210	9.04373	1.55509	0.464897	3.34503	0.00082274	0.00913172	Foxd2
ENSMUSG00000097532	69.8008	1.55469	0.174422	8.91338	4.95e-19	8.58e-17	NA
ENSMUSG00000091542	21.8093	1.54029	0.442163	3.48353	0.00049485	0.00607626	NA
ENSMUSG00000083838	15.7308	1.53729	0.507333	3.03015	0.00244435	0.0217788	NA
ENSMUSG00000108129	36.8831	1.53216	0.354727	4.31927	1.57e-05	0.00032345	4930417O13Rik
ENSMUSG00000039706	13.327	1.52259	0.312024	4.87972	1.06e-06	3.16e-05	Ldb2
ENSMUSG00000038608	33.2234	1.51963	0.354003	4.29272	1.76e-05	0.00035947	Dock10
ENSMUSG00000108175	14.4237	1.5185	0.513415	2.95764	0.00310008	0.02651	NA
ENSMUSG00000053211	103.931	1.51634	0.210348	7.20873	5.65e-13	5.47e-11	Zfy1
ENSMUSG00000033368	26.8403	1.51401	0.349173	4.33598	1.45e-05	0.00030538	Trim69
ENSMUSG00000108152	9.51766	1.51184	0.493735	3.06204	0.00219833	0.0200168	NA
ENSMUSG00000022432	140.956	1.50473	0.292595	5.14272	2.71e-07	9.28e-06	Smc1b
ENSMUSG00000062038	5.13432	1.49738	0.503798	2.97219	0.00295686	0.0255182	NA
ENSMUSG00000043453	31.7307	1.4963	0.532685	2.80898	0.00496987	0.0380915	Magea10
ENSMUSG00000089214	11.3235	1.48246	0.392088	3.78094	0.00015624	0.00231383	Mir1931
ENSMUSG00000103958	10.4809	1.47442	0.543649	2.71207	0.00668638	0.0476685	NA
ENSMUSG00000089958	16.6031	1.47258	0.487909	3.01815	0.00254322	0.0225326	Gm16165
ENSMUSG00000078737	12.1295	1.46983	0.513725	2.86112	0.00422146	0.0336214	NA
ENSMUSG00000040263	2249.12	1.46818	0.0531954	27.5998	1.12e-167	7.08e-164	Klhdc4
ENSMUSG00000005355	24.7137	1.46285	0.312975	4.67402	2.95e-06	7.85e-05	Casp14
ENSMUSG00000020407	5185.65	1.45664	0.127936	11.3857	4.93e-30	1.92e-27	Upp1
ENSMUSG00000091383	3352.91	1.45529	0.215746	6.74537	1.53e-11	1.21e-09	NA
ENSMUSG00000001661	32.4334	1.45372	0.467633	3.10868	0.00187926	0.0177971	Hoxc6
ENSMUSG00000108761	18.2344	1.44569	0.470332	3.07377	0.00211371	0.0194385	NA
ENSMUSG00000086130	76.0457	1.43865	0.230116	6.25184	4.06e-10	2.57e-08	NA
ENSMUSG00000102700	114.013	1.43568	0.195727	7.33514	2.21e-13	2.23e-11	NA
ENSMUSG00000075296	17.1278	1.43378	0.493002	2.90827	0.00363439	0.0299055	Aldh3b2
ENSMUSG00000023333	24.0772	1.42602	0.225494	6.32398	2.55e-10	1.68e-08	Gcm1
ENSMUSG00000110123	27.184	1.42176	0.267109	5.32277	1.02e-07	3.88e-06	NA
ENSMUSG00000120614	17.2455	1.41139	0.458315	3.07952	0.00207335	0.0191756	NA
ENSMUSG00000080966	8.81974	1.41033	0.48308	2.91946	0.00350636	0.0290417	NA
ENSMUSG00000027796	124.38	1.40959	0.236694	5.95531	2.6e-09	1.39e-07	Smad9
ENSMUSG00000046323	387.531	1.40752	0.229081	6.14422	8.04e-10	4.76e-08	Dppa3
ENSMUSG00000090706	7.03111	1.40063	0.516721	2.71062	0.0067157	0.0478247	NA
ENSMUSG00000000037	144.114	1.40008	0.140994	9.93011	3.08e-23	8.14e-21	Scml2
ENSMUSG00000056758	1319.33	1.39836	0.182305	7.67044	1.71e-14	1.94e-12	Hmga2
ENSMUSG00000066270	30.5247	1.39787	0.382701	3.65265	0.00025955	0.00355648	NA
ENSMUSG00000066487	57.2387	1.39737	0.372813	3.74817	0.00017813	0.00259098	Gm5786
ENSMUSG00000108608	17.8606	1.39501	0.401646	3.47323	0.00051423	0.00627469	NA
ENSMUSG00000113170	14.2905	1.39412	0.38424	3.62825	0.00028534	0.00384129	NA
ENSMUSG00000120975	13.7388	1.39018	0.345298	4.02604	5.67e-05	0.00097278	NA
ENSMUSG00000107385	220.73	1.38802	0.127973	10.8462	2.08e-27	7.11e-25	C330024D21Rik
ENSMUSG00000029015	41.7894	1.38378	0.259127	5.34018	9.29e-08	3.57e-06	Slc26a5
ENSMUSG00000114607	13.3983	1.38293	0.476368	2.90306	0.00369536	0.0302799	NA
ENSMUSG00000099470	16.1519	1.38247	0.45286	3.05276	0.00226748	0.0204916	NA
ENSMUSG00000120738	21.9441	1.38072	0.318969	4.3287	1.5e-05	0.00031407	NA
ENSMUSG00000067835	57.3154	1.37983	0.290818	4.74465	2.09e-06	5.79e-05	NA
ENSMUSG00000040152	752.968	1.3709	0.214056	6.40439	1.51e-10	1.03e-08	Thbs1
ENSMUSG00000108415	7.62207	1.36612	0.413609	3.30292	0.00095683	0.0103609	NA
ENSMUSG00000058357	21.2496	1.3616	0.337666	4.03239	5.52e-05	0.00095138	NA
ENSMUSG00000085787	13.1705	1.35331	0.459382	2.94594	0.00321975	0.0272569	NA
ENSMUSG00000113251	135.89	1.35113	0.209899	6.43707	1.22e-10	8.49e-09	Gm18363
ENSMUSG00000020684	53.0743	1.33228	0.195048	6.83049	8.46e-12	7e-10	Rasl10b
ENSMUSG00000097967	28.6419	1.33014	0.319714	4.1604	3.18e-05	0.00059691	NA
ENSMUSG00000039934	24.8786	1.31748	0.227896	5.78107	7.42e-09	3.61e-07	Gsap
ENSMUSG00000026389	784.761	1.30979	0.182211	7.18829	6.56e-13	6.29e-11	Steap3
ENSMUSG00000029661	37.3112	1.30958	0.350779	3.73335	0.00018895	0.00272025	Col1a2
ENSMUSG00000055610	63.3098	1.30924	0.259409	5.047	4.49e-07	1.46e-05	Or14a260
ENSMUSG00000080763	32.8244	1.29913	0.457816	2.83767	0.00454446	0.0355914	Gm12341
ENSMUSG00000081572	48.2196	1.29432	0.465105	2.78287	0.00538812	0.0405512	Gm14138
ENSMUSG00000094344	344.683	1.29344	0.404519	3.19748	0.00138635	0.0139879	NA
ENSMUSG00000025909	45.5548	1.29141	0.360366	3.58362	0.00033886	0.00443661	Sntg1
ENSMUSG00000012282	24.2928	1.28754	0.315905	4.07572	4.59e-05	0.00081141	Wnt8a
ENSMUSG00000100550	24.6124	1.28498	0.362802	3.54184	0.00039735	0.00508399	2310039L15Rik
ENSMUSG00000100555	22.9071	1.27695	0.47082	2.71217	0.0066844	0.0476685	NA
ENSMUSG00000064215	23.982	1.27636	0.433325	2.94551	0.00322425	0.0272622	Ifi27
ENSMUSG00000096768	1757.01	1.27218	0.153498	8.28793	1.15e-16	1.59e-14	Erdr1x
ENSMUSG00000101210	33.4117	1.27064	0.334	3.80431	0.0001422	0.00214231	NA
ENSMUSG00000120894	12.8515	1.26961	0.369444	3.43653	0.00058923	0.00700728	NA
ENSMUSG00000104918	27.0964	1.26603	0.334187	3.7884	0.00015162	0.00225868	NA
ENSMUSG00000032561	114.73	1.26583	0.228778	5.533	3.15e-08	1.33e-06	Acpp
ENSMUSG00000086475	217.189	1.26517	0.296218	4.27108	1.95e-05	0.00039114	NA
ENSMUSG00000092125	27.4153	1.26332	0.395122	3.19729	0.00138728	0.013991	AA543401
ENSMUSG00000031737	118.71	1.26088	0.181393	6.95106	3.63e-12	3.18e-10	Irx5
ENSMUSG00000112830	18.4996	1.25206	0.3599	3.47892	0.00050344	0.00616388	NA
ENSMUSG00000120190	13.8456	1.2482	0.439016	2.84318	0.0044666	0.0351533	NA
ENSMUSG00000087479	17.7288	1.24666	0.381564	3.26725	0.00108597	0.0114935	Gm16835
ENSMUSG00000048752	186.199	1.24414	0.168407	7.38767	1.49e-13	1.57e-11	Prss50
ENSMUSG00000112523	91.5802	1.23395	0.292048	4.22517	2.39e-05	0.00046601	NA
ENSMUSG00000058028	112.565	1.23357	0.301499	4.09147	4.29e-05	0.0007652	Zscan5b
ENSMUSG00000114353	158.44	1.23342	0.155144	7.95017	1.86e-15	2.33e-13	Gm7896
ENSMUSG00000120836	15.5539	1.23186	0.374833	3.28642	0.00101471	0.0108621	NA
ENSMUSG00000037482	55.5567	1.22952	0.295839	4.15604	3.24e-05	0.00060672	Erv3
ENSMUSG00000083708	36.8338	1.22522	0.191512	6.39765	1.58e-10	1.07e-08	NA
ENSMUSG00000038725	11.0792	1.21932	0.352687	3.45722	0.00054578	0.00660236	Pkhd1l1
ENSMUSG00000117010	13.8315	1.21778	0.435928	2.79353	0.00521369	0.0394764	NA
ENSMUSG00000024998	341.854	1.21405	0.113675	10.6799	1.26e-26	4.12e-24	Plce1
ENSMUSG00000120981	9.71406	1.21218	0.39175	3.09427	0.00197295	0.0184905	NA
ENSMUSG00000047976	6.52656	1.20815	0.42924	2.81463	0.00488339	0.0375679	Kcna1
ENSMUSG00000096960	23.5614	1.19872	0.427804	2.80204	0.00507807	0.0386781	A230028O05Rik
ENSMUSG00000115662	426.537	1.19672	0.391297	3.05835	0.00222563	0.0202072	Gm7232
ENSMUSG00000042078	50.8066	1.19286	0.22502	5.30111	1.15e-07	4.28e-06	Svop
ENSMUSG00000120476	60.5693	1.19278	0.413202	2.88667	0.00389343	0.031556	NA
ENSMUSG00000104509	52.6228	1.19116	0.366922	3.24635	0.00116897	0.0121633	NA
ENSMUSG00002075137	11.5687	1.18794	0.434754	2.73244	0.00628673	0.0455131	NA
ENSMUSG00000116389	38.1007	1.1844	0.379403	3.12175	0.00179777	0.0171537	NA
ENSMUSG00000083555	26.1569	1.18362	0.427287	2.77008	0.00560421	0.0417574	Gm12035
ENSMUSG00000079042	892.503	1.18335	0.101669	11.6393	2.6e-31	1.12e-28	Apela
ENSMUSG00000030208	1353.32	1.18255	0.148448	7.96605	1.64e-15	2.07e-13	Emp1
ENSMUSG00000060727	21.256	1.18218	0.317392	3.72468	0.00019557	0.00279481	NA
ENSMUSG00000050211	233.309	1.18209	0.41357	2.85825	0.00425986	0.0338315	Pla2g4e
ENSMUSG00000089255	89.3282	1.17674	0.261415	4.50143	6.75e-06	0.00015736	Snora78
ENSMUSG00000043719	9.97518	1.1753	0.375256	3.13201	0.00173613	0.0166599	Col6a6
ENSMUSG00000066407	19.412	1.17481	0.351643	3.34091	0.00083505	0.00923598	Gm10263
ENSMUSG00000114493	26.2889	1.17472	0.357071	3.28988	0.00100229	0.010761	NA
ENSMUSG00000026029	76.3566	1.17313	0.212036	5.53272	3.15e-08	1.33e-06	Casp8
ENSMUSG00000046876	103.336	1.17015	0.225864	5.18076	2.21e-07	7.73e-06	Atxn1
ENSMUSG00000121215	27.2202	1.16579	0.29089	4.00767	6.13e-05	0.00103847	NA
ENSMUSG00000113946	24.6543	1.16284	0.371585	3.12941	0.00175159	0.0167849	NA
ENSMUSG00000069793	1842.11	1.15489	0.124287	9.29213	1.51e-20	3.01e-18	Slfn9
ENSMUSG00000054994	17.952	1.15276	0.379819	3.03502	0.00240523	0.0215364	AV320801
ENSMUSG00000117285	15.3911	1.15241	0.406114	2.83764	0.00454478	0.0355914	NA
ENSMUSG00000100801	16261.3	1.15164	0.081707	14.0948	4.09e-45	3.23e-42	Gm15459
ENSMUSG00000114688	31.4961	1.15155	0.417644	2.75725	0.00582893	0.0430113	NA
ENSMUSG00000046157	262.646	1.14883	0.138644	8.28618	1.17e-16	1.61e-14	Tmem229b
ENSMUSG00000029522	1415.67	1.14812	0.111763	10.2729	9.34e-25	2.68e-22	Pla2g1b
ENSMUSG00000074826	37.6243	1.14736	0.277713	4.13147	3.6e-05	0.00066359	Gm10767
ENSMUSG00000020891	34.5858	1.14499	0.306932	3.73043	0.00019115	0.0027449	Alox8
ENSMUSG00000037577	43.8191	1.14497	0.268607	4.26262	2.02e-05	0.00040561	Ephx3
ENSMUSG00000112384	15.7722	1.14391	0.424752	2.69313	0.00707837	0.0497417	NA
ENSMUSG00000036030	1455.25	1.13925	0.197171	5.77799	7.56e-09	3.66e-07	Prtg
ENSMUSG00000118376	13.1811	1.13621	0.314232	3.61583	0.00029939	0.00401109	Gm9926
ENSMUSG00000095082	15.0832	1.13174	0.389829	2.90317	0.0036941	0.0302794	Gm15091
ENSMUSG00000113566	373.346	1.13095	0.165403	6.83754	8.06e-12	6.7e-10	Gm40977
ENSMUSG00000082926	61.8442	1.12766	0.400214	2.81764	0.00483775	0.0373082	NA
ENSMUSG00000031264	29.2368	1.12671	0.379766	2.96685	0.00300868	0.0258859	Btk
ENSMUSG00000041734	1761.8	1.12229	0.08679	12.9311	3e-38	1.77e-35	Kirrel
ENSMUSG00000079606	14.7547	1.12194	0.403814	2.77835	0.00546362	0.0409883	Fsip2l
ENSMUSG00000097254	25.0903	1.11932	0.302822	3.69628	0.00021878	0.00307274	C430042M11Rik
ENSMUSG00000097452	11.8081	1.1193	0.387632	2.88754	0.00388265	0.0315071	NA
ENSMUSG00000113255	27.7253	1.11892	0.305447	3.66323	0.00024906	0.00343693	Tes3-ps
ENSMUSG00000113081	199.416	1.11738	0.133252	8.38551	5.05e-17	7.34e-15	NA
ENSMUSG00000043036	66.3512	1.11672	0.225591	4.9502	7.41e-07	2.3e-05	Ccdc63
ENSMUSG00000097906	1918.32	1.11446	0.153927	7.2402	4.48e-13	4.38e-11	Gm9625
ENSMUSG00000083116	66.4273	1.11181	0.292291	3.80378	0.00014251	0.00214567	NA
ENSMUSG00000004630	12.349	1.11114	0.367049	3.02723	0.00246808	0.0219284	Pcp2
ENSMUSG00000086813	44.7124	1.10972	0.19017	5.83543	5.37e-09	2.73e-07	NA
ENSMUSG00000113346	510.906	1.10949	0.152749	7.26351	3.77e-13	3.7e-11	Eprn
ENSMUSG00000091614	34.7637	1.10643	0.373693	2.96079	0.00306852	0.0263381	Tmem217
ENSMUSG00000082766	79.7673	1.1044	0.356819	3.09514	0.00196722	0.0184573	NA
ENSMUSG00000048915	191.399	1.10419	0.138547	7.96978	1.59e-15	2.03e-13	Efna5
ENSMUSG00000093798	887.416	1.10112	0.348217	3.16216	0.00156602	0.0153835	Gm8355
ENSMUSG00000083894	57.5217	1.10038	0.324883	3.38699	0.00070664	0.00812844	NA
ENSMUSG00000031758	1220.46	1.09923	0.107155	10.2583	1.09e-24	3.09e-22	Cdyl2
ENSMUSG00000081657	36.0092	1.09875	0.405111	2.71222	0.00668338	0.0476685	NA
ENSMUSG00000034151	39.2116	1.09853	0.218223	5.03398	4.8e-07	1.55e-05	Zbbx
ENSMUSG00000071230	33.6826	1.09522	0.220522	4.96647	6.82e-07	2.12e-05	Npw
ENSMUSG00000024521	4569.79	1.09283	0.0947479	11.5341	8.88e-31	3.57e-28	Pmaip1
ENSMUSG00000115617	10.9618	1.08925	0.35846	3.03871	0.00237594	0.021327	NA
ENSMUSG00000104823	16.3039	1.08612	0.39638	2.74009	0.00614225	0.0446974	NA
ENSMUSG00000080935	27.3801	1.08523	0.315971	3.43459	0.00059345	0.0070442	NA
ENSMUSG00000118088	22.102	1.08403	0.343214	3.15847	0.00158601	0.0155376	NA
ENSMUSG00000043051	12.6406	1.08217	0.342551	3.15915	0.00158229	0.015511	Disc1
ENSMUSG00000033343	223.055	1.08209	0.226853	4.77	1.84e-06	5.18e-05	Magea4
ENSMUSG00000001819	111.889	1.07989	0.146222	7.38523	1.52e-13	1.59e-11	Hoxd13
ENSMUSG00000119427	172.295	1.07573	0.387134	2.7787	0.00545772	0.0409653	Gm24830
ENSMUSG00000085956	85.1499	1.07544	0.196145	5.48292	4.18e-08	1.72e-06	NA
ENSMUSG00000025431	223.52	1.07155	0.160711	6.66753	2.6e-11	2.02e-09	Crisp1
ENSMUSG00000010175	27.1982	1.06758	0.241279	4.42469	9.66e-06	0.00021411	Prox1
ENSMUSG00000074652	353.737	1.06731	0.10997	9.70545	2.86e-22	6.76e-20	Myh7b
ENSMUSG00000120264	28.9532	1.06566	0.302905	3.51815	0.00043457	0.00545266	NA
ENSMUSG00000017607	12.6225	1.06355	0.395312	2.69041	0.00713653	0.0499774	Tns4
ENSMUSG00000097891	70.9953	1.06114	0.212932	4.98349	6.24e-07	1.96e-05	Gm3650
ENSMUSG00000119862	17.2689	1.05701	0.389591	2.71313	0.0066651	0.047585	Gm25328
ENSMUSG00000079355	54.9237	1.05656	0.206972	5.10483	3.31e-07	1.11e-05	Ackr4
ENSMUSG00000113361	17.1688	1.05642	0.371719	2.84198	0.00448349	0.0352314	NA
ENSMUSG00000075268	203.149	1.05641	0.127177	8.30661	9.85e-17	1.38e-14	NA
ENSMUSG00000094497	329.54	1.05602	0.187755	5.62445	1.86e-08	8.27e-07	NA
ENSMUSG00000072621	107.418	1.05584	0.170905	6.17794	6.49e-10	3.93e-08	NA
ENSMUSG00000000247	83.3577	1.05524	0.182909	5.76924	7.96e-09	3.84e-07	Lhx2
ENSMUSG00000043068	47.3191	1.05113	0.202191	5.19872	2.01e-07	7.09e-06	Fam89a
ENSMUSG00000089235	124.33	1.04879	0.38476	2.72582	0.00641414	0.0462634	Gm23119
ENSMUSG00000046447	157.274	1.04503	0.225519	4.63389	3.59e-06	9.22e-05	Camk2n1
ENSMUSG00000050671	224.37	1.04333	0.200692	5.19869	2.01e-07	7.09e-06	Ism2
ENSMUSG00000097706	16.7987	1.04142	0.306858	3.39382	0.00068926	0.00797929	NA
ENSMUSG00000055675	944.16	1.04107	0.182698	5.69831	1.21e-08	5.61e-07	Kbtbd11
ENSMUSG00000030359	101.413	1.0394	0.214703	4.8411	1.29e-06	3.76e-05	Pzp
ENSMUSG00000053113	1937.34	1.03579	0.217497	4.76232	1.91e-06	5.37e-05	Socs3
ENSMUSG00000085412	132.379	1.03411	0.306353	3.37556	0.00073666	0.00837854	NA
ENSMUSG00000081126	88.7359	1.03189	0.301796	3.41917	0.00062813	0.00737912	NA
ENSMUSG00000114024	19.8042	1.02519	0.380526	2.69414	0.00705698	0.0496587	NA
ENSMUSG00000056673	114.615	1.02381	0.218074	4.69477	2.67e-06	7.19e-05	Kdm5d
ENSMUSG00000043889	363.69	1.02254	0.347277	2.94446	0.00323523	0.0273327	NA
ENSMUSG00000057072	21.9215	1.02198	0.346304	2.95109	0.00316654	0.0269417	Spata45
ENSMUSG00000081289	54.0557	1.02144	0.350191	2.9168	0.00353638	0.0292425	Gm14857
ENSMUSG00000034674	2790.33	1.02098	0.0521847	19.5647	3.1e-85	5.22e-82	Tdg
ENSMUSG00000035934	339.585	1.0173	0.257966	3.94354	8.03e-05	0.00131106	Pknox2
ENSMUSG00000036782	4740.06	1.01657	0.0833209	12.2007	3.08e-34	1.62e-31	Klhl13
ENSMUSG00000032889	21.2785	1.01581	0.30324	3.34987	0.0008085	0.00901321	NA
ENSMUSG00000070923	2673	1.01088	0.0594757	16.9966	8.71e-65	1.1e-61	Klhl9
ENSMUSG00000020374	12.7974	1.00814	0.365693	2.75678	0.00583728	0.0430333	Rasgef1c
ENSMUSG00000083610	21.3359	1.00752	0.331098	3.04298	0.00234247	0.0210564	NA
ENSMUSG00000097584	49.9653	1.00521	0.310031	3.24229	0.00118574	0.0123175	1700125G22Rik
ENSMUSG00000024235	83.5334	1.00478	0.183117	5.48708	4.09e-08	1.68e-06	Map3k8
ENSMUSG00000027996	365.437	1.00475	0.108446	9.26503	1.95e-20	3.82e-18	Sfrp2
ENSMUSG00000115993	424.122	1.00321	0.282874	3.54648	0.00039041	0.00500023	NA
ENSMUSG00000106208	30.8361	1.00047	0.326504	3.06419	0.00218262	0.0199243	NA
ENSMUSG00000053111	47.6171	1.00011	0.212425	4.70805	2.5e-06	6.81e-05	Fank1
ENSMUSG00000027692	139.418	0.997286	0.171528	5.81412	6.1e-09	3.03e-07	Tnik
ENSMUSG00000069206	357.174	0.996515	0.113267	8.79794	1.39e-18	2.33e-16	Zfp874a
ENSMUSG00000103953	40.061	0.992093	0.275607	3.59966	0.00031863	0.00421753	NA
ENSMUSG00000085035	29.8588	0.988719	0.297321	3.32542	0.00088284	0.00968826	NA
ENSMUSG00000025089	90.1272	0.988595	0.174616	5.66152	1.5e-08	6.85e-07	Gfra1
ENSMUSG00000055780	81.4591	0.98699	0.298051	3.31149	0.00092802	0.0101052	Usp26
ENSMUSG00000120222	16.0033	0.985005	0.336089	2.93078	0.00338107	0.0282631	NA
ENSMUSG00000109489	39.1681	0.98391	0.225765	4.35812	1.31e-05	0.00028002	NA
ENSMUSG00000008999	220.077	0.98353	0.178123	5.52165	3.36e-08	1.4e-06	Bmp7
ENSMUSG00000048916	22.1106	0.979819	0.341983	2.86512	0.00416858	0.0333052	NA
ENSMUSG00000089417	279.302	0.97742	0.272701	3.58422	0.00033809	0.0044311	Gm22009
ENSMUSG00000115141	20.6761	0.976816	0.316769	3.08368	0.00204454	0.0189786	NA
ENSMUSG00000091050	105.084	0.976682	0.17705	5.51643	3.46e-08	1.44e-06	NA
ENSMUSG00000113623	136.156	0.976367	0.218588	4.4667	7.94e-06	0.00018021	NA
ENSMUSG00000025085	858.704	0.976161	0.10393	9.39251	5.86e-21	1.2e-18	Ablim1
ENSMUSG00000063696	15876	0.976106	0.0860103	11.3487	7.53e-30	2.84e-27	Gm8730
ENSMUSG00000047344	27.7637	0.965105	0.301375	3.20233	0.00136319	0.0137928	Lancl3
ENSMUSG00000067338	102.539	0.963737	0.259209	3.71799	0.00020081	0.00286012	Tuba3b
ENSMUSG00000121275	43.4854	0.956906	0.334558	2.86021	0.00423364	0.0337079	NA
ENSMUSG00000109610	43.0211	0.954827	0.307055	3.10963	0.00187323	0.0177532	Gm7432
ENSMUSG00000024544	74.8722	0.951553	0.252467	3.76902	0.00016389	0.00241022	Ldlrad4
ENSMUSG00000115454	34.1864	0.951215	0.305322	3.11545	0.00183666	0.0174524	NA
ENSMUSG00000106103	21.9012	0.94961	0.317162	2.99408	0.00275273	0.0241066	NA
ENSMUSG00000108446	113.908	0.948546	0.173051	5.48131	4.22e-08	1.73e-06	NA
ENSMUSG00000078706	457.527	0.947241	0.171278	5.53042	3.19e-08	1.34e-06	NA
ENSMUSG00000077734	61.7003	0.945296	0.330092	2.86373	0.0041868	0.0334296	Snord83b
ENSMUSG00000074269	230.951	0.942812	0.175334	5.37723	7.56e-08	2.96e-06	Rec114
ENSMUSG00000049173	29.2841	0.94119	0.260307	3.61569	0.00029954	0.00401109	Myoz3
ENSMUSG00000105679	28.9367	0.940221	0.258127	3.64247	0.00027003	0.00367822	NA
ENSMUSG00000032344	142.616	0.939657	0.175194	5.36351	8.16e-08	3.17e-06	Cgas
ENSMUSG00000036533	286.803	0.939625	0.138023	6.80775	9.91e-12	8.14e-10	Cdc42ep3
ENSMUSG00000110669	188.976	0.939569	0.15354	6.11938	9.39e-10	5.51e-08	Gm10060
ENSMUSG00000086453	25.0725	0.939107	0.278885	3.36736	0.00075892	0.00857381	NA
ENSMUSG00000033770	49.9046	0.937862	0.306963	3.05529	0.0022484	0.0203555	Clcnka
ENSMUSG00000049122	13.9025	0.936355	0.347316	2.69598	0.00701825	0.0494917	Frmd3
ENSMUSG00000038756	62.1293	0.935595	0.275622	3.39449	0.00068757	0.00796702	Ttll6
ENSMUSG00000091549	290.984	0.935475	0.194323	4.81403	1.48e-06	4.26e-05	NA
ENSMUSG00000022657	27.4945	0.934176	0.268981	3.47302	0.00051464	0.00627663	Cd96
ENSMUSG00000032380	20.2129	0.928774	0.315538	2.94346	0.00324567	0.0273938	Dapk2
ENSMUSG00000107092	2292.94	0.927018	0.0663115	13.9798	2.07e-44	1.54e-41	NA
ENSMUSG00000059058	179.492	0.926867	0.200562	4.62135	3.81e-06	9.75e-05	NA
ENSMUSG00000120076	48.3768	0.926491	0.257788	3.59401	0.00032563	0.00428556	Gm31223
ENSMUSG00000080779	38.2136	0.921902	0.255525	3.60788	0.00030871	0.00410778	NA
ENSMUSG00000079173	31.9017	0.921235	0.297937	3.09205	0.00198783	0.0185954	Zan
ENSMUSG00000039209	1083.9	0.916183	0.110963	8.25663	1.5e-16	2.05e-14	Rpl39l
ENSMUSG00000096014	712.077	0.914883	0.165998	5.5114	3.56e-08	1.47e-06	Sox1
ENSMUSG00000120915	29.6978	0.914489	0.271177	3.3723	0.00074544	0.00845583	NA
ENSMUSG00000117959	33.8905	0.913381	0.244251	3.73952	0.00018437	0.00266645	NA
ENSMUSG00000055003	22.0798	0.908969	0.329647	2.7574	0.00582631	0.0430045	Lrtm2
ENSMUSG00000111149	110.981	0.90739	0.240595	3.77144	0.00016231	0.0023897	NA
ENSMUSG00000025791	448.474	0.90136	0.101399	8.88927	6.15e-19	1.04e-16	Pgm1
ENSMUSG00000040584	657.065	0.900541	0.0906911	9.92977	3.09e-23	8.14e-21	Abcb1a
ENSMUSG00000120284	487.285	0.900425	0.107533	8.37351	5.59e-17	8.08e-15	NA
ENSMUSG00000079037	422.551	0.90035	0.112882	7.97606	1.51e-15	1.95e-13	Prnp
ENSMUSG00000081402	69.5967	0.898496	0.319244	2.81445	0.00488605	0.0375679	Gm15455
ENSMUSG00000031478	564.313	0.897534	0.0917202	9.78557	1.3e-22	3.22e-20	Nek3
ENSMUSG00000120009	110.061	0.894992	0.157227	5.69236	1.25e-08	5.79e-07	NA
ENSMUSG00000072476	266.576	0.893474	0.0966096	9.2483	2.28e-20	4.37e-18	Gm9008
ENSMUSG00000020226	37.0321	0.893415	0.24506	3.64569	0.00026667	0.00364425	Slc5a4b
ENSMUSG00000078249	6297.59	0.891517	0.0980301	9.09432	9.52e-20	1.7e-17	Hmga1b
ENSMUSG00000057215	101.165	0.88863	0.267884	3.31722	0.00090916	0.00993404	NA
ENSMUSG00000111088	41.6932	0.887462	0.208763	4.25105	2.13e-05	0.00042179	NA
ENSMUSG00000028444	319.83	0.884703	0.153627	5.75878	8.47e-09	4.07e-07	Cntfr
ENSMUSG00000054612	216.486	0.883405	0.120324	7.34186	2.11e-13	2.15e-11	Mgmt
ENSMUSG00000001827	842.164	0.882662	0.0957944	9.21413	3.14e-20	5.97e-18	Folr1
ENSMUSG00000087881	67.615	0.882213	0.227261	3.88194	0.00010363	0.00163114	Gm22442
ENSMUSG00000037902	528.143	0.881663	0.13683	6.44351	1.17e-10	8.18e-09	Sirpa
ENSMUSG00000059456	733.649	0.879578	0.0928729	9.47078	2.78e-21	5.95e-19	Ptk2b
ENSMUSG00000120340	33.5957	0.878838	0.248215	3.54063	0.00039918	0.00510216	A330069E16Rik
ENSMUSG00000028707	51.0363	0.878788	0.280805	3.12953	0.00175084	0.0167849	Dmbx1
ENSMUSG00000106237	93.1434	0.87761	0.23211	3.781	0.0001562	0.00231383	NA
ENSMUSG00000071229	96.178	0.875993	0.227862	3.84441	0.00012084	0.00186386	Timm8a2
ENSMUSG00000120117	30.1782	0.873662	0.306679	2.84879	0.00438862	0.0346907	NA
ENSMUSG00000043424	1287.93	0.873304	0.102944	8.48329	2.19e-17	3.26e-15	Eif3j2
ENSMUSG00000104970	15.1337	0.870748	0.3166	2.75031	0.00595381	0.0435895	NA
ENSMUSG00000021456	79.2176	0.870088	0.303087	2.87075	0.004095	0.0328731	Fbp2
ENSMUSG00000104222	263.269	0.864936	0.127801	6.76783	1.31e-11	1.05e-09	NA
ENSMUSG00000026866	61.1676	0.863569	0.188607	4.57867	4.68e-06	0.00011514	Kynu
ENSMUSG00000106391	62.3322	0.860473	0.238582	3.60661	0.00031022	0.00412564	NA
ENSMUSG00000090671	11.3396	0.858588	0.311954	2.7523	0.00591792	0.0434398	NA
ENSMUSG00000038352	227.886	0.854412	0.21492	3.97549	7.02e-05	0.00117109	Arl5c
ENSMUSG00000041361	23.8886	0.851296	0.27161	3.13426	0.00172287	0.0165826	Myzap
ENSMUSG00000113473	55.4839	0.850207	0.191971	4.42882	9.47e-06	0.00021042	NA
ENSMUSG00000032015	1349.88	0.848594	0.120116	7.06476	1.61e-12	1.47e-10	Pou2f3
ENSMUSG00000058806	93.3604	0.84578	0.226471	3.7346	0.00018802	0.00271143	Col13a1
ENSMUSG00000100599	53.0938	0.845349	0.182266	4.63801	3.52e-06	9.07e-05	1700120C14Rik
ENSMUSG00000059229	78.6282	0.844743	0.255178	3.31041	0.00093161	0.0101399	NA
ENSMUSG00000082108	40.7726	0.843798	0.21733	3.88256	0.00010336	0.00162858	NA
ENSMUSG00000087060	48.7661	0.843387	0.207459	4.06532	4.8e-05	0.00084433	Eldr
ENSMUSG00000121023	58.1748	0.843226	0.191665	4.39947	1.09e-05	0.00023786	NA
ENSMUSG00000085945	22.8205	0.842954	0.303404	2.77832	0.00546403	0.0409883	NA
ENSMUSG00000120129	33.2454	0.842432	0.255533	3.29676	0.00097806	0.0105591	NA
ENSMUSG00000022817	1662.01	0.840543	0.0737336	11.3997	4.19e-30	1.66e-27	Itgb5
ENSMUSG00000077714	536.646	0.83911	0.287349	2.92018	0.0034983	0.0290224	Snord17
ENSMUSG00000096403	1688.26	0.838466	0.0585576	14.3187	1.67e-46	1.37e-43	NA
ENSMUSG00000000730	7424.04	0.837521	0.101818	8.22567	1.94e-16	2.63e-14	Dnmt3l
ENSMUSG00000034161	28.1315	0.828627	0.267229	3.10081	0.0019299	0.0181678	Scx
ENSMUSG00000070509	633.888	0.827573	0.169856	4.8722	1.1e-06	3.27e-05	Rgma
ENSMUSG00000001655	329.411	0.819981	0.168745	4.85928	1.18e-06	3.48e-05	Hoxc13
ENSMUSG00000033450	135.259	0.819092	0.181124	4.52228	6.12e-06	0.00014422	Tagap
ENSMUSG00000000739	39.3509	0.818592	0.237848	3.44166	0.00057815	0.00690738	Sult5a1
ENSMUSG00000031549	219.675	0.817909	0.206718	3.95665	7.6e-05	0.0012501	Ido2
ENSMUSG00000022130	437.974	0.817766	0.118177	6.91984	4.52e-12	3.9e-10	Tgds
ENSMUSG00000066007	1382.62	0.817532	0.150631	5.42737	5.72e-08	2.28e-06	Zfp600
ENSMUSG00000073568	1415.24	0.817248	0.109459	7.46624	8.25e-14	8.81e-12	Arl14epl
ENSMUSG00000091490	2138.82	0.816701	0.11842	6.89668	5.32e-12	4.55e-10	Triml2
ENSMUSG00000031786	21.1729	0.816545	0.26235	3.11242	0.00185558	0.0176189	Drc7
ENSMUSG00000036596	61.6892	0.81447	0.211785	3.84575	0.00012018	0.00185823	Cpz
ENSMUSG00000024837	430.49	0.812818	0.121865	6.66983	2.56e-11	1.99e-09	Dmrt1
ENSMUSG00000046982	52.9652	0.811863	0.299654	2.70934	0.00674172	0.0479831	Tshz1
ENSMUSG00000120597	104.992	0.809524	0.15718	5.15028	2.6e-07	8.96e-06	NA
ENSMUSG00000095834	360.705	0.809073	0.162878	4.96734	6.79e-07	2.11e-05	NA
ENSMUSG00000003476	35.3229	0.808044	0.271683	2.97421	0.00293742	0.02539	Crhr2
ENSMUSG00000031147	17.1554	0.807522	0.278833	2.89608	0.0037786	0.0308222	Magix
ENSMUSG00000048280	731.128	0.80638	0.114944	7.0154	2.29e-12	2.06e-10	Zfp738
ENSMUSG00000108452	59.3667	0.799549	0.224683	3.55857	0.00037288	0.00481475	NA
ENSMUSG00000110649	90.2093	0.795416	0.206051	3.86029	0.00011326	0.00176077	NA
ENSMUSG00000086649	33.5501	0.795121	0.292371	2.71956	0.00653683	0.0469475	Gm15286
ENSMUSG00000103509	150.862	0.794588	0.177382	4.47954	7.48e-06	0.00017077	NA
ENSMUSG00000093565	178.43	0.794418	0.20677	3.84204	0.00012202	0.00187968	Rab26os
ENSMUSG00000038070	47.6469	0.792756	0.189307	4.18768	2.82e-05	0.00053843	Cntln
ENSMUSG00000086154	77.8614	0.790938	0.185204	4.27063	1.95e-05	0.00039162	NA
ENSMUSG00000038072	749.272	0.788152	0.066372	11.8748	1.6e-32	7.36e-30	Galnt11
ENSMUSG00000025930	215.563	0.787988	0.209694	3.75779	0.00017142	0.00250782	Msc
ENSMUSG00000035493	125.539	0.787619	0.154441	5.09982	3.4e-07	1.14e-05	Tgfbi
ENSMUSG00000029468	293.409	0.783887	0.107066	7.3215	2.45e-13	2.45e-11	P2rx7
ENSMUSG00000016128	151.875	0.783047	0.13621	5.74881	8.99e-09	4.27e-07	Stard13
ENSMUSG00000077506	87.6322	0.782758	0.289463	2.70418	0.00684741	0.0485713	NA
ENSMUSG00000084329	53.6058	0.782712	0.286958	2.72762	0.00637933	0.0460648	Gm6733
ENSMUSG00000091071	381.442	0.782202	0.106223	7.36376	1.79e-13	1.84e-11	NA
ENSMUSG00000116560	145.808	0.776282	0.247251	3.13965	0.00169149	0.0163585	Gm2808
ENSMUSG00000120180	38.3744	0.775825	0.277149	2.7993	0.00512129	0.0389396	NA
ENSMUSG00000028780	400.239	0.775095	0.198718	3.90047	9.6e-05	0.00152735	Sema3c
ENSMUSG00000022487	188.36	0.775015	0.182892	4.23755	2.26e-05	0.00044447	Gtsf1
ENSMUSG00000038022	88.1201	0.77501	0.175966	4.40431	1.06e-05	0.00023302	Mindy4
ENSMUSG00000052117	108.878	0.771489	0.285398	2.7032	0.00686748	0.0486591	D630039A03Rik
ENSMUSG00000010796	32.3602	0.770335	0.28231	2.72869	0.00635867	0.0459288	Asz1
ENSMUSG00000079427	38.0791	0.768783	0.264017	2.91186	0.00359278	0.029641	Mthfsl
ENSMUSG00000026637	26.8757	0.768266	0.246048	3.12242	0.00179368	0.0171212	Traf5
ENSMUSG00000120312	30.6848	0.765805	0.255849	2.99319	0.00276074	0.0241386	NA
ENSMUSG00000007097	129.826	0.764667	0.233788	3.27077	0.00107254	0.0113848	Atp1a2
ENSMUSG00000097248	112.826	0.760557	0.190858	3.98494	6.75e-05	0.0011307	Gm2694
ENSMUSG00000058669	53.5134	0.759871	0.239402	3.17405	0.0015033	0.0149297	Nkx2-9
ENSMUSG00000120761	72.5465	0.759716	0.214637	3.53953	0.00040084	0.00511304	NA
ENSMUSG00000056411	28.7978	0.758702	0.236526	3.2077	0.00133803	0.0135707	Gm12500
ENSMUSG00000055403	96.9733	0.7577	0.190531	3.97677	6.99e-05	0.00116558	4933427D06Rik
ENSMUSG00000095597	2808.47	0.752643	0.112902	6.66632	2.62e-11	2.03e-09	Rps7-ps3
ENSMUSG00000025219	35.3051	0.75027	0.234917	3.19377	0.00140427	0.0141044	Fgf8
ENSMUSG00000039646	322.691	0.750079	0.142163	5.27621	1.32e-07	4.83e-06	Vasn
ENSMUSG00000029844	123.08	0.748199	0.23301	3.21102	0.00132263	0.0134362	Hoxa1
ENSMUSG00000027229	142.295	0.745314	0.160378	4.64723	3.36e-06	8.75e-05	Terb2
ENSMUSG00000048087	5202.2	0.743963	0.126469	5.88259	4.04e-09	2.08e-07	Ahcyl
ENSMUSG00000059751	9686	0.743779	0.086875	8.56148	1.11e-17	1.7e-15	Rps3a3
ENSMUSG00000046814	28.9897	0.743644	0.231622	3.2106	0.00132459	0.0134506	Gchfr
ENSMUSG00000106847	125.128	0.738857	0.130805	5.64853	1.62e-08	7.3e-07	Peg13
ENSMUSG00000017009	4200.97	0.73875	0.110221	6.70245	2.05e-11	1.61e-09	Sdc4
ENSMUSG00000031775	39.4537	0.737576	0.202622	3.64017	0.00027246	0.00370535	Pllp
ENSMUSG00000027562	3368.35	0.73286	0.0630272	11.6277	2.98e-31	1.26e-28	Car2
ENSMUSG00000021359	530.781	0.732436	0.137201	5.33841	9.38e-08	3.59e-06	Tfap2a
ENSMUSG00000040855	64.4265	0.731004	0.224287	3.25924	0.00111713	0.011735	Reps2
ENSMUSG00000077394	289.064	0.729784	0.269736	2.70555	0.00681914	0.0483979	Gm24339
ENSMUSG00000028076	150.81	0.728497	0.156034	4.66885	3.03e-06	8.01e-05	Cd1d1
ENSMUSG00000030446	167.408	0.727198	0.112146	6.4844	8.91e-11	6.29e-09	Zfp273
ENSMUSG00000054057	205.82	0.725364	0.114859	6.31526	2.7e-10	1.76e-08	A930004D18Rik
ENSMUSG00000117300	49.298	0.724407	0.229967	3.15004	0.00163247	0.0158821	Gm18736
ENSMUSG00000008496	77.6937	0.723716	0.241214	3.00031	0.00269704	0.0236798	Pou2f2
ENSMUSG00000081485	108.89	0.721003	0.2302	3.13207	0.00173578	0.0166599	NA
ENSMUSG00000109032	256.486	0.720467	0.114092	6.3148	2.71e-10	1.76e-08	Gm7972
ENSMUSG00000018008	25.7884	0.719735	0.256058	2.81083	0.00494143	0.0379113	Cyth4
ENSMUSG00000042417	358.196	0.716352	0.115471	6.20373	5.51e-10	3.41e-08	Ccno
ENSMUSG00000013562	58.3824	0.715982	0.22197	3.22557	0.00125721	0.0128958	NA
ENSMUSG00000003573	625.021	0.715861	0.0907738	7.8862	3.12e-15	3.83e-13	Homer3
ENSMUSG00000049303	43.8299	0.715187	0.225697	3.16879	0.00153073	0.0151427	Syt12
ENSMUSG00000093617	102.502	0.713367	0.198336	3.59676	0.00032221	0.00424932	4933438K21Rik
ENSMUSG00000081965	145.983	0.712739	0.139488	5.10969	3.23e-07	1.09e-05	NA
ENSMUSG00000075609	85.1587	0.71243	0.258435	2.7567	0.00583872	0.0430333	Gm7935
ENSMUSG00000091993	238.175	0.711597	0.238577	2.98266	0.00285751	0.0247961	NA
ENSMUSG00000120241	25.3999	0.709076	0.250608	2.82942	0.00466326	0.0362833	NA
ENSMUSG00000027559	165.861	0.708809	0.114137	6.21017	5.29e-10	3.28e-08	Car3
ENSMUSG00000027580	84.5931	0.708429	0.167461	4.23042	2.33e-05	0.00045632	Helz2
ENSMUSG00000046687	150.281	0.707653	0.20413	3.46667	0.00052694	0.00640816	Gm5424
ENSMUSG00000043024	111.095	0.707484	0.246767	2.86702	0.00414361	0.0331267	Gm16433
ENSMUSG00000086968	29.0192	0.70597	0.24791	2.84768	0.00440386	0.0347894	4933431E20Rik
ENSMUSG00000001300	2136.92	0.705578	0.141194	4.99722	5.82e-07	1.84e-05	Efnb2
ENSMUSG00000032122	202.359	0.703435	0.162336	4.33322	1.47e-05	0.00030872	Slc37a2
ENSMUSG00000101037	85.8492	0.702187	0.235213	2.98532	0.00283283	0.0246241	NA
ENSMUSG00000020875	123.029	0.699609	0.257974	2.71193	0.00668918	0.0476685	Hoxb9
ENSMUSG00000031760	224.801	0.698397	0.210177	3.3229	0.00089088	0.00975534	Mt3
ENSMUSG00000041757	122.612	0.698256	0.162831	4.28822	1.8e-05	0.00036564	Plekha6
ENSMUSG00000116953	218.424	0.69803	0.144265	4.83854	1.31e-06	3.81e-05	9030025P20Rik
ENSMUSG00000031517	131.168	0.697561	0.104289	6.68872	2.25e-11	1.76e-09	Gpm6a
ENSMUSG00000086922	503.754	0.696977	0.0797115	8.74374	2.26e-18	3.73e-16	NA
ENSMUSG00000039989	593.853	0.696531	0.103745	6.71388	1.9e-11	1.5e-09	Cbx4
ENSMUSG00000092335	473.249	0.695746	0.136027	5.11475	3.14e-07	1.07e-05	Zfp977
ENSMUSG00000025578	135.738	0.695609	0.167944	4.14192	3.44e-05	0.00063731	Cbx8
ENSMUSG00000047557	250.118	0.693914	0.131501	5.27688	1.31e-07	4.83e-06	Lxn
ENSMUSG00000017737	26.0043	0.693148	0.24608	2.81676	0.00485104	0.0373879	Mmp9
ENSMUSG00000039720	155.181	0.692874	0.185824	3.72865	0.00019251	0.00275735	Got1l1
ENSMUSG00000085663	40.6774	0.688633	0.255603	2.69415	0.00705688	0.0496587	NA
ENSMUSG00000113722	92.8691	0.68819	0.170462	4.03721	5.41e-05	0.00093651	Snhg10
ENSMUSG00000023805	257.338	0.68795	0.135088	5.09259	3.53e-07	1.18e-05	Synj2
ENSMUSG00000030352	636.573	0.684309	0.149157	4.58784	4.48e-06	0.0001115	Tspan9
ENSMUSG00000085355	110.347	0.683102	0.153817	4.44102	8.95e-06	0.00020012	3010003L21Rik
ENSMUSG00000026288	4127.05	0.682579	0.0785327	8.69165	3.57e-18	5.79e-16	Inpp5d
ENSMUSG00000020695	301.987	0.681645	0.110522	6.16751	6.94e-10	4.17e-08	Mrc2
ENSMUSG00000090470	311.514	0.680826	0.123208	5.52583	3.28e-08	1.37e-06	Prr23a3
ENSMUSG00000060639	3827.57	0.679669	0.196022	3.4673	0.00052572	0.00639633	H4c9
ENSMUSG00000038976	1926.63	0.679615	0.118927	5.71455	1.1e-08	5.12e-07	Ppp1r9b
ENSMUSG00000118642	878628	0.679101	0.151209	4.49115	7.08e-06	0.0001632	NA
ENSMUSG00000087502	51.2302	0.678676	0.251417	2.6994	0.0069464	0.0491494	NA
ENSMUSG00000039278	163.49	0.676679	0.178928	3.78186	0.00015566	0.00231071	Pcsk1n
ENSMUSG00000084762	262.812	0.675394	0.138535	4.87524	1.09e-06	3.23e-05	Platr3
ENSMUSG00000000731	243.181	0.674682	0.150118	4.49435	6.98e-06	0.00016149	Aire
ENSMUSG00000068396	1615.77	0.674633	0.113228	5.95821	2.55e-09	1.37e-07	Rpl34-ps1
ENSMUSG00000031994	99.2105	0.674621	0.210458	3.20549	0.00134832	0.013658	Adamts8
ENSMUSG00000021130	176.898	0.672823	0.1557	4.32126	1.55e-05	0.0003214	Galnt16
ENSMUSG00000087222	39.8893	0.672726	0.244064	2.75635	0.0058451	0.0430553	NA
ENSMUSG00000002668	97.2853	0.671362	0.165526	4.05593	4.99e-05	0.00087292	Dennd1c
ENSMUSG00000032311	165.318	0.669759	0.146048	4.5859	4.52e-06	0.00011213	Nrg4
ENSMUSG00000053626	70.3418	0.668226	0.137998	4.84229	1.28e-06	3.75e-05	Tll1
ENSMUSG00000063838	544.899	0.667463	0.103229	6.46584	1.01e-10	7.1e-09	Cdc42ep5
ENSMUSG00000028487	1033.94	0.665867	0.141284	4.71295	2.44e-06	6.65e-05	Bnc2
ENSMUSG00000016458	600.417	0.665769	0.119929	5.55135	2.83e-08	1.21e-06	Wt1
ENSMUSG00000120204	866.694	0.66467	0.0980002	6.78233	1.18e-11	9.62e-10	NA
ENSMUSG00000028358	102.242	0.659479	0.160225	4.11594	3.86e-05	0.0007012	Zfp618
ENSMUSG00000088185	1533.29	0.655601	0.16099	4.07231	4.66e-05	0.00082227	NA
ENSMUSG00000097993	470.937	0.652163	0.108373	6.01777	1.77e-09	9.83e-08	Ptprv
ENSMUSG00000048988	144.848	0.651263	0.185811	3.50497	0.00045666	0.00567121	Elfn1
ENSMUSG00000063535	235.848	0.650851	0.150525	4.32388	1.53e-05	0.00031812	Zfp773
ENSMUSG00000028640	1151.58	0.649984	0.166541	3.90284	9.51e-05	0.00151629	Tfap2c
ENSMUSG00000020122	294.729	0.649935	0.12118	5.36339	8.17e-08	3.17e-06	Egfr
ENSMUSG00000015342	322.694	0.649509	0.13407	4.84456	1.27e-06	3.71e-05	Xk
ENSMUSG00000111417	115.746	0.649377	0.164571	3.94586	7.95e-05	0.0013018	NA
ENSMUSG00000032224	377.136	0.648875	0.176911	3.66782	0.00024463	0.00338685	Fam81a
ENSMUSG00000080242	840.595	0.647216	0.138438	4.67513	2.94e-06	7.81e-05	NA
ENSMUSG00000118325	53.3263	0.645415	0.2191	2.94576	0.00322162	0.0272622	NA
ENSMUSG00000117466	36.9743	0.645165	0.226156	2.85275	0.00433432	0.0343366	NA
ENSMUSG00000061186	3488.72	0.643268	0.0617008	10.4256	1.89e-25	5.84e-23	Sfmbt2
ENSMUSG00000026185	810.304	0.643096	0.155485	4.13606	3.53e-05	0.00065186	Igfbp5
ENSMUSG00000042447	1064.29	0.642676	0.0601784	10.6795	1.27e-26	4.12e-24	Mios
ENSMUSG00000120997	73.1903	0.642225	0.191057	3.36143	0.00077539	0.0087249	NA
ENSMUSG00000051285	1396.75	0.640522	0.108271	5.91591	3.3e-09	1.74e-07	Pcmtd1
ENSMUSG00000057706	555.737	0.640034	0.114358	5.59677	2.18e-08	9.46e-07	Mex3b
ENSMUSG00000034684	191.898	0.638091	0.155846	4.09438	4.23e-05	0.00075832	Sema3f
ENSMUSG00000031362	117.363	0.637489	0.204567	3.11628	0.00183146	0.0174292	Xlr4c
ENSMUSG00000096780	193.202	0.636386	0.161887	3.93106	8.46e-05	0.00136605	NA
ENSMUSG00000002459	43.1376	0.634738	0.197315	3.21687	0.00129596	0.0132342	Rgs20
ENSMUSG00000034891	46.8228	0.632817	0.227542	2.78111	0.00541741	0.0407125	Sncb
ENSMUSG00000085101	223.076	0.631413	0.17714	3.56449	0.00036457	0.0047291	NA
ENSMUSG00000097187	128.807	0.630477	0.180708	3.48892	0.00048497	0.00596952	NA
ENSMUSG00000035200	82.5396	0.629288	0.170014	3.70138	0.00021443	0.00302005	Chrnb4
ENSMUSG00000043801	129.118	0.629175	0.210763	2.98523	0.00283362	0.0246241	NA
ENSMUSG00000074466	74.1485	0.627273	0.135748	4.62086	3.82e-06	9.76e-05	Gm15417
ENSMUSG00000020415	479.489	0.62403	0.111186	5.61251	1.99e-08	8.78e-07	Pttg1
ENSMUSG00000097083	82.7665	0.62271	0.204255	3.04869	0.00229839	0.0207043	NA
ENSMUSG00000032841	234.555	0.621349	0.167291	3.71418	0.00020387	0.00289708	Prr5l
ENSMUSG00000056300	2351.75	0.619174	0.101362	6.10852	1.01e-09	5.87e-08	Zfp981
ENSMUSG00000079283	68.6716	0.618136	0.193652	3.19199	0.00141297	0.0141829	2310009B15Rik
ENSMUSG00000106241	87.305	0.617816	0.20655	2.99112	0.00277961	0.0242784	NA
ENSMUSG00000019368	146.047	0.617489	0.121881	5.06634	4.06e-07	1.33e-05	Sec14l4
ENSMUSG00000032702	1236.42	0.616281	0.0839956	7.33707	2.18e-13	2.21e-11	Kank1
ENSMUSG00000109584	72.2667	0.610787	0.177386	3.44327	0.00057472	0.0068866	NA
ENSMUSG00000016252	751.49	0.609404	0.211756	2.87787	0.00400375	0.0323355	Atp5e
ENSMUSG00000026235	3640.72	0.609036	0.106109	5.73973	9.48e-09	4.48e-07	Epha4
ENSMUSG00000112163	48.6103	0.608887	0.208973	2.9137	0.00357169	0.0295055	Gm8188
ENSMUSG00000049882	824.972	0.60664	0.0632752	9.58732	9.04e-22	2.04e-19	Vcpkmt
ENSMUSG00000099397	98.3555	0.606318	0.190157	3.18851	0.0014301	0.0143311	NA
ENSMUSG00000108738	78.7267	0.6055	0.179076	3.38124	0.00072159	0.00825539	NA
ENSMUSG00000097076	195.242	0.605114	0.150033	4.03321	5.5e-05	0.00094935	Platr7
ENSMUSG00000120045	87.6865	0.600922	0.198902	3.0212	0.00251773	0.0223263	NA
ENSMUSG00000020431	314.145	0.599893	0.151186	3.96791	7.25e-05	0.00120264	Adcy1
ENSMUSG00000052133	404.926	0.599692	0.110982	5.4035	6.54e-08	2.59e-06	Sema5b
ENSMUSG00000103376	41.884	0.5995	0.210404	2.84928	0.00438183	0.0346478	NA
ENSMUSG00000042249	131.16	0.597815	0.193722	3.08594	0.00202909	0.0188837	Grk3
ENSMUSG00000029026	597.294	0.595569	0.0990738	6.01137	1.84e-09	1.01e-07	Trp73
ENSMUSG00000028601	1733.26	0.593728	0.0650885	9.12185	7.38e-20	1.34e-17	Echdc2
ENSMUSG00000116972	418.542	0.593377	0.182731	3.24727	0.00116519	0.012134	Gm6278
ENSMUSG00000056602	1583.92	0.593278	0.133507	4.44379	8.84e-06	0.00019856	Fry
ENSMUSG00000093483	247.712	0.593004	0.120132	4.93629	7.96e-07	2.44e-05	AA465934
ENSMUSG00000010080	31.7779	0.59218	0.214331	2.76293	0.00572851	0.042481	Epn3
ENSMUSG00000046808	1304.5	0.588534	0.0950341	6.19287	5.91e-10	3.62e-08	Atp10d
ENSMUSG00000038146	4537.79	0.588255	0.184691	3.18507	0.0014472	0.0144634	Notch3
ENSMUSG00000036931	153.633	0.588119	0.211999	2.77416	0.00553448	0.041394	Nfkbid
ENSMUSG00000120684	77.5093	0.587521	0.172335	3.40919	0.00065157	0.0076232	NA
ENSMUSG00000022150	128.891	0.586176	0.18619	3.14828	0.00164237	0.01596	Dab2
ENSMUSG00000060508	151.414	0.585935	0.142844	4.10191	4.1e-05	0.00073874	Nlrp9b
ENSMUSG00000086877	61.505	0.585007	0.204331	2.86303	0.0041961	0.0334933	A230072C01Rik
ENSMUSG00000120826	61.7235	0.582896	0.190348	3.06226	0.0021967	0.0200141	NA
ENSMUSG00000086193	87.1583	0.581945	0.188803	3.08229	0.00205414	0.0190513	NA
ENSMUSG00000020744	532.578	0.579715	0.0797523	7.26895	3.62e-13	3.57e-11	Slc25a19
ENSMUSG00000032493	34.6912	0.579401	0.185965	3.11565	0.0018354	0.017447	Prss44
ENSMUSG00000051495	2593.67	0.579305	0.102692	5.64117	1.69e-08	7.58e-07	Irf2bp2
ENSMUSG00000032327	64.4833	0.578564	0.190479	3.03742	0.0023861	0.0213954	Stra6
ENSMUSG00000046546	986.998	0.577824	0.113765	5.07909	3.79e-07	1.25e-05	Fam43a
ENSMUSG00000047669	148.138	0.57642	0.141152	4.08368	4.43e-05	0.00078852	Msl3l2
ENSMUSG00000020782	3699.49	0.575211	0.0969429	5.93351	2.97e-09	1.57e-07	Llgl2
ENSMUSG00000029651	317.492	0.57499	0.0976992	5.88531	3.97e-09	2.05e-07	Mtus2
ENSMUSG00000073779	103.264	0.574855	0.1372	4.1899	2.79e-05	0.00053479	Lrp8os2
ENSMUSG00000051989	71.4306	0.574669	0.198126	2.90052	0.00372547	0.0304822	Smim11
ENSMUSG00000038143	593.881	0.573299	0.0981789	5.83933	5.24e-09	2.68e-07	Stox2
ENSMUSG00000106943	288.678	0.572119	0.168495	3.39546	0.00068513	0.00794238	Dancr
ENSMUSG00000019256	545.471	0.571936	0.172904	3.30783	0.0009402	0.0102158	Ahr
ENSMUSG00000044788	373.839	0.570939	0.162009	3.52413	0.00042488	0.00535757	Fads6
ENSMUSG00000028782	504.722	0.568038	0.117304	4.84246	1.28e-06	3.75e-05	Adgrb2
ENSMUSG00000030849	263.562	0.566641	0.14293	3.96445	7.36e-05	0.00121542	Fgfr2
ENSMUSG00000064194	2137.89	0.564709	0.127112	4.44262	8.89e-06	0.00019929	Zfp936
ENSMUSG00000113402	101.355	0.564383	0.200519	2.81461	0.00488366	0.0375679	NA
ENSMUSG00000033644	780.912	0.56244	0.0819598	6.86238	6.77e-12	5.73e-10	Piwil2
ENSMUSG00000048967	66.2523	0.561639	0.187869	2.98953	0.0027941	0.0243713	Yjefn3
ENSMUSG00000003418	487.568	0.561414	0.165168	3.39904	0.00067623	0.00787892	St8sia6
ENSMUSG00000028023	485.312	0.558268	0.149598	3.73178	0.00019013	0.00273567	Pitx2
ENSMUSG00000022488	1731.1	0.55808	0.100813	5.53579	3.1e-08	1.31e-06	Nckap1l
ENSMUSG00000020814	250.556	0.556125	0.110616	5.02753	4.97e-07	1.59e-05	Mxra7
ENSMUSG00000055737	99.4921	0.555639	0.142117	3.90974	9.24e-05	0.00147829	Ghr
ENSMUSG00000097217	52.411	0.555075	0.197547	2.80984	0.00495663	0.0380163	NA
ENSMUSG00000032184	204.688	0.552848	0.112698	4.90559	9.31e-07	2.79e-05	Lysmd2
ENSMUSG00000042751	1282.57	0.549982	0.128501	4.27998	1.87e-05	0.00037733	Nmnat2
ENSMUSG00000120747	216.537	0.549675	0.159899	3.43763	0.00058683	0.00698531	NA
ENSMUSG00000103260	86.765	0.548824	0.149686	3.6665	0.00024589	0.00340068	Gm8146
ENSMUSG00000027624	943.082	0.547721	0.117898	4.64573	3.39e-06	8.8e-05	Epb41l1
ENSMUSG00000021615	206.315	0.546602	0.111858	4.88659	1.03e-06	3.05e-05	Xrcc4
ENSMUSG00000035299	89.0366	0.54634	0.172736	3.16287	0.00156224	0.0153702	Mid1
ENSMUSG00000030761	82.644	0.545535	0.125749	4.33827	1.44e-05	0.00030297	Myo7a
ENSMUSG00000057762	64.1724	0.545382	0.202696	2.69064	0.00713158	0.0499566	Gm6169
ENSMUSG00000058793	5810.09	0.542019	0.0913335	5.9345	2.95e-09	1.56e-07	Cds2
ENSMUSG00000121144	231.202	0.541898	0.147488	3.67419	0.00023861	0.00331077	NA
ENSMUSG00000029423	99.4901	0.54184	0.134367	4.03252	5.52e-05	0.00095138	Piwil1
ENSMUSG00000028773	1156.42	0.541349	0.171807	3.15091	0.00162764	0.0158717	Fabp3
ENSMUSG00000081434	1075.91	0.540324	0.107325	5.03449	4.79e-07	1.54e-05	Gm14165
ENSMUSG00000033871	425.052	0.539616	0.0856257	6.30204	2.94e-10	1.9e-08	Ppargc1b
ENSMUSG00000029601	62.1929	0.539514	0.170287	3.16826	0.00153356	0.0151585	Iqcd
ENSMUSG00000047515	60.0153	0.539299	0.195783	2.75458	0.00587677	0.043213	BC049715
ENSMUSG00000025586	224.112	0.537679	0.139096	3.86552	0.00011085	0.00172876	Cpeb1
ENSMUSG00000085925	1520.51	0.537607	0.146529	3.66894	0.00024356	0.00337399	Rtl1
ENSMUSG00000072640	207.828	0.537367	0.163765	3.28133	0.00103317	0.0110361	Lyrm9
ENSMUSG00000031647	800.257	0.536589	0.116385	4.61046	4.02e-06	0.00010183	Mfap3l
ENSMUSG00000000732	465.391	0.53504	0.143814	3.72035	0.00019895	0.00283832	Icosl
ENSMUSG00000073627	156.893	0.534929	0.157868	3.38845	0.00070289	0.00809267	NA
ENSMUSG00000102543	70.0217	0.533001	0.196885	2.70716	0.00678609	0.0482039	Pcdhgc5
ENSMUSG00000010358	124.509	0.532793	0.162777	3.27314	0.0010636	0.0113041	Ifi35
ENSMUSG00000062093	403.01	0.530838	0.153208	3.46483	0.00053058	0.00643997	Gm5088
ENSMUSG00000039529	54.6615	0.530556	0.192605	2.75463	0.00587592	0.043213	Atp8b1
ENSMUSG00000027035	2105.87	0.527702	0.103105	5.11809	3.09e-07	1.05e-05	Cers6
ENSMUSG00000028494	1262.85	0.525728	0.105636	4.97677	6.47e-07	2.02e-05	Plin2
ENSMUSG00000100141	452.724	0.525271	0.149018	3.52488	0.00042367	0.00534771	NA
ENSMUSG00000097055	82.7475	0.525194	0.162702	3.22795	0.00124679	0.0128253	Gm4419
ENSMUSG00000092564	134.823	0.52449	0.144487	3.63	0.00028342	0.00382554	BC051226
ENSMUSG00000008575	765.13	0.524124	0.153229	3.42052	0.00062502	0.00735004	Nfib
ENSMUSG00000042345	376.535	0.523882	0.132207	3.96258	7.41e-05	0.00122338	Ubash3a
ENSMUSG00000036867	157.966	0.523593	0.141033	3.71256	0.00020517	0.00291075	Smad6
ENSMUSG00000039629	154.243	0.523172	0.176752	2.95992	0.00307722	0.026369	Strip2
ENSMUSG00000073079	117.377	0.522899	0.130213	4.01573	5.93e-05	0.00101148	Srp54a
ENSMUSG00000003279	190.434	0.5207	0.15136	3.44016	0.00058138	0.00693352	Dlgap1
ENSMUSG00000061897	179.477	0.519628	0.133425	3.89454	9.84e-05	0.00156225	NA
ENSMUSG00000097177	94.8779	0.517335	0.15323	3.37619	0.00073498	0.00836915	9330159M07Rik
ENSMUSG00000067847	332.809	0.516844	0.158586	3.25907	0.00111778	0.0117369	Romo1
ENSMUSG00000027931	642.206	0.516562	0.0971025	5.31976	1.04e-07	3.92e-06	Npr1
ENSMUSG00000031659	255.451	0.516547	0.117808	4.38466	1.16e-05	0.00025202	Adcy7
ENSMUSG00000018378	269.282	0.516161	0.184988	2.79024	0.00526698	0.0398171	2210416O15Rik
ENSMUSG00000009549	1053.86	0.515231	0.0989256	5.20827	1.91e-07	6.78e-06	Srp14
ENSMUSG00000026463	999.845	0.51486	0.161511	3.18777	0.00143374	0.0143516	Atp2b4
ENSMUSG00000111942	284.428	0.514513	0.114669	4.48693	7.23e-06	0.00016585	NA
ENSMUSG00000120635	109.616	0.514272	0.173904	2.95721	0.00310436	0.0265376	NA
ENSMUSG00000045629	111.778	0.512997	0.156756	3.27258	0.00106572	0.0113219	Sh3tc2
ENSMUSG00000006360	662.924	0.512554	0.103797	4.93804	7.89e-07	2.42e-05	Crip1
ENSMUSG00000055707	762.254	0.511754	0.124109	4.12343	3.73e-05	0.0006841	Klhl26
ENSMUSG00000025083	66.576	0.510606	0.177001	2.88477	0.00391704	0.0317162	Afap1l2
ENSMUSG00000045763	2258.69	0.507106	0.102936	4.92641	8.38e-07	2.55e-05	Basp1
ENSMUSG00000025429	99.6019	0.50659	0.177665	2.85138	0.00435302	0.0344523	Pstpip2
ENSMUSG00000034460	3446.23	0.506492	0.0777853	6.51142	7.44e-11	5.35e-09	Six4
ENSMUSG00000085642	75.1822	0.504675	0.160454	3.14529	0.0016592	0.0160914	NA
ENSMUSG00000084998	62.757	0.504438	0.175528	2.87383	0.00405531	0.0326581	NA
ENSMUSG00000025370	106.094	0.504376	0.143557	3.51343	0.00044237	0.00553398	Cdh9
ENSMUSG00000048402	3176	0.504303	0.116826	4.31669	1.58e-05	0.00032652	Gli2
ENSMUSG00000032579	433.4	0.502251	0.0896697	5.60113	2.13e-08	9.29e-07	Hemk1
ENSMUSG00000070732	101.099	0.499457	0.153729	3.24895	0.00115833	0.0120715	Rbm44
ENSMUSG00000008035	1543.6	0.499052	0.0582443	8.56826	1.05e-17	1.62e-15	Mid1ip1
ENSMUSG00000026623	2052.74	0.49866	0.12603	3.95669	7.6e-05	0.0012501	Lpgat1
ENSMUSG00000039087	2669.39	0.498355	0.130911	3.80681	0.00014077	0.00212205	Rreb1
ENSMUSG00000107181	120.999	0.497976	0.162564	3.06325	0.00218944	0.0199646	NA
ENSMUSG00000027341	1138.85	0.497688	0.0752836	6.61084	3.82e-11	2.88e-09	Tmem230
ENSMUSG00000030770	127.744	0.496844	0.129609	3.8334	0.00012639	0.00193752	Parva
ENSMUSG00000067919	1506.79	0.496071	0.160399	3.09274	0.00198319	0.0185658	Rex2
ENSMUSG00000087408	90.106	0.494911	0.167756	2.95019	0.00317577	0.0269721	Gdf1
ENSMUSG00000051323	329.902	0.494704	0.165256	2.99356	0.00275741	0.024125	Pcdh19
ENSMUSG00000036114	818.993	0.493595	0.108752	4.53873	5.66e-06	0.00013467	Rpp25l
ENSMUSG00000040721	2126.24	0.493315	0.105918	4.65751	3.2e-06	8.38e-05	Zfhx2
ENSMUSG00000017778	8027.31	0.492345	0.0787715	6.2503	4.1e-10	2.58e-08	Cox7c
ENSMUSG00000044231	147.29	0.492324	0.147908	3.32857	0.00087292	0.00958352	Nhlrc1
ENSMUSG00000020085	230.087	0.492272	0.120639	4.08054	4.49e-05	0.00079759	Aifm2
ENSMUSG00000017740	56.0059	0.490917	0.175583	2.79593	0.00517506	0.0392513	Slc12a5
ENSMUSG00000057715	198.102	0.490086	0.135768	3.60972	0.00030653	0.00408523	A830018L16Rik
ENSMUSG00000028763	12420.9	0.48952	0.144819	3.38023	0.00072424	0.00827609	Hspg2
ENSMUSG00000026447	548.79	0.489078	0.124315	3.93417	8.35e-05	0.00135366	Pik3c2b
ENSMUSG00000033453	145.651	0.487669	0.152937	3.18869	0.00142919	0.0143287	Adamts15
ENSMUSG00000087141	301.573	0.48725	0.135738	3.58965	0.00033113	0.00434883	Plcxd2
ENSMUSG00000066705	2058.74	0.486233	0.179622	2.70699	0.00678968	0.0482159	Fxyd6
ENSMUSG00000090071	356.745	0.484895	0.119113	4.07088	4.68e-05	0.00082616	Cdk5r2
ENSMUSG00000097121	81.4273	0.484792	0.149092	3.25164	0.00114743	0.0119885	D130020L05Rik
ENSMUSG00000021594	305.769	0.483371	0.112364	4.30182	1.69e-05	0.0003464	Srd5a1
ENSMUSG00000070576	186.851	0.48224	0.105161	4.58575	4.52e-06	0.00011213	Mn1
ENSMUSG00000006412	702.156	0.482215	0.165069	2.9213	0.00348576	0.0289374	Pfdn2
ENSMUSG00000025451	2215.51	0.481541	0.0532972	9.03501	1.64e-19	2.9e-17	Paip1
ENSMUSG00000051367	536.732	0.48147	0.114285	4.2129	2.52e-05	0.0004898	Six1
ENSMUSG00000092225	1013.54	0.480556	0.114078	4.21252	2.53e-05	0.00049025	Gm2381
ENSMUSG00000102918	259.208	0.478957	0.133159	3.59688	0.00032206	0.00424932	Pcdhgc3
ENSMUSG00000038400	624.386	0.478705	0.118156	4.05147	5.09e-05	0.00088666	Pmepa1
ENSMUSG00000095304	125.501	0.477513	0.146089	3.26866	0.00108059	0.0114462	Plac9
ENSMUSG00000039908	161.365	0.476407	0.174561	2.72917	0.00634943	0.0459014	Slc26a11
ENSMUSG00000050271	1027.15	0.475444	0.155845	3.05075	0.0022827	0.0205776	Prag1
ENSMUSG00000040274	2193.8	0.473581	0.138427	3.42116	0.00062356	0.00733622	Cdk6
ENSMUSG00000014303	1700.27	0.473494	0.0920236	5.14536	2.67e-07	9.16e-06	Glis2
ENSMUSG00000090659	429.262	0.473484	0.112608	4.20471	2.61e-05	0.00050586	Zfp493
ENSMUSG00000026388	101.484	0.473337	0.170876	2.77006	0.00560452	0.0417574	3110009E18Rik
ENSMUSG00000037148	589.397	0.4726	0.0811906	5.82087	5.85e-09	2.94e-07	Arhgap10
ENSMUSG00000096883	276.115	0.472596	0.144308	3.27492	0.00105692	0.011252	Shisa8
ENSMUSG00000039208	75.9704	0.471643	0.14374	3.28122	0.00103358	0.0110361	Metrnl
ENSMUSG00000048388	215.248	0.470631	0.152259	3.09099	0.00199493	0.0186412	Fam171b
ENSMUSG00000034645	914.09	0.468635	0.166839	2.80891	0.00497095	0.0380915	Zyg11a
ENSMUSG00000034471	1026.83	0.465409	0.101397	4.58996	4.43e-06	0.00011059	Caskin2
ENSMUSG00000028766	6474	0.465143	0.0760855	6.11342	9.75e-10	5.71e-08	Alpl
ENSMUSG00000059142	1043.57	0.464409	0.103183	4.50084	6.77e-06	0.00015765	Zfp945
ENSMUSG00000038508	644.601	0.463954	0.160745	2.88628	0.00389821	0.031584	Gdf15
ENSMUSG00000038151	368.87	0.462912	0.16748	2.76399	0.00571	0.0423562	Prdm1
ENSMUSG00000062929	1189.44	0.462385	0.0647288	7.14342	9.1e-13	8.56e-11	Cfl2
ENSMUSG00000027274	476.803	0.460617	0.108337	4.25171	2.12e-05	0.0004212	Mkks
ENSMUSG00000049556	75.0964	0.460416	0.157027	2.93208	0.00336705	0.0281738	Lingo1
ENSMUSG00000031785	1443.89	0.460208	0.0700603	6.56874	5.07e-11	3.75e-09	Adgrg1
ENSMUSG00000061544	2060.67	0.459306	0.0904563	5.07765	3.82e-07	1.26e-05	Zfp229
ENSMUSG00000026603	359.977	0.458029	0.0817803	5.60073	2.13e-08	9.29e-07	Smyd2
ENSMUSG00000097393	85.7222	0.457013	0.15558	2.93747	0.00330903	0.0277894	D030068K23Rik
ENSMUSG00000033405	106.311	0.456586	0.154152	2.96191	0.00305735	0.02626	Nudt15
ENSMUSG00000033386	3836.53	0.454799	0.076852	5.91786	3.26e-09	1.72e-07	Frrs1
ENSMUSG00000052928	391.936	0.451957	0.132585	3.40882	0.00065245	0.0076275	Ctif
ENSMUSG00000024530	210.989	0.451821	0.103432	4.3683	1.25e-05	0.00026911	Prelid3a
ENSMUSG00000120369	1443.5	0.451651	0.124856	3.61737	0.00029761	0.00399157	Snhg7
ENSMUSG00000032394	665.835	0.45111	0.0777982	5.79846	6.69e-09	3.3e-07	Igdcc3
ENSMUSG00000020413	2064.22	0.450506	0.0762083	5.91151	3.39e-09	1.77e-07	Hus1
ENSMUSG00000080316	212.129	0.448866	0.132735	3.38168	0.00072045	0.00824976	Spaca6
ENSMUSG00000038007	775.962	0.447629	0.142649	3.13798	0.00170115	0.0164365	Acer2
ENSMUSG00000100863	276.949	0.446548	0.157605	2.83333	0.00460655	0.0359971	Gm12669
ENSMUSG00000026831	280.348	0.446126	0.133197	3.34936	0.00080998	0.00902574	Pierce1
ENSMUSG00000020097	3371.23	0.445638	0.0697908	6.38534	1.71e-10	1.15e-08	Sgpl1
ENSMUSG00000039960	716.123	0.445536	0.0867046	5.13855	2.77e-07	9.48e-06	Rhou
ENSMUSG00000028532	1634.69	0.44552	0.140865	3.16274	0.00156291	0.0153708	Cachd1
ENSMUSG00000097415	2265.23	0.445395	0.0935667	4.76019	1.93e-06	5.41e-05	AU020206
ENSMUSG00000042210	873.994	0.44526	0.0774109	5.7519	8.82e-09	4.21e-07	Abhd14a
ENSMUSG00000010760	197.765	0.444917	0.154629	2.87732	0.00401067	0.0323811	Phlda2
ENSMUSG00000090125	4198.85	0.443555	0.109313	4.05766	4.96e-05	0.00086903	Pou3f1
ENSMUSG00000113411	150.704	0.443329	0.161536	2.74445	0.00606118	0.0441837	NA
ENSMUSG00000024019	83.3554	0.443026	0.141664	3.12731	0.00176415	0.0168775	Cmtr1
ENSMUSG00000031805	2490.84	0.443008	0.110306	4.01619	5.91e-05	0.00101019	Jak3
ENSMUSG00000060862	698.457	0.442304	0.10401	4.25251	2.11e-05	0.00042036	Zbtb40
ENSMUSG00000029029	525.238	0.441494	0.111259	3.96816	7.24e-05	0.00120218	Wrap73
ENSMUSG00000015501	388.597	0.440722	0.119982	3.67322	0.00023952	0.00332158	Hivep2
ENSMUSG00000006649	930.812	0.43996	0.084698	5.19446	2.05e-07	7.23e-06	Nphs1
ENSMUSG00000034171	181.886	0.438466	0.130179	3.36818	0.00075666	0.00855984	Faah
ENSMUSG00000054752	1174.46	0.437569	0.117411	3.72683	0.0001939	0.00277421	Fsd1l
ENSMUSG00000121199	298.119	0.436802	0.155573	2.8077	0.00498962	0.0381961	NA
ENSMUSG00000002602	268.495	0.435841	0.113463	3.84127	0.0001224	0.00188439	Axl
ENSMUSG00000096966	1104.33	0.43382	0.117332	3.69738	0.00021783	0.00306286	NA
ENSMUSG00000043300	93.767	0.433564	0.147166	2.94609	0.00321816	0.0272525	B3galnt1
ENSMUSG00000039943	1082.67	0.433392	0.09194	4.71386	2.43e-06	6.64e-05	Plcb4
ENSMUSG00000048251	216.403	0.432718	0.124399	3.47846	0.0005043	0.00617145	Bcl11b
ENSMUSG00000039542	1145.72	0.431456	0.10351	4.16827	3.07e-05	0.0005798	Ncam1
ENSMUSG00000078497	1584.92	0.431244	0.138869	3.10539	0.00190027	0.0179557	NA
ENSMUSG00000021373	110.193	0.430918	0.160058	2.69227	0.00709684	0.0497905	Cap2
ENSMUSG00000021294	342.994	0.430196	0.150755	2.85361	0.00432257	0.0342542	Kif26a
ENSMUSG00000074575	118.236	0.429434	0.127131	3.37789	0.00073045	0.00833786	Kcng1
ENSMUSG00000030341	661.706	0.428711	0.0927589	4.62177	3.8e-06	9.74e-05	Tnfrsf1a
ENSMUSG00000086859	120.736	0.428546	0.144756	2.96048	0.00307162	0.0263473	Snhg20
ENSMUSG00000037855	1187.47	0.428351	0.0740323	5.78601	7.21e-09	3.53e-07	Zfp365
ENSMUSG00000004085	1206.46	0.427914	0.0952065	4.49458	6.97e-06	0.00016147	Map3k20
ENSMUSG00000028212	1006.95	0.427488	0.0837334	5.10534	3.3e-07	1.11e-05	Ccne2
ENSMUSG00000055320	5257.22	0.427278	0.146816	2.91029	0.00361091	0.0297421	Tead1
ENSMUSG00000097180	661.724	0.426797	0.1068	3.99624	6.44e-05	0.00108454	2700038G22Rik
ENSMUSG00000026227	67.237	0.426147	0.150383	2.83374	0.00460064	0.0359621	2810459M11Rik
ENSMUSG00000092060	4940.21	0.425841	0.10389	4.09896	4.15e-05	0.00074612	Bend4
ENSMUSG00000031520	525.219	0.425499	0.14008	3.03754	0.00238516	0.0213945	Vegfc
ENSMUSG00000039126	720.549	0.425007	0.148693	2.85828	0.00425947	0.0338315	Prune2
ENSMUSG00000074754	174.405	0.423602	0.156103	2.71361	0.00665551	0.0475434	Smim26
ENSMUSG00000028854	2269.8	0.423042	0.0686633	6.16111	7.22e-10	4.33e-08	Slc9a1
ENSMUSG00000047996	72.2268	0.422755	0.133422	3.16855	0.00153201	0.0151494	Prrg1
ENSMUSG00000001065	311.138	0.421404	0.131218	3.21148	0.00132054	0.0134311	Zfp276
ENSMUSG00000032120	335.427	0.42115	0.0983015	4.28427	1.83e-05	0.00037161	C2cd2l
ENSMUSG00000022244	429.215	0.421091	0.113588	3.70716	0.00020959	0.00296261	Amacr
ENSMUSG00000062444	446.547	0.421002	0.128973	3.26427	0.00109747	0.0115862	Ap3b2
ENSMUSG00000052446	3945.56	0.420836	0.0793588	5.30295	1.14e-07	4.25e-06	Zfp961
ENSMUSG00000057262	1289.77	0.420595	0.143423	2.93255	0.00336188	0.0281585	NA
ENSMUSG00000017499	3069.93	0.419751	0.0580632	7.22921	4.86e-13	4.73e-11	Cdc6
ENSMUSG00000058186	1813.86	0.418989	0.122623	3.4169	0.00063339	0.0074277	Zfp980
ENSMUSG00000032177	583.695	0.418842	0.125308	3.34251	0.00083023	0.00919472	Pde4a
ENSMUSG00000063382	1178.89	0.418558	0.0925921	4.52045	6.17e-06	0.0001452	Bcl9l
ENSMUSG00000056708	211.165	0.417305	0.121413	3.43706	0.00058806	0.0069967	Ier5
ENSMUSG00000021606	1652.72	0.416095	0.108777	3.82522	0.00013065	0.00198969	Ndufs6
ENSMUSG00000106820	99.8521	0.415888	0.151068	2.75298	0.00590548	0.0433737	D5Ertd605e
ENSMUSG00000028591	1542.43	0.414646	0.0605122	6.85227	7.27e-12	6.11e-10	Pramel13
ENSMUSG00000041235	2994.36	0.414334	0.140143	2.9565	0.0031115	0.0265897	Chd7
ENSMUSG00000028919	286.841	0.413797	0.103893	3.98293	6.81e-05	0.00113802	Arhgef19
ENSMUSG00000041075	5338.1	0.413723	0.0805438	5.13663	2.8e-07	9.56e-06	Fzd7
ENSMUSG00000078689	188.13	0.413608	0.142288	2.90682	0.00365118	0.0300152	Mup6
ENSMUSG00000059195	736.108	0.412505	0.115982	3.55662	0.00037566	0.0048409	NA
ENSMUSG00000037784	345.995	0.41033	0.0974311	4.21149	2.54e-05	0.00049212	Dzip1l
ENSMUSG00000040875	647.298	0.41029	0.0800166	5.12757	2.94e-07	9.98e-06	Osbpl10
ENSMUSG00000069053	450.322	0.409663	0.111861	3.66224	0.00025002	0.00344461	Uba1y
ENSMUSG00000028082	3031.03	0.409489	0.115775	3.53695	0.00040478	0.00515333	Sh3d19
ENSMUSG00000117975	122.046	0.408867	0.131937	3.09896	0.00194203	0.0182548	Itprip
ENSMUSG00000073988	555.76	0.408816	0.0913096	4.47725	7.56e-06	0.0001723	Ttpa
ENSMUSG00000036959	1402.26	0.406096	0.0829363	4.89648	9.76e-07	2.91e-05	Bcorl1
ENSMUSG00000048078	2175.38	0.405875	0.0957847	4.23737	2.26e-05	0.00044449	Tenm4
ENSMUSG00000060499	2699.55	0.405363	0.0891393	4.54753	5.43e-06	0.00012977	Rpl10l
ENSMUSG00000030986	1956.71	0.404378	0.0520095	7.77508	7.54e-15	9.04e-13	Dhx32
ENSMUSG00000001482	3785.73	0.404081	0.0674194	5.99354	2.05e-09	1.12e-07	Def8
ENSMUSG00000087598	1327.3	0.403994	0.0977718	4.13201	3.6e-05	0.00066251	Zfp111
ENSMUSG00000074649	162.616	0.403241	0.133035	3.03109	0.00243674	0.0217574	BC029722
ENSMUSG00000028796	1215.95	0.402397	0.100164	4.01737	5.89e-05	0.00100584	Phc2
ENSMUSG00000037509	188.101	0.401562	0.130644	3.07372	0.00211406	0.0194385	Arhgef4
ENSMUSG00000031983	1525.1	0.401059	0.0657829	6.09671	1.08e-09	6.25e-08	2310022B05Rik
ENSMUSG00000045039	3380.58	0.401052	0.126279	3.17592	0.00149362	0.0148628	Megf8
ENSMUSG00000010342	1090.21	0.400697	0.1249	3.20815	0.00133591	0.0135547	Tex14
ENSMUSG00000073609	151.201	0.399588	0.146978	2.71869	0.00655419	0.0470321	D2hgdh
ENSMUSG00000026564	1311.7	0.399347	0.0832831	4.79505	1.63e-06	4.64e-05	Styxl2
ENSMUSG00000022203	1464.65	0.398978	0.103086	3.87036	0.00010868	0.00169978	Efs
ENSMUSG00000083844	211.878	0.398963	0.106493	3.74638	0.0001794	0.00260514	NA
ENSMUSG00000062518	1216.56	0.398875	0.124039	3.21573	0.00130113	0.0132764	Zfp534
ENSMUSG00000008734	526.572	0.397146	0.067149	5.91441	3.33e-09	1.75e-07	Gprc5b
ENSMUSG00000028035	267.219	0.396755	0.136032	2.91664	0.00353828	0.0292486	Dnajb4
ENSMUSG00000039062	489.954	0.396469	0.0729893	5.43188	5.58e-08	2.22e-06	Anpep
ENSMUSG00000022965	100.054	0.395709	0.135537	2.91956	0.00350521	0.0290417	Ifngr2
ENSMUSG00000021062	965.588	0.395535	0.0816179	4.84618	1.26e-06	3.69e-05	Rab15
ENSMUSG00000018865	1006.28	0.393443	0.0853252	4.6111	4.01e-06	0.00010162	Sult4a1
ENSMUSG00000033526	837.202	0.393325	0.0701467	5.60718	2.06e-08	9.03e-07	Ppip5k1
ENSMUSG00000034880	2059.46	0.392709	0.0748701	5.24521	1.56e-07	5.64e-06	Mrpl34
ENSMUSG00000040658	1440.68	0.392248	0.0912712	4.29761	1.73e-05	0.00035247	Dnph1
ENSMUSG00000049680	289.244	0.392088	0.119009	3.29461	0.00098557	0.0106127	Urgcp
ENSMUSG00000030657	259.519	0.391263	0.137424	2.84713	0.00441157	0.0348394	Xylt1
ENSMUSG00000029249	17792.5	0.391141	0.068221	5.73344	9.84e-09	4.62e-07	Rest
ENSMUSG00000005897	328.483	0.391126	0.103287	3.78678	0.00015261	0.00227215	Nr2c1
ENSMUSG00000073705	354.616	0.390871	0.105576	3.70228	0.00021367	0.00301273	Cenps
ENSMUSG00000022040	972.164	0.388499	0.143693	2.70368	0.00685773	0.0486036	Ephx2
ENSMUSG00000071064	847.347	0.388128	0.103305	3.75712	0.00017188	0.00251171	Zfp827
ENSMUSG00000022272	20188.2	0.387665	0.0666729	5.81443	6.08e-09	3.03e-07	Myo10
ENSMUSG00000109274	297.371	0.387305	0.109971	3.52187	0.00042851	0.00539257	NA
ENSMUSG00000038014	5767.14	0.386948	0.121117	3.19482	0.00139916	0.0140903	Fam120a
ENSMUSG00000032402	1712.56	0.386452	0.0893002	4.32756	1.51e-05	0.00031493	Smad3
ENSMUSG00000020758	401.222	0.384653	0.109596	3.50974	0.00044855	0.00559466	Itgb4
ENSMUSG00000048960	579.66	0.384055	0.125494	3.06034	0.00221086	0.0201237	Prex2
ENSMUSG00000045216	3618.08	0.383647	0.100152	3.83066	0.0001278	0.00195687	Hs6st1
ENSMUSG00000021136	1308.61	0.383543	0.088801	4.31913	1.57e-05	0.00032345	Smoc1
ENSMUSG00000028970	1271.81	0.383424	0.0667429	5.74479	9.2e-09	4.35e-07	Abcb1b
ENSMUSG00000029406	705.827	0.382865	0.103804	3.68836	0.00022571	0.00315952	Pitpnm2
ENSMUSG00000031749	1549.76	0.381417	0.0683338	5.58168	2.38e-08	1.02e-06	St3gal2
ENSMUSG00000000934	168.987	0.380562	0.129308	2.94307	0.00324971	0.0274096	Top1mt
ENSMUSG00000034282	243.026	0.379921	0.112283	3.3836	0.00071542	0.008207	Evpl
ENSMUSG00000051043	848.818	0.377557	0.112121	3.36741	0.00075877	0.00857381	Gprc5c
ENSMUSG00000038827	498.716	0.376523	0.0848209	4.43903	9.04e-06	0.00020121	Abitram
ENSMUSG00000035455	3984.05	0.376335	0.0698092	5.39091	7.01e-08	2.77e-06	Fignl1
ENSMUSG00000039716	215.071	0.376167	0.132582	2.83724	0.00455052	0.0356143	Dock3
ENSMUSG00000033170	456.262	0.372831	0.127755	2.91834	0.00351906	0.0291373	Card10
ENSMUSG00000033883	1010.34	0.372436	0.0921745	4.04055	5.33e-05	0.0009258	Zfp267
ENSMUSG00000023961	220.011	0.371432	0.114776	3.23615	0.00121154	0.0125444	Enpp4
ENSMUSG00000032038	399.698	0.370968	0.0994645	3.72965	0.00019174	0.00275038	St3gal4
ENSMUSG00000008763	2712.59	0.370351	0.100038	3.70212	0.00021381	0.00301297	Man1a2
ENSMUSG00000025352	161.397	0.370302	0.125099	2.96007	0.00307566	0.026369	Gdf11
ENSMUSG00000068270	860.137	0.370199	0.113404	3.26444	0.00109681	0.011584	Shroom4
ENSMUSG00000050150	502.744	0.369459	0.0805843	4.58475	4.55e-06	0.0001125	Slc9b1
ENSMUSG00000090935	843.832	0.369441	0.0695716	5.31022	1.09e-07	4.12e-06	Synj2bp
ENSMUSG00000070003	2772.92	0.369072	0.0900724	4.09751	4.18e-05	0.00075027	Ssbp4
ENSMUSG00000030979	339.774	0.36902	0.110577	3.33721	0.00084623	0.00932692	Uros
ENSMUSG00000045658	948.178	0.369009	0.0873417	4.22489	2.39e-05	0.00046624	Pid1
ENSMUSG00000106223	221.546	0.366821	0.113811	3.22306	0.0012683	0.0129937	NA
ENSMUSG00000027239	4866.64	0.366224	0.124926	2.93152	0.00337306	0.0282055	Mdk
ENSMUSG00000044006	260.676	0.366038	0.122828	2.98008	0.00288173	0.0249721	Cilp2
ENSMUSG00000014498	1367.84	0.364965	0.108191	3.37333	0.00074266	0.00843533	Ankrd52
ENSMUSG00000025040	532.902	0.364659	0.0766612	4.75676	1.97e-06	5.49e-05	Fundc1
ENSMUSG00000029122	566.765	0.36448	0.123986	2.9397	0.00328531	0.0276453	Evc
ENSMUSG00000035168	5181.31	0.364219	0.0782962	4.65181	3.29e-06	8.58e-05	Tanc1
ENSMUSG00000015766	1868.24	0.363935	0.0716421	5.0799	3.78e-07	1.25e-05	Eps8
ENSMUSG00000023026	3511.24	0.363835	0.122456	2.97114	0.002967	0.025597	Dip2b
ENSMUSG00000036459	1130.84	0.363518	0.103289	3.51944	0.00043246	0.00543694	Wtip
ENSMUSG00000024873	311.5	0.363098	0.124249	2.92235	0.00347402	0.0288779	Cnih2
ENSMUSG00000019894	466.086	0.362788	0.106277	3.41361	0.00064108	0.00750745	Slc6a15
ENSMUSG00000023067	5296.82	0.36275	0.0991237	3.65957	0.00025264	0.00347694	Cdkn1a
ENSMUSG00000061524	4273.7	0.362158	0.12439	2.91148	0.00359725	0.0296585	Zic2
ENSMUSG00000078440	747.631	0.362121	0.126261	2.86804	0.00413029	0.0330514	Dohh
ENSMUSG00000023800	427.465	0.36176	0.0903146	4.00556	6.19e-05	0.00104529	Tiam2
ENSMUSG00000000776	1239.89	0.360889	0.0742954	4.85749	1.19e-06	3.5e-05	Polr3d
ENSMUSG00000031310	1677.59	0.360404	0.0765663	4.70708	2.51e-06	6.83e-05	Zmym3
ENSMUSG00000035914	1401.7	0.360045	0.0744303	4.83734	1.32e-06	3.83e-05	Cd276
ENSMUSG00000028465	9901.81	0.359063	0.0774577	4.63561	3.56e-06	9.16e-05	Tln1
ENSMUSG00000034111	1652.48	0.357989	0.10666	3.35637	0.00078974	0.00884697	Tmed8
ENSMUSG00000062937	4082.14	0.357939	0.0467501	7.65644	1.91e-14	2.15e-12	Mtap
ENSMUSG00000032777	8371.71	0.35713	0.0632254	5.64853	1.62e-08	7.3e-07	Gtf3c1
ENSMUSG00000001768	348.958	0.357082	0.118752	3.00697	0.00263869	0.0232401	Rin2
ENSMUSG00000028977	307.646	0.356126	0.0994147	3.58223	0.00034068	0.00445577	Casz1
ENSMUSG00000021054	696.174	0.355878	0.0972712	3.65862	0.00025358	0.00348413	Sgpp1
ENSMUSG00000043467	566.789	0.355169	0.124559	2.85142	0.00435247	0.0344523	Zbtb37
ENSMUSG00000055373	1276.95	0.354499	0.121864	2.90897	0.00362618	0.0298485	Fut9
ENSMUSG00000029361	1818.81	0.352679	0.124061	2.8428	0.00447195	0.0351568	Nos1
ENSMUSG00000053617	1487.48	0.352309	0.127586	2.76136	0.0057562	0.0426364	Sh3pxd2a
ENSMUSG00000031563	6774.98	0.351831	0.0948269	3.71024	0.00020706	0.00293426	Wwc2
ENSMUSG00000002343	1081.21	0.351608	0.114964	3.0584	0.00222521	0.0202072	Armc6
ENSMUSG00000113047	327.376	0.351327	0.0904372	3.88476	0.00010243	0.00161735	NA
ENSMUSG00000014444	8413.07	0.351321	0.0876765	4.00701	6.15e-05	0.00103972	Piezo1
ENSMUSG00000022994	137.481	0.349804	0.110285	3.17182	0.00151486	0.015021	Adcy6
ENSMUSG00000039206	205.561	0.349754	0.104398	3.3502	0.00080752	0.00900625	Daglb
ENSMUSG00000095115	233.646	0.349669	0.109669	3.18841	0.00143056	0.0143311	Itpripl2
ENSMUSG00000020477	1741.5	0.349375	0.110985	3.14796	0.00164415	0.0159711	Mrps24
ENSMUSG00000042625	1275.79	0.348886	0.0848244	4.11303	3.9e-05	0.00070769	Safb2
ENSMUSG00000020219	1668.55	0.348601	0.106625	3.26943	0.00107766	0.0114199	Timm13
ENSMUSG00000060548	750.724	0.348541	0.104498	3.33538	0.00085184	0.00937638	Tnfrsf19
ENSMUSG00000059659	196.825	0.348188	0.111067	3.13493	0.00171896	0.0165579	Gm10069
ENSMUSG00000001999	167.535	0.348008	0.121692	2.85974	0.00423993	0.0337367	Blvra
ENSMUSG00000032261	1705.71	0.346841	0.0698428	4.96602	6.83e-07	2.12e-05	Sh3bgrl2
ENSMUSG00000047989	962.914	0.346724	0.0765611	4.52872	5.93e-06	0.00014042	Ino80c
ENSMUSG00000028414	740.214	0.346061	0.113533	3.04812	0.00230281	0.0207367	Fktn
ENSMUSG00000117183	615.17	0.345923	0.127399	2.71527	0.00662223	0.0473458	Gm20008
ENSMUSG00000046020	1041.23	0.345472	0.0777666	4.44242	8.9e-06	0.0001993	Pofut1
ENSMUSG00000043629	1368.73	0.345422	0.0860427	4.01455	5.96e-05	0.00101318	1700019D03Rik
ENSMUSG00000022106	1210.33	0.345384	0.0682899	5.05762	4.25e-07	1.39e-05	Rcbtb2
ENSMUSG00000027669	580.421	0.344948	0.0856324	4.02824	5.62e-05	0.00096569	Gnb4
ENSMUSG00000004748	399.571	0.344839	0.104879	3.28797	0.00100911	0.0108215	Mtfp1
ENSMUSG00000041220	7197.3	0.343289	0.0766485	4.47875	7.51e-06	0.00017125	Elovl6
ENSMUSG00000058056	4444.87	0.342591	0.0647461	5.29131	1.21e-07	4.49e-06	Palld
ENSMUSG00000027555	685.487	0.342512	0.0836496	4.09461	4.23e-05	0.00075832	Car13
ENSMUSG00000024085	3052.03	0.342463	0.109159	3.13728	0.00170522	0.0164614	Man2a1
ENSMUSG00000052105	4486.05	0.341897	0.0818747	4.17585	2.97e-05	0.00056461	Mtcl1
ENSMUSG00000039835	1316.14	0.340955	0.093626	3.64168	0.00027087	0.00368566	Nhsl1
ENSMUSG00000064127	3878.81	0.340938	0.110052	3.09798	0.00194845	0.0183015	Med14
ENSMUSG00000037904	489.662	0.340502	0.115963	2.93629	0.00332166	0.0278678	Ankrd9
ENSMUSG00000022265	696.733	0.33928	0.105052	3.22966	0.00123939	0.0127544	Ank
ENSMUSG00000065954	3264.67	0.33737	0.104082	3.24138	0.00118954	0.0123519	Tacc1
ENSMUSG00000022263	4916.58	0.335544	0.117395	2.85826	0.00425971	0.0338315	Trio
ENSMUSG00000037169	6369.74	0.33549	0.0728016	4.60828	4.06e-06	0.00010259	Mycn
ENSMUSG00000051413	777.892	0.335488	0.0911105	3.68221	0.00023122	0.00322593	Plagl2
ENSMUSG00000061028	954.879	0.335485	0.0943274	3.55661	0.00037568	0.0048409	Clasrp
ENSMUSG00000086454	1326.86	0.335252	0.0637507	5.25881	1.45e-07	5.27e-06	Platr14
ENSMUSG00000039842	3402.08	0.332139	0.0588922	5.63979	1.7e-08	7.61e-07	Mcph1
ENSMUSG00000032601	3780.56	0.331865	0.0729807	4.54729	5.43e-06	0.0001298	Prkar2a
ENSMUSG00000051517	584.219	0.331248	0.086277	3.83936	0.00012336	0.00189456	Arhgef39
ENSMUSG00000020029	3763.21	0.331188	0.0727761	4.55078	5.34e-06	0.00012839	Nudt4
ENSMUSG00000034361	253.633	0.329885	0.120563	2.73621	0.00621513	0.0450722	Cpne2
ENSMUSG00000059555	425.942	0.329295	0.11664	2.82316	0.00475523	0.0368489	Tor4a
ENSMUSG00000036854	265.53	0.329195	0.103007	3.19585	0.00139418	0.0140501	Hspb6
ENSMUSG00000032235	915.795	0.328682	0.0665198	4.94112	7.77e-07	2.39e-05	Ice2
ENSMUSG00000018841	872.191	0.328346	0.0628003	5.22842	1.71e-07	6.13e-06	Rad51d
ENSMUSG00000026469	1068.22	0.328161	0.116186	2.82445	0.00473626	0.036727	Xpr1
ENSMUSG00000019362	1731.39	0.327995	0.0861369	3.80784	0.00014019	0.00211958	D8Ertd738e
ENSMUSG00000060206	7071.89	0.327766	0.0745093	4.399	1.09e-05	0.00023797	Zfp462
ENSMUSG00000034617	2102.39	0.327293	0.0601351	5.44262	5.25e-08	2.1e-06	Mtrr
ENSMUSG00000005514	2441.61	0.327097	0.0757901	4.31583	1.59e-05	0.00032753	Por
ENSMUSG00000062382	671.833	0.326644	0.112141	2.9128	0.00358199	0.0295756	Ftl1-ps2
ENSMUSG00000038453	356.923	0.32542	0.118559	2.7448	0.00605473	0.0441621	Srcin1
ENSMUSG00000006930	1827.13	0.32488	0.0882065	3.68317	0.00023035	0.0032192	Hap1
ENSMUSG00000037958	445.909	0.324875	0.114171	2.84552	0.00443391	0.0349612	Nsrp1
ENSMUSG00000037405	1122.6	0.3244	0.10968	2.9577	0.00309945	0.02651	Icam1
ENSMUSG00000036639	724.943	0.323634	0.086236	3.75289	0.00017481	0.0025471	Nudt1
ENSMUSG00000048351	774.655	0.323545	0.0776145	4.16862	3.06e-05	0.00057948	Coa7
ENSMUSG00000024393	26174.7	0.322204	0.104841	3.07327	0.00211727	0.0194538	Prrc2a
ENSMUSG00000032485	1640.88	0.322058	0.0761255	4.23062	2.33e-05	0.00045626	Scap
ENSMUSG00000074865	422.207	0.321444	0.108118	2.97308	0.00294831	0.0254617	Zfp934
ENSMUSG00000006731	313.731	0.32114	0.112834	2.84612	0.00442553	0.034917	B4galnt1
ENSMUSG00000070462	1316.19	0.320675	0.0990518	3.23745	0.00120604	0.0125027	Tlnrd1
ENSMUSG00000042035	1519.01	0.319938	0.0907203	3.52665	0.00042086	0.00532278	Igsf3
ENSMUSG00000031608	1008.16	0.319242	0.067593	4.72299	2.32e-06	6.4e-05	Galnt7
ENSMUSG00000031792	1432.1	0.318825	0.080874	3.94224	8.07e-05	0.00131735	Usb1
ENSMUSG00000027546	1294.72	0.318819	0.0998273	3.19371	0.00140459	0.0141044	Atp9a
ENSMUSG00000007827	690.903	0.316529	0.0944429	3.35153	0.00080365	0.00896706	Ankrd26
ENSMUSG00000027286	627.016	0.315135	0.0875013	3.60148	0.00031641	0.00419249	Lrrc57
ENSMUSG00000024742	213.668	0.315047	0.110794	2.84354	0.00446149	0.0351251	Fen1
ENSMUSG00000049313	3375.7	0.314065	0.113598	2.7647	0.00569744	0.0422877	Sorl1
ENSMUSG00000019851	312.483	0.312969	0.101125	3.09488	0.00196892	0.0184664	Perp
ENSMUSG00000028933	908.474	0.312199	0.074034	4.21697	2.48e-05	0.00048179	Xrcc2
ENSMUSG00000026837	672.996	0.311336	0.102802	3.0285	0.00245773	0.0218604	Col5a1
ENSMUSG00000002980	5422.44	0.310813	0.105519	2.94555	0.00322381	0.0272622	Bcam
ENSMUSG00000098234	724.959	0.310584	0.105355	2.94798	0.00319856	0.0271229	Snhg6
ENSMUSG00000028786	395.558	0.310152	0.101459	3.05691	0.00223633	0.0202752	Tmem54
ENSMUSG00000027472	446.14	0.310138	0.108658	2.85426	0.00431379	0.034206	Pdrg1
ENSMUSG00000043110	466.036	0.309314	0.0742902	4.16359	3.13e-05	0.00059049	Lrrn4
ENSMUSG00000028211	8631.65	0.308497	0.109556	2.81588	0.00486431	0.0374788	Trp53inp1
ENSMUSG00000029735	486.499	0.308148	0.109	2.82704	0.00469809	0.036487	Tpk1
ENSMUSG00000040321	1182.49	0.305585	0.0788636	3.87486	0.00010669	0.00167222	Zfp770
ENSMUSG00000029032	367.849	0.305358	0.0881673	3.46339	0.00053341	0.00646816	Arhgef16
ENSMUSG00000039431	2304.19	0.305238	0.0545888	5.59158	2.25e-08	9.73e-07	Mtmr7
ENSMUSG00000029020	1237.85	0.30521	0.0898176	3.39811	0.00067854	0.00789497	Mfn2
ENSMUSG00000010362	918.562	0.305081	0.112162	2.72	0.00652828	0.0469127	Rdm1
ENSMUSG00000031024	2299.44	0.303683	0.0723375	4.19813	2.69e-05	0.00051768	Dennd2b
ENSMUSG00000029594	2166.9	0.303189	0.0840022	3.6093	0.00030703	0.00408968	Rbm19
ENSMUSG00000032300	4451.18	0.302651	0.0669031	4.52372	6.08e-06	0.00014338	1700017B05Rik
ENSMUSG00000041308	3210.8	0.302318	0.0677712	4.46087	8.16e-06	0.00018485	Sntb2
ENSMUSG00000042523	244.659	0.301311	0.11155	2.70113	0.00691049	0.0489235	Dnal1
ENSMUSG00000028807	1291.66	0.301251	0.084272	3.57474	0.00035057	0.0045757	Zbtb8a
ENSMUSG00000044252	1853.51	0.300763	0.0485042	6.20076	5.62e-10	3.45e-08	Osbpl1a
ENSMUSG00000034336	2035.17	0.3006	0.111375	2.69899	0.00695493	0.0491673	Ina
ENSMUSG00000038766	3175.65	0.30027	0.0875645	3.42913	0.00060552	0.00716395	Gabpb2
ENSMUSG00000020827	1743.7	0.300078	0.0678948	4.41975	9.88e-06	0.00021868	Mink1
ENSMUSG00000065999	3161.45	0.29993	0.0857027	3.49965	0.00046587	0.00577373	Zfp985
ENSMUSG00000037720	1860.43	0.299787	0.0551681	5.43406	5.51e-08	2.2e-06	Tmem33
ENSMUSG00000063605	340.486	0.299763	0.104344	2.87284	0.00406801	0.0327395	Ccdc102a
ENSMUSG00000013275	1558.92	0.298999	0.0859195	3.47999	0.00050143	0.00614818	Slc41a1
ENSMUSG00000036743	844.765	0.298203	0.0747175	3.99107	6.58e-05	0.00110625	Psma8
ENSMUSG00000009418	3828.98	0.295944	0.0861811	3.43398	0.00059479	0.00705684	Nav1
ENSMUSG00000002289	643.689	0.294976	0.0876206	3.36651	0.00076125	0.00858487	Angptl4
ENSMUSG00000029714	2892.35	0.294435	0.0944646	3.11687	0.00182779	0.0174008	Gigyf1
ENSMUSG00000057000	546.602	0.294314	0.101267	2.90632	0.00365702	0.0300534	Nxf3
ENSMUSG00000030275	5163.04	0.294199	0.0879075	3.34669	0.00081783	0.00909722	Etnk1
ENSMUSG00000020817	2066.35	0.294117	0.0569539	5.16412	2.42e-07	8.38e-06	Rabep1
ENSMUSG00000018509	1587.13	0.293867	0.0914533	3.2133	0.00131221	0.0133678	Cenpv
ENSMUSG00000062822	634.394	0.293842	0.0932894	3.14979	0.00163387	0.0158896	4833420G17Rik
ENSMUSG00000044876	848.439	0.293747	0.082001	3.58224	0.00034066	0.00445577	Zfp444
ENSMUSG00000027547	17005.8	0.293545	0.0764703	3.83869	0.00012369	0.00189858	Sall4
ENSMUSG00000062170	503.693	0.293372	0.0968574	3.02891	0.00245441	0.0218453	Fmr1nb
ENSMUSG00000032786	1092.5	0.293324	0.086494	3.39127	0.0006957	0.00803552	Alas1
ENSMUSG00000078684	1120.06	0.293234	0.0625417	4.68862	2.75e-06	7.37e-05	NA
ENSMUSG00000021951	699.025	0.293163	0.10071	2.91095	0.00360329	0.0296987	Eef1akmt1
ENSMUSG00000058446	3526.83	0.292507	0.0531782	5.5005	3.79e-08	1.56e-06	Znrf2
ENSMUSG00000040102	1313.47	0.292341	0.108643	2.69085	0.00712709	0.049939	Klhl42
ENSMUSG00000020692	1572.55	0.291899	0.0752546	3.87882	0.00010497	0.00164914	Nle1
ENSMUSG00000024661	12547.1	0.291751	0.10158	2.87214	0.00407703	0.0328017	Fth1
ENSMUSG00000037795	4269.02	0.290986	0.0951431	3.0584	0.00222523	0.0202072	N4bp2
ENSMUSG00000097639	375.14	0.290778	0.0805224	3.61115	0.00030484	0.00406913	Platr4
ENSMUSG00000035266	993.186	0.28939	0.0590256	4.9028	9.45e-07	2.83e-05	Helq
ENSMUSG00000059363	535.28	0.289198	0.100086	2.88949	0.00385865	0.0313841	Fxn
ENSMUSG00000036676	2186.13	0.288905	0.0979683	2.94896	0.00318845	0.0270462	Tmtc3
ENSMUSG00000037669	1584.7	0.28815	0.0621295	4.63789	3.52e-06	9.07e-05	Ldah
ENSMUSG00000038141	495.446	0.287533	0.0853939	3.36714	0.00075952	0.00857685	Tmem181a
ENSMUSG00000030727	690.516	0.287424	0.0785442	3.6594	0.00025281	0.00347736	Rabep2
ENSMUSG00000051235	1132.6	0.286462	0.0858535	3.33664	0.00084799	0.00934167	Gen1
ENSMUSG00000024248	2245.66	0.285971	0.0616538	4.63834	3.51e-06	9.07e-05	Cox7a2l
ENSMUSG00000032477	5639.11	0.285895	0.0626242	4.56526	4.99e-06	0.00012122	Cdc25a
ENSMUSG00000015568	1347.72	0.285356	0.104701	2.72544	0.00642161	0.0463041	Lpl
ENSMUSG00000029657	8174.84	0.284969	0.0671456	4.24405	2.2e-05	0.00043415	Hsph1
ENSMUSG00000029028	2056.11	0.284938	0.062078	4.59	4.43e-06	0.00011059	Lrrc47
ENSMUSG00000044117	813.286	0.284645	0.0736494	3.86486	0.00011115	0.00173235	Bmerb1
ENSMUSG00000013415	46597.1	0.284245	0.084404	3.36767	0.00075806	0.00857184	Igf2bp1
ENSMUSG00000049295	3190.03	0.283333	0.0702315	4.03427	5.48e-05	0.00094635	Zfp219
ENSMUSG00000029722	1129.79	0.283331	0.0882141	3.21186	0.00131878	0.0134185	Agfg2
ENSMUSG00000033257	4261.19	0.282568	0.0732933	3.85531	0.00011558	0.00179256	Ttll4
ENSMUSG00000071054	2985.71	0.282539	0.0930694	3.03579	0.00239905	0.0214963	Safb
ENSMUSG00000034729	1504.59	0.282136	0.0714636	3.94797	7.88e-05	0.0012921	Mrps10
ENSMUSG00000016018	5326.32	0.282067	0.0462074	6.10435	1.03e-09	6e-08	Mtrex
ENSMUSG00000037617	172.154	0.281872	0.0922825	3.05445	0.00225477	0.0203986	Spag1
ENSMUSG00000024726	1668.24	0.281523	0.0618783	4.54963	5.37e-06	0.00012892	Carnmt1
ENSMUSG00000027298	3240.47	0.280941	0.0781024	3.59708	0.00032181	0.00424898	Tyro3
ENSMUSG00000020422	8891.59	0.280806	0.0898653	3.12475	0.00177958	0.0170187	Tns3
ENSMUSG00000040629	382.962	0.280573	0.100362	2.79562	0.0051801	0.0392778	Mael
ENSMUSG00000042303	862.001	0.278547	0.0871909	3.19468	0.00139984	0.0140903	Sgsm3
ENSMUSG00000001150	8615.42	0.277754	0.0590198	4.70612	2.52e-06	6.85e-05	Mcm3ap
ENSMUSG00000022554	902.838	0.277724	0.0929952	2.98644	0.0028225	0.0245767	Hgh1
ENSMUSG00000032870	959.882	0.277697	0.0631771	4.39553	1.11e-05	0.00024129	Smap2
ENSMUSG00000027933	6604.63	0.277441	0.0540961	5.12867	2.92e-07	9.93e-06	Ints3
ENSMUSG00000045636	1394.73	0.277243	0.0810585	3.42028	0.00062557	0.00735306	Mtus1
ENSMUSG00000038980	162.35	0.27615	0.0890045	3.10265	0.00191794	0.0180753	Rbbp8nl
ENSMUSG00000038379	2433.6	0.275566	0.0476456	5.78366	7.31e-09	3.56e-07	Ttk
ENSMUSG00000059842	421.101	0.274419	0.0834675	3.28774	0.00100995	0.0108215	Zfp341
ENSMUSG00000061455	194.718	0.274314	0.0921952	2.97536	0.00292641	0.0253245	Stx17
ENSMUSG00000062110	487.506	0.273906	0.0903815	3.03056	0.00244103	0.0217663	Scfd2
ENSMUSG00000028158	267.879	0.272955	0.0805081	3.3904	0.00069791	0.00804998	Mttp
ENSMUSG00000054008	1698.86	0.272339	0.0887483	3.06867	0.00215016	0.0196703	Ndst1
ENSMUSG00000063511	5641.88	0.271966	0.0925909	2.93729	0.00331098	0.0277966	Snrnp70
ENSMUSG00000018334	463.356	0.271786	0.0968689	2.80571	0.00502057	0.0383556	Ksr1
ENSMUSG00000024766	418.547	0.2717	0.0978451	2.77683	0.00548913	0.04114	Lipo3
ENSMUSG00000032381	1571.17	0.271139	0.0776755	3.49066	0.00048183	0.00594529	Ciao2a
ENSMUSG00000020086	1422.08	0.270745	0.0806857	3.35555	0.00079208	0.00886927	Macroh2a2
ENSMUSG00000003382	950.77	0.270679	0.0816808	3.31387	0.00092015	0.0100342	Etv3
ENSMUSG00000038612	12602.1	0.269642	0.0860746	3.13265	0.00173234	0.0166424	Mcl1
ENSMUSG00000046841	3479.99	0.26845	0.0618776	4.33841	1.44e-05	0.00030297	Ckap4
ENSMUSG00000028992	309.148	0.268266	0.0739086	3.6297	0.00028376	0.00382806	Nmnat1
ENSMUSG00000006585	11055.6	0.267866	0.0718069	3.73036	0.0001912	0.0027449	Cdt1
ENSMUSG00000021275	881.601	0.267168	0.0957638	2.78986	0.0052731	0.0398396	Tecpr2
ENSMUSG00000027346	676.493	0.265605	0.0786749	3.37599	0.00073551	0.00836915	Gpcpd1
ENSMUSG00000027610	1252.82	0.265447	0.0839414	3.16229	0.00156533	0.0153827	Gss
ENSMUSG00000000751	10756.5	0.265404	0.0508626	5.21807	1.81e-07	6.46e-06	Rpa1
ENSMUSG00000047751	11745.8	0.26531	0.0946766	2.80228	0.00507429	0.0386725	Utf1
ENSMUSG00000026123	1411.24	0.264863	0.0857067	3.09034	0.00199929	0.0186613	Plekhb2
ENSMUSG00000026107	1681.71	0.264739	0.0828769	3.19437	0.00140138	0.0140952	Nabp1
ENSMUSG00000023087	2180.34	0.264244	0.0584926	4.51757	6.26e-06	0.00014637	Noct
ENSMUSG00000004947	1444.44	0.26416	0.064093	4.12151	3.76e-05	0.00068862	Dtx2
ENSMUSG00000025577	2424.69	0.263929	0.0631802	4.17739	2.95e-05	0.00056165	Cbx2
ENSMUSG00000018921	8312.48	0.263681	0.0647453	4.07259	4.65e-05	0.00082182	Pelp1
ENSMUSG00000016487	2029.62	0.263579	0.0788518	3.34271	0.00082964	0.00919216	Ppfibp1
ENSMUSG00000020589	748.254	0.263281	0.0953323	2.76171	0.00574987	0.0426019	Cyria
ENSMUSG00000031986	1408.35	0.262149	0.0670979	3.90696	9.35e-05	0.00149441	Sprtn
ENSMUSG00000033767	1883.84	0.262036	0.0634905	4.12717	3.67e-05	0.00067415	Tmem131l
ENSMUSG00000029381	4765.83	0.261829	0.0895362	2.92428	0.00345256	0.0287467	Shroom3
ENSMUSG00000021910	16448.8	0.261554	0.0631788	4.1399	3.47e-05	0.00064153	Nisch
ENSMUSG00000035769	499.938	0.261067	0.0826021	3.16053	0.0015748	0.0154458	Xylb
ENSMUSG00000031711	1916.62	0.260599	0.082826	3.14634	0.00165329	0.0160476	Zfp330
ENSMUSG00000020326	10853.1	0.260391	0.0556581	4.67841	2.89e-06	7.71e-05	Ccng1
ENSMUSG00000079470	3498.65	0.260255	0.0774608	3.35982	0.00077992	0.00876416	Utp14b
ENSMUSG00000018697	1344.88	0.259695	0.0945745	2.74593	0.00603398	0.0440489	Aatf
ENSMUSG00000041949	1875.5	0.259225	0.0539777	4.80244	1.57e-06	4.49e-05	Tango6
ENSMUSG00000022814	3720.43	0.258669	0.0605381	4.27283	1.93e-05	0.00038839	Umps
ENSMUSG00000042605	4430.8	0.257632	0.0948941	2.71494	0.00662872	0.0473788	Atxn2
ENSMUSG00000024900	3245.72	0.257509	0.0791251	3.25445	0.00113611	0.0118997	Cpt1a
ENSMUSG00000018476	5849.09	0.257494	0.0936708	2.74893	0.00597908	0.0437491	Kdm6b
ENSMUSG00000038970	5214.16	0.256964	0.0762859	3.36843	0.00075597	0.00855577	Lmtk2
ENSMUSG00000032812	1040.07	0.256934	0.0926962	2.77179	0.00557496	0.041589	Arap1
ENSMUSG00000031714	18307.3	0.256247	0.0554911	4.61781	3.88e-06	9.89e-05	Gab1
ENSMUSG00000026749	731.585	0.255846	0.0824554	3.10284	0.00191675	0.0180709	Nek6
ENSMUSG00000023025	11042.8	0.254884	0.0857291	2.97313	0.00294776	0.0254617	Larp4
ENSMUSG00000033365	1911.99	0.254745	0.0890035	2.86219	0.00420718	0.03355	Ipo13
ENSMUSG00000020783	5080.09	0.25472	0.0789517	3.22627	0.00125416	0.0128802	Ncbp3
ENSMUSG00000045679	735.251	0.254013	0.0704396	3.60612	0.00031081	0.00413136	Slc66a3
ENSMUSG00000022114	2959.87	0.253449	0.0858881	2.95092	0.00316831	0.0269476	Spry2
ENSMUSG00000023008	1157.55	0.253292	0.0605425	4.18372	2.87e-05	0.00054748	Fmnl3
ENSMUSG00000059895	1744.93	0.253279	0.0813849	3.11212	0.00185751	0.017624	Ptp4a3
ENSMUSG00000049971	920.217	0.253182	0.0745339	3.39688	0.00068159	0.00790781	Glt1d1
ENSMUSG00000031256	4221.57	0.253114	0.0577846	4.3803	1.19e-05	0.00025623	Cstf2
ENSMUSG00000021215	2899.15	0.253064	0.0569926	4.44029	8.98e-06	0.00020057	Net1
ENSMUSG00000035505	620.773	0.253002	0.0733073	3.45125	0.00055799	0.00671793	Cox18
ENSMUSG00000010392	1180.74	0.252476	0.0515833	4.89453	9.85e-07	2.94e-05	Gosr1
ENSMUSG00000006740	10176.1	0.252057	0.0889975	2.83218	0.00462315	0.0360846	Kif5b
ENSMUSG00000033282	449.678	0.251067	0.0762601	3.29224	0.00099394	0.0106849	Rpgrip1l
ENSMUSG00000030879	3711.87	0.250854	0.0833053	3.01126	0.00260166	0.0229299	Mrpl17
ENSMUSG00000041837	1109.01	0.250809	0.0907259	2.76447	0.00570148	0.0423053	Pdcd7
ENSMUSG00000030978	12871	0.250788	0.0407765	6.15031	7.73e-10	4.59e-08	Rrm1
ENSMUSG00000020015	2144.45	0.250729	0.0600891	4.17262	3.01e-05	0.00057159	Cdk17
ENSMUSG00000046949	841.166	0.24983	0.0772339	3.23472	0.00121763	0.0125811	Nqo2
ENSMUSG00000026819	867	0.24919	0.0651941	3.82228	0.00013222	0.00201115	Slc25a25
ENSMUSG00000028121	2404.57	0.249185	0.0599743	4.15486	3.25e-05	0.00060863	Bcar3
ENSMUSG00000036686	1771.03	0.249165	0.0632993	3.9363	8.27e-05	0.00134429	Cc2d1a
ENSMUSG00000011960	3501.8	0.249107	0.0915909	2.71978	0.0065325	0.0469297	Ccnt1
ENSMUSG00000024601	2211.43	0.248922	0.0860289	2.89347	0.00381015	0.0310595	Isoc1
ENSMUSG00000032369	922.731	0.2484	0.0786512	3.15825	0.00158721	0.0155433	Plscr1
ENSMUSG00000061759	1567.69	0.24726	0.0674866	3.66384	0.00024846	0.00343061	Armt1
ENSMUSG00000028420	340.116	0.245861	0.0799117	3.07666	0.00209334	0.0193323	Tmem38b
ENSMUSG00000022313	418.582	0.245826	0.0799084	3.07635	0.00209553	0.0193454	Utp23
ENSMUSG00000032540	283.843	0.244884	0.0841062	2.9116	0.00359582	0.0296565	Abhd5
ENSMUSG00000068323	2155.7	0.244506	0.0697603	3.50495	0.0004567	0.00567121	Slc4a5
ENSMUSG00000033581	3235.9	0.244066	0.0568107	4.29613	1.74e-05	0.00035426	Igf2bp2
ENSMUSG00000029480	2937.58	0.243358	0.0727915	3.34322	0.00082811	0.00918326	Dhx37
ENSMUSG00000022048	3404.7	0.242906	0.0720301	3.37229	0.00074546	0.00845583	Dpysl2
ENSMUSG00000028221	1921.99	0.242103	0.0642037	3.77086	0.00016268	0.00239389	Pip4p2
ENSMUSG00000027618	833.451	0.241643	0.0710649	3.40032	0.00067307	0.00784576	Nfs1
ENSMUSG00000020042	1006.76	0.24072	0.0780338	3.08481	0.00203679	0.0189275	Abtb3
ENSMUSG00000006369	2522.62	0.240557	0.0691663	3.47795	0.00050527	0.00618021	Fbln1
ENSMUSG00000045659	3388.51	0.24031	0.0633663	3.79239	0.00014921	0.00223193	Plekha7
ENSMUSG00000120995	1199.54	0.239916	0.0642045	3.73675	0.00018641	0.00269294	Gm51425
ENSMUSG00000008226	519.438	0.239458	0.0781522	3.06399	0.00218404	0.0199298	Scrn3
ENSMUSG00000011257	10415.2	0.239018	0.0594669	4.01934	5.84e-05	0.00099947	Pabpc4
ENSMUSG00000045252	2127.72	0.237358	0.0804478	2.95046	0.003173	0.0269604	Zfp574
ENSMUSG00000033735	1388.99	0.237217	0.0850644	2.78867	0.00529247	0.0399621	Spr
ENSMUSG00000005566	62037	0.236732	0.0707655	3.3453	0.00082194	0.00912684	Trim28
ENSMUSG00000020329	1532.18	0.236101	0.0818259	2.88541	0.00390905	0.0316617	Polrmt
ENSMUSG00000002265	5143.3	0.236037	0.0628933	3.75297	0.00017475	0.0025471	Peg3
ENSMUSG00000057531	391.11	0.235582	0.0856198	2.75149	0.00593257	0.0435095	Dtnbp1
ENSMUSG00000030189	12987.7	0.23549	0.0718123	3.27924	0.00104087	0.0111092	Ybx3
ENSMUSG00000029528	1601.75	0.233447	0.0807429	2.89124	0.0038373	0.0312306	Pxn
ENSMUSG00000022064	527.009	0.233234	0.0861173	2.70833	0.00676226	0.0480886	Pibf1
ENSMUSG00000038013	2356.66	0.232826	0.0727772	3.19916	0.00137829	0.0139121	Wipf2
ENSMUSG00000029467	14610.7	0.232101	0.0672842	3.44956	0.00056149	0.00675688	Atp2a2
ENSMUSG00000001082	2134.93	0.231725	0.081892	2.82964	0.00466001	0.0362804	Mfsd10
ENSMUSG00000039428	1491.17	0.231641	0.0728995	3.17753	0.00148535	0.0147979	Tmem135
ENSMUSG00000066894	591.738	0.23123	0.0769671	3.00427	0.00266223	0.0234067	Vsig10
ENSMUSG00000040455	1934.63	0.230493	0.0735435	3.1341	0.00172382	0.0165826	Usp45
ENSMUSG00000021952	10061.2	0.230164	0.0853805	2.69575	0.00702305	0.0495071	Xpo4
ENSMUSG00000046574	8010.77	0.230092	0.0787147	2.92311	0.00346549	0.0288449	Prr12
ENSMUSG00000021395	6555.81	0.229461	0.0746583	3.07348	0.00211578	0.0194472	Spin1
ENSMUSG00000012609	924.433	0.229442	0.0830481	2.76276	0.00573145	0.0424904	Ttll5
ENSMUSG00000036580	1175.52	0.227954	0.0741762	3.07314	0.00211817	0.019455	Spart
ENSMUSG00000022033	1513.53	0.227798	0.0675822	3.37067	0.00074985	0.00849036	Pbk
ENSMUSG00000036707	4356.11	0.227504	0.0652804	3.48504	0.00049207	0.00605102	Cab39
ENSMUSG00000021408	598.614	0.227447	0.0747371	3.0433	0.00233999	0.0210416	Ripk1
ENSMUSG00000021460	558.763	0.2273	0.0672285	3.38101	0.00072221	0.0082587	Auh
ENSMUSG00000061689	1971.79	0.226866	0.0540878	4.19439	2.74e-05	0.0005247	Dlgap4
ENSMUSG00000002319	1702.53	0.226592	0.0731692	3.09682	0.0019561	0.0183666	Ipo4
ENSMUSG00000021763	883.422	0.226496	0.0839788	2.69706	0.0069955	0.0493588	Cspg4b
ENSMUSG00000029726	2603.2	0.226159	0.055798	4.05317	5.05e-05	0.00088207	Mepce
ENSMUSG00000009566	2901.87	0.225805	0.072978	3.09415	0.00197377	0.0184913	Fpgs
ENSMUSG00000001435	12542.8	0.225083	0.0829984	2.71189	0.00668999	0.0476685	Col18a1
ENSMUSG00000004393	3890.44	0.225057	0.0823529	2.73284	0.00627904	0.0454705	Ddx56
ENSMUSG00000020841	1526.72	0.22459	0.0796547	2.81955	0.00480918	0.0371874	Cpd
ENSMUSG00000042694	643.99	0.224109	0.0828857	2.70383	0.00685453	0.048597	Stn1
ENSMUSG00000022255	7831.7	0.22343	0.0791949	2.82127	0.00478339	0.0370245	Mtdh
ENSMUSG00000020184	4974.61	0.222715	0.0824344	2.70172	0.00689821	0.0488631	Mdm2
ENSMUSG00000035545	2373.94	0.222307	0.0580412	3.83016	0.00012806	0.00195968	Leng8
ENSMUSG00000030929	869.512	0.222128	0.073728	3.0128	0.00258849	0.0228298	Eri2
ENSMUSG00000024301	1245.49	0.221629	0.0742354	2.98549	0.0028312	0.0246241	Kifc5b
ENSMUSG00000031565	5566.71	0.219729	0.056483	3.89017	0.00010017	0.00158419	Fgfr1
ENSMUSG00000032411	2894.54	0.219454	0.0781633	2.80764	0.00499063	0.0381961	Tfdp2
ENSMUSG00000037622	6380.06	0.21858	0.0626339	3.48981	0.00048337	0.00595451	Wdtc1
ENSMUSG00000029547	7904.38	0.218384	0.0760159	2.87287	0.00406758	0.0327395	Ints1
ENSMUSG00000048000	3693.13	0.218243	0.0657133	3.32114	0.0008965	0.00980418	Gigyf2
ENSMUSG00000004768	1674.38	0.218059	0.0461182	4.72826	2.26e-06	6.24e-05	Rab23
ENSMUSG00000028430	10341.5	0.217984	0.0776165	2.80847	0.00497769	0.0381201	Nol6
ENSMUSG00000022174	1847.53	0.21692	0.0689562	3.14576	0.00165655	0.016073	Dad1
ENSMUSG00000023902	5482.27	0.216823	0.0705802	3.07201	0.00212624	0.019515	Zscan10
ENSMUSG00000053293	6498.54	0.215955	0.0740534	2.91621	0.00354308	0.0292788	Pom121
ENSMUSG00000038406	6450.55	0.215652	0.069104	3.12069	0.00180426	0.0172027	Scaf1
ENSMUSG00000037656	4659.87	0.215587	0.0707303	3.04801	0.00230365	0.0207369	Slc20a2
ENSMUSG00000022013	674.681	0.213451	0.0742439	2.875	0.00404033	0.0325685	Dnajc15
ENSMUSG00000073542	1568.13	0.212803	0.0686036	3.10192	0.00192269	0.0181134	Cep76
ENSMUSG00000062762	3431.68	0.212271	0.0718729	2.95342	0.00314274	0.0267912	Ei24
ENSMUSG00000072082	12819.5	0.211946	0.0577035	3.67302	0.0002397	0.00332236	Ccnf
ENSMUSG00000028454	1430.63	0.211401	0.0639198	3.30728	0.00094206	0.0102273	Pigo
ENSMUSG00000037408	593.249	0.210467	0.0641327	3.28175	0.00103165	0.0110247	Cnnm4
ENSMUSG00000033623	3340.67	0.210431	0.0650299	3.23592	0.00121253	0.0125495	Pcgf3
ENSMUSG00000040084	7704.69	0.210183	0.0576333	3.64691	0.00026541	0.00363096	Bub1b
ENSMUSG00000022652	3862.41	0.209468	0.0623191	3.36122	0.00077599	0.00872778	Morc1
ENSMUSG00000030733	2446.27	0.20935	0.0736108	2.84401	0.004455	0.0351127	Sh2b1
ENSMUSG00000022283	91767.8	0.208848	0.0562246	3.71453	0.00020359	0.0028947	Pabpc1
ENSMUSG00000070730	819.847	0.208549	0.0643608	3.24031	0.00119399	0.012388	Rmdn3
ENSMUSG00000006307	8188.57	0.20835	0.0638868	3.26123	0.00110929	0.0116774	Kmt2b
ENSMUSG00000022849	2590.43	0.208013	0.0657786	3.16233	0.00156515	0.0153827	Hspbap1
ENSMUSG00000031095	12506.5	0.207768	0.0589908	3.52204	0.00042824	0.0053919	Cul4b
ENSMUSG00000032966	12332.2	0.207532	0.0591708	3.50733	0.00045262	0.0056344	Fkbp1a
ENSMUSG00000029591	4130.37	0.206044	0.0697688	2.95324	0.00314462	0.0267912	Ung
ENSMUSG00000038506	729.857	0.206019	0.0660259	3.12028	0.00180678	0.0172202	Dcun1d2
ENSMUSG00000024043	940.238	0.205896	0.0725086	2.8396	0.004517	0.0354287	Arhgap28
ENSMUSG00000029141	1081.23	0.205503	0.0756273	2.71732	0.00658132	0.0471332	Slc4a1ap
ENSMUSG00000072774	1116.25	0.205063	0.0710333	2.88686	0.0038911	0.031556	Zfp951
ENSMUSG00000028284	3090.09	0.204617	0.074087	2.76185	0.00574745	0.0425965	Map3k7
ENSMUSG00000031816	621.611	0.204027	0.075296	2.70967	0.00673502	0.0479489	Mthfsd
ENSMUSG00000055319	2540.68	0.203558	0.0661943	3.07516	0.0021039	0.0193873	Sec23ip
ENSMUSG00000037171	2495.59	0.203527	0.0658568	3.09045	0.00199856	0.0186613	Nodal
ENSMUSG00000027162	4949.47	0.20113	0.0636672	3.15908	0.00158268	0.015511	Lin7c
ENSMUSG00000024622	2294.66	0.201056	0.0618283	3.25184	0.00114661	0.0119849	Hmgxb3
ENSMUSG00000075703	1725.52	0.200754	0.0605973	3.31293	0.00092325	0.0100619	Selenoi
ENSMUSG00000024812	8323.7	0.19911	0.0546112	3.64595	0.00026641	0.00364256	Tjp2
ENSMUSG00000028455	3832.49	0.198904	0.0646248	3.07783	0.00208514	0.0192706	Stoml2
ENSMUSG00000026554	3618.89	0.19768	0.052213	3.78604	0.00015307	0.00227755	Dcaf8
ENSMUSG00000025265	4619.43	0.197654	0.0639088	3.09275	0.00198314	0.0185658	Fgd1
ENSMUSG00000029267	9363.03	0.196782	0.0480915	4.09183	4.28e-05	0.00076454	Mtf2
ENSMUSG00000033530	1672.15	0.196316	0.0665496	2.94992	0.00317858	0.0269806	Ttc7b
ENSMUSG00000057672	1260.94	0.195885	0.0649945	3.01387	0.00257937	0.0227891	Pkn1
ENSMUSG00000025986	4793.78	0.194466	0.0714428	2.72199	0.0064891	0.0466709	Slc39a10
ENSMUSG00000025373	1494.88	0.194413	0.0579511	3.35479	0.00079427	0.00888587	Rnf41
ENSMUSG00000032119	1202.06	0.194141	0.0574816	3.37744	0.00073165	0.00834402	Hinfp
ENSMUSG00000029507	1388.47	0.193951	0.063459	3.05633	0.00224068	0.0203074	Pus1
ENSMUSG00000002808	634.158	0.193803	0.0719706	2.69281	0.00708517	0.0497417	Epdr1
ENSMUSG00000022587	5423.77	0.193629	0.0654174	2.9599	0.00307734	0.026369	Ly6e
ENSMUSG00000028431	6712.5	0.192771	0.0547306	3.52218	0.00042801	0.00539172	Elp1
ENSMUSG00000055491	13962.5	0.192735	0.0614988	3.13397	0.00172461	0.0165826	Pprc1
ENSMUSG00000025857	2060.77	0.192585	0.0658188	2.92599	0.00343363	0.0286238	Dnaaf5
ENSMUSG00000029227	3765.35	0.191109	0.0591163	3.23276	0.00122602	0.0126457	Fip1l1
ENSMUSG00000022020	1617.89	0.190737	0.0568207	3.35683	0.00078842	0.00884004	Naa16
ENSMUSG00000036875	2818.65	0.190115	0.0615349	3.08954	0.00200466	0.0187045	Dna2
ENSMUSG00000027889	2208.17	0.190104	0.0599718	3.16989	0.00152497	0.0150916	Ampd2
ENSMUSG00000042364	3545.99	0.190007	0.0689817	2.75446	0.00587886	0.0432159	Snx18
ENSMUSG00000039738	1634.12	0.18757	0.0621974	3.01573	0.00256363	0.0226737	Slx4
ENSMUSG00000002210	1096.86	0.18701	0.0576002	3.2467	0.00116753	0.0121534	Smg9
ENSMUSG00000026669	7254.15	0.184619	0.0542417	3.40364	0.00066494	0.00775819	Mcm10
ENSMUSG00000040043	2589.16	0.184128	0.0581185	3.16815	0.00153412	0.0151585	Rbms2
ENSMUSG00000028886	2192.43	0.183894	0.0473443	3.88418	0.00010268	0.0016192	Eya3
ENSMUSG00000038545	4892.84	0.182117	0.0574496	3.17002	0.00152427	0.0150905	Cul7
ENSMUSG00000054942	2507.7	0.180824	0.0496996	3.63835	0.00027439	0.0037276	Miga1
ENSMUSG00000005656	1687.97	0.180799	0.0647906	2.79051	0.00526245	0.0397948	Snx6
ENSMUSG00000039748	3774.99	0.179549	0.0521697	3.44163	0.00057822	0.00690738	Exo1
ENSMUSG00000000959	2830.18	0.178479	0.0505359	3.53174	0.00041284	0.00523189	Oxa1l
ENSMUSG00000025764	15120.8	0.177936	0.0659243	2.6991	0.00695278	0.0491671	Jade1
ENSMUSG00000049532	3499.44	0.177816	0.0645773	2.75355	0.00589536	0.043312	Sall2
ENSMUSG00000039814	1283.17	0.177262	0.0578611	3.06357	0.00218713	0.0199507	Xkr5
ENSMUSG00000017478	7389.52	0.177015	0.0517729	3.41906	0.00062837	0.00737912	Zc3h18
ENSMUSG00000029501	2621.05	0.175276	0.0363919	4.81633	1.46e-06	4.22e-05	Ankle2
ENSMUSG00000052488	9664.76	0.175138	0.0558845	3.13393	0.0017248	0.0165826	Cherp
ENSMUSG00000078952	11849.5	0.174614	0.0519646	3.36025	0.00077873	0.00875467	Lncenc1
ENSMUSG00000027649	1792.85	0.174395	0.0618583	2.81927	0.00481336	0.0371883	Ctnnbl1
ENSMUSG00000028068	3344.75	0.174088	0.0567058	3.07002	0.00214048	0.019603	Iqgap3
ENSMUSG00000018765	5845.84	0.173896	0.0483311	3.59802	0.00032065	0.00424209	Fxr2
ENSMUSG00000005354	3281.39	0.172524	0.0627881	2.74772	0.00600112	0.0438597	Txn2
ENSMUSG00000002733	1664.61	0.171621	0.0538726	3.18569	0.00144411	0.0144383	Plekha3
ENSMUSG00000001829	2720.74	0.171386	0.0568693	3.01368	0.00258104	0.0227959	Clpb
ENSMUSG00000039988	3917.85	0.170061	0.0517295	3.28751	0.00101076	0.0108244	Ankrd13c
ENSMUSG00000019804	5819.79	0.168315	0.05463	3.081	0.0020631	0.0191059	Snx3
ENSMUSG00000047710	4853.2	0.168192	0.0586057	2.86988	0.00410622	0.0329213	Champ1
ENSMUSG00000027531	1898.14	0.167535	0.059888	2.79747	0.00515046	0.0391221	Impa1
ENSMUSG00000021585	1274.56	0.167526	0.0597959	2.80163	0.00508456	0.0387158	Cast
ENSMUSG00000026843	5568.49	0.167436	0.0560474	2.9874	0.00281365	0.0245249	Fubp3
ENSMUSG00000059436	2513.69	0.166802	0.047423	3.51733	0.00043591	0.00546393	Max
ENSMUSG00000036777	9269.32	0.166065	0.0507222	3.27401	0.00106032	0.0112787	Anln
ENSMUSG00000001674	6776.36	0.166012	0.0492282	3.3723	0.00074543	0.00845583	Ddx18
ENSMUSG00000048661	1785.68	0.163427	0.0534862	3.05549	0.00224695	0.0203497	Lemd3
ENSMUSG00000039901	1289.45	0.163061	0.057658	2.82807	0.00468291	0.0364138	Armh3
ENSMUSG00000024404	3228.21	0.162588	0.0421422	3.85808	0.00011428	0.00177453	Riok3
ENSMUSG00000072244	8523.04	0.16047	0.0449032	3.57369	0.00035198	0.00459177	Trim6
ENSMUSG00000034432	2468.96	0.158919	0.0525493	3.02418	0.00249308	0.022135	Cops8
ENSMUSG00000070002	1601.94	0.156423	0.0570406	2.74231	0.00610091	0.0444477	Ell
ENSMUSG00000035842	1596.69	0.156116	0.0562421	2.77578	0.00550693	0.0412123	Ddx11
ENSMUSG00000048109	5272.82	0.155684	0.054694	2.84645	0.00442098	0.034892	Rbm15
ENSMUSG00000002372	4194.97	0.154555	0.0548334	2.81863	0.00482293	0.0372166	Ranbp3
ENSMUSG00000032480	5002.2	0.154405	0.0502929	3.07013	0.00213968	0.0196028	Dhx30
ENSMUSG00000021392	2800.05	0.153037	0.0551085	2.77702	0.00548599	0.0411287	Nol8
ENSMUSG00000024269	984.708	0.152004	0.0559256	2.71796	0.00656848	0.0470946	Tpgs2
ENSMUSG00000037337	1189.17	0.150707	0.0550759	2.73635	0.00621255	0.0450722	Map4k1
ENSMUSG00000061458	4294.59	0.150346	0.0387381	3.88109	0.00010399	0.00163582	Nol10
ENSMUSG00000018666	9240.29	0.150146	0.0488002	3.07675	0.00209269	0.0193323	Cbx1
ENSMUSG00000031976	9275.58	0.147975	0.0507092	2.91812	0.00352151	0.0291481	Urb2
ENSMUSG00000037993	4032.24	0.145586	0.0471561	3.08732	0.00201969	0.0188239	Dhx38
ENSMUSG00000038611	5002.39	0.144148	0.0497555	2.89712	0.00376608	0.0307412	Phrf1
ENSMUSG00000038991	3852.53	0.143966	0.0433802	3.31871	0.00090434	0.00988564	Txndc5
ENSMUSG00000029337	2432.63	0.14259	0.0500357	2.84977	0.00437513	0.0346056	Fgf5
ENSMUSG00000022391	11407.8	0.141081	0.0522373	2.70077	0.00691791	0.0489615	Rangap1
ENSMUSG00000018428	6457.49	0.138985	0.0508999	2.73056	0.00632278	0.045761	Akap1
ENSMUSG00000007656	2264.01	0.138131	0.0496678	2.78109	0.0054176	0.0407125	Arpp19
ENSMUSG00000020922	6530.95	0.136168	0.0374667	3.63438	0.00027865	0.00377527	Lsm12
ENSMUSG00000002129	11088.6	0.124438	0.0397298	3.13211	0.00173557	0.0166599	Sf3a1
ENSMUSG00000010554	3073.55	0.124086	0.0440229	2.81866	0.00482241	0.0372166	Mettl16
ENSMUSG00000026516	4987.37	0.119345	0.0318433	3.7479	0.00017832	0.00259233	Nvl
ENSMUSG00000079614	7332.71	0.110263	0.0373217	2.95439	0.0031329	0.0267455	Seh1l
ENSMUSG00000024758	5198.86	0.106806	0.0396466	2.69395	0.00706113	0.0496587	Rtn3
ENSMUSG00000000303	47593.6	-0.0856937	0.0293716	-2.91757	0.00352773	0.02919	Cdh1
ENSMUSG00000024576	17287.4	-0.103753	0.025903	-4.00544	6.19e-05	0.00104529	Csnk1a1
ENSMUSG00000022752	11901.9	-0.105933	0.0315438	-3.35829	0.00078426	0.008809	Tomm70a
ENSMUSG00000066568	6107.63	-0.110986	0.0402384	-2.75822	0.00581173	0.0429266	Lsm14a
ENSMUSG00000024095	4607.74	-0.11747	0.0400606	-2.9323	0.00336461	0.028172	Hnrnpll
ENSMUSG00000024982	2183.07	-0.118614	0.0418809	-2.83216	0.00462345	0.0360846	Zdhhc6
ENSMUSG00000012535	9021.78	-0.122374	0.038238	-3.20033	0.00137271	0.013878	Tnpo3
ENSMUSG00000040549	12197.8	-0.123318	0.0435485	-2.83174	0.00462958	0.0361101	Ckap5
ENSMUSG00000015522	4684.29	-0.124433	0.0410744	-3.02946	0.00244991	0.0218205	Arnt
ENSMUSG00000032178	10796.6	-0.124775	0.033059	-3.7743	0.00016046	0.00237078	Ilf3
ENSMUSG00000022742	2045.69	-0.125894	0.0451242	-2.78995	0.00527166	0.0398396	Cpox
ENSMUSG00000030726	3238.14	-0.127679	0.0415963	-3.06949	0.00214423	0.0196231	Pold3
ENSMUSG00000036986	7564.86	-0.130232	0.0400301	-3.25335	0.00114052	0.011941	Pml
ENSMUSG00000012443	8734.2	-0.130656	0.0370587	-3.52564	0.00042246	0.00533507	Kif11
ENSMUSG00000030662	30197	-0.130945	0.0418133	-3.13166	0.0017382	0.0166734	Ipo5
ENSMUSG00000009741	3191.14	-0.131563	0.0484065	-2.71787	0.00657038	0.0470948	Ubp1
ENSMUSG00000029686	6482.94	-0.132673	0.0478357	-2.77352	0.00554543	0.0414514	Cul1
ENSMUSG00000022378	4999.45	-0.134465	0.0401782	-3.34672	0.00081774	0.00909722	Cyrib
ENSMUSG00000024359	31243.5	-0.134632	0.0396983	-3.39137	0.00069543	0.00803552	Hspa9
ENSMUSG00000021810	4360.75	-0.135637	0.0477897	-2.8382	0.00453685	0.0355513	Ecd
ENSMUSG00000026618	3931.71	-0.135697	0.0450345	-3.01317	0.00258535	0.022818	Iars2
ENSMUSG00000026775	9595.58	-0.135809	0.0482563	-2.81433	0.00488786	0.0375679	Yme1l1
ENSMUSG00000027715	9799.41	-0.138451	0.0427987	-3.23494	0.00121666	0.0125798	Ccna2
ENSMUSG00000024096	3384.67	-0.139848	0.0481451	-2.90472	0.00367587	0.0301495	Ralbp1
ENSMUSG00000025609	2675.86	-0.14103	0.0477411	-2.95405	0.00313634	0.0267568	Mkln1
ENSMUSG00000063358	11950.7	-0.14233	0.0497763	-2.85939	0.0042446	0.0337527	Mapk1
ENSMUSG00000025871	4444.51	-0.143257	0.0478769	-2.99219	0.00276981	0.0242011	4833439L19Rik
ENSMUSG00000007458	8206.99	-0.144027	0.0384591	-3.74495	0.00018043	0.00261848	M6pr
ENSMUSG00000026585	2591.99	-0.144802	0.0462986	-3.12757	0.00176259	0.016869	Kifap3
ENSMUSG00000025026	1824.3	-0.146239	0.0511679	-2.85803	0.00426278	0.033844	Add3
ENSMUSG00000060261	9597.68	-0.146844	0.050243	-2.92268	0.00347033	0.0288661	Gtf2i
ENSMUSG00000014956	13372.2	-0.14782	0.0449614	-3.28771	0.00101007	0.0108215	Ppp1cb
ENSMUSG00000029064	17100	-0.149394	0.0427547	-3.49421	0.00047547	0.00587546	Gnb1
ENSMUSG00000037174	1957.64	-0.149422	0.0503519	-2.96755	0.00300187	0.0258449	Elf2
ENSMUSG00000000628	15418.3	-0.149647	0.0496249	-3.01555	0.0025651	0.0226788	Hk2
ENSMUSG00000031864	3797.28	-0.149764	0.0460847	-3.24975	0.00115507	0.0120485	Ints10
ENSMUSG00000024976	2884.46	-0.149764	0.053066	-2.82222	0.0047692	0.0369259	Shoc2
ENSMUSG00000035297	3629.33	-0.150838	0.0543405	-2.77579	0.00550675	0.0412123	Cops4
ENSMUSG00000043962	10219.7	-0.151991	0.0441899	-3.43951	0.00058277	0.00694562	Thrap3
ENSMUSG00000004530	8600.2	-0.153123	0.0489448	-3.12848	0.00175712	0.0168293	Coro1c
ENSMUSG00000056770	2869.57	-0.153797	0.0461124	-3.33526	0.0008522	0.00937638	Setd3
ENSMUSG00000032435	5631.96	-0.155996	0.0530676	-2.93957	0.00328664	0.0276473	Dync1li1
ENSMUSG00000018537	2688.44	-0.156329	0.0547812	-2.85369	0.00432143	0.0342542	Pcgf2
ENSMUSG00000028291	2004.26	-0.157068	0.0583424	-2.69217	0.00709882	0.0497905	Akirin2
ENSMUSG00000020078	3966.27	-0.159074	0.0517171	-3.07585	0.00209901	0.0193705	Vps26a
ENSMUSG00000050017	4115.44	-0.159714	0.0539414	-2.96088	0.00306766	0.0263381	Pitpnb
ENSMUSG00000031756	1711.87	-0.160286	0.0543319	-2.95012	0.00317652	0.0269721	Cenpn
ENSMUSG00000023456	14525.6	-0.160586	0.0522608	-3.07279	0.0021207	0.0194712	Tpi1
ENSMUSG00000020628	1385.42	-0.160822	0.0517	-3.11067	0.00186663	0.017704	Trappc12
ENSMUSG00000034311	2278.82	-0.161067	0.0514949	-3.12783	0.00176103	0.0168604	Kif4
ENSMUSG00000029910	5176.58	-0.161454	0.0519881	-3.10559	0.00189902	0.0179557	Mad2l1
ENSMUSG00000042032	3148.1	-0.16189	0.0454287	-3.56361	0.00036579	0.00474026	Mat2b
ENSMUSG00000021156	1331.57	-0.16305	0.0492788	-3.30873	0.0009372	0.0101875	Zmynd11
ENSMUSG00000035941	5381.3	-0.1637	0.056032	-2.92154	0.00348306	0.028934	Ibtk
ENSMUSG00000026662	5132.72	-0.164925	0.0454056	-3.63227	0.00028094	0.00379532	Sephs1
ENSMUSG00000041817	7255.34	-0.165509	0.0531216	-3.11567	0.0018353	0.017447	Fam169a
ENSMUSG00000039536	2301.53	-0.166063	0.0390475	-4.25284	2.11e-05	0.00042008	Stau1
ENSMUSG00000027011	1713.13	-0.1664	0.0612052	-2.71872	0.00655357	0.0470321	Ube2e3
ENSMUSG00000019927	1270.04	-0.166497	0.0611206	-2.72408	0.00644813	0.0464423	Ube2d1
ENSMUSG00000021012	4232.61	-0.166587	0.0425905	-3.91138	9.18e-05	0.00146919	Zc3h14
ENSMUSG00000026615	18922.5	-0.166681	0.0415828	-4.00842	6.11e-05	0.00103633	Eprs
ENSMUSG00000028156	6350.03	-0.167092	0.0599636	-2.78656	0.00532712	0.040116	Eif4e
ENSMUSG00000021258	3148.1	-0.167157	0.0527648	-3.16795	0.00153517	0.0151629	Ccnk
ENSMUSG00000046897	3102.5	-0.167712	0.059696	-2.80943	0.00496287	0.0380527	Zfp740
ENSMUSG00000024750	2688.14	-0.167724	0.0607886	-2.75914	0.00579542	0.0428766	Zfand5
ENSMUSG00000022744	1426.42	-0.168421	0.0595041	-2.8304	0.00464893	0.0362164	Cldnd1
ENSMUSG00000059288	1809.96	-0.168428	0.0606637	-2.77641	0.00549623	0.0411688	Cdyl
ENSMUSG00000022678	2542.21	-0.169398	0.0525433	-3.22397	0.00126425	0.0129576	Nde1
ENSMUSG00000078676	3874.91	-0.169405	0.0601829	-2.81484	0.00488019	0.0375668	Casc3
ENSMUSG00000032116	8800.48	-0.169599	0.0568587	-2.98281	0.00285614	0.0247961	Stt3a
ENSMUSG00000056305	4504.54	-0.169662	0.0582873	-2.91078	0.00360523	0.0297049	Usp39
ENSMUSG00000027551	3004.01	-0.169702	0.0521727	-3.2527	0.00114315	0.0119586	Zfp64
ENSMUSG00000063410	3812.63	-0.17098	0.0499644	-3.42204	0.00062153	0.00732257	Stk24
ENSMUSG00000005936	4348.2	-0.172276	0.0568022	-3.03291	0.00242209	0.0216647	Kctd20
ENSMUSG00000030846	3981.89	-0.172437	0.0488105	-3.5328	0.00041119	0.00521618	Tial1
ENSMUSG00000031446	3310.6	-0.172813	0.0514754	-3.35719	0.00078739	0.00883625	Cul4a
ENSMUSG00000006276	3630.23	-0.173186	0.0420018	-4.12329	3.73e-05	0.0006841	Eps15l1
ENSMUSG00000038759	15235.7	-0.173873	0.0525787	-3.30692	0.00094329	0.0102362	Nup205
ENSMUSG00000031996	12057.9	-0.174533	0.0419341	-4.16207	3.15e-05	0.00059311	Aplp2
ENSMUSG00000030814	1702.99	-0.174638	0.0600933	-2.90611	0.00365956	0.0300633	Bcl7c
ENSMUSG00000029390	2838.52	-0.17589	0.0637704	-2.75818	0.00581236	0.0429266	Tmed2
ENSMUSG00000030298	3957.47	-0.176324	0.0648441	-2.7192	0.00654392	0.0469851	Sec13
ENSMUSG00000024104	4334.86	-0.17635	0.0612768	-2.87793	0.00400298	0.0323355	Washc2
ENSMUSG00000037058	3591.08	-0.176566	0.0512591	-3.44459	0.00057193	0.0068596	Paip2
ENSMUSG00000028657	1525.16	-0.17657	0.0566923	-3.11454	0.00184234	0.0174998	Ppt1
ENSMUSG00000018042	5605.96	-0.176652	0.0575881	-3.0675	0.00215854	0.0197327	Cyb5r3
ENSMUSG00000028207	1821.45	-0.17743	0.0508173	-3.49152	0.00048028	0.00592911	Asph
ENSMUSG00000029777	23734.1	-0.177566	0.0467242	-3.8003	0.00014452	0.00217344	Gars
ENSMUSG00000027455	3452.71	-0.177902	0.056664	-3.1396	0.00169179	0.0163585	Nsfl1c
ENSMUSG00000019969	1956.67	-0.178044	0.0496557	-3.58558	0.00033633	0.00441256	Psen1
ENSMUSG00000031812	4714.66	-0.178364	0.0633065	-2.81747	0.00484037	0.037317	Map1lc3b
ENSMUSG00000000738	1627.47	-0.17885	0.0590119	-3.03074	0.00243958	0.0217663	Spg7
ENSMUSG00000031754	5709.6	-0.179006	0.0519803	-3.44372	0.00057377	0.00687841	Nudt21
ENSMUSG00000032458	6863.15	-0.179105	0.0623771	-2.87132	0.00408756	0.0328446	Copb2
ENSMUSG00000028945	2573.14	-0.179232	0.0450427	-3.97915	6.92e-05	0.00115476	Rheb
ENSMUSG00000047514	2022.03	-0.179694	0.0522483	-3.43922	0.00058339	0.00694767	Tspyl1
ENSMUSG00000052752	4455.38	-0.180448	0.0656814	-2.74732	0.00600842	0.0438984	Traf7
ENSMUSG00000039361	7283.35	-0.180838	0.0576771	-3.13535	0.00171651	0.0165469	Picalm
ENSMUSG00000026566	2039.61	-0.181458	0.0655856	-2.76673	0.00566209	0.0420748	Mpzl1
ENSMUSG00000028099	1792.69	-0.181894	0.0656946	-2.76877	0.0056268	0.041911	Polr3c
ENSMUSG00000068922	2888.22	-0.182969	0.0648877	-2.81977	0.00480575	0.0371747	Msto1
ENSMUSG00000026279	932.55	-0.183407	0.0616249	-2.97618	0.00291862	0.0252744	Thap4
ENSMUSG00000026687	4843.5	-0.183455	0.0522582	-3.51056	0.00044717	0.00558024	Aldh9a1
ENSMUSG00000046962	2147.39	-0.183761	0.0675089	-2.72203	0.00648832	0.0466709	Zbtb21
ENSMUSG00000063884	6412.85	-0.183905	0.0636738	-2.88823	0.00387418	0.03148	Ptcd3
ENSMUSG00000028413	2258.35	-0.184016	0.0660285	-2.78692	0.00532118	0.0401066	B4galt1
ENSMUSG00000001924	28043.8	-0.184604	0.0511361	-3.61006	0.00030613	0.00408193	Uba1
ENSMUSG00000031960	37268.6	-0.184852	0.05139	-3.59705	0.00032184	0.00424898	Aars
ENSMUSG00000027332	1482.02	-0.185067	0.0649778	-2.84817	0.0043972	0.0347476	Ivd
ENSMUSG00000044475	989.021	-0.185307	0.0684502	-2.70718	0.00678566	0.0482039	Ascc1
ENSMUSG00000031007	2070.28	-0.185437	0.0597617	-3.10294	0.00191607	0.0180709	Atp6ap2
ENSMUSG00000033088	2301.63	-0.186427	0.0665478	-2.8014	0.00508818	0.0387317	Triobp
ENSMUSG00000024844	7770.27	-0.186609	0.0590899	-3.15805	0.00158831	0.0155481	Banf1
ENSMUSG00000022855	3937.85	-0.186717	0.0418819	-4.45818	8.27e-06	0.00018651	Senp2
ENSMUSG00000029076	2599.8	-0.187386	0.0674531	-2.77802	0.00546905	0.0410138	Sdf4
ENSMUSG00000059439	1322.23	-0.187651	0.0635701	-2.95188	0.00315848	0.0268821	Bcas3
ENSMUSG00000022051	3142.91	-0.187669	0.0438274	-4.28201	1.85e-05	0.0003748	Bnip3l
ENSMUSG00000052144	4401.59	-0.187758	0.0640033	-2.93357	0.00335084	0.0280753	Ppp4r2
ENSMUSG00000036985	1021.9	-0.18859	0.0651911	-2.89287	0.00381734	0.0311082	Zdhhc9
ENSMUSG00000023977	4091.01	-0.188768	0.059785	-3.15744	0.00159161	0.0155744	Ubr2
ENSMUSG00000042396	1869.65	-0.189202	0.0684306	-2.76487	0.00569454	0.0422787	Rbm7
ENSMUSG00000047187	2346.57	-0.190019	0.0524044	-3.62602	0.00028783	0.00387056	Rab2a
ENSMUSG00000017999	4551.3	-0.190089	0.0487948	-3.89568	9.79e-05	0.00155589	Ddx27
ENSMUSG00000015202	1351.83	-0.19096	0.0512995	-3.72245	0.0001973	0.00281644	Cnksr3
ENSMUSG00000024286	2208.21	-0.190968	0.0605354	-3.15465	0.00160693	0.0157122	Ccny
ENSMUSG00000026683	1594.42	-0.191192	0.0615744	-3.10507	0.00190237	0.0179688	Nuf2
ENSMUSG00000000827	2554.55	-0.191196	0.0609542	-3.13671	0.00170855	0.0164828	Tpd52l2
ENSMUSG00000020366	1859.64	-0.191227	0.0565729	-3.38018	0.00072438	0.00827609	Mapk9
ENSMUSG00000056131	975.84	-0.191501	0.0696236	-2.75052	0.00595007	0.0435747	Pgm3
ENSMUSG00000022779	3043.99	-0.191751	0.0645873	-2.96886	0.00298903	0.0257518	Top3b
ENSMUSG00000022253	2680.74	-0.191832	0.0371329	-5.1661	2.39e-07	8.32e-06	Nadk2
ENSMUSG00000026439	3332.32	-0.192804	0.0542516	-3.55388	0.00037959	0.00488388	Rbbp5
ENSMUSG00000020547	6061.37	-0.192939	0.0520948	-3.70361	0.00021256	0.00300035	Bzw2
ENSMUSG00000000439	1479.97	-0.193022	0.0656348	-2.94085	0.00327311	0.0275794	Mkrn2
ENSMUSG00000031987	1028.29	-0.193503	0.0632427	-3.05968	0.0022157	0.0201522	Egln1
ENSMUSG00000029676	1922.08	-0.193546	0.0595364	-3.25088	0.00115048	0.0120154	Pot1a
ENSMUSG00000036693	3055.83	-0.193873	0.0706161	-2.74545	0.00604281	0.0440881	Nop14
ENSMUSG00000055013	3402.64	-0.193919	0.0642533	-3.01805	0.00254411	0.0225326	Agap1
ENSMUSG00000024759	3899.18	-0.193927	0.0683093	-2.83895	0.00452625	0.0354902	Atl3
ENSMUSG00000033706	4963.01	-0.194389	0.0655845	-2.96395	0.00303719	0.0261046	Smyd5
ENSMUSG00000032431	2727.85	-0.194597	0.0702015	-2.77198	0.00557161	0.041589	Crtap
ENSMUSG00000022095	779.691	-0.194706	0.0710775	-2.73935	0.00615614	0.0447546	Fhip2b
ENSMUSG00000045969	2752.26	-0.1948	0.0481879	-4.04251	5.29e-05	0.00091872	Ing1
ENSMUSG00000030224	10455.5	-0.194846	0.071833	-2.71249	0.00667797	0.04765	Strap
ENSMUSG00000036890	551.175	-0.195201	0.0682016	-2.86212	0.00420823	0.03355	Gtdc1
ENSMUSG00000030058	6311.46	-0.195275	0.051641	-3.78139	0.00015595	0.00231233	Copg1
ENSMUSG00000028830	883.244	-0.195368	0.0693042	-2.81899	0.00481757	0.0371979	AU040320
ENSMUSG00000023150	7910.2	-0.195483	0.0531966	-3.67472	0.00023811	0.00330569	Ivns1abp
ENSMUSG00000073639	3148.73	-0.195595	0.0560111	-3.49207	0.00047929	0.00591974	Rab18
ENSMUSG00000070934	2745.39	-0.195598	0.0664872	-2.94189	0.00326217	0.0275055	Rraga
ENSMUSG00000022241	9127.12	-0.195727	0.0665019	-2.94318	0.00324857	0.0274091	Tars
ENSMUSG00000053119	2114.56	-0.19603	0.0436377	-4.49221	7.05e-06	0.00016269	Chmp3
ENSMUSG00000004446	2432.63	-0.196106	0.0708486	-2.76796	0.00564086	0.0419664	Bid
ENSMUSG00000022507	2705.03	-0.19614	0.0622612	-3.15027	0.00163119	0.0158757	Hapstr1
ENSMUSG00000031197	3949.58	-0.196459	0.0615042	-3.19424	0.00140199	0.0140952	Vbp1
ENSMUSG00000003435	6256.29	-0.196496	0.0727461	-2.70112	0.0069106	0.0489235	Supt5
ENSMUSG00000003199	2125.62	-0.196568	0.0728602	-2.69788	0.00697822	0.0492643	Mpnd
ENSMUSG00000074656	18922.5	-0.196813	0.0703108	-2.79918	0.00512318	0.0389396	Eif2s2
ENSMUSG00000075000	585.053	-0.197107	0.0693693	-2.84141	0.00449143	0.0352609	Nrbf2
ENSMUSG00000020349	11116.8	-0.197425	0.0634844	-3.10982	0.00187204	0.0177486	Ppp2ca
ENSMUSG00000031967	4385.04	-0.19764	0.0479541	-4.12145	3.77e-05	0.00068862	Afg3l1
ENSMUSG00000070372	3523.2	-0.197719	0.0695327	-2.84353	0.00446163	0.0351251	Capza1
ENSMUSG00000000378	909.852	-0.198054	0.0735563	-2.69255	0.00709079	0.0497674	Ccm2
ENSMUSG00000024795	4323.79	-0.198225	0.0703109	-2.81926	0.00481338	0.0371883	Kif20b
ENSMUSG00000024646	2504.46	-0.198716	0.0663831	-2.99347	0.00275823	0.024125	Cyb5a
ENSMUSG00000060904	2747.08	-0.198791	0.0703983	-2.82381	0.0047457	0.036789	Arl1
ENSMUSG00000020152	12563.2	-0.199126	0.0560508	-3.5526	0.00038144	0.00490516	Actr2
ENSMUSG00000034042	3950.67	-0.199549	0.0626186	-3.18674	0.00143886	0.0143971	Gpbp1l1
ENSMUSG00000025613	21463.7	-0.199666	0.0672253	-2.9701	0.00297704	0.0256573	Cct8
ENSMUSG00000038822	862.205	-0.199849	0.0565273	-3.53545	0.00040708	0.00517737	Hace1
ENSMUSG00000021832	6640.19	-0.199903	0.0735965	-2.7162	0.00660366	0.0472664	Psmc6
ENSMUSG00000032220	2001.41	-0.200319	0.0641291	-3.12369	0.00178598	0.017067	Myo1e
ENSMUSG00000038028	3067.46	-0.200615	0.0621891	-3.2259	0.00125579	0.0128918	Tigar
ENSMUSG00000032096	8656.59	-0.200668	0.047199	-4.25154	2.12e-05	0.0004212	Arcn1
ENSMUSG00000042207	23452.7	-0.200705	0.0622974	-3.22172	0.00127425	0.0130442	Kdm5b
ENSMUSG00000033970	1766.94	-0.200942	0.0513434	-3.9137	9.09e-05	0.00145609	Rfc3
ENSMUSG00000031681	1584.22	-0.201063	0.0536686	-3.74637	0.00017941	0.00260514	Smad1
ENSMUSG00000022789	6966.87	-0.201064	0.0730475	-2.7525	0.00591415	0.0434248	Dnm1l
ENSMUSG00000036775	817.096	-0.201103	0.0700292	-2.8717	0.00408274	0.0328338	Decr2
ENSMUSG00000030264	2213.6	-0.201188	0.0742692	-2.7089	0.00675065	0.0480331	Thumpd3
ENSMUSG00000022008	1688.77	-0.201594	0.0547277	-3.68359	0.00022998	0.00321573	Gpalpp1
ENSMUSG00000020528	2234.49	-0.202237	0.0723712	-2.79445	0.00519882	0.0393961	Prpsap2
ENSMUSG00000031029	8833.98	-0.202695	0.0701472	-2.88956	0.00385777	0.0313841	Eif3f
ENSMUSG00000000711	2596.37	-0.203715	0.0629022	-3.2386	0.00120118	0.0124575	Rab5b
ENSMUSG00000012117	906.689	-0.203894	0.0578204	-3.52633	0.00042136	0.00532651	Dhdds
ENSMUSG00000035469	3084.36	-0.203923	0.0638298	-3.19479	0.00139932	0.0140903	Rcbtb1
ENSMUSG00000031696	12256.1	-0.204451	0.0548189	-3.72957	0.0001918	0.00275038	Vps35
ENSMUSG00000000127	841.858	-0.205003	0.0705728	-2.90484	0.00367436	0.0301469	Fer
ENSMUSG00000005447	1167.53	-0.205074	0.0730747	-2.80636	0.00501046	0.0383246	Pafah1b3
ENSMUSG00000027884	570.96	-0.205248	0.0664947	-3.08668	0.00202403	0.0188504	Clcc1
ENSMUSG00000026455	1849.89	-0.205255	0.0631012	-3.25279	0.00114276	0.0119586	Klhl12
ENSMUSG00000008859	905.899	-0.20552	0.0677724	-3.03251	0.00242533	0.0216857	Rala
ENSMUSG00000040843	1360.12	-0.205605	0.0745401	-2.75831	0.00581007	0.0429266	Tiprl
ENSMUSG00000076432	11144.5	-0.205763	0.0651002	-3.16071	0.00157387	0.0154426	Ywhaq
ENSMUSG00000057738	16473.1	-0.20667	0.0564626	-3.66031	0.00025191	0.00346877	Sptan1
ENSMUSG00000045896	3464.95	-0.206735	0.0589059	-3.50957	0.00044883	0.00559544	Paip2b
ENSMUSG00000033773	925.13	-0.206981	0.0615652	-3.36197	0.00077387	0.00871167	Rpap2
ENSMUSG00000020610	1012.52	-0.207214	0.0609919	-3.39741	0.00068028	0.00790431	Amz2
ENSMUSG00000030990	683.03	-0.207487	0.0770204	-2.69393	0.00706157	0.0496587	Pgap2
ENSMUSG00000019302	2842.32	-0.207605	0.0584611	-3.55117	0.00038353	0.004927	Atp6v0a1
ENSMUSG00000038187	1246.83	-0.207636	0.0642004	-3.23419	0.0012199	0.0125948	Btbd10
ENSMUSG00000021458	861.636	-0.208007	0.0751465	-2.76802	0.00563986	0.0419664	Aopep
ENSMUSG00000006699	11670	-0.208292	0.0537597	-3.87451	0.00010684	0.00167339	Cdc42
ENSMUSG00000029432	1074.37	-0.208507	0.0773347	-2.69616	0.00701443	0.0494785	Nipsnap2
ENSMUSG00000022765	664.7	-0.208908	0.0723699	-2.88666	0.00389351	0.031556	Snap29
ENSMUSG00000027180	2068.88	-0.20919	0.0600435	-3.48398	0.00049401	0.00606903	Fbxo3
ENSMUSG00000028879	1669.68	-0.209369	0.0519901	-4.0271	5.65e-05	0.00096905	Stx12
ENSMUSG00000040234	3781.58	-0.209413	0.0534729	-3.91624	8.99e-05	0.00144357	Tm7sf3
ENSMUSG00000036898	973.789	-0.20951	0.0771589	-2.71531	0.00662134	0.0473458	Zfp157
ENSMUSG00000034761	1398.64	-0.21014	0.0589877	-3.56245	0.00036742	0.00475629	Map4k5
ENSMUSG00000022704	1805.17	-0.210514	0.0731902	-2.87626	0.00402423	0.0324675	Qtrt2
ENSMUSG00000029208	857.047	-0.210582	0.0611773	-3.44215	0.00057711	0.00690738	Guf1
ENSMUSG00000027706	2217.25	-0.211166	0.0556137	-3.79701	0.00014645	0.00219849	Sec62
ENSMUSG00000031400	3486.93	-0.211379	0.067547	-3.12937	0.00175182	0.0167849	G6pdx
ENSMUSG00000059475	459.195	-0.211395	0.0645635	-3.27422	0.00105954	0.0112751	Zfp426
ENSMUSG00000061887	4173.36	-0.211534	0.055271	-3.82721	0.0001296	0.00197727	Ssbp3
ENSMUSG00000028018	1448.79	-0.211638	0.0460195	-4.59888	4.25e-06	0.00010638	Gstcd
ENSMUSG00000009112	3312.18	-0.211801	0.0525894	-4.02746	5.64e-05	0.00096824	Bcl2l13
ENSMUSG00000052337	10028.1	-0.211834	0.0394502	-5.36966	7.89e-08	3.08e-06	Immt
ENSMUSG00000023307	3717.71	-0.212497	0.0427157	-4.97468	6.54e-07	2.04e-05	Marchf5
ENSMUSG00000049940	2290.4	-0.212733	0.0608144	-3.49808	0.00046862	0.00579933	Pgrmc2
ENSMUSG00000013236	5356.43	-0.212752	0.0464315	-4.58206	4.6e-06	0.00011362	Ptprs
ENSMUSG00000068523	3121.09	-0.213404	0.0745107	-2.86407	0.0041824	0.0334051	Gng5
ENSMUSG00000026502	2452.76	-0.213778	0.06151	-3.4755	0.00050991	0.00623399	Desi2
ENSMUSG00000056050	2904.08	-0.213815	0.0656145	-3.25866	0.00111939	0.011749	Mia3
ENSMUSG00000018417	3293.56	-0.214061	0.0448362	-4.7743	1.8e-06	5.09e-05	Myo1b
ENSMUSG00000032216	68433.5	-0.214213	0.0608707	-3.51914	0.00043295	0.00543961	Nedd4
ENSMUSG00000063445	1007.15	-0.214379	0.0730499	-2.93469	0.00333884	0.0279841	Nmral1
ENSMUSG00000008892	5763.4	-0.214395	0.0628001	-3.41393	0.00064032	0.00750209	Vdac3
ENSMUSG00000022175	1640.5	-0.214489	0.077183	-2.77897	0.00545314	0.0409431	Lrp10
ENSMUSG00000027854	1030.56	-0.214501	0.0697614	-3.07478	0.00210659	0.0194051	Sike1
ENSMUSG00000000787	30871.7	-0.214536	0.0758213	-2.8295	0.00466215	0.0362833	Ddx3x
ENSMUSG00000034484	3443.89	-0.214628	0.0626441	-3.42615	0.0006122	0.00723285	Snx2
ENSMUSG00000053931	10061.9	-0.214649	0.0421974	-5.08679	3.64e-07	1.21e-05	Cnn3
ENSMUSG00000062867	12935.4	-0.214669	0.0632697	-3.39292	0.00069153	0.00800192	Impdh2
ENSMUSG00000045594	2995.81	-0.214761	0.0606618	-3.54031	0.00039966	0.0051046	Glb1
ENSMUSG00000028656	9053.13	-0.214769	0.0528515	-4.06363	4.83e-05	0.00084929	Cap1
ENSMUSG00000090744	1111.84	-0.215044	0.0739996	-2.90602	0.00366061	0.0300633	Gm6871
ENSMUSG00000029993	2497.56	-0.215282	0.0653483	-3.29438	0.00098638	0.0106127	Nfu1
ENSMUSG00000078622	2258.3	-0.215291	0.0656595	-3.27891	0.0010421	0.0111154	Ccdc47
ENSMUSG00000027300	872.062	-0.215328	0.0673493	-3.19718	0.00138776	0.013991	Ubox5
ENSMUSG00000020986	4331.06	-0.215492	0.0549983	-3.91816	8.92e-05	0.00143394	Sec23a
ENSMUSG00000027433	6803.9	-0.215665	0.0764915	-2.81947	0.00481032	0.0371874	Xrn2
ENSMUSG00000028988	584.156	-0.215754	0.0790251	-2.7302	0.00632965	0.0457845	Ctnnbip1
ENSMUSG00000029234	2478.52	-0.215766	0.0615745	-3.50414	0.00045808	0.00568558	Tmem165
ENSMUSG00000020457	4235.32	-0.215804	0.0554419	-3.89244	9.92e-05	0.0015722	Drg1
ENSMUSG00000028048	899.364	-0.216176	0.0725349	-2.98031	0.0028796	0.0249621	Gba
ENSMUSG00000027593	7710.98	-0.216274	0.0600398	-3.60218	0.00031556	0.00418563	Raly
ENSMUSG00000026421	2747.53	-0.216325	0.0716868	-3.01764	0.0025475	0.0225548	Csrp1
ENSMUSG00000035051	783.897	-0.21635	0.0680148	-3.18092	0.00146807	0.014643	Dhx57
ENSMUSG00000024068	2895.31	-0.216929	0.0562714	-3.85506	0.0001157	0.00179333	Spast
ENSMUSG00000015149	627.296	-0.217193	0.0739467	-2.93715	0.00331241	0.0277994	Sirt2
ENSMUSG00000002428	2366.48	-0.217606	0.0574802	-3.78575	0.00015325	0.00227888	Hltf
ENSMUSG00000057130	1473.26	-0.217784	0.0767228	-2.83859	0.00453133	0.0355191	Txnl4a
ENSMUSG00000038365	849.226	-0.217969	0.0759261	-2.87081	0.00409426	0.0328731	Fbxo25
ENSMUSG00000027984	3731.73	-0.218011	0.063691	-3.42294	0.00061947	0.00730168	Hadh
ENSMUSG00000020572	7784.88	-0.218217	0.060698	-3.59513	0.00032423	0.00426938	Nampt
ENSMUSG00000002341	575.431	-0.218479	0.0653547	-3.34297	0.00082887	0.00918768	Ncan
ENSMUSG00000053253	1051.82	-0.218639	0.0765047	-2.85785	0.00426526	0.0338531	Ndfip2
ENSMUSG00000000759	1872.02	-0.21867	0.0522863	-4.18217	2.89e-05	0.00055081	Tubgcp3
ENSMUSG00000021038	1357.99	-0.218701	0.0792545	-2.75948	0.00578936	0.0428443	Vipas39
ENSMUSG00000031703	1600.66	-0.218836	0.0581725	-3.76184	0.00016867	0.00247618	Itfg1
ENSMUSG00000022668	658.396	-0.218842	0.0728068	-3.0058	0.00264887	0.0233055	Gtpbp8
ENSMUSG00000028893	6582.04	-0.218886	0.0734843	-2.97867	0.00289499	0.0250783	Sesn2
ENSMUSG00000024604	2813.53	-0.218983	0.073458	-2.98106	0.00287255	0.0249096	Rbm22
ENSMUSG00000023018	8822.61	-0.21931	0.0790718	-2.77356	0.00554468	0.0414514	Smarcd1
ENSMUSG00000046836	1402.61	-0.219602	0.0752149	-2.91967	0.00350406	0.0290417	Brox
ENSMUSG00000005034	2404.53	-0.2199	0.0634399	-3.46628	0.00052771	0.00641443	Prkacb
ENSMUSG00000022881	1281.09	-0.220992	0.0704891	-3.13513	0.0017178	0.0165531	Rfc4
ENSMUSG00000041718	12155.8	-0.221163	0.0677639	-3.26372	0.00109959	0.0116037	Alg13
ENSMUSG00000056429	2792.1	-0.221225	0.0583322	-3.7925	0.00014914	0.00223193	Tgoln1
ENSMUSG00000073643	1289.22	-0.221487	0.0682399	-3.24572	0.00117155	0.0121852	Wdfy1
ENSMUSG00000030876	1359	-0.221758	0.0608865	-3.64216	0.00027036	0.00368068	Mettl9
ENSMUSG00000002205	908.227	-0.221927	0.0732031	-3.03166	0.00243214	0.0217312	Vrk3
ENSMUSG00000037242	12280.9	-0.222055	0.0566824	-3.91753	8.95e-05	0.00143675	Clic4
ENSMUSG00000062397	5859.96	-0.22237	0.0657956	-3.37971	0.00072564	0.00828665	Zfp706
ENSMUSG00000029924	1891.71	-0.222375	0.0474432	-4.68719	2.77e-06	7.41e-05	Slc37a3
ENSMUSG00000030868	1580.34	-0.222391	0.0775358	-2.86824	0.00412768	0.033041	Dctn5
ENSMUSG00000057133	3112.75	-0.222622	0.0581605	-3.82771	0.00012934	0.00197563	Chd6
ENSMUSG00000029922	13451.5	-0.222699	0.065217	-3.41474	0.00063843	0.00748331	Mkrn1
ENSMUSG00000027115	2549.54	-0.223066	0.0682046	-3.27055	0.0010734	0.0113892	Kif18a
ENSMUSG00000027428	842.701	-0.223281	0.0591419	-3.77535	0.00015978	0.00236217	Rbbp9
ENSMUSG00000038417	3121.47	-0.223329	0.0624185	-3.57793	0.00034632	0.0045249	Fig4
ENSMUSG00000047126	34458	-0.223511	0.0632314	-3.53482	0.00040806	0.00518683	Cltc
ENSMUSG00000028134	1797.68	-0.223656	0.0759609	-2.94436	0.00323628	0.0273327	Ptbp2
ENSMUSG00000020303	1159.54	-0.223969	0.0804262	-2.78477	0.00535652	0.0403254	Stc2
ENSMUSG00000019796	2437.45	-0.224	0.058977	-3.79809	0.00014582	0.00219157	Lrp11
ENSMUSG00000022960	1000.32	-0.224151	0.0661368	-3.3892	0.00070096	0.00807786	Donson
ENSMUSG00000021987	1015.27	-0.224195	0.0603759	-3.71331	0.00020456	0.0029037	Mtmr6
ENSMUSG00000028944	524.678	-0.224438	0.0767069	-2.92592	0.0034344	0.0286238	Prkag2
ENSMUSG00000046798	1534.38	-0.224759	0.0667983	-3.36474	0.00076616	0.00863256	Cldn12
ENSMUSG00000050627	1973.92	-0.225021	0.0688976	-3.26602	0.00109071	0.0115341	Gpd1l
ENSMUSG00000032478	779.56	-0.225073	0.0792425	-2.84031	0.004507	0.0353612	Nme6
ENSMUSG00000021917	1547.81	-0.225465	0.0785466	-2.87046	0.00409877	0.0328835	Spcs1
ENSMUSG00000025809	12346.8	-0.225603	0.0370245	-6.09335	1.11e-09	6.37e-08	Itgb1
ENSMUSG00000046079	3570.15	-0.225666	0.0595252	-3.7911	0.00014998	0.00223957	Lrrc8d
ENSMUSG00000027012	4136.48	-0.225969	0.0523142	-4.31946	1.56e-05	0.00032345	Dync1i2
ENSMUSG00000068566	7439.85	-0.226211	0.065197	-3.46966	0.00052111	0.00634644	Myadm
ENSMUSG00000033991	3354.16	-0.226285	0.0669221	-3.38131	0.0007214	0.00825539	Skic3
ENSMUSG00000026553	10577.4	-0.226356	0.0531336	-4.26012	2.04e-05	0.00040887	Copa
ENSMUSG00000036188	1602.39	-0.227066	0.0580064	-3.91449	9.06e-05	0.0014522	Ankmy2
ENSMUSG00000060216	1715.1	-0.227645	0.0745337	-3.05426	0.0022562	0.0204042	Arrb2
ENSMUSG00000040511	943.323	-0.227691	0.083141	-2.73861	0.00616996	0.0448217	Pvr
ENSMUSG00000022205	7578.05	-0.228363	0.0681152	-3.3526	0.00080055	0.00893641	Sub1
ENSMUSG00000044949	479.927	-0.228551	0.0839032	-2.72398	0.00645004	0.0464429	Ubtd2
ENSMUSG00000004626	2937.88	-0.228676	0.0612426	-3.73394	0.00018851	0.0027154	Stxbp2
ENSMUSG00000024587	13794.4	-0.228809	0.0684948	-3.34053	0.0008362	0.00924456	Nars
ENSMUSG00000040034	3036.26	-0.229032	0.0782848	-2.92563	0.00343764	0.0286413	Nup43
ENSMUSG00000066150	2002.25	-0.229406	0.0633148	-3.62326	0.00029091	0.00390791	Slc31a1
ENSMUSG00000056832	693.535	-0.229621	0.0802366	-2.86179	0.00421251	0.0335647	Ttc26
ENSMUSG00000034867	3691.95	-0.229638	0.0567429	-4.047	5.19e-05	0.00090253	Ankrd27
ENSMUSG00000030104	2960.03	-0.229932	0.0731632	-3.14272	0.00167383	0.0162035	Edem1
ENSMUSG00000019978	4755.34	-0.230384	0.0541203	-4.2569	2.07e-05	0.00041425	Epb41l2
ENSMUSG00000023908	1260.81	-0.230423	0.0825025	-2.79292	0.00522341	0.0395351	Pkmyt1
ENSMUSG00000001918	4915.43	-0.230556	0.0714803	-3.22545	0.00125776	0.0128962	Slc1a5
ENSMUSG00000021192	890.955	-0.23105	0.0751341	-3.07516	0.00210387	0.0193873	Golga5
ENSMUSG00000031299	6376.09	-0.231442	0.059791	-3.87084	0.00010846	0.0016977	Pdha1
ENSMUSG00000017781	1907.72	-0.231839	0.0735844	-3.15066	0.00162901	0.0158728	Pitpna
ENSMUSG00000003528	4551.13	-0.232096	0.0647478	-3.58461	0.00033758	0.00442671	Slc25a1
ENSMUSG00000022863	581.366	-0.23301	0.0776359	-3.00132	0.00268812	0.0236177	Btg3
ENSMUSG00000026727	1432.89	-0.23303	0.0617541	-3.77352	0.00016096	0.00237684	Rsu1
ENSMUSG00000017453	1973.76	-0.23306	0.0584773	-3.98548	6.73e-05	0.00112886	Pipox
ENSMUSG00000055629	1931.1	-0.233184	0.0700113	-3.33067	0.00086638	0.00952834	B4galnt4
ENSMUSG00000034243	1900.4	-0.233213	0.0788501	-2.95767	0.00309971	0.02651	Golgb1
ENSMUSG00000024317	3331.52	-0.233334	0.0623839	-3.74029	0.00018381	0.00265982	Rnf138
ENSMUSG00000042724	1070.55	-0.23338	0.0822784	-2.83647	0.0045616	0.0356899	Map3k9
ENSMUSG00000029030	2081.46	-0.233431	0.075341	-3.09832	0.0019462	0.0182871	Tprgl
ENSMUSG00000028114	1246.74	-0.233565	0.0826398	-2.8263	0.00470889	0.0365489	Mettl14
ENSMUSG00000009828	931.786	-0.233975	0.0647962	-3.61093	0.0003051	0.00407039	Cilk1
ENSMUSG00000024875	986.246	-0.234217	0.0826871	-2.83257	0.00461756	0.0360608	Yif1a
ENSMUSG00000033952	4766.36	-0.234603	0.0618643	-3.79222	0.00014931	0.00223208	Aspm
ENSMUSG00000032388	1837.29	-0.234912	0.0629526	-3.73158	0.00019028	0.00273634	Spg21
ENSMUSG00000026245	6791.11	-0.235247	0.0549891	-4.27807	1.89e-05	0.00038028	Farsb
ENSMUSG00000025823	8932.71	-0.235764	0.0628627	-3.75045	0.00017652	0.00256902	Pdia4
ENSMUSG00000044201	837.715	-0.235813	0.0692452	-3.40548	0.00066047	0.00770955	Cdc25c
ENSMUSG00000022754	301.955	-0.235977	0.0862107	-2.73721	0.00619623	0.0449738	Tmem45a
ENSMUSG00000024960	2957.42	-0.236104	0.0543051	-4.34773	1.38e-05	0.00029239	Plcb3
ENSMUSG00000043262	977.769	-0.236247	0.0843954	-2.79929	0.00512149	0.0389396	Uevld
ENSMUSG00000050910	1261.53	-0.236495	0.0702859	-3.36476	0.00076612	0.00863256	Cdr2l
ENSMUSG00000022415	1059.46	-0.236697	0.0809887	-2.9226	0.00347125	0.0288661	Syngr1
ENSMUSG00000026856	1061.36	-0.236844	0.0638105	-3.71168	0.00020589	0.0029192	Dolpp1
ENSMUSG00000019132	6168.34	-0.237012	0.0663413	-3.57262	0.00035342	0.00460724	BC005537
ENSMUSG00000022685	2387.47	-0.237118	0.0639599	-3.70729	0.00020949	0.00296261	Parn
ENSMUSG00000030168	6128.39	-0.237348	0.0493313	-4.81129	1.5e-06	4.31e-05	Adipor2
ENSMUSG00000009630	4205.45	-0.237583	0.0509091	-4.66681	3.06e-06	8.06e-05	Ppp2cb
ENSMUSG00000052423	738.031	-0.237661	0.0626808	-3.7916	0.00014968	0.00223635	B4galt3
ENSMUSG00000009563	853.465	-0.23831	0.0849294	-2.80598	0.00501634	0.0383409	Tor2a
ENSMUSG00000040029	5941.26	-0.238516	0.0548483	-4.34866	1.37e-05	0.0002914	Ipo8
ENSMUSG00000030002	4494.74	-0.238806	0.0799962	-2.98522	0.00283379	0.0246241	Dusp11
ENSMUSG00000079477	8252.02	-0.238849	0.058899	-4.05522	5.01e-05	0.00087495	Rab7
ENSMUSG00000022019	546.359	-0.239005	0.0704545	-3.39233	0.000693	0.00801527	Tdrd3
ENSMUSG00000028468	1017.11	-0.239259	0.0733426	-3.26222	0.00110545	0.0116559	Rgp1
ENSMUSG00000026643	5002.36	-0.239426	0.0515738	-4.64239	3.44e-06	8.93e-05	Nmt2
ENSMUSG00000053559	932.949	-0.240326	0.0873568	-2.75108	0.00593982	0.0435375	Smagp
ENSMUSG00000038764	2526.25	-0.240716	0.0827723	-2.90817	0.00363547	0.0299055	Ptpn3
ENSMUSG00000033021	1113.77	-0.240746	0.0775791	-3.10323	0.00191418	0.0180601	Gmppa
ENSMUSG00000029247	19822.7	-0.240833	0.0631395	-3.8143	0.00013657	0.00207232	Paics
ENSMUSG00000032349	4904.08	-0.241075	0.0545916	-4.41597	1.01e-05	0.00022234	Elovl5
ENSMUSG00000038170	1416.37	-0.241303	0.0566275	-4.26123	2.03e-05	0.00040751	Pde4dip
ENSMUSG00000022216	2059.15	-0.241332	0.0758743	-3.18068	0.0014693	0.0146496	Psme1
ENSMUSG00000057469	1133.56	-0.241333	0.0728746	-3.31163	0.00092755	0.0101044	E2f6
ENSMUSG00000029775	2923.56	-0.241588	0.0564768	-4.27764	1.89e-05	0.0003807	Klhdc10
ENSMUSG00000027195	4042.94	-0.241648	0.0657156	-3.67718	0.00023583	0.00328118	Hsd17b12
ENSMUSG00000022671	642.085	-0.24176	0.0822328	-2.93995	0.00328268	0.0276324	Mzt2
ENSMUSG00000027963	341.185	-0.242368	0.0879629	-2.75534	0.00586316	0.0431506	Extl2
ENSMUSG00000027381	1220.8	-0.242437	0.0876723	-2.76526	0.00568776	0.0422407	Bcl2l11
ENSMUSG00000040782	2556.97	-0.242603	0.055853	-4.3436	1.4e-05	0.00029719	Cop1
ENSMUSG00000027330	1167.29	-0.242821	0.0750526	-3.23534	0.00121498	0.0125697	Cdc25b
ENSMUSG00000039735	3412.86	-0.24301	0.0531588	-4.5714	4.84e-06	0.00011806	Fnbp1l
ENSMUSG00000024169	1179.46	-0.243129	0.061626	-3.94523	7.97e-05	0.00130356	Ift140
ENSMUSG00000058440	2896.09	-0.243283	0.046272	-5.25768	1.46e-07	5.29e-06	Nrf1
ENSMUSG00000019087	2291.29	-0.243327	0.0658436	-3.69552	0.00021943	0.00307852	Atp6ap1
ENSMUSG00000019923	3615.68	-0.243388	0.0572823	-4.24893	2.15e-05	0.00042547	Zwint
ENSMUSG00000031398	572.211	-0.243752	0.0880428	-2.76856	0.00563039	0.0419254	Plxna3
ENSMUSG00000055943	943.709	-0.243924	0.0759591	-3.21126	0.00132154	0.0134358	Emc7
ENSMUSG00000041372	1862.47	-0.244471	0.0693695	-3.52419	0.00042478	0.00535757	B4galnt3
ENSMUSG00000029670	1431.57	-0.244477	0.0756885	-3.23004	0.00123774	0.0127426	Ing3
ENSMUSG00000008475	2868.52	-0.244811	0.0514133	-4.76163	1.92e-06	5.38e-05	Arpc5
ENSMUSG00000068742	1026.65	-0.244867	0.0643789	-3.80353	0.00014265	0.00214649	Cry2
ENSMUSG00000021400	1264.86	-0.244915	0.0773626	-3.1658	0.00154656	0.0152516	Wrnip1
ENSMUSG00000030029	1321.2	-0.244982	0.0769397	-3.18408	0.00145214	0.0144956	Lrig1
ENSMUSG00000022672	3817.55	-0.245094	0.07126	-3.43943	0.00058294	0.00694562	Prkdc
ENSMUSG00000058267	1179.1	-0.245229	0.0764785	-3.2065	0.00134359	0.0136162	Mrps14
ENSMUSG00000026594	1774.17	-0.245533	0.0460224	-5.33508	9.55e-08	3.65e-06	Ralgps2
ENSMUSG00000039470	665.889	-0.245767	0.0886263	-2.77307	0.00555297	0.0414955	Zdhhc2
ENSMUSG00000072980	916.492	-0.245775	0.0726784	-3.38168	0.00072045	0.00824976	Oip5
ENSMUSG00000024962	992.005	-0.245905	0.0847813	-2.90047	0.00372607	0.0304822	Vegfb
ENSMUSG00000020376	621.668	-0.246099	0.0829333	-2.96743	0.00300297	0.0258455	Rnf130
ENSMUSG00000026179	1177.2	-0.246261	0.067773	-3.63361	0.00027948	0.00378169	Pnkd
ENSMUSG00000037236	7434.41	-0.24643	0.0801643	-3.07406	0.00211166	0.0194305	Matr3
ENSMUSG00000026003	588.456	-0.246467	0.0770299	-3.19963	0.00137606	0.0138952	Acadl
ENSMUSG00000027634	698.715	-0.246563	0.0734501	-3.35688	0.00078827	0.00884004	Ndrg3
ENSMUSG00000027667	1248.13	-0.246595	0.0777222	-3.17278	0.00150987	0.0149891	Zfp639
ENSMUSG00000072964	1345.35	-0.246712	0.0786399	-3.13723	0.00170552	0.0164614	Bhlhb9
ENSMUSG00000026810	817.061	-0.246854	0.089205	-2.76726	0.00565292	0.0420271	Dpm2
ENSMUSG00000022337	1333.43	-0.246941	0.0905369	-2.72751	0.00638137	0.0460664	Emc2
ENSMUSG00000021945	5257.03	-0.24709	0.0503488	-4.90757	9.22e-07	2.77e-05	Zmym2
ENSMUSG00000015247	1078.03	-0.247093	0.0796947	-3.1005	0.00193196	0.0181774	Nipsnap3b
ENSMUSG00000002010	3638.81	-0.247122	0.0734038	-3.36661	0.00076098	0.00858487	Idh3g
ENSMUSG00000036427	17597.3	-0.247147	0.0596616	-4.14248	3.44e-05	0.00063622	Gpi1
ENSMUSG00000057691	1413.8	-0.247419	0.0703085	-3.51904	0.0004331	0.00543961	Zfp746
ENSMUSG00000017485	3356.87	-0.247665	0.0581865	-4.2564	2.08e-05	0.00041443	Top2b
ENSMUSG00000046572	4818.89	-0.247872	0.0845996	-2.92994	0.00339024	0.028321	Zfp518b
ENSMUSG00000029860	2058.67	-0.248063	0.074642	-3.32337	0.00088937	0.00974303	Zyx
ENSMUSG00000022898	1295.42	-0.248068	0.0829516	-2.99051	0.00278511	0.0243012	Vps26c
ENSMUSG00000053289	3574.19	-0.248104	0.0805893	-3.07862	0.00207963	0.0192267	Ddx10
ENSMUSG00000052738	2994.82	-0.248275	0.0668522	-3.71379	0.00020418	0.00289984	Suclg1
ENSMUSG00000004771	1439.65	-0.248405	0.0713855	-3.47977	0.00050185	0.00615027	Rab11a
ENSMUSG00000029814	6216.63	-0.249291	0.0374012	-6.66532	2.64e-11	2.04e-09	Igf2bp3
ENSMUSG00000021096	6494.72	-0.249318	0.05803	-4.29636	1.74e-05	0.00035419	Ppm1a
ENSMUSG00000019373	3901.41	-0.249416	0.0817072	-3.05255	0.00226902	0.0204982	Cops3
ENSMUSG00000027379	6364.08	-0.249446	0.0544736	-4.5792	4.67e-06	0.00011496	Bub1
ENSMUSG00000057367	1544.72	-0.249449	0.0576833	-4.32446	1.53e-05	0.00031755	Birc2
ENSMUSG00000033955	2971.43	-0.249726	0.0652248	-3.8287	0.00012882	0.00196889	Tnks1bp1
ENSMUSG00000045328	3923.83	-0.25004	0.0795299	-3.14397	0.00166672	0.0161469	Cenpe
ENSMUSG00000032536	2953.73	-0.250084	0.0646865	-3.86608	0.0001106	0.00172583	Trak1
ENSMUSG00000033031	4442.44	-0.250217	0.0670707	-3.73065	0.00019099	0.00274488	Cip2a
ENSMUSG00000050721	559.776	-0.250307	0.0796822	-3.14131	0.00168193	0.0162756	Plekho2
ENSMUSG00000020390	1539.65	-0.250393	0.0626628	-3.99588	6.45e-05	0.00108547	Ube2b
ENSMUSG00000026922	954.465	-0.250432	0.0818899	-3.05816	0.00222701	0.0202108	Agpat2
ENSMUSG00000043065	839.327	-0.250486	0.0727807	-3.44165	0.00057817	0.00690738	Spice1
ENSMUSG00000056851	21296.5	-0.250794	0.0804823	-3.11614	0.00183236	0.0174312	Pcbp2
ENSMUSG00000032267	6048.47	-0.250804	0.0648446	-3.86776	0.00010984	0.00171504	Usp28
ENSMUSG00000029152	3957.76	-0.251047	0.0726229	-3.45686	0.00054651	0.00660806	Ociad1
ENSMUSG00000066441	2257.23	-0.251159	0.0931186	-2.69719	0.00699274	0.049353	Rdh11
ENSMUSG00000030096	10200.3	-0.251337	0.0777897	-3.23099	0.00123364	0.0127108	Slc6a6
ENSMUSG00000005687	3665.07	-0.251358	0.0779944	-3.22277	0.00126957	0.0130016	Bcas2
ENSMUSG00000037936	2776.73	-0.251486	0.0738383	-3.4059	0.00065945	0.00770125	Scarb1
ENSMUSG00000035086	957.401	-0.25198	0.0666507	-3.78061	0.00015645	0.00231558	Becn1
ENSMUSG00000068739	7509.03	-0.252015	0.0787568	-3.19991	0.00137471	0.0138871	Sars
ENSMUSG00000102869	3602.77	-0.252046	0.0816824	-3.08568	0.00203089	0.0188884	Norad
ENSMUSG00000037846	798.196	-0.252081	0.0806898	-3.12408	0.00178362	0.0170509	Rtkn2
ENSMUSG00000000399	2914.45	-0.252115	0.08183	-3.08096	0.00206333	0.0191059	Ndufa9
ENSMUSG00000013646	1082.65	-0.252348	0.086644	-2.91247	0.00358587	0.0295937	Sh3bp5l
ENSMUSG00000032604	7330.72	-0.252365	0.0659819	-3.82476	0.0001309	0.00199227	Qars
ENSMUSG00000030243	919.272	-0.252428	0.0763942	-3.30428	0.0009522	0.0103196	Recql
ENSMUSG00000031770	2425.46	-0.252478	0.0657023	-3.84275	0.00012166	0.00187536	Herpud1
ENSMUSG00000026571	488.86	-0.252496	0.0758511	-3.32884	0.00087207	0.00957842	Dcaf6
ENSMUSG00000021646	794.516	-0.25257	0.0816119	-3.09477	0.00196968	0.0184667	Mccc2
ENSMUSG00000005103	6813.98	-0.252696	0.0584125	-4.32605	1.52e-05	0.00031624	Wdr1
ENSMUSG00000018425	3064.49	-0.252843	0.0563749	-4.48502	7.29e-06	0.00016699	Dhx40
ENSMUSG00000026274	2446.23	-0.252969	0.0708864	-3.56866	0.00035881	0.00467122	Pask
ENSMUSG00000003037	3548.25	-0.253017	0.0569953	-4.43927	9.03e-06	0.00020121	Rab8a
ENSMUSG00000037851	17631.7	-0.253209	0.0496124	-5.10375	3.33e-07	1.12e-05	Iars
ENSMUSG00000022517	2811.5	-0.253251	0.0610491	-4.14831	3.35e-05	0.0006225	Mgrn1
ENSMUSG00000038712	2234.09	-0.253555	0.068903	-3.67989	0.00023334	0.00325014	Mindy1
ENSMUSG00000004931	1282.09	-0.253708	0.0875154	-2.899	0.0037435	0.030605	Apba3
ENSMUSG00000053768	2557.79	-0.253785	0.0722391	-3.51313	0.00044286	0.0055374	Chchd3
ENSMUSG00000008140	3767.11	-0.253884	0.0942583	-2.69349	0.00707083	0.04971	Emc10
ENSMUSG00000029462	1758.56	-0.25403	0.0699976	-3.62913	0.00028438	0.00383038	Vps29
ENSMUSG00000019975	441.445	-0.254263	0.083311	-3.05198	0.00227338	0.020517	Ikbip
ENSMUSG00000031951	1849.11	-0.254424	0.0705928	-3.60411	0.00031322	0.00415681	Tmem231
ENSMUSG00000021823	6270.71	-0.2547	0.0494284	-5.1529	2.56e-07	8.85e-06	Vcl
ENSMUSG00000002728	1781.31	-0.25513	0.0756867	-3.37087	0.00074932	0.00848815	Naa20
ENSMUSG00000036980	1295.5	-0.255458	0.0583585	-4.37739	1.2e-05	0.00025923	Taf6
ENSMUSG00000025059	1038.04	-0.255509	0.069182	-3.69329	0.00022137	0.00310227	Gk
ENSMUSG00000018659	1292.96	-0.256034	0.0711964	-3.59616	0.00032295	0.00425473	Pnpo
ENSMUSG00000028706	643.398	-0.256569	0.0902162	-2.84393	0.00445603	0.0351127	Nsun4
ENSMUSG00000015806	3065.98	-0.256593	0.0779917	-3.29001	0.00100184	0.0107607	Qdpr
ENSMUSG00000017858	1400.08	-0.2567	0.0525244	-4.88725	1.02e-06	3.05e-05	Ift52
ENSMUSG00000022553	1914.57	-0.256738	0.0832038	-3.08565	0.00203109	0.0188884	Maf1
ENSMUSG00000030403	8570.46	-0.256764	0.0652927	-3.93251	8.41e-05	0.00136074	Vasp
ENSMUSG00000029397	1068.42	-0.257083	0.0819696	-3.13632	0.00171081	0.0164982	Rchy1
ENSMUSG00000015478	497.526	-0.257318	0.0795514	-3.23461	0.00121808	0.0125811	Rnf5
ENSMUSG00000005142	3281.69	-0.257412	0.0604744	-4.25655	2.08e-05	0.00041443	Man2b1
ENSMUSG00000031728	500.074	-0.257429	0.0750215	-3.4314	0.00060047	0.00711423	Zfp821
ENSMUSG00000036712	1063.64	-0.257518	0.0732445	-3.51587	0.00043832	0.00549136	Cyld
ENSMUSG00000096910	1003.45	-0.258039	0.0776402	-3.32352	0.0008889	0.00974204	Zfp955b
ENSMUSG00000025357	1015.94	-0.258196	0.0647247	-3.98914	6.63e-05	0.00111382	Dgka
ENSMUSG00000032249	5738.74	-0.258357	0.0927064	-2.78683	0.00532271	0.0401066	Anp32a
ENSMUSG00000029998	2384.24	-0.258618	0.0580056	-4.45851	8.25e-06	0.0001864	Pcyox1
ENSMUSG00000034083	540.819	-0.258806	0.0914084	-2.83131	0.00463571	0.0361464	Ccdc174
ENSMUSG00000026764	894.265	-0.259148	0.0892063	-2.90504	0.00367204	0.0301376	Kif5c
ENSMUSG00000038982	299.23	-0.259686	0.0942307	-2.75586	0.00585385	0.0430946	Bloc1s5
ENSMUSG00000031207	9988.06	-0.260209	0.0604645	-4.3035	1.68e-05	0.00034407	Msn
ENSMUSG00000098188	306.267	-0.260485	0.092782	-2.8075	0.00499278	0.0382009	Sowahc
ENSMUSG00000032175	1581.84	-0.260566	0.0759403	-3.43119	0.00060093	0.00711635	Tyk2
ENSMUSG00000030016	7823.21	-0.260572	0.0602715	-4.32329	1.54e-05	0.00031871	Zfp638
ENSMUSG00000022323	507.085	-0.260784	0.0968422	-2.69288	0.00708385	0.0497417	Rida
ENSMUSG00000041390	852.275	-0.261018	0.0964116	-2.70733	0.00678276	0.0482039	Mdfic
ENSMUSG00000032409	3107.31	-0.261258	0.0658547	-3.96718	7.27e-05	0.00120315	Atr
ENSMUSG00000030279	1947.33	-0.261702	0.0628255	-4.16554	3.11e-05	0.00058634	C2cd5
ENSMUSG00000002222	7369.29	-0.261786	0.0850005	-3.07982	0.00207125	0.0191633	Rmnd5a
ENSMUSG00000025464	885.603	-0.2618	0.0718191	-3.64528	0.00026711	0.00364818	Paox
ENSMUSG00000023942	2305.37	-0.261873	0.0810621	-3.23052	0.00123564	0.0127262	Slc29a1
ENSMUSG00000056486	867.025	-0.262438	0.0762699	-3.44092	0.00057975	0.00692059	Chn1
ENSMUSG00000056536	1039.09	-0.262576	0.0850534	-3.08719	0.00202061	0.0188255	Pign
ENSMUSG00000021748	4825.37	-0.262601	0.0860467	-3.05184	0.00227441	0.020517	Pdhb
ENSMUSG00000032376	908.367	-0.26265	0.0722667	-3.63445	0.00027857	0.00377527	Usp3
ENSMUSG00000020585	4504.67	-0.26268	0.077332	-3.39678	0.00068183	0.00790781	Laptm4a
ENSMUSG00000025532	736.676	-0.262896	0.0827627	-3.1765	0.00149066	0.0148391	Crcp
ENSMUSG00000016552	1318.51	-0.263019	0.0830582	-3.16669	0.00154187	0.0152171	Foxred2
ENSMUSG00000030008	497.948	-0.263134	0.0958439	-2.74545	0.00604283	0.0440881	Pradc1
ENSMUSG00000029177	4261.5	-0.26357	0.0657744	-4.00718	6.14e-05	0.00103966	Cenpa
ENSMUSG00000047534	3257.23	-0.263589	0.0698591	-3.77315	0.0001612	0.00237758	Mis18bp1
ENSMUSG00000000441	3043.34	-0.263858	0.0594391	-4.43913	9.03e-06	0.00020121	Raf1
ENSMUSG00000035351	1862.41	-0.264402	0.088541	-2.98621	0.00282462	0.0245866	Nup37
ENSMUSG00000005362	1044.72	-0.264609	0.0655144	-4.03894	5.37e-05	0.00093027	Crbn
ENSMUSG00000029536	541.005	-0.264633	0.0794626	-3.33029	0.00086756	0.009533	Gatc
ENSMUSG00000022108	1814.89	-0.264661	0.0603762	-4.38353	1.17e-05	0.00025291	Itm2b
ENSMUSG00000021115	2357.69	-0.264745	0.0609668	-4.34245	1.41e-05	0.00029851	Vrk1
ENSMUSG00000007041	2321.79	-0.264925	0.0881602	-3.00504	0.00265546	0.0233553	Clic1
ENSMUSG00000033065	2040.31	-0.265172	0.0713249	-3.7178	0.00020096	0.00286066	Pfkm
ENSMUSG00000022751	1893.81	-0.265443	0.0725513	-3.6587	0.0002535	0.00348413	Nit2
ENSMUSG00000055850	3358.55	-0.265482	0.0642726	-4.13057	3.62e-05	0.00066552	Rnf181
ENSMUSG00000024644	3922.73	-0.265807	0.0637646	-4.16857	3.07e-05	0.00057948	Cndp2
ENSMUSG00000020956	509.534	-0.266121	0.073041	-3.64345	0.00026901	0.00367023	Dtd2
ENSMUSG00000039105	1905.46	-0.266326	0.0738602	-3.60581	0.00031118	0.00413402	Atp6v1g1
ENSMUSG00000037712	4296.33	-0.266571	0.0438221	-6.08303	1.18e-09	6.73e-08	Fermt2
ENSMUSG00000038319	500.601	-0.266643	0.0913246	-2.91973	0.00350337	0.0290417	Kcnh2
ENSMUSG00000037361	2153.67	-0.26683	0.0813015	-3.28198	0.0010308	0.0110203	Sf3b6
ENSMUSG00000024777	735.131	-0.266962	0.0926504	-2.88139	0.00395925	0.032017	Ppp2r5b
ENSMUSG00000027088	510.418	-0.267102	0.0847739	-3.15075	0.0016285	0.0158728	Phospho2
ENSMUSG00000043259	393.95	-0.267181	0.0978934	-2.7293	0.00634685	0.0458958	Fam13c
ENSMUSG00000021000	2284.33	-0.267187	0.057434	-4.65207	3.29e-06	8.58e-05	Mia2
ENSMUSG00000022718	2029.63	-0.267302	0.0786827	-3.39722	0.00068074	0.00790603	Dgcr8
ENSMUSG00000055932	3516.03	-0.267526	0.0531062	-5.03756	4.72e-07	1.52e-05	Fto
ENSMUSG00000030720	671.095	-0.267527	0.0973202	-2.74894	0.00597891	0.0437491	Cln3
ENSMUSG00000027487	800.282	-0.268221	0.0713304	-3.76025	0.00016974	0.0024876	Cdk5rap1
ENSMUSG00000007659	2073.86	-0.268476	0.0850641	-3.15616	0.00159859	0.0156367	Bcl2l1
ENSMUSG00000035378	1050.85	-0.268578	0.0839062	-3.20092	0.00136987	0.0138548	Shq1
ENSMUSG00000026994	622.106	-0.269134	0.0890324	-3.02288	0.00250384	0.0222173	Galnt3
ENSMUSG00000074748	2950.16	-0.269345	0.0599359	-4.49388	6.99e-06	0.00016171	Atxn7l3b
ENSMUSG00000029178	2878.5	-0.269563	0.069094	-3.90139	9.56e-05	0.00152442	Klf3
ENSMUSG00000042208	748.73	-0.269821	0.0602689	-4.47695	7.57e-06	0.00017239	Sanbr
ENSMUSG00000038412	984.629	-0.269837	0.0870318	-3.10044	0.00193236	0.0181774	Higd1a
ENSMUSG00000030105	3820.11	-0.269858	0.0622312	-4.33639	1.45e-05	0.00030507	Arl8b
ENSMUSG00000029009	1903.24	-0.26986	0.080447	-3.3545	0.00079507	0.00889098	Mthfr
ENSMUSG00000020634	2465.59	-0.270151	0.0860885	-3.13806	0.00170068	0.0164365	Ubxn2a
ENSMUSG00000047264	347.944	-0.270168	0.0963414	-2.80428	0.00504297	0.0384938	Zfp358
ENSMUSG00000034037	697.327	-0.270247	0.0967713	-2.79264	0.00522803	0.0395582	Fgd5
ENSMUSG00000010095	15300	-0.270263	0.0539538	-5.00917	5.47e-07	1.74e-05	Slc3a2
ENSMUSG00000038936	699.1	-0.270342	0.0806284	-3.35294	0.00079958	0.00892968	Sccpdh
ENSMUSG00000033669	1835.84	-0.270352	0.080915	-3.34118	0.00083423	0.00923086	Zfp7
ENSMUSG00000042997	520.135	-0.270433	0.0938241	-2.88234	0.00394729	0.0319305	Nhlrc3
ENSMUSG00000069744	6603.25	-0.270459	0.0956554	-2.82743	0.00469235	0.0364742	Psmb3
ENSMUSG00000021242	5032.18	-0.270679	0.0644677	-4.19868	2.68e-05	0.00051683	Npc2
ENSMUSG00000029780	784.914	-0.271052	0.0620625	-4.36741	1.26e-05	0.00026997	Nt5c3
ENSMUSG00000002342	1330.93	-0.271112	0.0652024	-4.158	3.21e-05	0.00060199	Tmem161a
ENSMUSG00000039233	812.781	-0.271321	0.086014	-3.15438	0.00160842	0.0157206	Tbce
ENSMUSG00000025374	1425.6	-0.271506	0.100858	-2.69195	0.0071035	0.0498013	Nabp2
ENSMUSG00000022214	1007.68	-0.272015	0.0776045	-3.50515	0.00045635	0.00567121	Dcaf11
ENSMUSG00000024942	3282.54	-0.272402	0.0816094	-3.33787	0.00084424	0.0093131	Capn1
ENSMUSG00000027394	944.53	-0.272488	0.0661824	-4.11723	3.83e-05	0.00069931	Ttl
ENSMUSG00000000346	2738.6	-0.27251	0.0767483	-3.55069	0.00038422	0.00493137	Dazap2
ENSMUSG00000004535	5131.88	-0.272545	0.0520798	-5.23322	1.67e-07	6e-06	Tax1bp1
ENSMUSG00000020541	1003.13	-0.27263	0.0621483	-4.38676	1.15e-05	0.00025024	Tom1l1
ENSMUSG00000038235	2139.34	-0.272857	0.0572755	-4.76393	1.9e-06	5.33e-05	F11r
ENSMUSG00000039108	3255.46	-0.272859	0.0499435	-5.46336	4.67e-08	1.89e-06	Lsm14b
ENSMUSG00000029175	794.456	-0.272899	0.0986179	-2.76724	0.00565333	0.0420271	Slc35f6
ENSMUSG00000028343	1559.07	-0.272956	0.0721702	-3.78212	0.0001555	0.00230968	Erp44
ENSMUSG00000030423	1231.58	-0.273119	0.081857	-3.33653	0.0008483	0.00934167	Pop4
ENSMUSG00000032913	1176.95	-0.273196	0.0790756	-3.45487	0.00055056	0.00664744	Lrig2
ENSMUSG00000033862	616.544	-0.273205	0.0863069	-3.1655	0.00154814	0.0152612	Cdk10
ENSMUSG00000001755	957.3	-0.273229	0.0882523	-3.096	0.00196154	0.0184108	Coasy
ENSMUSG00000001473	2787.31	-0.273253	0.0631748	-4.32535	1.52e-05	0.00031679	Tubb6
ENSMUSG00000025607	2794.74	-0.273399	0.0782339	-3.49464	0.0004747	0.00586884	Copg2
ENSMUSG00000053838	3968.65	-0.273401	0.0456369	-5.99079	2.09e-09	1.13e-07	Nudcd3
ENSMUSG00000041974	1297.58	-0.27359	0.060474	-4.52409	6.07e-06	0.00014326	Spidr
ENSMUSG00000026199	487.097	-0.273848	0.0926412	-2.95601	0.00311649	0.0266233	Ankzf1
ENSMUSG00000016262	506.901	-0.274418	0.0940644	-2.91734	0.0035303	0.0292017	Sertad4
ENSMUSG00000013089	22102.8	-0.274461	0.062946	-4.36026	1.3e-05	0.00027777	Etv5
ENSMUSG00000043384	1728.25	-0.274556	0.0577501	-4.7542	1.99e-06	5.56e-05	Gprasp1
ENSMUSG00000021196	4493.67	-0.274602	0.0539359	-5.09126	3.56e-07	1.18e-05	Pfkp
ENSMUSG00000036534	3426.3	-0.274684	0.0605749	-4.53462	5.77e-06	0.00013694	Slc38a7
ENSMUSG00000020917	34236.9	-0.27483	0.0752276	-3.65332	0.00025887	0.00354912	Acly
ENSMUSG00000030231	1875.67	-0.275074	0.0854734	-3.21824	0.00128979	0.0131819	Plekha5
ENSMUSG00000023170	512.333	-0.275242	0.0869905	-3.16405	0.0015559	0.0153138	Gps2
ENSMUSG00000063659	882.649	-0.275844	0.0706368	-3.9051	9.42e-05	0.00150502	Zbtb18
ENSMUSG00000020696	856.747	-0.276238	0.0935798	-2.9519	0.0031583	0.0268821	Rffl
ENSMUSG00000022797	14125.6	-0.276265	0.10014	-2.75878	0.00580181	0.0428988	Tfrc
ENSMUSG00000069678	390.327	-0.276268	0.0977491	-2.8263	0.00470896	0.0365489	Pcgf1
ENSMUSG00000003812	1102.02	-0.276316	0.0816347	-3.38479	0.00071233	0.00817903	Dnase2a
ENSMUSG00000049686	448.575	-0.276558	0.0986941	-2.80217	0.00507596	0.0386736	Orai1
ENSMUSG00000065952	229.898	-0.276564	0.101448	-2.72616	0.00640756	0.0462423	Rps23rg1
ENSMUSG00000028613	926.683	-0.276614	0.0849411	-3.25653	0.00112781	0.0118177	Lrp8
ENSMUSG00000044155	1401.1	-0.276617	0.0735789	-3.75946	0.00017028	0.00249263	Lsm8
ENSMUSG00000021302	1059.06	-0.277495	0.0797249	-3.48065	0.0005002	0.00613602	Ggps1
ENSMUSG00000022770	4859.38	-0.277701	0.0470144	-5.90672	3.49e-09	1.81e-07	Dlg1
ENSMUSG00000063902	2416.53	-0.277898	0.0792601	-3.50616	0.00045463	0.00565622	NA
ENSMUSG00000020311	685.788	-0.277999	0.0684488	-4.06142	4.88e-05	0.00085678	Erlec1
ENSMUSG00000071636	189.828	-0.27897	0.0975862	-2.8587	0.00425377	0.0338149	Rimbp3
ENSMUSG00000029455	4832.78	-0.278981	0.069162	-4.03374	5.49e-05	0.00094784	Aldh2
ENSMUSG00000030291	973.796	-0.279046	0.0802052	-3.47915	0.000503	0.00616144	Med21
ENSMUSG00000018593	9866.85	-0.279048	0.0764663	-3.6493	0.00026296	0.00360125	Sparc
ENSMUSG00000040785	4454.81	-0.279173	0.0589986	-4.73186	2.22e-06	6.15e-05	Ttc3
ENSMUSG00000031600	1997.4	-0.279285	0.0966752	-2.8889	0.00386586	0.0314326	Vps37a
ENSMUSG00000022771	2442.59	-0.27973	0.0748431	-3.73755	0.00018583	0.00268596	Ppil2
ENSMUSG00000027357	953.369	-0.279817	0.0591074	-4.73405	2.2e-06	6.09e-05	Crls1
ENSMUSG00000071454	1720.58	-0.280763	0.0464532	-6.04399	1.5e-09	8.47e-08	Dtnb
ENSMUSG00000011589	524.9	-0.280786	0.0750587	-3.74088	0.00018338	0.00265517	Fsd1
ENSMUSG00000021287	472.861	-0.280833	0.0849113	-3.30737	0.00094177	0.0102273	Xrcc3
ENSMUSG00000021697	1029.47	-0.28097	0.0632679	-4.44096	8.96e-06	0.00020012	Depdc1b
ENSMUSG00000021576	1727.32	-0.281419	0.0646194	-4.35503	1.33e-05	0.00028353	Pdcd6
ENSMUSG00000016481	1147.9	-0.281437	0.0810196	-3.47369	0.00051335	0.00626868	Cr1l
ENSMUSG00000021193	5362.55	-0.281584	0.0468327	-6.01255	1.83e-09	1.01e-07	Pitrm1
ENSMUSG00000039886	928.068	-0.282459	0.0963417	-2.93185	0.0033695	0.028185	Tmem120a
ENSMUSG00000027495	323.752	-0.28256	0.102577	-2.75462	0.00587609	0.043213	Fam210b
ENSMUSG00000004996	1303.65	-0.282604	0.0981739	-2.8786	0.00399443	0.0322809	Mri1
ENSMUSG00000116815	365.537	-0.282975	0.0863755	-3.2761	0.00105252	0.0112147	NA
ENSMUSG00000040746	2259.59	-0.283239	0.0562715	-5.03343	4.82e-07	1.55e-05	Rnf167
ENSMUSG00000028149	1949.64	-0.283311	0.0640253	-4.42498	9.65e-06	0.00021402	Rap1gds1
ENSMUSG00000035212	1702.24	-0.283355	0.0773617	-3.66273	0.00024954	0.00344173	Leprot
ENSMUSG00000041650	872.77	-0.283546	0.0732867	-3.869	0.00010928	0.00170741	Pcca
ENSMUSG00000033918	3255.58	-0.283552	0.066667	-4.25325	2.11e-05	0.00041964	Parl
ENSMUSG00000029776	1942.26	-0.283774	0.055531	-5.11018	3.22e-07	1.09e-05	Hibadh
ENSMUSG00000031347	773.85	-0.284145	0.0972505	-2.92178	0.00348032	0.0289207	Cetn2
[truncated: 1,613 more rows]

## Sheet: QKO
Ensembl	baseMean	log2FoldChange	lfcSE	stat	pvalue	padj	SYMBOL
ENSMUSG00000110631	8900.92	15.9225	0.687505	23.1598	1.16e-118	6.35e-116	NA
ENSMUSG00000119976	28.7599	9.65317	0.760474	12.6936	6.42e-37	3.11e-35	NA
ENSMUSG00000113626	382.7	7.62885	0.233716	32.6416	1.05e-233	2.75e-230	NA
ENSMUSG00000039155	6.22728	6.53779	0.86343	7.57188	3.68e-14	4.39e-13	Cdh26
ENSMUSG00000112478	25.4114	6.50778	0.702715	9.2609	2.03e-20	3.87e-19	NA
ENSMUSG00000005681	91.7007	6.30982	0.280869	22.4653	9.06e-112	4.23e-109	Apoa2
ENSMUSG00000111960	5.47402	6.2918	0.983773	6.39558	1.6e-10	1.34e-09	NA
ENSMUSG00000043740	11.5765	6.27777	0.747858	8.39433	4.69e-17	7.02e-16	B430306N03Rik
ENSMUSG00000114356	5.8232	6.21165	0.872496	7.11941	1.08e-12	1.14e-11	NA
ENSMUSG00000040614	34.0613	6.16698	0.801532	7.694	1.43e-14	1.76e-13	Nlrp9c
ENSMUSG00000098679	10.8662	6.14122	0.80959	7.58559	3.31e-14	3.97e-13	Mir7688
ENSMUSG00000083161	149.117	6.09889	0.258281	23.6134	2.81e-123	1.69e-120	NA
ENSMUSG00000031118	7.00172	6.08521	0.875255	6.9525	3.59e-12	3.59e-11	Magea14
ENSMUSG00000113301	3.28247	6.0427	1.04649	5.77423	7.73e-09	5.43e-08	NA
ENSMUSG00000056032	3.226	6.00253	1.26228	4.75529	1.98e-06	1.03e-05	NA
ENSMUSG00000102987	29.7832	5.97732	0.736987	8.11048	5.04e-16	6.99e-15	NA
ENSMUSG00000110951	1.59776	5.89655	1.26001	4.67976	2.87e-06	1.46e-05	NA
ENSMUSG00000085277	4.8023	5.88473	0.916513	6.42079	1.36e-10	1.15e-09	NA
ENSMUSG00000116450	1.70349	5.78074	1.15116	5.02167	5.12e-07	2.9e-06	NA
ENSMUSG00000113265	38.9209	5.75734	0.465739	12.3617	4.21e-35	1.86e-33	NA
ENSMUSG00000099528	2.34637	5.72508	1.05433	5.43004	5.63e-08	3.58e-07	2410012E07Rik
ENSMUSG00000079162	15.0263	5.67114	0.701787	8.08099	6.42e-16	8.79e-15	Trim43b
ENSMUSG00000112898	8.61136	5.66374	0.830605	6.81882	9.18e-12	8.83e-11	NA
ENSMUSG00000119986	1.26146	5.62915	1.69631	3.31847	0.00090511	0.0030227	NA
ENSMUSG00000114426	96.6457	5.61938	0.27327	20.5635	5.83e-94	1.77e-91	NA
ENSMUSG00000100602	5.04292	5.58502	0.930156	6.00439	1.92e-09	1.45e-08	NA
ENSMUSG00000025955	48.8149	5.54966	0.736176	7.5385	4.75e-14	5.62e-13	Akr1cl
ENSMUSG00000086695	16.9207	5.54362	0.445858	12.4336	1.72e-35	7.79e-34	NA
ENSMUSG00000043453	31.7307	5.49882	0.425492	12.9234	3.32e-38	1.71e-36	Magea10
ENSMUSG00000106161	1.59518	5.41117	1.1839	4.57063	4.86e-06	2.4e-05	NA
ENSMUSG00000000204	5.39517	5.40676	0.917113	5.89541	3.74e-09	2.73e-08	Slfn4
ENSMUSG00000050014	1.26215	5.36969	1.79531	2.99095	0.00278112	0.00833005	Apol10b
ENSMUSG00000114452	1.1514	5.36844	1.89597	2.8315	0.00463307	0.0130928	NA
ENSMUSG00000107677	4.60811	5.30617	0.887984	5.97552	2.29e-09	1.72e-08	Or2ak4
ENSMUSG00000114971	7.16892	5.29801	0.858743	6.16949	6.85e-10	5.4e-09	NA
ENSMUSG00000078508	633.004	5.28743	0.352081	15.0177	5.63e-51	4.78e-49	Pramel30
ENSMUSG00000102055	1.72703	5.2859	1.06388	4.96853	6.75e-07	3.74e-06	NA
ENSMUSG00000108113	49.177	5.26299	0.471385	11.1649	6.05e-29	1.92e-27	Zim2
ENSMUSG00000107172	0.940097	5.25095	1.83078	2.86815	0.0041288	0.0118168	NA
ENSMUSG00000090129	3.09091	5.23542	1.11145	4.71044	2.47e-06	1.27e-05	Or10ad1
ENSMUSG00000113911	74.2445	5.19736	0.281018	18.4948	2.28e-76	4.29e-74	Gm21930
ENSMUSG00000064664	1.89011	5.19641	1.13408	4.58204	4.6e-06	2.27e-05	Gm24459
ENSMUSG00000030737	0.77394	5.18806	1.96576	2.63921	0.00830993	0.0219906	Slco2b1
ENSMUSG00000065514	2.22257	5.18511	1.1297	4.5898	4.44e-06	2.2e-05	Mir106b
ENSMUSG00000086450	1.15923	5.18155	2.13771	2.42388	0.0153556	0.0379537	NA
ENSMUSG00000047907	14.685	5.17167	0.482073	10.728	7.52e-27	2.14e-25	Tshz2
ENSMUSG00000083714	2.6758	5.14736	1.08054	4.76371	1.9e-06	9.92e-06	NA
ENSMUSG00002075993	1.72305	5.10445	1.14084	4.47429	7.67e-06	3.67e-05	NA
ENSMUSG00000104401	14.2466	5.10017	0.487406	10.4639	1.27e-25	3.33e-24	Gm20750
ENSMUSG00000103848	8.0776	5.08936	0.853029	5.96623	2.43e-09	1.82e-08	NA
ENSMUSG00000107341	2.26051	5.07958	1.14977	4.4179	9.97e-06	4.68e-05	1700065J11Rik
ENSMUSG00000112089	3.08818	5.06477	1.07476	4.71246	2.45e-06	1.26e-05	NA
ENSMUSG00000111147	5.11555	5.06428	0.935168	5.41536	6.12e-08	3.86e-07	NA
ENSMUSG00000117073	1.98956	5.05311	1.19144	4.24118	2.22e-05	9.87e-05	NA
ENSMUSG00000034959	50.475	4.99789	0.295202	16.9304	2.69e-64	3.54e-62	Rubcnl
ENSMUSG00000112870	2.88755	4.97727	1.12252	4.43401	9.25e-06	4.36e-05	NA
ENSMUSG00000120282	222.808	4.94781	0.249346	19.8432	1.26e-87	3.35e-85	NA
ENSMUSG00000113295	17.0487	4.94157	0.54932	8.99581	2.34e-19	4.16e-18	NA
ENSMUSG00000094076	9.0896	4.94036	0.716255	6.89749	5.29e-12	5.21e-11	Gm4767
ENSMUSG00000081858	32.3418	4.91584	0.398797	12.3267	6.51e-35	2.85e-33	NA
ENSMUSG00000115257	1.7379	4.89103	1.39107	3.51603	0.00043806	0.00155807	NA
ENSMUSG00000111472	4.05211	4.88179	0.870022	5.6111	2.01e-08	1.34e-07	NA
ENSMUSG00000114846	7.10258	4.85909	0.931153	5.21836	1.81e-07	1.07e-06	NA
ENSMUSG00000115440	1.59754	4.85748	1.47221	3.29946	0.00096872	0.00321726	NA
ENSMUSG00000112314	0.938351	4.83766	1.63533	2.95822	0.00309421	0.00915592	NA
ENSMUSG00000087107	188.731	4.83672	0.187586	25.784	1.34e-146	1.27e-143	AI662270
ENSMUSG00000031886	4.40009	4.82596	0.718039	6.72103	1.8e-11	1.68e-10	Ces2e
ENSMUSG00000114793	3.02626	4.81774	1.00866	4.77635	1.79e-06	9.36e-06	NA
ENSMUSG00000063109	22.2667	4.80975	0.419369	11.469	1.89e-30	6.5e-29	NA
ENSMUSG00000084856	17.0166	4.78799	0.820025	5.83883	5.26e-09	3.77e-08	NA
ENSMUSG00000113821	0.977378	4.78014	1.81546	2.63302	0.00846304	0.0223504	NA
ENSMUSG00000108497	1.3627	4.75981	1.42282	3.34533	0.00082186	0.00277131	NA
ENSMUSG00000053675	1.10585	4.74997	1.48488	3.1989	0.00137953	0.0044311	Tgm5
ENSMUSG00000081022	0.947712	4.7357	1.66767	2.83971	0.00451553	0.0127948	NA
ENSMUSG00000039304	5.37757	4.73291	0.706213	6.70183	2.06e-11	1.91e-10	Tnfsf10
ENSMUSG00000106829	1.38096	4.72123	1.49532	3.15734	0.00159214	0.00504257	Gm3786
ENSMUSG00000113921	0.886194	4.72021	1.6106	2.93072	0.00338178	0.00988959	NA
ENSMUSG00000038058	647.523	4.71206	0.172037	27.3898	3.63e-165	4.55e-162	Nod1
ENSMUSG00000078509	298.119	4.70901	0.445802	10.563	4.42e-26	1.19e-24	Pramel14
ENSMUSG00000115031	1.79693	4.689	1.16944	4.00962	6.08e-05	0.00025251	NA
ENSMUSG00000095905	3.89178	4.68436	1.17132	3.99922	6.36e-05	0.000263	NA
ENSMUSG00000023140	1.36752	4.65446	1.72345	2.70066	0.00692015	0.0186891	Reg2
ENSMUSG00000103603	9.64445	4.65261	0.623025	7.46778	8.16e-14	9.43e-13	NA
ENSMUSG00000111405	5.40172	4.63644	1.01965	4.54707	5.44e-06	2.66e-05	NA
ENSMUSG00000018986	38.9743	4.62333	0.313435	14.7505	3.05e-49	2.44e-47	Slfn3
ENSMUSG00000117017	5.12838	4.61623	0.919609	5.01978	5.17e-07	2.92e-06	NA
ENSMUSG00000110261	13.38	4.61287	0.554215	8.32324	8.56e-17	1.26e-15	NA
ENSMUSG00000106519	6.42222	4.59706	0.836715	5.49418	3.93e-08	2.54e-07	Gm38509
ENSMUSG00000100335	1.20609	4.57405	1.29194	3.54046	0.00039943	0.00143258	2310008N11Rik
ENSMUSG00000112907	1.4632	4.55421	1.40075	3.25127	0.0011489	0.00376175	NA
ENSMUSG00000084816	7.75117	4.54463	0.837645	5.42548	5.78e-08	3.66e-07	NA
ENSMUSG00000020229	1.43852	4.51676	1.22527	3.68635	0.00022749	0.0008538	Slc5a4a
ENSMUSG00000073226	5.3133	4.50807	0.989486	4.55597	5.21e-06	2.56e-05	NA
ENSMUSG00000047746	9.79809	4.49444	0.492105	9.13308	6.66e-20	1.23e-18	Fbxo40
ENSMUSG00000117020	10.9605	4.48693	0.608512	7.37361	1.66e-13	1.87e-12	NA
ENSMUSG00000086750	1.34835	4.48622	1.34921	3.32507	0.00088398	0.00295939	NA
ENSMUSG00000117486	35.745	4.47787	0.551483	8.11968	4.67e-16	6.5e-15	NA
ENSMUSG00000053211	103.931	4.47634	0.175715	25.4749	3.74e-143	3.25e-140	Zfy1
ENSMUSG00000086494	11.208	4.4678	0.883328	5.05792	4.24e-07	2.42e-06	2210417A02Rik
ENSMUSG00000087263	5.01645	4.46707	0.673619	6.63145	3.32e-11	3.01e-10	NA
ENSMUSG00000079350	30.486	4.418	0.662852	6.66514	2.64e-11	2.42e-10	Magea8
ENSMUSG00000046240	13.2726	4.41439	0.473981	9.31343	1.24e-20	2.4e-19	Hepacam
ENSMUSG00000114685	2.5331	4.4138	1.06998	4.12511	3.71e-05	0.00015956	NA
ENSMUSG00000060816	1.88149	4.40845	1.2927	3.41025	0.00064903	0.00223617	Vmn1r52
ENSMUSG00000118968	7.32476	4.40769	0.649237	6.78903	1.13e-11	1.08e-10	Gm23137
ENSMUSG00000033343	223.055	4.40737	0.166477	26.4743	1.91e-154	2e-151	Magea4
ENSMUSG00000017950	38.5459	4.40556	0.293933	14.9883	8.76e-51	7.38e-49	Hnf4a
ENSMUSG00000091175	1.53789	4.38236	1.17509	3.72939	0.00019195	0.00073021	S100a7l2
ENSMUSG00000112061	1.05521	4.3671	1.69419	2.5777	0.00994608	0.0257838	NA
ENSMUSG00000112196	1.88484	4.34825	1.13195	3.8414	0.00012234	0.00048241	NA
ENSMUSG00000064016	1.72934	4.34593	1.30312	3.33501	0.00085296	0.00286812	Gm648
ENSMUSG00000059303	22.2431	4.32171	0.682143	6.33549	2.37e-10	1.95e-09	Or7g21
ENSMUSG00000058260	0.904551	4.30756	1.75143	2.45944	0.0139152	0.0347959	Serpina9
ENSMUSG00000105153	16.715	4.30698	0.835118	5.15733	2.5e-07	1.47e-06	Gm3143
ENSMUSG00000120666	5.44608	4.30694	0.641786	6.71088	1.93e-11	1.8e-10	Gm46069
ENSMUSG00000121220	2.41006	4.29798	1.08083	3.97654	6.99e-05	0.00028755	NA
ENSMUSG00000048498	1.23252	4.29438	1.41323	3.03869	0.00237607	0.00723599	Cd300e
ENSMUSG00000000103	3.00655	4.28307	0.959499	4.46387	8.05e-06	3.84e-05	Zfy2
ENSMUSG00000120624	5.44717	4.27036	0.779497	5.47834	4.29e-08	2.76e-07	NA
ENSMUSG00002075004	3.22234	4.25265	0.836863	5.08165	3.74e-07	2.16e-06	NA
ENSMUSG00000116123	24.3874	4.2479	0.693575	6.12464	9.09e-10	7.08e-09	NA
ENSMUSG00000102703	1.72113	4.24404	1.26399	3.35766	0.00078604	0.00266336	NA
ENSMUSG00002076473	2.58599	4.23607	1.02858	4.11837	3.82e-05	0.00016389	NA
ENSMUSG00000114226	21.4216	4.23039	0.415819	10.1736	2.6e-24	6.39e-23	NA
ENSMUSG00000111940	2.49497	4.2242	0.835151	5.05801	4.24e-07	2.42e-06	Gm4478
ENSMUSG00000110716	1.12909	4.21262	1.47779	2.85063	0.00436327	0.0124117	NA
ENSMUSG00000118556	2.26663	4.20785	1.17148	3.59191	0.00032827	0.00119599	NA
ENSMUSG00000045812	4.98843	4.206	0.893782	4.70584	2.53e-06	1.3e-05	Or4d5
ENSMUSG00000101328	2.03882	4.20579	1.07014	3.93014	8.49e-05	0.00034329	NA
ENSMUSG00000073846	2.68683	4.20391	1.0611	3.96183	7.44e-05	0.00030414	NA
ENSMUSG00000039785	0.922498	4.1967	1.67609	2.50386	0.0122846	0.0311063	Defb5
ENSMUSG00000098023	9.8198	4.19295	0.724341	5.78864	7.1e-09	5.01e-08	Gm19200
ENSMUSG00000098640	2.22852	4.19047	1.03449	4.05075	5.11e-05	0.0002142	Gm14214
ENSMUSG00000103114	1.26792	4.18462	1.49119	2.80623	0.00501247	0.0140502	Gm32200
ENSMUSG00000117784	11.277	4.1811	0.633705	6.59786	4.17e-11	3.74e-10	Vmn2r-ps108
ENSMUSG00000104488	0.743223	4.17982	1.54403	2.70709	0.00678759	0.0183596	NA
ENSMUSG00000037482	55.5567	4.1753	0.247113	16.8963	4.79e-64	6.24e-62	Erv3
ENSMUSG00002075398	0.740588	4.17214	1.66762	2.50186	0.0123544	0.0312678	NA
ENSMUSG00000050550	234.858	4.16752	0.189955	21.9396	1.09e-106	4.31e-104	NA
ENSMUSG00000057068	2.29663	4.15593	0.994492	4.17895	2.93e-05	0.00012791	Fam47e
ENSMUSG00002075620	3.21493	4.14961	0.881824	4.70571	2.53e-06	1.3e-05	NA
ENSMUSG00000078674	2.1009	4.14316	1.203	3.44402	0.00057312	0.00199426	Mup18
ENSMUSG00000091709	1.86659	4.13832	0.959191	4.31439	1.6e-05	7.26e-05	NA
ENSMUSG00000052273	6.82583	4.13756	0.554092	7.46729	8.19e-14	9.46e-13	Dnah3
ENSMUSG00000051769	9.66638	4.13665	0.545097	7.58884	3.23e-14	3.88e-13	Wfdc15a
ENSMUSG00000112640	27.306	4.13399	0.539439	7.66349	1.81e-14	2.22e-13	Gm32687
ENSMUSG00000095134	1.37802	4.13303	1.59993	2.58326	0.00978726	0.0254079	NA
ENSMUSG00000107396	23.9891	4.1287	0.896003	4.60791	4.07e-06	2.03e-05	4930425L21Rik
ENSMUSG00000087677	32.9501	4.12365	0.793553	5.19643	2.03e-07	1.2e-06	NA
ENSMUSG00000056673	114.615	4.11729	0.176759	23.2932	5.19e-120	2.95e-117	Kdm5d
ENSMUSG00000086074	4.81586	4.11205	0.615592	6.67983	2.39e-11	2.2e-10	NA
ENSMUSG00000117121	13.3048	4.10601	0.660967	6.21212	5.23e-10	4.17e-09	NA
ENSMUSG00000109713	19.6709	4.09982	0.361937	11.3274	9.6e-30	3.18e-28	Pvrig
ENSMUSG00000079070	1.20214	4.09411	1.48242	2.76177	0.0057489	0.0158461	Gm3985
ENSMUSG00000072553	8.38915	4.09081	0.703283	5.81674	6e-09	4.28e-08	Gm525
ENSMUSG00000120469	1.10801	4.07658	1.40901	2.89323	0.00381305	0.0110118	NA
ENSMUSG00000110621	7.34376	4.07153	0.931706	4.36998	1.24e-05	5.73e-05	Or7g22
ENSMUSG00000092458	4.63253	4.06989	0.892054	4.56238	5.06e-06	2.49e-05	NA
ENSMUSG00000117095	2.29059	4.06406	1.03629	3.92173	8.79e-05	0.00035483	NA
ENSMUSG00002076266	83.6167	4.06395	0.815552	4.98307	6.26e-07	3.49e-06	NA
ENSMUSG00000108175	14.4237	4.05972	0.453814	8.94579	3.69e-19	6.48e-18	NA
ENSMUSG00000056586	1.21652	4.05691	1.32286	3.06677	0.00216386	0.00665452	Zar1l
ENSMUSG00000117738	1.01746	4.0525	1.4157	2.86255	0.00420247	0.0120013	NA
ENSMUSG00000088372	1.25846	4.04806	1.34696	3.00534	0.00265285	0.00798946	Gm22881
ENSMUSG00000114367	1.34426	4.04673	1.63034	2.48213	0.0130599	0.0328832	NA
ENSMUSG00000120485	193.514	4.03748	0.227217	17.7693	1.22e-70	1.96e-68	Gm35340
ENSMUSG00000101000	3.73274	4.03205	0.925171	4.35817	1.31e-05	6.03e-05	Gm5371
ENSMUSG00000112350	3.24981	4.0292	0.774123	5.20486	1.94e-07	1.15e-06	NA
ENSMUSG00000112290	0.961552	4.02676	1.54631	2.60411	0.00921123	0.0240985	NA
ENSMUSG00000111825	5.35801	4.01482	0.63345	6.33802	2.33e-10	1.92e-09	Gm10646
ENSMUSG00000049758	1.1673	4.0093	1.51594	2.64476	0.00817492	0.02167	Or4f62
ENSMUSG00000107192	2.80379	4.00845	1.0086	3.97425	7.06e-05	0.00029006	Gm19583
ENSMUSG00000024471	19.4895	4.00829	0.901318	4.44714	8.7e-06	4.13e-05	Myot
ENSMUSG00000105128	4.33131	4.00598	1.07016	3.74334	0.00018159	0.00069351	NA
ENSMUSG00002076337	3.28975	4.00008	0.980841	4.07821	4.54e-05	0.00019216	NA
ENSMUSG00000117220	15.8613	3.99595	0.435134	9.18327	4.18e-20	7.82e-19	NA
ENSMUSG00000086527	1.38046	3.99484	1.2881	3.10135	0.00192639	0.00598782	NA
ENSMUSG00000080241	9.26265	3.99227	1.01776	3.92261	8.76e-05	0.00035366	NA
ENSMUSG00000091945	1.13849	3.97872	1.18831	3.34821	0.00081334	0.00274554	Vmn2r114
ENSMUSG00000099378	10.5138	3.97762	0.733269	5.42451	5.81e-08	3.68e-07	1700067G17Rik
ENSMUSG00000079532	1.24961	3.97643	1.4934	2.66267	0.00775233	0.0206672	Ctag2l2
ENSMUSG00000092388	2.79449	3.97626	0.972811	4.0874	4.36e-05	0.00018537	Or14o1-ps1
ENSMUSG00000098233	11.0187	3.97287	0.432338	9.18927	3.96e-20	7.41e-19	NA
ENSMUSG00000020481	14.791	3.96862	0.518994	7.64675	2.06e-14	2.52e-13	Ankrd36
ENSMUSG00000110583	5.88637	3.95855	0.855463	4.62738	3.7e-06	1.85e-05	Gm7639
ENSMUSG00000083894	57.5217	3.94538	0.281755	14.0029	1.5e-44	1.01e-42	NA
ENSMUSG00000113388	2.4134	3.93942	0.92765	4.24667	2.17e-05	9.65e-05	NA
ENSMUSG00000087512	0.910174	3.93229	1.67874	2.3424	0.0191601	0.0460449	Ccdc201
ENSMUSG00002076127	3.12215	3.92901	1.00186	3.92172	8.79e-05	0.00035483	NA
ENSMUSG00000068245	1439.48	3.92893	0.0856551	45.8692	0	0	Phf11d
ENSMUSG00000111542	0.807708	3.92797	1.65839	2.36854	0.0178584	0.0433328	NA
ENSMUSG00000087332	250.911	3.92619	0.118082	33.2496	2.07e-242	5.88e-239	NA
ENSMUSG00000107816	2.01881	3.91236	1.12485	3.47813	0.00050493	0.00177696	Gm29799
ENSMUSG00000113118	1.77352	3.90874	1.34271	2.91109	0.0036017	0.0104681	Gm3829
ENSMUSG00000110561	1.74397	3.90651	1.21825	3.20665	0.00134292	0.00432504	NA
ENSMUSG00000112894	9.9385	3.9015	0.824473	4.73211	2.22e-06	1.15e-05	NA
ENSMUSG00002076099	2.53073	3.892	1.04297	3.73165	0.00019023	0.00072429	NA
ENSMUSG00000091649	6.48294	3.88784	0.836025	4.6504	3.31e-06	1.67e-05	Phf11b
ENSMUSG00000114480	1.25792	3.88595	1.26462	3.07282	0.00212047	0.00653394	NA
ENSMUSG00000120494	5.78927	3.88253	0.654644	5.93075	3.02e-09	2.23e-08	NA
ENSMUSG00000112028	1.97098	3.88033	1.10307	3.51775	0.00043523	0.00154979	1700113B09Rik
ENSMUSG00000113887	1.24852	3.87922	1.5759	2.46159	0.0138324	0.0346192	NA
ENSMUSG00000061728	78.5519	3.8704	0.230206	16.8128	1.97e-63	2.51e-61	Btnl7-ps
ENSMUSG00000075555	67.8411	3.8666	0.202122	19.13	1.42e-81	3.06e-79	Gm10863
ENSMUSG00000103912	1.18935	3.85961	1.37189	2.81335	0.00490287	0.0137741	NA
ENSMUSG00000086822	38.5259	3.84671	0.269397	14.279	2.96e-46	2.11e-44	5330413P13Rik
ENSMUSG00000104155	9.62929	3.84254	0.396251	9.69723	3.1e-22	6.69e-21	NA
ENSMUSG00000120741	14.5716	3.84207	0.512784	7.49258	6.75e-14	7.87e-13	Gm33302
ENSMUSG00000112289	12.4949	3.83964	0.906589	4.23526	2.28e-05	0.00010111	NA
ENSMUSG00000074715	1.57954	3.83844	1.12624	3.40818	0.00065397	0.00225155	Ccl28
ENSMUSG00000103067	8.20276	3.83681	0.886446	4.32831	1.5e-05	6.84e-05	NA
ENSMUSG00000102200	1.03951	3.83109	1.25601	3.05021	0.00228682	0.00699554	NA
ENSMUSG00000116891	6.29762	3.82861	0.774864	4.94101	7.77e-07	4.28e-06	NA
ENSMUSG00000120658	6.41488	3.82707	0.527321	7.25758	3.94e-13	4.29e-12	NA
ENSMUSG00000063297	1.61877	3.82316	1.26918	3.01231	0.00259266	0.00782326	Luzp2
ENSMUSG00000117890	4.17654	3.8225	1.02167	3.74141	0.00018299	0.00069842	NA
ENSMUSG00000114128	1.06761	3.81287	1.64986	2.31103	0.0208311	0.049493	NA
ENSMUSG00000113207	1.70904	3.81258	1.0842	3.5165	0.00043728	0.00155588	Cbx3-ps5
ENSMUSG00000068600	0.843538	3.80595	1.56584	2.43061	0.0150734	0.0373605	Gml2
ENSMUSG00000034219	1.51293	3.8046	1.04853	3.62851	0.00028506	0.00104883	Septin14
ENSMUSG00000110370	1.17258	3.79961	1.16597	3.25876	0.00111899	0.00367383	Gm5749
ENSMUSG00000114825	1.14077	3.7965	1.15242	3.29439	0.00098637	0.00327069	Gm19119
ENSMUSG00000005355	24.7137	3.79515	0.270686	14.0205	1.17e-44	7.88e-43	Casp14
ENSMUSG00000076956	3.40771	3.78938	1.00826	3.75833	0.00017105	0.00065566	Mir297a-3
ENSMUSG00000049723	2.58673	3.78731	1.19153	3.17854	0.0014802	0.00472245	Mmp12
ENSMUSG00000082450	1.12276	3.78711	1.37936	2.74556	0.00604076	0.016547	Mageb7-ps
ENSMUSG00000109564	10.7375	3.78502	0.55906	6.77033	1.28e-11	1.22e-10	Muc16
ENSMUSG00000117215	3.93771	3.78166	0.906383	4.17225	3.02e-05	0.00013142	NA
ENSMUSG00000112883	18.06	3.77792	0.896432	4.21439	2.5e-05	0.00011044	NA
ENSMUSG00000082006	4.06735	3.77214	0.651995	5.78553	7.23e-09	5.1e-08	Gm13649
ENSMUSG00002075408	1.64739	3.76825	1.29751	2.90422	0.00368165	0.0106777	NA
ENSMUSG00000114566	2.18356	3.74928	1.11508	3.36235	0.00077281	0.00262316	NA
ENSMUSG00000063394	8.88023	3.73984	0.525591	7.11549	1.12e-12	1.17e-11	Or14c40
ENSMUSG00000093460	3.38569	3.73788	0.819095	4.56343	5.03e-06	2.47e-05	Six3os1
ENSMUSG00000055610	63.3098	3.73693	0.245359	15.2305	2.22e-52	1.97e-50	Or14a260
ENSMUSG00000107783	1.72152	3.72909	1.0384	3.59119	0.00032917	0.00119872	NA
ENSMUSG00000078208	2.72655	3.7238	1.14469	3.25312	0.00114146	0.00373935	Fthl17b
ENSMUSG00000021795	8.32362	3.71405	0.412352	9.00699	2.12e-19	3.77e-18	Sftpd
ENSMUSG00002076672	4.02197	3.71216	0.973696	3.81244	0.0001376	0.00053658	NA
ENSMUSG00000100155	1.15411	3.70105	1.38514	2.67197	0.00754079	0.0201685	Gm2109
ENSMUSG00000107284	18.9285	3.69629	0.633751	5.83241	5.46e-09	3.92e-08	NA
ENSMUSG00000084919	102.105	3.69616	0.215231	17.173	4.23e-66	5.96e-64	Ptprtos
ENSMUSG00000086529	1.49134	3.69566	1.39748	2.64453	0.00818046	0.0216829	Acss2os
ENSMUSG00002076771	0.755026	3.69397	1.49965	2.46323	0.0137692	0.034483	NA
ENSMUSG00000046180	32.5881	3.69112	0.418355	8.82294	1.11e-18	1.88e-17	Magea13
ENSMUSG00000097752	4.28978	3.68622	0.984707	3.74347	0.00018149	0.00069322	Gm26688
ENSMUSG00000040017	20.488	3.68552	0.944099	3.90374	9.47e-05	0.0003805	Saa4
ENSMUSG00002075600	2.02805	3.67974	1.24543	2.9546	0.00313071	0.00924611	NA
ENSMUSG00000120634	13.0463	3.67945	0.572701	6.42472	1.32e-10	1.12e-09	NA
ENSMUSG00000050368	3.13278	3.67789	0.837149	4.39335	1.12e-05	5.19e-05	Hoxd10
ENSMUSG00000082670	1.11916	3.67766	1.38917	2.64737	0.00811197	0.0215177	Gm14050
ENSMUSG00000064565	1.83279	3.6759	1.08257	3.39553	0.00068496	0.00234944	Gm24145
ENSMUSG00000024749	2.07363	3.66874	1.03216	3.55444	0.00037879	0.00136481	Tmc1
ENSMUSG00000096459	1.09183	3.66872	1.43437	2.55773	0.0105359	0.0271129	Ighv9-3
ENSMUSG00000115050	1.4075	3.66403	1.24061	2.95341	0.00314281	0.00927748	NA
ENSMUSG00000111849	17.9396	3.66328	0.387971	9.44215	3.65e-21	7.33e-20	NA
ENSMUSG00000118827	1.1366	3.66067	1.51813	2.4113	0.0158956	0.0391194	Gm22583
ENSMUSG00000110498	3.8005	3.65551	0.69062	5.29308	1.2e-07	7.33e-07	NA
ENSMUSG00000103292	29.2514	3.65406	0.879591	4.15428	3.26e-05	0.00014152	NA
ENSMUSG00000035208	222.353	3.63636	0.153737	23.6531	1.1e-123	6.86e-121	Slfn8
ENSMUSG00000044633	2.67379	3.6268	1.06201	3.41505	0.00063771	0.00219992	NA
ENSMUSG00000114366	0.893729	3.61435	1.41811	2.54871	0.0108122	0.0277462	NA
ENSMUSG00000077202	2.00411	3.6108	0.975259	3.7024	0.00021357	0.00080573	Gm25612
ENSMUSG00000113531	14.5916	3.60712	0.462839	7.79347	6.52e-15	8.24e-14	NA
ENSMUSG00000112188	11.196	3.59551	0.649251	5.53794	3.06e-08	2e-07	Gm47708
ENSMUSG00000067608	919.429	3.59439	0.164046	21.9108	2.05e-106	8.01e-104	NA
ENSMUSG00000098894	92.3046	3.59388	0.792752	4.53342	5.8e-06	2.83e-05	NA
ENSMUSG00000090362	17.6411	3.5833	0.460597	7.7797	7.27e-15	9.15e-14	Vmn2r79
ENSMUSG00000082758	2.56204	3.58204	1.10384	3.24508	0.0011742	0.00383816	Gm13024
ENSMUSG00000117291	5.65491	3.57516	0.749247	4.77168	1.83e-06	9.56e-06	Gm18271
ENSMUSG00000098001	13.2472	3.57362	0.373748	9.56158	1.16e-21	2.4e-20	NA
ENSMUSG00000120015	2.05749	3.57209	0.880372	4.05748	4.96e-05	0.00020851	NA
ENSMUSG00000102368	9.37673	3.57058	0.599027	5.96063	2.51e-09	1.88e-08	4930590L20Rik
ENSMUSG00000030208	1353.32	3.56922	0.125889	28.3521	7.87e-177	1.23e-173	Emp1
ENSMUSG00000083996	0.936491	3.5626	1.36025	2.61908	0.00881666	0.0231795	NA
ENSMUSG00000040723	49.605	3.55601	0.297883	11.9376	7.54e-33	2.98e-31	Rcsd1
ENSMUSG00000086146	2.88193	3.55053	1.06592	3.33095	0.00086551	0.00290627	NA
ENSMUSG00000042532	6.71378	3.54463	0.709047	4.99915	5.76e-07	3.23e-06	Golga7b
ENSMUSG00000105709	5.05725	3.54271	0.895464	3.95629	7.61e-05	0.00031055	NA
ENSMUSG00000027434	6.58908	3.54063	0.490058	7.22493	5.01e-13	5.41e-12	Nkx2-2
ENSMUSG00000071001	4.9994	3.53895	0.984846	3.59341	0.00032638	0.00118955	Hrct1
ENSMUSG00000038608	33.2234	3.53799	0.327584	10.8003	3.43e-27	9.97e-26	Dock10
ENSMUSG00000045291	3.20482	3.53724	1.0715	3.30119	0.00096274	0.00319998	Ube2q2l
ENSMUSG00000100816	15.6093	3.53157	0.366507	9.63575	5.65e-22	1.2e-20	Gm28321
ENSMUSG00000097483	44.189	3.5299	0.247298	14.2739	3.18e-46	2.27e-44	NA
ENSMUSG00000120488	3.99672	3.5296	0.864454	4.08304	4.44e-05	0.00018859	Gm2848
ENSMUSG00000079244	27.7342	3.52709	0.611286	5.76996	7.93e-09	5.55e-08	Gm5622
ENSMUSG00000098692	1.29132	3.52186	1.34844	2.61181	0.00900655	0.0236104	NA
ENSMUSG00000088730	1.9031	3.52108	1.00598	3.50014	0.00046501	0.00164644	Gm23892
ENSMUSG00002076667	2.37588	3.5184	1.06776	3.29512	0.00098379	0.00326315	NA
ENSMUSG00000115437	1.74176	3.51399	1.26413	2.77976	0.00543986	0.01509	NA
ENSMUSG00000099091	3.25105	3.50315	0.946046	3.70293	0.00021312	0.0008044	Mir7003
ENSMUSG00000035395	9.808	3.50093	0.863248	4.05553	5e-05	0.00021014	Dcaf8l
ENSMUSG00000092125	27.4153	3.50074	0.35496	9.86235	6.06e-23	1.37e-21	AA543401
ENSMUSG00000082828	2.96768	3.50035	1.12859	3.10153	0.00192524	0.00598494	NA
ENSMUSG00000004359	598.928	3.50028	0.915297	3.8242	0.0001312	0.00051461	Spic
ENSMUSG00000031125	1.04808	3.4993	1.25566	2.78681	0.00532291	0.0148076	3830403N18Rik
ENSMUSG00000017446	11.0313	3.49752	0.464646	7.52727	5.18e-14	6.1e-13	C1qtnf1
ENSMUSG00000056436	194.006	3.49537	0.193378	18.0753	4.99e-73	8.62e-71	Cyct
ENSMUSG00000081933	3.00987	3.48555	0.981463	3.55139	0.00038321	0.00137962	NA
ENSMUSG00000112275	3.60982	3.48192	0.866255	4.01952	5.83e-05	0.00024272	NA
ENSMUSG00000083655	2.31383	3.48166	1.00799	3.45408	0.00055218	0.00192673	NA
ENSMUSG00000048067	7.37136	3.48117	0.987837	3.52403	0.00042503	0.00151536	Or10am5
ENSMUSG00000038805	3.30852	3.47917	0.894947	3.88757	0.00010125	0.00040483	Six3
ENSMUSG00000090078	2.40093	3.47677	1.05561	3.29361	0.00098909	0.003279	NA
ENSMUSG00000097421	2.74885	3.47544	1.07463	3.23408	0.00122034	0.00396825	NA
ENSMUSG00000114544	1.9424	3.47072	1.2194	2.84626	0.00442362	0.0125606	NA
ENSMUSG00000111198	1.08428	3.47034	1.34729	2.57579	0.0100012	0.0259073	NA
ENSMUSG00002075541	2.96696	3.46968	0.934606	3.71245	0.00020526	0.00077735	NA
ENSMUSG00000101210	33.4117	3.4685	0.286426	12.1096	9.4e-34	3.95e-32	NA
ENSMUSG00000104509	52.6228	3.46822	0.336506	10.3066	6.58e-25	1.68e-23	NA
ENSMUSG00000001661	32.4334	3.4603	0.393023	8.80432	1.32e-18	2.2e-17	Hoxc6
ENSMUSG00000109190	0.832541	3.45992	1.42223	2.43274	0.0149852	0.0371536	NA
ENSMUSG00002076132	1.2266	3.45741	1.48572	2.3271	0.0199601	0.0476927	NA
ENSMUSG00000084796	61.1593	3.45723	0.224029	15.432	9.97e-54	9.45e-52	NA
ENSMUSG00000035057	3.61947	3.45154	0.951197	3.62863	0.00028493	0.0010486	Mgat4d
ENSMUSG00000120404	30.2195	3.44648	0.414284	8.31912	8.86e-17	1.31e-15	NA
ENSMUSG00000039138	88.1867	3.44523	0.179951	19.1454	1.06e-81	2.3e-79	4930591A17Rik
ENSMUSG00000054986	5.47217	3.44196	0.648536	5.30728	1.11e-07	6.81e-07	Sec14l3
ENSMUSG00000078487	8.32607	3.43818	0.500702	6.86673	6.57e-12	6.41e-11	Ankrd65
ENSMUSG00000062818	4.89122	3.43425	0.659968	5.20367	1.95e-07	1.16e-06	Vmn1r51
ENSMUSG00000120207	4.58839	3.43298	0.806564	4.2563	2.08e-05	9.27e-05	Gm34157
ENSMUSG00000078776	79.4866	3.4286	0.182395	18.7977	7.89e-79	1.6e-76	Fcgbpl1
ENSMUSG00000087387	1.34315	3.42667	1.28361	2.66955	0.00759527	0.0202865	NA
ENSMUSG00000100200	2.18393	3.41895	0.881496	3.87858	0.00010507	0.00041865	H2al1m
ENSMUSG00000086762	3.83812	3.41855	0.966058	3.53866	0.00040217	0.00144092	NA
ENSMUSG00000120786	10.9428	3.418	0.554925	6.1594	7.3e-10	5.74e-09	NA
ENSMUSG00000098276	1.00067	3.4174	1.19841	2.8516	0.00434993	0.0123772	Mir6358
ENSMUSG00000102263	8.83052	3.41299	0.563226	6.05971	1.36e-09	1.04e-08	NA
ENSMUSG00000102027	2.05638	3.41196	1.11196	3.06841	0.00215199	0.00662324	NA
ENSMUSG00000027322	11.0941	3.4097	0.486757	7.00494	2.47e-12	2.5e-11	Siglec1
ENSMUSG00000023216	5.70455	3.40388	0.593451	5.73573	9.71e-09	6.74e-08	Epb42
ENSMUSG00000106694	1.61819	3.40041	1.2126	2.80423	0.00504363	0.0141287	NA
ENSMUSG00000086298	1.43217	3.38601	1.09965	3.07917	0.0020758	0.00641272	NA
ENSMUSG00000117667	3.45282	3.38191	0.775323	4.36194	1.29e-05	5.93e-05	NA
ENSMUSG00000118885	1.47426	3.37985	1.08856	3.10488	0.00190353	0.005925	Gm22061
ENSMUSG00000106874	25.495	3.37845	0.29179	11.5784	5.31e-31	1.91e-29	NA
ENSMUSG00000113346	510.906	3.3744	0.147609	22.8605	1.15e-115	5.71e-113	Eprn
ENSMUSG00000038044	8.7028	3.37318	0.892286	3.78038	0.00015659	0.00060418	Cct8l1
ENSMUSG00000094133	1.01686	3.37231	1.44893	2.32744	0.0199417	0.0476523	Or5an9
ENSMUSG00000091832	15.5421	3.36701	0.491537	6.84997	7.39e-12	7.17e-11	NA
ENSMUSG00000084197	1.82524	3.3662	1.11534	3.01811	0.00254361	0.00769006	NA
ENSMUSG00000040650	218.145	3.35852	0.139346	24.1021	2.38e-128	1.62e-125	Cyp2b23
ENSMUSG00000106153	3.20258	3.3502	0.749768	4.46832	7.88e-06	3.76e-05	NA
ENSMUSG00000107111	12.2452	3.34891	0.502276	6.66748	2.6e-11	2.39e-10	NA
ENSMUSG00000117304	1.35921	3.34638	1.04736	3.19506	0.00139801	0.004484	NA
ENSMUSG00002075178	3.71287	3.34562	1.09819	3.04647	0.00231544	0.00707272	NA
ENSMUSG00000061843	7.96197	3.34256	0.502872	6.64696	2.99e-11	2.72e-10	Vmn1r-ps32
ENSMUSG00000026668	29.3315	3.34156	0.304881	10.9602	5.94e-28	1.79e-26	Ucma
ENSMUSG00000120056	4.06267	3.3369	0.804462	4.148	3.35e-05	0.00014522	NA
ENSMUSG00000086416	14.7448	3.33518	0.541189	6.1627	7.15e-10	5.63e-09	NA
ENSMUSG00000101026	5.25369	3.33071	0.824802	4.03819	5.39e-05	0.00022503	Ly6g6g
ENSMUSG00000078026	3.9425	3.32862	0.875286	3.80289	0.00014302	0.00055596	Mir466o
ENSMUSG00000098203	1.42551	3.32555	1.06794	3.11398	0.00184579	0.00576264	NA
ENSMUSG00000059429	1.75314	3.32298	1.27036	2.61578	0.00890235	0.0233666	Or1l4
ENSMUSG00000097896	6.01264	3.31947	0.69657	4.76544	1.88e-06	9.84e-06	NA
ENSMUSG00000116721	12.955	3.31216	0.523912	6.32197	2.58e-10	2.12e-09	Gm9536
ENSMUSG00000112947	4.67198	3.31175	0.693819	4.77321	1.81e-06	9.5e-06	NA
ENSMUSG00000098072	3.37097	3.30857	1.07292	3.0837	0.00204441	0.00632386	NA
ENSMUSG00000114549	17.5388	3.30176	0.359807	9.17648	4.45e-20	8.3e-19	NA
ENSMUSG00000106515	2.45751	3.30167	0.952239	3.46727	0.00052577	0.00184365	NA
ENSMUSG00002075302	2.77619	3.30129	0.931103	3.54556	0.00039177	0.0014077	NA
ENSMUSG00000116929	1.11925	3.29842	1.22331	2.69631	0.00701133	0.0189076	NA
ENSMUSG00000038756	62.1293	3.29838	0.236222	13.963	2.62e-44	1.75e-42	Ttll6
ENSMUSG00000092274	743.411	3.29648	0.218786	15.0671	2.66e-51	2.28e-49	Neat1
ENSMUSG00000064413	1.5201	3.29552	1.19774	2.75144	0.00593338	0.0162942	Gm22245
ENSMUSG00000108271	1.46385	3.29531	1.30868	2.51804	0.011801	0.0300154	NA
ENSMUSG00000110214	2.6726	3.29342	1.01685	3.23883	0.00120022	0.00391057	NA
ENSMUSG00000118681	1.63928	3.28901	0.970571	3.38874	0.00070215	0.00240262	n-R5s197
ENSMUSG00000108959	9.75899	3.28748	0.628749	5.2286	1.71e-07	1.02e-06	NA
ENSMUSG00000111409	1.02007	3.28379	1.33827	2.45376	0.0141373	0.0353004	NA
ENSMUSG00002076944	3.07088	3.28376	0.968876	3.38924	0.00070085	0.00239844	NA
ENSMUSG00000112533	1.60341	3.27801	1.01018	3.24497	0.00117465	0.00383843	Gm20758
ENSMUSG00000102770	2.43604	3.27776	0.85589	3.82965	0.00012833	0.00050418	NA
ENSMUSG00000062546	3.40619	3.2771	0.679575	4.82228	1.42e-06	7.54e-06	V1ra8
ENSMUSG00000021640	3.52706	3.27083	1.12489	2.90769	0.00364104	0.0105697	Naip1
ENSMUSG00000110332	48.175	3.26694	0.227935	14.3328	1.37e-46	9.93e-45	Gm19935
ENSMUSG00000110231	14.1084	3.26566	0.816458	3.99979	6.34e-05	0.00026247	Gm6329
ENSMUSG00000039891	103.155	3.25915	0.177481	18.3634	2.58e-75	4.78e-73	Txlnb
ENSMUSG00000065546	25.8348	3.2564	0.40987	7.94495	1.94e-15	2.56e-14	Mir196a-1
ENSMUSG00000105270	5.75009	3.2554	0.990255	3.28744	0.00101104	0.003345	NA
ENSMUSG00000120879	9.63807	3.2537	0.432375	7.52517	5.27e-14	6.2e-13	NA
ENSMUSG00000107991	3.36843	3.25191	0.871574	3.73107	0.00019067	0.00072577	NA
ENSMUSG00000106783	7.52333	3.24873	0.641136	5.06715	4.04e-07	2.31e-06	NA
ENSMUSG00000060688	2.33527	3.2476	0.792165	4.09965	4.14e-05	0.00017644	Or14c39
ENSMUSG00000032257	1.68797	3.24712	1.06539	3.04781	0.00230514	0.00704743	Ankk1
ENSMUSG00000121016	8.03622	3.24305	0.474093	6.84055	7.89e-12	7.64e-11	NA
ENSMUSG00000028217	2.16555	3.2394	1.27574	2.53924	0.0111094	0.0284459	Cdh17
ENSMUSG00000117538	4.2033	3.23901	0.80724	4.01245	6.01e-05	0.00024961	NA
ENSMUSG00000080886	5.13603	3.23887	0.94319	3.43395	0.00059485	0.00206298	Gm14847
ENSMUSG00000075122	347.729	3.23718	0.0934597	34.6371	6.98e-263	2.43e-259	Cd80
ENSMUSG00000023279	1.57386	3.23204	1.23661	2.61363	0.00895851	0.0235002	Bmp15
ENSMUSG00000021950	84.3797	3.23203	0.180264	17.9294	6.95e-72	1.17e-69	Anxa8
ENSMUSG00000081595	11.3681	3.23181	0.503767	6.41528	1.41e-10	1.19e-09	NA
ENSMUSG00000110528	1.22295	3.22301	1.17948	2.73256	0.00628436	0.0171527	NA
ENSMUSG00000121017	7.66788	3.21452	0.457865	7.02067	2.21e-12	2.25e-11	NA
ENSMUSG00000116924	1.58431	3.21346	1.18776	2.70549	0.00682038	0.0184388	4933401D09Rik
ENSMUSG00000082724	1.79558	3.21241	1.10254	2.91363	0.00357252	0.010391	NA
ENSMUSG00000051839	6.57082	3.21198	0.484671	6.62713	3.42e-11	3.1e-10	Gypa
ENSMUSG00000052861	39.7022	3.20661	0.254517	12.5988	2.14e-36	1.01e-34	Dnah6
ENSMUSG00000107114	1.18409	3.20107	1.2877	2.48588	0.0129233	0.0325733	NA
ENSMUSG00000021213	12.8702	3.20002	0.490818	6.51977	7.04e-11	6.14e-10	Akr1c13
ENSMUSG00002075272	2.48234	3.19855	1.12868	2.83389	0.00459852	0.0130088	NA
ENSMUSG00000049152	2.10284	3.19797	1.20244	2.65955	0.0078244	0.0208344	Ugt3a2
ENSMUSG00000114645	1.43338	3.19473	1.19043	2.68367	0.00728183	0.0195579	NA
ENSMUSG00000024366	19.6561	3.19383	0.343133	9.30786	1.3e-20	2.52e-19	Gfra3
ENSMUSG00000111950	1.41193	3.19344	1.19229	2.67841	0.00739719	0.0198285	NA
ENSMUSG00000048763	1.77105	3.19122	1.34506	2.37255	0.0176657	0.0429119	Hoxb3
ENSMUSG00000086261	16.6211	3.18929	0.376579	8.4691	2.47e-17	3.8e-16	Gm3765
ENSMUSG00000091481	6.98538	3.18659	0.578981	5.50379	3.72e-08	2.41e-07	NA
ENSMUSG00000115813	37.8875	3.18178	0.312472	10.1826	2.37e-24	5.86e-23	NA
ENSMUSG00000062438	2.16777	3.18144	1.11456	2.85444	0.00431133	0.0122774	Adam1b
ENSMUSG00000084850	1.65684	3.17713	1.28591	2.47072	0.013484	0.0338285	Gm12092
ENSMUSG00000104549	1.13709	3.1767	1.28195	2.47802	0.0132115	0.03323	NA
ENSMUSG00000061544	2060.67	3.17619	0.0853299	37.2225	2.95e-303	1.32e-299	Zfp229
ENSMUSG00000107262	2.29479	3.17408	0.975009	3.25544	0.00113218	0.00371168	NA
ENSMUSG00000121174	84.0992	3.17362	0.21019	15.0988	1.65e-51	1.42e-49	NA
ENSMUSG00000063428	3.92789	3.16764	0.979633	3.2335	0.00122284	0.00397556	Ddo
ENSMUSG00000078706	457.527	3.16256	0.155707	20.311	1.03e-91	2.92e-89	NA
ENSMUSG00000086189	53.914	3.16047	0.547388	5.77373	7.75e-09	5.44e-08	Gm15462
ENSMUSG00000115413	9.45788	3.15716	0.563231	5.60543	2.08e-08	1.38e-07	NA
ENSMUSG00000091657	4.30722	3.15523	0.914086	3.45179	0.00055689	0.00194209	Gm3072
ENSMUSG00000085101	223.076	3.14943	0.140265	22.4534	1.19e-111	5.38e-109	NA
ENSMUSG00000024731	51.0895	3.14912	0.223805	14.0708	5.74e-45	3.93e-43	Ms4a10
ENSMUSG00000112249	3.82418	3.1483	0.828639	3.79937	0.00014507	0.00056296	Gm30262
ENSMUSG00000064342	1.2541	3.14661	1.26235	2.49265	0.0126795	0.0320114	NA
ENSMUSG00000054618	7.03073	3.14639	0.535341	5.87737	4.17e-09	3.03e-08	NA
ENSMUSG00000083469	13.6571	3.14586	0.351481	8.9503	3.55e-19	6.22e-18	Gm14281
ENSMUSG00000026450	7.10465	3.14434	1.1655	2.69786	0.00697876	0.0188295	Chit1
ENSMUSG00000120851	1.44264	3.14214	1.10872	2.83402	0.00459661	0.0130045	NA
ENSMUSG00000113380	8.57771	3.13557	0.957277	3.27551	0.00105472	0.00347413	NA
ENSMUSG00000097426	5.12379	3.13484	0.818967	3.8278	0.00012929	0.00050754	NA
ENSMUSG00000020061	16.7521	3.13376	0.909018	3.44741	0.00056599	0.00197142	Mybpc1
ENSMUSG00000080862	5.37492	3.13322	0.770996	4.06386	4.83e-05	0.0002033	NA
ENSMUSG00000091788	8.80142	3.12937	0.744907	4.20102	2.66e-05	0.00011665	NA
ENSMUSG00000087903	1.54715	3.12683	1.13795	2.74778	0.00600006	0.0164514	Gm22039
ENSMUSG00000106334	7.46056	3.12642	0.647481	4.82859	1.38e-06	7.33e-06	NA
ENSMUSG00000098238	91.9939	3.12491	0.185129	16.8796	6.36e-64	8.25e-62	Gm8756
ENSMUSG00000040601	137.259	3.12423	0.23811	13.121	2.5e-39	1.35e-37	Nlrp4a
ENSMUSG00000084902	36.7303	3.11961	0.368219	8.47216	2.41e-17	3.7e-16	Cdhr18
ENSMUSG00000097083	82.7665	3.11765	0.177918	17.523	9.57e-69	1.43e-66	NA
ENSMUSG00000022155	1.2178	3.11759	1.31092	2.37817	0.0173988	0.0423471	Mroh2b
ENSMUSG00000092195	1.87692	3.11553	1.29948	2.39753	0.0165062	0.0404186	Vmn2r-ps87
ENSMUSG00000027077	214.667	3.11452	0.15353	20.2861	1.71e-91	4.81e-89	Smtnl1
ENSMUSG00000120328	29.3423	3.1141	0.34987	8.90074	5.55e-19	9.57e-18	NA
ENSMUSG00000104376	2.19104	3.11151	1.06612	2.91855	0.00351666	0.0102476	NA
ENSMUSG00000055197	1.81338	3.10833	0.842943	3.68747	0.0002265	0.00085037	Fev
ENSMUSG00000079011	5.484	3.107	0.683265	4.54728	5.43e-06	2.66e-05	NA
ENSMUSG00000077494	3.5341	3.10688	0.812577	3.82349	0.00013157	0.00051597	Gm23595
ENSMUSG00000086563	87.3933	3.10615	0.383696	8.09533	5.71e-16	7.86e-15	NA
ENSMUSG00000097495	13.8451	3.10539	0.48668	6.38077	1.76e-10	1.47e-09	NA
ENSMUSG00000078949	8.31361	3.10504	0.43763	7.09514	1.29e-12	1.35e-11	R3hdml
ENSMUSG00000112694	4.86242	3.1049	0.649698	4.77899	1.76e-06	9.24e-06	NA
ENSMUSG00000116166	0.809089	3.10321	1.32734	2.33792	0.0193916	0.0465477	NA
ENSMUSG00000091140	9.38487	3.10282	0.631132	4.91627	8.82e-07	4.82e-06	Gm17124
ENSMUSG00000120455	74.1571	3.10049	0.251075	12.3489	4.94e-35	2.18e-33	NA
ENSMUSG00000115363	5.74312	3.09827	0.695885	4.45227	8.5e-06	4.04e-05	NA
ENSMUSG00000115775	1.30955	3.0957	1.20612	2.56665	0.0102686	0.0265079	NA
ENSMUSG00000086321	13.9189	3.09502	0.460136	6.72632	1.74e-11	1.62e-10	Gm11413
ENSMUSG00000082795	2.0411	3.09448	1.27517	2.42673	0.0152356	0.0376908	NA
ENSMUSG00000108418	5.66498	3.0937	0.543256	5.69473	1.24e-08	8.46e-08	NA
ENSMUSG00000033740	1.70873	3.09354	0.874509	3.53746	0.000404	0.00144714	St18
ENSMUSG00000097276	12.0134	3.09273	0.404139	7.65263	1.97e-14	2.41e-13	4930525G20Rik
ENSMUSG00000080709	2.50401	3.09256	1.02927	3.00461	0.00265924	0.00800638	NA
ENSMUSG00000041445	427.624	3.09123	0.0960779	32.1742	4.05e-227	9.74e-224	Mmrn2
ENSMUSG00000109021	1.85964	3.08777	1.2678	2.43553	0.0148702	0.0368948	NA
ENSMUSG00000087486	2.02461	3.0861	1.04372	2.95683	0.00310818	0.00919172	NA
ENSMUSG00000109860	2.09452	3.08457	1.0167	3.03392	0.00241401	0.0073401	Zscan4-ps4
ENSMUSG00000055015	5.07178	3.08282	0.720776	4.27709	1.89e-05	8.49e-05	Gm9961
ENSMUSG00000079606	14.7547	3.07507	0.370324	8.30373	1.01e-16	1.48e-15	Fsip2l
ENSMUSG00000118244	4.38568	3.07264	1.17244	2.62072	0.00877446	0.023091	NA
ENSMUSG00000115318	371.845	3.07043	0.856503	3.58485	0.00033727	0.0012261	NA
ENSMUSG00000087367	2.4127	3.06428	0.926213	3.3084	0.00093831	0.00312457	NA
ENSMUSG00000033053	1.13602	3.06345	1.09929	2.78676	0.00532372	0.0148077	Cfap95
ENSMUSG00000120386	2.55036	3.06095	0.928393	3.29705	0.00097707	0.00324226	NA
ENSMUSG00000033122	4.94055	3.05763	0.848154	3.60504	0.0003121	0.00114176	Hsd17b3
ENSMUSG00000026387	1.11977	3.05541	1.19627	2.55412	0.0106457	0.0273616	Sctr
ENSMUSG00000073568	1415.24	3.05387	0.097945	31.1794	2.02e-213	4.22e-210	Arl14epl
ENSMUSG00000087283	99.2242	3.05361	0.739811	4.12755	3.67e-05	0.000158	Gm13580
ENSMUSG00000011034	202.862	3.05048	0.127188	23.984	4.08e-127	2.72e-124	Slc5a1
ENSMUSG00000069793	1842.11	3.04796	0.122666	24.8475	2.75e-136	2e-133	Slfn9
ENSMUSG00000120103	5.97473	3.0472	0.725787	4.19848	2.69e-05	0.00011789	NA
ENSMUSG00000100174	8.53951	3.04613	0.637503	4.77822	1.77e-06	9.27e-06	NA
ENSMUSG00000115691	68.4356	3.04348	0.225333	13.5066	1.43e-41	8.41e-40	NA
ENSMUSG00000100383	2.14975	3.04239	1.22831	2.4769	0.0132531	0.0333166	NA
ENSMUSG00000115971	101.157	3.04214	0.218859	13.9	6.33e-44	4.11e-42	NA
ENSMUSG00000120445	16.8604	3.04156	0.398137	7.63947	2.18e-14	2.66e-13	NA
ENSMUSG00000052026	69.6732	3.03965	0.408493	7.44113	9.98e-14	1.14e-12	Slc6a7
ENSMUSG00000051029	27.3688	3.03886	1.02791	2.95634	0.00311309	0.00920017	Serpinb1b
ENSMUSG00000064147	22.5505	3.03557	0.394296	7.69872	1.37e-14	1.7e-13	Rab44
ENSMUSG00000109770	30.8695	3.0308	0.285814	10.6041	2.85e-26	7.8e-25	NA
ENSMUSG00000112936	2.43535	3.02997	1.1879	2.5507	0.0107506	0.0276086	NA
ENSMUSG00000110365	7.64488	3.02861	0.629271	4.81289	1.49e-06	7.88e-06	Gm38947
ENSMUSG00000108313	2.07096	3.02144	1.08686	2.77997	0.00543633	0.0150842	NA
ENSMUSG00000071937	2.207	3.0206	1.13499	2.66135	0.00778273	0.0207376	Adam25
ENSMUSG00000097699	6.06507	3.02053	0.541916	5.5738	2.49e-08	1.64e-07	NA
ENSMUSG00000086656	2.50905	3.01772	0.822204	3.67028	0.00024229	0.00090422	NA
ENSMUSG00000005836	21.8244	3.01769	0.28833	10.4661	1.24e-25	3.26e-24	Gata6
ENSMUSG00000075199	7.36125	3.01677	1.14719	2.62971	0.00854586	0.0225463	Or8u8
ENSMUSG00000119793	2.80339	3.01441	1.02343	2.9454	0.0032254	0.00948637	Mir669j
ENSMUSG00000119608	2.31698	3.01403	1.22725	2.45592	0.0140523	0.0351106	Mir466e
ENSMUSG00000021362	18.2868	3.01315	0.479375	6.28559	3.27e-10	2.66e-09	Gcm2
ENSMUSG00000086245	14.0964	3.01226	0.426594	7.06119	1.65e-12	1.7e-11	NA
ENSMUSG00000058207	2.87166	3.01198	1.13669	2.64977	0.00805464	0.0213796	Serpina3k
ENSMUSG00000101173	1.19239	3.01021	1.27807	2.35528	0.0185086	0.0446611	NA
ENSMUSG00000030399	10.3763	3.00493	0.40855	7.3551	1.91e-13	2.13e-12	Ckm
ENSMUSG00000108304	3.47194	3.00367	0.980581	3.06315	0.0021902	0.0067243	NA
ENSMUSG00000113381	6.27054	3.00357	0.716142	4.1941	2.74e-05	0.00012	Vmn2r-ps97
ENSMUSG00000101214	4.97276	3.00169	0.60087	4.99556	5.87e-07	3.29e-06	NA
ENSMUSG00000104801	1.37009	2.99834	1.1834	2.53366	0.0112877	0.0288648	NA
ENSMUSG00000114348	35.2804	2.9955	0.316694	9.45864	3.12e-21	6.29e-20	NA
ENSMUSG00000103708	32.632	2.99463	0.401805	7.45293	9.13e-14	1.05e-12	NA
ENSMUSG00000105706	3.6159	2.99451	0.794054	3.77116	0.00016249	0.00062529	NA
ENSMUSG00000095113	2.17454	2.99448	1.15136	2.60081	0.0093005	0.0242955	LOC118568142
ENSMUSG00000115636	2.81381	2.99082	0.677015	4.41765	9.98e-06	4.68e-05	NA
ENSMUSG00000117990	11.4995	2.98948	0.55356	5.40047	6.65e-08	4.18e-07	NA
ENSMUSG00000106968	759.811	2.98869	0.111084	26.9047	1.94e-159	2.24e-156	NA
ENSMUSG00000084757	3.94359	2.98848	0.76708	3.89591	9.78e-05	0.0003922	NA
ENSMUSG00000074300	1.45759	2.98595	1.16955	2.55308	0.0106774	0.0274386	Smim31
ENSMUSG00000098230	1.83013	2.98452	1.22056	2.44521	0.0144767	0.0360614	1700095B10Rik
ENSMUSG00000113520	5.37485	2.98397	0.948204	3.14697	0.00164971	0.0052054	Gm4257
ENSMUSG00000107401	2.83071	2.9828	1.20596	2.47339	0.013384	0.0336017	Gm6312
ENSMUSG00000029204	3.76436	2.9808	0.958532	3.10975	0.00187244	0.00583576	Rhoh
ENSMUSG00000110647	7.66716	2.98045	0.955821	3.11821	0.00181953	0.00569127	NA
ENSMUSG00000088875	1.01048	2.97753	1.27876	2.32846	0.0198879	0.0475347	Gm25862
ENSMUSG00000076959	3.87051	2.97723	0.934274	3.18667	0.0014392	0.00460244	Mir669l
ENSMUSG00002075426	1.83539	2.97613	0.973629	3.05674	0.00223757	0.00685962	NA
ENSMUSG00000119469	5.92776	2.97558	0.622057	4.78346	1.72e-06	9.05e-06	Mir7679
ENSMUSG00000044041	26.594	2.97291	0.839545	3.5411	0.00039846	0.00142959	Krt13
ENSMUSG00000026167	11.3585	2.96957	0.374267	7.93436	2.12e-15	2.78e-14	Wnt10a
ENSMUSG00000000731	243.181	2.96371	0.140783	21.0516	2.21e-98	7.28e-96	Aire
ENSMUSG00000037940	7.64583	2.96358	0.461246	6.42516	1.32e-10	1.12e-09	Inpp4b
ENSMUSG00000004110	9.89829	2.96202	0.451985	6.55336	5.63e-11	4.96e-10	Cacna1e
ENSMUSG00000050435	11.2802	2.96188	0.742366	3.98979	6.61e-05	0.00027301	Ube2dnl1
ENSMUSG00000089473	1.88521	2.9618	1.24032	2.38793	0.0169438	0.0413412	Gm25369
ENSMUSG00000025909	45.5548	2.95875	0.331535	8.92441	4.48e-19	7.8e-18	Sntg1
ENSMUSG00000031844	6.56804	2.95751	0.908227	3.25635	0.00112854	0.00370013	Hsd17b2
ENSMUSG00000121014	2.07171	2.95713	1.16868	2.53032	0.0113959	0.0291129	NA
ENSMUSG00000032725	9.19662	2.95707	0.509135	5.80802	6.32e-09	4.49e-08	Folr2
ENSMUSG00000054901	19.7771	2.95285	0.304382	9.70113	2.98e-22	6.45e-21	Arhgef33
ENSMUSG00000086470	1.8019	2.94636	1.17038	2.51744	0.0118211	0.0300616	NA
ENSMUSG00000117557	6.0741	2.94604	0.617916	4.76771	1.86e-06	9.74e-06	NA
ENSMUSG00000086825	11.4084	2.94468	0.615695	4.78269	1.73e-06	9.08e-06	NA
ENSMUSG00000111696	1.63122	2.94287	1.03248	2.8503	0.0043678	0.0124224	NA
ENSMUSG00000079349	35.302	2.94269	0.37811	7.78261	7.1e-15	8.95e-14	Magea5
ENSMUSG00000042349	148.623	2.9426	0.133974	21.9639	6.37e-107	2.56e-104	Ikbke
ENSMUSG00002075917	3.59658	2.94251	1.05839	2.78017	0.0054331	0.0150766	NA
ENSMUSG00000090788	7.63606	2.94048	0.746388	3.93961	8.16e-05	0.00033105	NA
ENSMUSG00000097624	18.199	2.94036	0.368527	7.97868	1.48e-15	1.97e-14	Gm5091
ENSMUSG00000114851	2.33843	2.93948	1.15459	2.5459	0.0108998	0.0279459	NA
ENSMUSG00000021456	79.2176	2.93842	0.236796	12.4091	2.33e-35	1.05e-33	Fbp2
ENSMUSG00000112206	31.8414	2.93765	0.340104	8.63752	5.74e-18	9.21e-17	NA
ENSMUSG00000108236	4.30947	2.9343	0.908775	3.22886	0.00124286	0.0040356	NA
ENSMUSG00000033368	26.8403	2.93356	0.333388	8.79923	1.38e-18	2.3e-17	Trim69
ENSMUSG00002076116	3.08544	2.93148	0.881502	3.32555	0.00088244	0.00295595	NA
ENSMUSG00000107488	2.61527	2.93083	1.0976	2.67021	0.00758046	0.0202504	NA
ENSMUSG00000118214	2.58792	2.92931	1.09143	2.68392	0.00727636	0.0195448	NA
ENSMUSG00000066060	1.74666	2.92553	1.16192	2.51783	0.011808	0.0300307	Gm12866
ENSMUSG00000094196	1.57363	2.92328	1.18882	2.45897	0.0139336	0.0348334	Magea3
ENSMUSG00000025433	1.35219	2.9225	1.19373	2.44821	0.0143568	0.0357941	Crisp3
ENSMUSG00000116681	2.02225	2.92249	1.07899	2.70854	0.00675795	0.0182874	NA
ENSMUSG00000118266	2.28273	2.92121	1.17507	2.48598	0.0129196	0.0325665	NA
ENSMUSG00000049008	2.93103	2.92119	0.97328	3.00139	0.00268751	0.00807907	BB014433
ENSMUSG00000020062	7.62036	2.92039	0.599845	4.86857	1.12e-06	6.07e-06	Slc5a8
ENSMUSG00000110295	4.19784	2.92032	0.649822	4.49403	6.99e-06	3.36e-05	NA
ENSMUSG00000055033	2.77034	2.92022	0.890458	3.27946	0.00104005	0.00343087	Or6k2
ENSMUSG00000015314	12.41	2.91873	0.973781	2.99732	0.00272366	0.00817347	Slamf6
ENSMUSG00000022875	11.9595	2.91871	0.381678	7.64704	2.06e-14	2.51e-13	Kng1
ENSMUSG00000112903	2.18552	2.91741	1.01301	2.87993	0.00397759	0.0114268	Gm5948
ENSMUSG00000104366	16.1033	2.91624	0.531786	5.48387	4.16e-08	2.68e-07	NA
ENSMUSG00000120384	3.65558	2.91546	1.06424	2.73947	0.00615379	0.0168199	NA
ENSMUSG00000117246	4.71139	2.91457	0.617475	4.72014	2.36e-06	1.21e-05	Gm17891
ENSMUSG00000099472	1.90754	2.91342	0.884311	3.29457	0.00098574	0.00326892	NA
ENSMUSG00000109992	1.47276	2.91107	1.25711	2.31568	0.0205755	0.0489603	Gm45650
ENSMUSG00000064294	153.996	2.90896	0.426006	6.82845	8.58e-12	8.28e-11	Aox3
ENSMUSG00000085961	2.44075	2.90863	0.764424	3.80499	0.00014181	0.00055189	NA
ENSMUSG00000116560	145.808	2.90854	0.207952	13.9866	1.88e-44	1.26e-42	Gm2808
ENSMUSG00000111509	2.62411	2.90805	0.735701	3.95276	7.73e-05	0.00031483	NA
ENSMUSG00000081195	7.27451	2.90706	0.453191	6.41464	1.41e-10	1.19e-09	Rhox2-ps
ENSMUSG00000093336	1.52869	2.90169	0.983333	2.95088	0.00316875	0.00934521	Mir1954
ENSMUSG00000026463	999.845	2.90161	0.147622	19.6556	5.18e-86	1.33e-83	Atp2b4
ENSMUSG00000085317	12.4049	2.89949	0.836793	3.465	0.00053022	0.00185697	NA
ENSMUSG00000084272	3.4104	2.89922	0.937902	3.09118	0.00199365	0.00617734	NA
ENSMUSG00000116812	3.261	2.89858	0.7911	3.66398	0.00024833	0.00092511	Gm2792
ENSMUSG00000104208	1.90392	2.89611	1.02786	2.81761	0.00483819	0.0136178	NA
ENSMUSG00000060715	38.1965	2.89562	0.251786	11.5003	1.31e-30	4.61e-29	1700019A02Rik
ENSMUSG00000017311	2.71365	2.89132	0.71855	4.02382	5.73e-05	0.00023854	Pyy
ENSMUSG00000113159	4.43026	2.8908	0.869319	3.32536	0.00088304	0.00295751	NA
ENSMUSG00000098304	2.49194	2.88021	1.07288	2.68455	0.00726277	0.0195119	1700027I24Rik
ENSMUSG00000086236	50.8652	2.87728	0.177202	16.2373	2.75e-59	3.04e-57	5830418P13Rik
ENSMUSG00000112324	1.81019	2.87501	1.06085	2.71009	0.00672646	0.0182085	NA
ENSMUSG00000025038	759.311	2.87491	0.17078	16.834	1.38e-63	1.77e-61	Efhc2
ENSMUSG00000114423	3.98988	2.86842	0.767713	3.73631	0.00018674	0.00071187	NA
ENSMUSG00000047344	27.7637	2.86819	0.282119	10.1666	2.8e-24	6.85e-23	Lancl3
ENSMUSG00000051998	42.6414	2.86614	0.38803	7.38638	1.51e-13	1.7e-12	Lax1
ENSMUSG00000082357	2.55877	2.86528	0.910564	3.14671	0.00165118	0.00520896	NA
ENSMUSG00000083076	12.1487	2.86429	0.604322	4.73966	2.14e-06	1.11e-05	NA
ENSMUSG00000115483	116.04	2.86257	0.194938	14.6845	8.1e-49	6.35e-47	Gm9732
ENSMUSG00000109025	3.5699	2.8625	0.86801	3.29777	0.00097455	0.00323492	NA
ENSMUSG00000108094	15.2307	2.86224	0.461439	6.20285	5.54e-10	4.41e-09	Gm31108
ENSMUSG00000021211	4.69367	2.86204	0.954847	2.99738	0.00272313	0.00817347	Akr1c12
ENSMUSG00000091470	2.52764	2.85845	0.902432	3.16749	0.00153761	0.00488616	NA
ENSMUSG00000022432	140.956	2.85769	0.288903	9.8915	4.53e-23	1.03e-21	Smc1b
ENSMUSG00000116385	2.67724	2.8566	1.03531	2.75918	0.00579475	0.015957	Gm18334
ENSMUSG00000063535	235.848	2.85551	0.134313	21.2601	2.66e-100	9.14e-98	Zfp773
ENSMUSG00000110079	2.93312	2.85444	0.88744	3.21648	0.00129773	0.00419332	NA
ENSMUSG00000104225	10.8135	2.85441	0.37812	7.54895	4.39e-14	5.2e-13	NA
ENSMUSG00000121163	46.2424	2.85281	0.246217	11.5866	4.82e-31	1.75e-29	NA
ENSMUSG00000093537	4.93876	2.85281	0.724774	3.93614	8.28e-05	0.00033557	Gm7584
ENSMUSG00000114434	12.4935	2.85263	0.503677	5.6636	1.48e-08	1.01e-07	NA
ENSMUSG00000024806	70.4517	2.85204	0.188142	15.1589	6.61e-52	5.8e-50	Mlana
ENSMUSG00000114929	1.97474	2.84709	1.08698	2.61926	0.00881207	0.0231724	NA
ENSMUSG00000095385	2.29663	2.84679	1.1137	2.55616	0.0105836	0.0272243	D630033O11Rik
ENSMUSG00000118032	4.02715	2.84243	0.643774	4.41525	1.01e-05	4.73e-05	NA
ENSMUSG00000111189	3.25903	2.83976	0.769308	3.69132	0.0002231	0.00083871	NA
ENSMUSG00000120898	9.98721	2.83768	0.821396	3.45471	0.0005509	0.00192269	NA
ENSMUSG00002076935	7.96499	2.83711	0.780898	3.63314	0.00028	0.00103239	NA
ENSMUSG00000060586	263.609	2.83602	0.169366	16.7449	6.16e-63	7.84e-61	H2-Eb1
ENSMUSG00000114010	4.67788	2.83507	0.605025	4.68588	2.79e-06	1.42e-05	NA
ENSMUSG00000109299	3.79641	2.83456	0.745716	3.80113	0.00014404	0.00055959	NA
ENSMUSG00000068397	1.60431	2.83302	1.10943	2.55358	0.0106622	0.0274018	Gm10240
ENSMUSG00000097154	20.3684	2.83222	0.3011	9.40624	5.14e-21	1.01e-19	NA
ENSMUSG00000097545	25.0184	2.83028	0.370882	7.63121	2.33e-14	2.83e-13	Mir124a-1hg
ENSMUSG00000116868	36.7216	2.82949	0.377729	7.4908	6.85e-14	7.97e-13	NA
ENSMUSG00000031877	3.50962	2.82836	0.621205	4.55302	5.29e-06	2.59e-05	Ces2g
ENSMUSG00000115356	2.17776	2.82589	1.03108	2.7407	0.00613076	0.0167671	NA
ENSMUSG00000121169	38.5724	2.82325	0.552254	5.11223	3.18e-07	1.85e-06	NA
ENSMUSG00000020875	123.029	2.82066	0.202401	13.936	3.83e-44	2.52e-42	Hoxb9
ENSMUSG00000110179	2.16791	2.82023	0.967299	2.91557	0.0035504	0.0103334	Gm39168
ENSMUSG00000055632	150.066	2.81929	0.186291	15.1338	9.69e-52	8.42e-50	Hmcn2
ENSMUSG00000026564	1311.7	2.81002	0.0745381	37.6991	0	0	Styxl2
ENSMUSG00000102813	86.2152	2.80576	0.409497	6.85171	7.3e-12	7.08e-11	NA
ENSMUSG00000121219	8.40902	2.80369	0.622147	4.50646	6.59e-06	3.18e-05	NA
ENSMUSG00000096968	5.93637	2.80124	0.603607	4.64083	3.47e-06	1.74e-05	NA
ENSMUSG00000104701	18.0886	2.80107	0.438708	6.38481	1.72e-10	1.44e-09	NA
ENSMUSG00000073243	14.2304	2.80019	0.376211	7.44313	9.83e-14	1.13e-12	Gm9
ENSMUSG00000046908	42.6618	2.79565	0.198119	14.1109	3.25e-45	2.25e-43	Ltb4r1
ENSMUSG00000070388	5.93384	2.7944	0.66517	4.20103	2.66e-05	0.00011665	Fbxo39
ENSMUSG00000084569	8.51269	2.79199	0.516792	5.40254	6.57e-08	4.13e-07	Gm26479
ENSMUSG00000111166	1.27425	2.79187	1.14925	2.4293	0.0151281	0.0374724	NA
ENSMUSG00000111880	1.75978	2.79164	0.869324	3.21128	0.00132145	0.0042616	Gm5040
ENSMUSG00000052157	71.5626	2.79155	0.215477	12.9552	2.2e-38	1.14e-36	NA
ENSMUSG00000081457	43.6579	2.78599	0.367439	7.58217	3.4e-14	4.07e-13	NA
ENSMUSG00000025431	223.52	2.78334	0.140277	19.8418	1.3e-87	3.41e-85	Crisp1
ENSMUSG00000000120	911.662	2.78127	0.173401	16.0395	6.76e-58	7.13e-56	Ngfr
ENSMUSG00000074763	1.16749	2.78003	1.17053	2.37501	0.0175485	0.0426636	NA
ENSMUSG00000116532	8.61358	2.7795	0.64212	4.32863	1.5e-05	6.83e-05	Gm5232
ENSMUSG00000111531	18.5985	2.77939	0.424837	6.54225	6.06e-11	5.32e-10	Gm32688
ENSMUSG00000070645	7.2712	2.77811	0.775293	3.5833	0.00033928	0.00123295	Ren1
ENSMUSG00000024207	63.2631	2.77626	0.236664	11.7308	8.86e-32	3.32e-30	Acsbg2
ENSMUSG00000084762	262.812	2.77561	0.123616	22.4536	1.18e-111	5.38e-109	Platr3
ENSMUSG00000086310	2.3689	2.77318	0.961254	2.88496	0.00391461	0.0112666	NA
ENSMUSG00000030220	119.225	2.76405	0.169445	16.3124	8.06e-60	8.97e-58	Arhgdib
ENSMUSG00000112711	2.21205	2.76249	1.04857	2.63454	0.00842519	0.0222674	NA
ENSMUSG00000106845	2.23789	2.75447	1.06596	2.58401	0.00976577	0.0253542	NA
ENSMUSG00000034911	264.164	2.75394	0.201817	13.6457	2.14e-42	1.32e-40	Ushbp1
ENSMUSG00000018927	3.89239	2.7538	0.552403	4.98513	6.19e-07	3.46e-06	Ccl6
ENSMUSG00000084079	1.69398	2.7515	1.03376	2.66165	0.00777589	0.0207211	NA
ENSMUSG00000064823	4.50196	2.7439	0.66161	4.1473	3.36e-05	0.0001456	Snord82
ENSMUSG00000071909	2.02331	2.74372	1.03573	2.64905	0.00807176	0.0214183	Nutm2
ENSMUSG00000118793	4.48706	2.74352	0.7374	3.72053	0.00019881	0.0007552	Gm22352
ENSMUSG00000105254	3.29566	2.74197	0.824586	3.32527	0.00088332	0.00295783	NA
ENSMUSG00002075349	1.97108	2.73397	1.09061	2.50683	0.0121818	0.0308684	NA
ENSMUSG00000037797	2.89781	2.73223	0.968314	2.82164	0.00477793	0.0134615	Adh4
ENSMUSG00000111540	1.80038	2.7316	0.983329	2.77791	0.00547103	0.0151589	NA
ENSMUSG00000010476	33.8232	2.73069	0.245151	11.1388	8.12e-29	2.57e-27	Ebf3
ENSMUSG00000083081	27.3948	2.72914	0.364559	7.48614	7.09e-14	8.25e-13	Gm13223
ENSMUSG00000090067	2.84732	2.72886	0.860017	3.17303	0.00150855	0.00480358	Gm2976
ENSMUSG00000107750	25.9831	2.72453	0.338485	8.04919	8.33e-16	1.13e-14	NA
ENSMUSG00000121155	50.9421	2.72071	0.36696	7.41419	1.22e-13	1.4e-12	NA
ENSMUSG00000111115	4.29983	2.71822	1.17011	2.32305	0.0201763	0.0481283	NA
ENSMUSG00000120614	17.2455	2.71666	0.420281	6.46391	1.02e-10	8.76e-10	NA
ENSMUSG00000085395	7.54814	2.71408	0.565068	4.80311	1.56e-06	8.24e-06	Gm13056
ENSMUSG00002076904	3.25906	2.71198	0.863065	3.14226	0.00167648	0.00528188	NA
ENSMUSG00000110873	1.67315	2.71194	1.11668	2.42858	0.0151581	0.0375258	NA
ENSMUSG00000104186	3.98189	2.71164	0.752516	3.60343	0.00031404	0.00114818	NA
ENSMUSG00000053353	4.0324	2.711	0.560758	4.83452	1.33e-06	7.12e-06	2310001K24Rik
ENSMUSG00000116283	27.1191	2.71029	0.621822	4.35862	1.31e-05	6.02e-05	NA
ENSMUSG00000113899	4.89418	2.70716	0.676188	4.00356	6.24e-05	0.0002587	NA
ENSMUSG00000049404	10.0794	2.70356	0.431026	6.27238	3.56e-10	2.88e-09	Rarres1
ENSMUSG00000020963	4.63726	2.70226	0.576803	4.68489	2.8e-06	1.43e-05	Tshr
ENSMUSG00000086617	18.1257	2.70203	0.309094	8.74178	2.29e-18	3.76e-17	LOC666331
ENSMUSG00000119995	17.3397	2.70195	0.351497	7.68697	1.51e-14	1.85e-13	NA
ENSMUSG00000021185	644.74	2.69849	0.121479	22.2136	2.54e-109	1.07e-106	Dglucy
ENSMUSG00000077972	2.46402	2.69375	0.976353	2.75899	0.005798	0.0159645	Mir466f-1
ENSMUSG00000113598	3.17272	2.69261	0.803872	3.34955	0.00080942	0.00273406	NA
ENSMUSG00000117150	5.61348	2.69163	0.666277	4.03981	5.35e-05	0.00022357	Gm9351
ENSMUSG00000112869	4.2594	2.69162	1.1579	2.32457	0.0200951	0.0479749	NA
ENSMUSG00000117992	40.9927	2.6904	0.233311	11.5314	9.16e-31	3.25e-29	NA
ENSMUSG00000036264	10.3272	2.68884	0.327011	8.22248	1.99e-16	2.87e-15	Fstl4
ENSMUSG00000113211	22.5797	2.68865	0.464501	5.78826	7.11e-09	5.02e-08	4921525O09Rik
ENSMUSG00000047557	250.118	2.68826	0.117246	22.9284	2.42e-116	1.24e-113	Lxn
ENSMUSG00000111073	5.82936	2.68708	1.05691	2.5424	0.0110095	0.0282086	Or10d5b
ENSMUSG00000081766	405.12	2.68575	0.375376	7.15482	8.38e-13	8.87e-12	2210409E12Rik
ENSMUSG00000004344	1.42214	2.6856	1.00076	2.68357	0.00728404	0.019562	Gpx5
ENSMUSG00000087633	3.01421	2.68353	0.790393	3.39519	0.00068581	0.00235184	LOC118568483
ENSMUSG00000085485	12.3026	2.67859	0.486955	5.5007	3.78e-08	2.45e-07	NA
ENSMUSG00000072511	9.57408	2.67547	0.374162	7.15055	8.64e-13	9.15e-12	Hhla1
ENSMUSG00000079018	18.1683	2.67144	0.626651	4.26304	2.02e-05	9.01e-05	Ly6c1
ENSMUSG00000050122	374.673	2.67105	0.185081	14.4318	3.27e-47	2.41e-45	Vwa3b
ENSMUSG00000039193	208.706	2.67068	0.245652	10.8718	1.57e-27	4.63e-26	Nlrc4
ENSMUSG00000109857	2.28027	2.66744	0.942045	2.83154	0.00463246	0.0130928	Gm53058
ENSMUSG00002076533	1.9847	2.66652	1.0403	2.56323	0.0103702	0.0267415	NA
ENSMUSG00000114672	4.08161	2.66632	1.11	2.40208	0.0163022	0.0399831	NA
ENSMUSG00000120345	4.76522	2.66613	0.592362	4.50084	6.77e-06	3.26e-05	NA
ENSMUSG00000119124	1.40826	2.6644	1.05219	2.53225	0.0113334	0.0289578	NA
ENSMUSG00000089357	2.43357	2.66404	0.781435	3.40917	0.00065161	0.0022439	Mir2137
ENSMUSG00000076861	7.29388	2.66153	0.560661	4.74713	2.06e-06	1.07e-05	Trav18
ENSMUSG00000010505	2.86732	2.65953	0.704517	3.77497	0.00016003	0.00061672	Myt1
ENSMUSG00000058669	53.5134	2.65869	0.223019	11.9214	9.16e-33	3.6e-31	Nkx2-9
ENSMUSG00000111102	3.81153	2.65851	0.862953	3.08071	0.00206504	0.00638138	NA
ENSMUSG00000085782	13.2016	2.6572	0.312212	8.51087	1.73e-17	2.67e-16	NA
ENSMUSG00000054141	2.00795	2.65693	1.02309	2.59696	0.00940538	0.0245428	Or1m1
ENSMUSG00000107271	6.49809	2.65606	1.05792	2.51064	0.0120514	0.0305802	NA
ENSMUSG00000025838	377.381	2.65529	0.970325	2.7365	0.00620973	0.0169609	Pramel6
ENSMUSG00000001823	2.13455	2.65523	1.10338	2.40644	0.0161086	0.0395876	Hoxd12
ENSMUSG00000117232	3.50571	2.65154	1.08231	2.4499	0.0142897	0.035644	1600002D24Rik
ENSMUSG00000115093	15.2901	2.64937	0.443899	5.96842	2.4e-09	1.79e-08	NA
ENSMUSG00000034918	6.53165	2.6385	0.578182	4.56345	5.03e-06	2.47e-05	Cdhr2
ENSMUSG00000057697	15.6672	2.6358	0.366248	7.19676	6.17e-13	6.61e-12	Vmn1r53
ENSMUSG00000032094	36.064	2.63539	0.673587	3.91246	9.14e-05	0.00036796	Cd3d
ENSMUSG00000120519	4.09508	2.63394	1.10831	2.37654	0.0174758	0.04251	NA
ENSMUSG00000024647	4.46644	2.62959	0.783885	3.35456	0.00079492	0.00269163	Cbln2
ENSMUSG00000082082	833.118	2.62936	0.113911	23.0825	6.94e-118	3.74e-115	NA
ENSMUSG00000064389	3.824	2.62734	0.760161	3.45629	0.00054767	0.0019127	Gm26446
ENSMUSG00000089679	14.0285	2.62705	0.388396	6.76386	1.34e-11	1.27e-10	Gm16299
ENSMUSG00000106164	10.4276	2.62688	0.940766	2.79228	0.00523385	0.0145923	NA
ENSMUSG00000114893	25.9754	2.6255	0.309393	8.48597	2.14e-17	3.3e-16	NA
ENSMUSG00000039238	209.511	2.62522	0.18864	13.9165	5.03e-44	3.29e-42	Zfp750
ENSMUSG00000067835	57.3154	2.62425	0.265024	9.90191	4.08e-23	9.32e-22	NA
ENSMUSG00000111886	2.10453	2.62351	0.887448	2.95624	0.00311417	0.00920249	NA
ENSMUSG00000085113	2.1782	2.62335	0.853779	3.07263	0.00212178	0.00653669	NA
ENSMUSG00000121162	3.09493	2.61933	1.05436	2.48428	0.0129815	0.0327068	NA
ENSMUSG00000097452	11.8081	2.61929	0.358765	7.30087	2.86e-13	3.15e-12	NA
ENSMUSG00000093672	8.18948	2.61831	0.547318	4.78389	1.72e-06	9.03e-06	NA
ENSMUSG00000072492	16.5203	2.6183	0.321947	8.13271	4.2e-16	5.86e-15	Gm10364
ENSMUSG00000118184	9.05476	2.61768	0.498177	5.25451	1.48e-07	8.95e-07	NA
ENSMUSG00000114231	6.03236	2.61754	0.606192	4.31801	1.57e-05	7.15e-05	Gm40968
ENSMUSG00000026443	219.063	2.61627	0.266018	9.83493	7.96e-23	1.79e-21	Lrrn2
ENSMUSG00000067242	6.21948	2.61617	0.642511	4.07179	4.67e-05	0.00019708	Lgi1
ENSMUSG00000032561	114.73	2.61606	0.196075	13.3421	1.32e-40	7.54e-39	Acpp
ENSMUSG00000028749	4.14395	2.61449	0.797292	3.27921	0.001041	0.00343362	Pla2g2f
ENSMUSG00000112132	5.59556	2.6118	0.68753	3.79882	0.00014539	0.00056399	Gm36229
ENSMUSG00000121152	1.90581	2.61115	0.901332	2.89699	0.0037676	0.010899	NA
ENSMUSG00000029231	35.4188	2.60982	0.27335	9.54757	1.33e-21	2.73e-20	Pdgfra
ENSMUSG00000049604	21.1136	2.60883	0.90593	2.87973	0.00398018	0.0114332	Hoxb13
ENSMUSG00000105460	14.2431	2.60851	0.422042	6.18068	6.38e-10	5.04e-09	NA
ENSMUSG00000108332	2.66064	2.6022	0.824772	3.15506	0.00160468	0.00507712	NA
ENSMUSG00000031089	9.23566	2.60146	0.465957	5.58306	2.36e-08	1.56e-07	Slc6a14
ENSMUSG00000051079	1.38023	2.59985	1.12192	2.31733	0.0204855	0.0487693	Rgs13
ENSMUSG00000116763	2.28286	2.59972	0.931161	2.79191	0.00523983	0.0146064	NA
ENSMUSG00000107634	103.846	2.59848	0.244939	10.6087	2.72e-26	7.44e-25	NA
ENSMUSG00000102434	7.63979	2.59817	0.681729	3.81115	0.00013832	0.00053925	NA
ENSMUSG00000022220	20.8483	2.59707	0.40697	6.38149	1.75e-10	1.47e-09	Adcy4
ENSMUSG00000120738	21.9441	2.59606	0.303767	8.54624	1.27e-17	1.99e-16	NA
ENSMUSG00000021994	19.123	2.59498	0.320158	8.10532	5.26e-16	7.28e-15	Wnt5a
ENSMUSG00002076964	3.0188	2.59387	1.10242	2.3529	0.0186277	0.0449104	NA
ENSMUSG00000115571	6.81292	2.59018	0.920462	2.814	0.00489289	0.0137544	NA
ENSMUSG00000115907	21.4639	2.58894	0.303051	8.54293	1.31e-17	2.04e-16	NA
ENSMUSG00000029765	30.2666	2.58785	0.24477	10.5726	3.99e-26	1.08e-24	Plxna4
ENSMUSG00000106643	1.21835	2.58702	1.09117	2.37086	0.0177466	0.043085	NA
ENSMUSG00000057378	370.456	2.58634	0.112073	23.0773	7.82e-118	4.15e-115	Ryr3
ENSMUSG00000044165	6.15221	2.58438	0.672385	3.8436	0.00012124	0.00047851	Bcl2l15
ENSMUSG00000078289	2.09419	2.58217	0.998045	2.58723	0.00967519	0.0251579	NA
ENSMUSG00000038227	2.61457	2.58004	0.993449	2.59705	0.00940276	0.024538	Hoxa9
ENSMUSG00000031662	171.737	2.57895	0.173701	14.8471	7.27e-50	5.92e-48	Snx20
ENSMUSG00000052790	6.82688	2.57748	0.70826	3.63918	0.00027351	0.00101027	NA
ENSMUSG00000086248	3.02392	2.57674	0.764912	3.36868	0.0007553	0.00256847	NA
ENSMUSG00000106296	2.65339	2.57626	1.11622	2.30802	0.0209978	0.0498447	NA
ENSMUSG00000085662	9.4549	2.57541	0.671415	3.8358	0.00012516	0.00049284	NA
ENSMUSG00000079012	32.0945	2.57519	0.399368	6.44816	1.13e-10	9.69e-10	Serpina3m
ENSMUSG00000068099	49.86	2.57476	0.228558	11.2653	1.95e-29	6.35e-28	Smim45
ENSMUSG00000104201	6.28143	2.57385	0.796119	3.233	0.00122497	0.00398158	NA
ENSMUSG00000028132	67.168	2.56992	0.210418	12.2134	2.64e-34	1.13e-32	Tlcd4
ENSMUSG00000113376	6.74452	2.56833	0.882627	2.90987	0.00361575	0.0105031	NA
ENSMUSG00000072295	5.21484	2.5667	0.548699	4.67779	2.9e-06	1.47e-05	C2cd6
ENSMUSG00000048489	1.30872	2.56425	1.07793	2.37887	0.0173657	0.0422784	Depp1
ENSMUSG00000040432	122.571	2.56193	0.149693	17.1145	1.16e-65	1.59e-63	Ltb4r2
ENSMUSG00000114553	3.16501	2.56144	0.677389	3.78134	0.00015599	0.00060212	NA
ENSMUSG00000109702	1.99517	2.56129	0.893054	2.86802	0.00413056	0.0118196	NA
ENSMUSG00000022485	69.38	2.56051	0.507404	5.04629	4.5e-07	2.56e-06	Hoxc5
ENSMUSG00000107876	3.66374	2.56004	0.765284	3.34522	0.00082218	0.00277208	NA
ENSMUSG00000112786	1.84315	2.55999	0.957168	2.67455	0.00748297	0.0200379	NA
ENSMUSG00000098008	2.75698	2.55913	1.04801	2.44189	0.0146105	0.0363515	A930001A20Rik
ENSMUSG00000103865	7.47378	2.55874	0.722905	3.53953	0.00040084	0.00143665	NA
ENSMUSG00000081034	2.26209	2.55823	1.1066	2.3118	0.0207889	0.0494017	Gm5944
ENSMUSG00000090698	22.7636	2.55573	0.309967	8.24518	1.65e-16	2.39e-15	Apold1
ENSMUSG00000115367	24.9151	2.55393	0.353739	7.21983	5.21e-13	5.62e-12	Gm33301
ENSMUSG00000049625	19.7876	2.55384	0.973631	2.623	0.00871586	0.0229561	Tifab
ENSMUSG00000024747	11.7635	2.55345	0.420475	6.07278	1.26e-09	9.67e-09	Aldh1a7
ENSMUSG00000117956	6.75009	2.55191	0.56292	4.53334	5.81e-06	2.83e-05	NA
ENSMUSG00000037034	7.87856	2.55052	0.604073	4.22221	2.42e-05	0.00010681	Pax1
ENSMUSG00000043430	3.98231	2.54824	0.776869	3.28014	0.00103754	0.0034233	Psapl1
ENSMUSG00000067360	8.21136	2.54698	0.419804	6.06707	1.3e-09	1e-08	Pramel3
ENSMUSG00000012282	24.2928	2.54537	0.30175	8.43537	3.3e-17	5e-16	Wnt8a
ENSMUSG00000057719	109.414	2.5451	0.226446	11.2394	2.61e-29	8.45e-28	Sh3rf2
ENSMUSG00000074768	190.236	2.5443	0.769724	3.30547	0.00094816	0.00315603	Bhmt
ENSMUSG00000063011	61.7045	2.54404	0.324249	7.84596	4.3e-15	5.52e-14	Msln
ENSMUSG00000003476	35.3229	2.54273	0.227531	11.1753	5.39e-29	1.72e-27	Crhr2
ENSMUSG00000105611	5.10278	2.54223	0.509854	4.9862	6.16e-07	3.44e-06	NA
ENSMUSG00000114774	2.64368	2.54071	1.0725	2.36896	0.017838	0.0432901	NA
ENSMUSG00000030217	3.2114	2.53734	0.693613	3.65815	0.00025404	0.00094426	Art4
ENSMUSG00000086164	6.63711	2.53687	0.618555	4.10128	4.11e-05	0.0001753	NA
ENSMUSG00000085524	4.0726	2.53345	0.87204	2.9052	0.00367018	0.0106474	NA
ENSMUSG00000036960	2.19027	2.53212	0.816238	3.10218	0.00192099	0.00597459	Clca2
ENSMUSG00000074947	1.48933	2.53174	0.927363	2.73005	0.00633255	0.0172737	Or4f59
ENSMUSG00000058246	13.3361	2.53078	0.37192	6.80464	1.01e-11	9.71e-11	Gm10037
ENSMUSG00000020299	37.3366	2.52963	0.262659	9.63087	5.92e-22	1.26e-20	4930524B15Rik
ENSMUSG00002076617	2.50418	2.52906	1.07184	2.35955	0.0182969	0.0442083	NA
ENSMUSG00000097627	3.13785	2.5288	0.712157	3.5509	0.00038392	0.00138185	NA
ENSMUSG00000085709	2.30672	2.52593	0.927102	2.72454	0.0064391	0.0175277	NA
ENSMUSG00000092255	2.8463	2.52576	0.713963	3.53767	0.00040368	0.00144616	NA
ENSMUSG00000099847	3.13196	2.52548	0.856975	2.94696	0.0032091	0.00944285	NA
ENSMUSG00000031520	525.219	2.52224	0.131153	19.2312	2.03e-82	4.53e-80	Vegfc
ENSMUSG00002075093	1.94225	2.522	1.018	2.47742	0.0132337	0.0332752	NA
ENSMUSG00000106914	2.68213	2.5216	0.75996	3.31807	0.00090643	0.00302677	NA
ENSMUSG00000020191	3.88342	2.51777	0.790746	3.18404	0.00145234	0.0046416	Spata48
ENSMUSG00002074998	2.72627	2.51756	1.03606	2.42992	0.015102	0.0374195	NA
ENSMUSG00000113551	3.59644	2.51437	0.982076	2.56026	0.0104594	0.0269449	Gm7768
ENSMUSG00000037610	4.14577	2.51426	0.668843	3.75913	0.00017051	0.00065398	Kcnmb2
ENSMUSG00000085926	6.82729	2.51307	0.572867	4.38683	1.15e-05	5.34e-05	NA
ENSMUSG00000055072	2.22776	2.50792	0.960454	2.61118	0.00902295	0.0236474	NA
ENSMUSG00000080645	1.7163	2.50611	1.05375	2.37827	0.0173942	0.0423411	Mir1198
ENSMUSG00002075140	7.3302	2.50588	0.613639	4.08364	4.43e-05	0.00018819	NA
ENSMUSG00000078994	38.7152	2.50524	0.333607	7.50956	5.93e-14	6.94e-13	Zfp429
ENSMUSG00000091556	24.5765	2.50464	0.274604	9.12094	7.45e-20	1.37e-18	Gm14569
ENSMUSG00000047842	28.0509	2.50359	0.292278	8.56577	1.07e-17	1.69e-16	Diras2
ENSMUSG00000116157	5.97522	2.5004	0.700475	3.56958	0.00035756	0.00129442	NA
ENSMUSG00000065110	3.12892	2.49981	0.79498	3.1445	0.00166373	0.00524485	Snord61
ENSMUSG00000118557	6.88277	2.49896	0.549077	4.55121	5.33e-06	2.61e-05	NA
ENSMUSG00000054493	28.8598	2.49509	0.557748	4.47351	7.69e-06	3.68e-05	NA
ENSMUSG00000039116	305.34	2.49422	0.200365	12.4484	1.43e-35	6.51e-34	Adgrg6
ENSMUSG00000028148	20.5437	2.49094	0.36005	6.9183	4.57e-12	4.52e-11	Them5
ENSMUSG00000119380	4.98871	2.49053	0.583384	4.26911	1.96e-05	8.78e-05	Gm24283
ENSMUSG00000070577	3.28471	2.48993	0.710131	3.50629	0.0004544	0.00161235	Gm572
ENSMUSG00000021367	20.6955	2.48938	0.574887	4.33021	1.49e-05	6.79e-05	Edn1
ENSMUSG00000121078	26.6166	2.4876	0.404085	6.15613	7.45e-10	5.85e-09	NA
ENSMUSG00000107005	10.2271	2.48741	0.498825	4.98654	6.15e-07	3.44e-06	NA
ENSMUSG00000109712	35.8371	2.48564	0.328947	7.55637	4.14e-14	4.92e-13	Gm8667
ENSMUSG00000110697	23.4283	2.48544	0.339476	7.3214	2.45e-13	2.71e-12	NA
ENSMUSG00000103194	20.4747	2.48519	0.29535	8.41438	3.95e-17	5.93e-16	NA
ENSMUSG00000120371	10.4399	2.48495	0.510278	4.8698	1.12e-06	6.04e-06	NA
ENSMUSG00000051257	1188.49	2.4822	0.141658	17.5225	9.65e-69	1.44e-66	Trap1a
ENSMUSG00000097851	4.67862	2.47597	0.573008	4.32101	1.55e-05	7.06e-05	Platr30
ENSMUSG00000108446	113.908	2.47445	0.150836	16.4048	1.77e-60	2.03e-58	NA
ENSMUSG00000120280	30.7038	2.47423	0.415743	5.95134	2.66e-09	1.98e-08	NA
ENSMUSG00000034677	2.86386	2.47416	0.628855	3.93439	8.34e-05	0.00033772	Gpr142
ENSMUSG00000103257	3.35885	2.4741	0.850515	2.90895	0.0036265	0.0105314	Gm7977
ENSMUSG00000103843	53.8863	2.47316	0.297107	8.32416	8.49e-17	1.25e-15	NA
ENSMUSG00000113657	7.46154	2.47312	0.63966	3.8663	0.0001105	0.00043871	NA
ENSMUSG00000101615	10.8776	2.4723	0.465224	5.31422	1.07e-07	6.57e-07	NA
ENSMUSG00000055746	4.21361	2.47031	0.800286	3.08678	0.00202336	0.00626494	Magea2
ENSMUSG00000120532	5.42529	2.46624	0.604755	4.07808	4.54e-05	0.00019222	NA
ENSMUSG00000102578	1.6633	2.46527	1.05788	2.33038	0.0197862	0.0473278	NA
ENSMUSG00000065435	2.00595	2.46414	0.976423	2.52364	0.0116146	0.0295893	Mir135b
ENSMUSG00000097076	195.242	2.46383	0.126995	19.4011	7.56e-84	1.73e-81	Platr7
ENSMUSG00000117286	8.37435	2.46074	0.933455	2.63617	0.00838489	0.0221646	Gm1043
ENSMUSG00000082884	47.9365	2.4601	0.533125	4.61449	3.94e-06	1.97e-05	NA
ENSMUSG00000109872	2.74107	2.45739	0.683831	3.59356	0.00032619	0.00118897	NA
ENSMUSG00000115032	11.1449	2.45571	0.54663	4.49245	7.04e-06	3.38e-05	NA
ENSMUSG00000038115	4.74716	2.4542	0.642321	3.82084	0.000133	0.00052073	Ano2
ENSMUSG00000068231	3.16652	2.45403	1.01687	2.41332	0.0158081	0.0389438	Vmn1r43
ENSMUSG00000108375	3.25619	2.45363	0.62202	3.94462	7.99e-05	0.00032467	NA
ENSMUSG00000121175	1.69064	2.45357	0.935421	2.62296	0.00871688	0.0229569	NA
ENSMUSG00000091881	3.95778	2.45205	0.808934	3.03122	0.00243569	0.00739955	NA
ENSMUSG00000071047	6.15146	2.45027	0.434223	5.64289	1.67e-08	1.13e-07	Ces1a
ENSMUSG00000118234	26.0396	2.45003	0.411965	5.94718	2.73e-09	2.03e-08	NA
ENSMUSG00000112532	29.4693	2.44696	0.301776	8.10855	5.12e-16	7.09e-15	Gm36283
ENSMUSG00000120398	6.24326	2.4461	0.631589	3.87293	0.00010754	0.00042782	NA
ENSMUSG00000104535	35.428	2.44491	0.317768	7.69401	1.43e-14	1.76e-13	NA
ENSMUSG00000036598	15.4653	2.44099	0.335785	7.2695	3.61e-13	3.94e-12	Ccdc113
ENSMUSG00000046982	52.9652	2.44097	0.245776	9.9317	3.03e-23	6.99e-22	Tshz1
ENSMUSG00000120656	4.59027	2.44028	0.770155	3.16855	0.00153199	0.00487277	NA
ENSMUSG00000089808	9.14984	2.44005	0.481568	5.06688	4.04e-07	2.32e-06	Gm7241
ENSMUSG00000111556	4.39191	2.43881	0.638714	3.81832	0.00013437	0.00052521	Gm19299
ENSMUSG00000104159	13.9038	2.43868	0.422409	5.77326	7.78e-09	5.46e-08	NA
ENSMUSG00000118670	8.22142	2.43678	0.485612	5.01795	5.22e-07	2.95e-06	NA
ENSMUSG00000117891	3.19747	2.43633	0.841369	2.89568	0.00378342	0.0109373	NA
ENSMUSG00000120277	54.988	2.43488	0.237795	10.2394	1.32e-24	3.32e-23	Gm2885
ENSMUSG00000092008	15.3995	2.43191	0.292824	8.30504	9.98e-17	1.47e-15	Cyp2c69
ENSMUSG00000110589	4.62412	2.43175	0.559287	4.34795	1.37e-05	6.29e-05	NA
ENSMUSG00000031264	29.2368	2.43129	0.328725	7.39612	1.4e-13	1.59e-12	Btk
ENSMUSG00000109342	4.63321	2.43016	0.607017	4.00344	6.24e-05	0.00025876	NA
ENSMUSG00000086256	12.8667	2.43008	0.549274	4.42416	9.68e-06	4.55e-05	NA
ENSMUSG00000113780	4.69847	2.42947	0.552176	4.39981	1.08e-05	5.05e-05	NA
ENSMUSG00000055571	2.55123	2.42893	0.813332	2.98639	0.0028229	0.00843582	Or14a259
ENSMUSG00000093419	3.67331	2.42851	0.674102	3.60258	0.00031508	0.00115143	NA
ENSMUSG00000086083	16.4289	2.42836	0.369101	6.57913	4.73e-11	4.21e-10	NA
ENSMUSG00000120303	6.67676	2.42597	0.503293	4.82019	1.43e-06	7.61e-06	NA
ENSMUSG00000120254	7.24243	2.42568	0.678938	3.57276	0.00035324	0.00128036	NA
ENSMUSG00000086670	3.78403	2.42546	0.823156	2.94653	0.00321357	0.00945335	NA
ENSMUSG00000086003	25.3776	2.42444	0.296905	8.16572	3.2e-16	4.5e-15	B230206L02Rik
ENSMUSG00000022877	3.38116	2.42413	0.940446	2.57764	0.00994778	0.0257858	Hrg
ENSMUSG00000085189	16.1798	2.42291	0.455928	5.31425	1.07e-07	6.57e-07	NA
ENSMUSG00000051747	3992.32	2.41848	0.287119	8.42326	3.66e-17	5.51e-16	Ttn
ENSMUSG00000017009	4200.97	2.4175	0.109351	22.1077	2.67e-108	1.11e-105	Sdc4
ENSMUSG00000091698	6.57752	2.41543	0.582192	4.14886	3.34e-05	0.00014471	Gm6526
ENSMUSG00000057215	101.165	2.41205	0.236712	10.1898	2.2e-24	5.45e-23	NA
ENSMUSG00000030359	101.413	2.41196	0.183874	13.1174	2.62e-39	1.41e-37	Pzp
ENSMUSG00000120395	2.2735	2.41188	0.844251	2.85682	0.00427906	0.0121944	NA
ENSMUSG00000027790	4.23754	2.41104	0.669893	3.59915	0.00031926	0.00116495	Sis
ENSMUSG00000076028	3.48216	2.41004	0.932325	2.58498	0.00973854	0.0252982	Mir669a-3
ENSMUSG00000109674	177.521	2.40812	0.212428	11.3362	8.69e-30	2.89e-28	NA
ENSMUSG00000087966	1.58579	2.40728	1.00105	2.40475	0.0161833	0.0397368	Gm25390
ENSMUSG00000121199	298.119	2.40678	0.144634	16.6405	3.55e-62	4.37e-60	NA
ENSMUSG00000106371	3.73314	2.40554	0.80831	2.97602	0.00292019	0.00869249	NA
ENSMUSG00000115975	12.1851	2.40506	0.518671	4.63695	3.54e-06	1.78e-05	NA
ENSMUSG00000090981	43.0997	2.4045	0.333787	7.20371	5.86e-13	6.3e-12	NA
ENSMUSG00000032503	5.3402	2.40414	0.53595	4.48576	7.27e-06	3.48e-05	Arpp21
ENSMUSG00000000244	85.7031	2.4025	0.194591	12.3464	5.09e-35	2.24e-33	Tspan32
ENSMUSG00000058914	5.03843	2.39993	0.543824	4.41307	1.02e-05	4.77e-05	C1qtnf3
ENSMUSG00002076542	3.14563	2.39951	1.03839	2.3108	0.0208439	0.049517	NA
ENSMUSG00000057534	127.454	2.396	0.518111	4.62449	3.76e-06	1.88e-05	Elobl
ENSMUSG00000073650	41.5324	2.39243	0.265406	9.01424	1.98e-19	3.54e-18	Catip
ENSMUSG00000106799	1.97769	2.39129	1.01767	2.34977	0.0187852	0.0452585	Gm20756
ENSMUSG00000110767	5.26582	2.38919	0.984296	2.4273	0.0152115	0.0376372	NA
ENSMUSG00000082651	1.36569	2.38699	0.979243	2.43759	0.0147856	0.0367083	NA
ENSMUSG00000044664	29.6534	2.38656	0.199587	11.9574	5.94e-33	2.37e-31	Prss42
ENSMUSG00000094557	11.162	2.38449	0.434441	5.48865	4.05e-08	2.61e-07	NA
ENSMUSG00000109731	16.2989	2.38251	0.423011	5.63226	1.78e-08	1.19e-07	NA
ENSMUSG00000037913	14.2863	2.38226	0.618417	3.85219	0.00011707	0.00046302	Tmem156
ENSMUSG00002075960	2.63208	2.37838	0.931881	2.55223	0.0107035	0.0274976	NA
ENSMUSG00000025194	37.9145	2.37738	0.248062	9.58381	9.35e-22	1.95e-20	Abcc2
ENSMUSG00000109847	1.5663	2.37695	0.99942	2.37833	0.0173913	0.0423374	NA
ENSMUSG00000112313	3.84874	2.37647	0.717986	3.30991	0.00093326	0.00310874	Gm5951
ENSMUSG00000026567	11.0692	2.37234	0.432898	5.48015	4.25e-08	2.73e-07	Adcy10
ENSMUSG00000104545	5.24124	2.36688	0.608896	3.88716	0.00010142	0.00040546	NA
ENSMUSG00000085818	6.65478	2.36401	0.577528	4.09333	4.25e-05	0.0001811	NA
ENSMUSG00000117415	2.0537	2.36137	0.888898	2.65651	0.00789539	0.0210056	NA
ENSMUSG00000001029	12.3866	2.36028	0.48056	4.91152	9.04e-07	4.93e-06	Icam2
ENSMUSG00000108387	3.28375	2.35978	0.898789	2.62551	0.00865181	0.0227951	Gm31510
ENSMUSG00000070999	26.9967	2.35785	0.355239	6.63736	3.19e-11	2.9e-10	Ccin
ENSMUSG00000086007	12.8644	2.35455	0.41097	5.72926	1.01e-08	6.98e-08	1700057H21Rik
ENSMUSG00000108152	9.51766	2.35407	0.466822	5.04276	4.59e-07	2.61e-06	NA
ENSMUSG00000085824	43.0032	2.35259	0.501579	4.69036	2.73e-06	1.39e-05	Platr9
ENSMUSG00000105954	68.7655	2.3524	0.388915	6.04863	1.46e-09	1.12e-08	NA
ENSMUSG00000079164	36.3553	2.35194	0.407488	5.7718	7.84e-09	5.5e-08	Tlr5
ENSMUSG00000096177	4.73344	2.35104	0.79164	2.96983	0.00297962	0.00885004	Gm5070
ENSMUSG00000101505	2.07394	2.35017	1.00727	2.33321	0.0196374	0.0470257	1700109G14Rik
ENSMUSG00000107167	11.37	2.34976	0.60134	3.90754	9.32e-05	0.00037491	B3galt9
ENSMUSG00000068859	4.93436	2.34825	0.61723	3.80451	0.00014209	0.00055283	Sp9
ENSMUSG00000049281	86.397	2.34616	0.148654	15.7827	4.09e-56	4.13e-54	Scn3b
ENSMUSG00000106388	8.80666	2.34535	0.380094	6.17045	6.81e-10	5.37e-09	Rhox7-ps2
ENSMUSG00000026609	6.49959	2.3439	0.440391	5.32232	1.02e-07	6.3e-07	Ush2a
ENSMUSG00000108724	5.90163	2.34385	0.6489	3.61203	0.00030381	0.00111338	NA
ENSMUSG00000116953	218.424	2.34285	0.13669	17.1399	7.48e-66	1.04e-63	9030025P20Rik
ENSMUSG00000065440	2.78627	2.34269	0.799139	2.93151	0.00337318	0.00986995	Mirlet7g
ENSMUSG00000087029	5.99365	2.34049	0.497026	4.70899	2.49e-06	1.28e-05	Gm14133
ENSMUSG00000106025	5.60526	2.33991	0.644748	3.62918	0.00028432	0.00104685	NA
ENSMUSG00000029309	18.6854	2.33902	0.390866	5.98419	2.17e-09	1.63e-08	Sparcl1
ENSMUSG00000107009	8.88546	2.33892	0.5552	4.21275	2.52e-05	0.00011117	NA
ENSMUSG00000108981	12.9263	2.33751	0.377535	6.1915	5.96e-10	4.73e-09	NA
ENSMUSG00000087047	2.43616	2.33646	0.828157	2.82127	0.00478337	0.0134756	NA
ENSMUSG00000032360	24.8518	2.33641	0.689805	3.38706	0.00070647	0.00241579	Hcrtr2
ENSMUSG00000035493	125.539	2.33597	0.138112	16.9136	3.57e-64	4.69e-62	Tgfbi
ENSMUSG00000081995	3.39154	2.33578	0.616235	3.79041	0.0001504	0.00058221	NA
ENSMUSG00000048534	15.0407	2.33446	0.767931	3.03993	0.00236632	0.00720912	Jaml
ENSMUSG00000031384	4.34575	2.33432	0.980048	2.38184	0.0172265	0.0419721	Asb9
ENSMUSG00000026114	99.1039	2.33407	0.137705	16.9498	1.93e-64	2.56e-62	Cnga3
ENSMUSG00000112442	4.21824	2.3334	0.74227	3.1436	0.00166886	0.00525997	NA
ENSMUSG00000022479	45.409	2.3285	0.234167	9.94376	2.68e-23	6.23e-22	Vdr
ENSMUSG00000102384	4.42815	2.32625	0.612369	3.79878	0.00014541	0.00056402	NA
ENSMUSG00000090459	33.191	2.32362	0.307057	7.56741	3.81e-14	4.54e-13	NA
ENSMUSG00000055523	19.2692	2.32024	0.329226	7.04754	1.82e-12	1.87e-11	Gucy2g
ENSMUSG00000110278	8.18164	2.31913	0.503718	4.60402	4.14e-06	2.06e-05	NA
ENSMUSG00000052631	12.3102	2.31867	0.42831	5.41353	6.18e-08	3.9e-07	Sh2d6
ENSMUSG00000097993	470.937	2.31823	0.103659	22.364	8.81e-111	3.88e-108	Ptprv
ENSMUSG00000085158	6.55176	2.31021	0.586105	3.94162	8.09e-05	0.00032854	NA
ENSMUSG00000086328	11.3148	2.30811	0.61724	3.73941	0.00018446	0.00070376	NA
ENSMUSG00000040350	115.051	2.30784	0.150921	15.2917	8.68e-53	7.96e-51	Trim7
ENSMUSG00002075861	3.59126	2.30469	0.787462	2.92673	0.0034255	0.0100034	NA
ENSMUSG00000070280	3.41166	2.30388	0.748437	3.07826	0.00208216	0.00642791	Slc22a14
ENSMUSG00000118610	7.03793	2.30388	0.639755	3.60119	0.00031676	0.00115676	NA
ENSMUSG00000032487	51.4309	2.30386	0.346923	6.64085	3.12e-11	2.83e-10	Ptgs2
ENSMUSG00000026173	101.723	2.30381	0.200364	11.4981	1.35e-30	4.71e-29	Plcd4
ENSMUSG00000072720	78.4758	2.30322	0.287529	8.01038	1.14e-15	1.53e-14	Myo18b
ENSMUSG00000001655	329.411	2.30255	0.141067	16.3224	6.84e-60	7.67e-58	Hoxc13
ENSMUSG00000085007	5.59941	2.29954	0.497524	4.62197	3.8e-06	1.9e-05	Smim43
ENSMUSG00000087600	9.22649	2.2985	0.442389	5.19565	2.04e-07	1.21e-06	NA
ENSMUSG00000056738	50.8228	2.29734	0.25686	8.94391	3.76e-19	6.58e-18	A730036I17Rik
ENSMUSG00000099343	9.60451	2.29706	0.861824	2.66535	0.00769082	0.0205137	NA
ENSMUSG00000075224	2.20677	2.29621	0.891214	2.5765	0.00998068	0.0258585	Lrrc55
ENSMUSG00000106455	3.52579	2.29616	0.830603	2.76444	0.005702	0.0157321	NA
ENSMUSG00000025175	6.5096	2.29492	0.562445	4.08025	4.5e-05	0.00019064	Fn3k
ENSMUSG00000085419	3.37791	2.29297	0.819439	2.79821	0.00513859	0.0143613	NA
ENSMUSG00002076210	4.33401	2.29291	0.781541	2.93383	0.00334808	0.00980386	NA
ENSMUSG00000083834	4.97005	2.29164	0.928317	2.4686	0.0135642	0.0340133	NA
ENSMUSG00000097107	54.1871	2.28934	0.338883	6.75555	1.42e-11	1.34e-10	NA
ENSMUSG00000038045	132.329	2.28925	0.162901	14.053	7.39e-45	5.05e-43	Sult6b1
ENSMUSG00000116250	13.5016	2.28825	0.403904	5.66532	1.47e-08	9.96e-08	NA
ENSMUSG00000019122	2.75415	2.28802	0.86045	2.6591	0.00783502	0.0208574	Ccl9
ENSMUSG00000108482	2.39407	2.28424	0.945711	2.41537	0.0157192	0.0387662	NA
ENSMUSG00000083620	22.5609	2.2838	0.274661	8.31498	9.18e-17	1.35e-15	NA
ENSMUSG00000119952	8.60119	2.28379	0.486617	4.69319	2.69e-06	1.37e-05	NA
ENSMUSG00000117699	3.8644	2.28344	0.77168	2.95905	0.00308592	0.0091354	NA
ENSMUSG00000064308	227.772	2.28313	0.199174	11.4629	2.03e-30	6.97e-29	2410137M14Rik
ENSMUSG00000117664	3.09154	2.28101	0.82824	2.75405	0.00588634	0.0161836	NA
ENSMUSG00000097694	8.18699	2.28047	0.50736	4.49477	6.96e-06	3.35e-05	G730013B05Rik
ENSMUSG00000031509	16.1579	2.28037	0.906418	2.51581	0.0118759	0.0301814	Spaca7b
ENSMUSG00000113269	4.06155	2.27913	0.810312	2.81266	0.0049134	0.0137985	NA
ENSMUSG00000115428	23.2256	2.2789	0.27438	8.30563	9.93e-17	1.46e-15	Gm41290
ENSMUSG00000089756	3.13392	2.27783	0.725111	3.14136	0.00168165	0.0052971	Zfp966
ENSMUSG00000082605	18.5903	2.27694	0.315098	7.22615	4.97e-13	5.37e-12	Gm16148
ENSMUSG00000112819	454.165	2.27634	0.211102	10.7831	4.14e-27	1.2e-25	NA
ENSMUSG00000025946	15.6352	2.27616	0.41163	5.52961	3.21e-08	2.09e-07	Pth2r
ENSMUSG00002076082	1.97846	2.2757	0.977403	2.32831	0.0198957	0.0475497	NA
ENSMUSG00000065301	4.35134	2.27552	0.641756	3.54577	0.00039147	0.00140693	Gm23248
ENSMUSG00000120267	4.02183	2.27535	0.576161	3.94915	7.84e-05	0.00031912	NA
ENSMUSG00000031881	6.36409	2.27244	0.615545	3.69175	0.00022272	0.00083769	Cdh16
ENSMUSG00000095865	39.7794	2.27183	0.600622	3.78247	0.00015528	0.00059968	NA
ENSMUSG00000030310	47.3413	2.27156	0.273189	8.31498	9.18e-17	1.35e-15	Slc6a1
ENSMUSG00000090706	7.03111	2.26961	0.479836	4.72996	2.25e-06	1.16e-05	NA
ENSMUSG00000120827	22.0847	2.26832	0.314232	7.21861	5.25e-13	5.66e-12	NA
ENSMUSG00000053062	3550.48	2.26441	0.143666	15.7616	5.72e-56	5.71e-54	Jam2
ENSMUSG00000119030	7.82235	2.26385	0.680476	3.32686	0.00087831	0.00294412	Rnu1b2
ENSMUSG00000117477	28.4587	2.2629	0.309863	7.30291	2.82e-13	3.1e-12	NA
ENSMUSG00000117731	4.55264	2.26282	0.738857	3.0626	0.00219423	0.00673469	NA
ENSMUSG00000035031	3.50822	2.26197	0.746797	3.0289	0.00245448	0.0074465	C8a
ENSMUSG00002075186	4.74117	2.26174	0.630398	3.58779	0.00033349	0.00121333	NA
ENSMUSG00000092335	473.249	2.2605	0.128652	17.5707	4.13e-69	6.27e-67	Zfp977
ENSMUSG00000102189	47.1281	2.25949	0.196922	11.474	1.78e-30	6.15e-29	NA
ENSMUSG00000028487	1033.94	2.2593	0.139649	16.1785	7.16e-59	7.77e-57	Bnc2
ENSMUSG00000120570	3.99791	2.25793	0.644054	3.5058	0.00045524	0.00161495	NA
ENSMUSG00000024245	7.57271	2.25743	0.455114	4.96015	7.04e-07	3.9e-06	Tmem178
ENSMUSG00000020227	446.675	2.25732	0.139239	16.2118	4.17e-59	4.57e-57	Irak3
ENSMUSG00000066500	13.0662	2.256	0.358928	6.2854	3.27e-10	2.66e-09	Izumo2
ENSMUSG00000105695	4.08791	2.25592	0.665057	3.39208	0.00069365	0.0023764	NA
ENSMUSG00000117965	2.65736	2.25293	0.949416	2.37297	0.0176458	0.0428735	NA
ENSMUSG00000083107	5.21185	2.25002	0.841966	2.67234	0.00753245	0.0201531	Gm5303
ENSMUSG00000091415	21.2457	2.24849	0.490163	4.58722	4.49e-06	2.22e-05	Ak9
ENSMUSG00000103766	11.9627	2.24797	0.549433	4.09143	4.29e-05	0.00018244	NA
ENSMUSG00000079710	4.11194	2.2475	0.573071	3.92186	8.79e-05	0.00035472	Dynlt2a2
ENSMUSG00000083534	214.773	2.24577	0.181692	12.3603	4.29e-35	1.89e-33	H2-M6-ps
ENSMUSG00000113618	6.21502	2.24503	0.55393	4.05291	5.06e-05	0.00021234	NA
ENSMUSG00000039209	1083.9	2.24274	0.108295	20.7094	2.85e-95	8.91e-93	Rpl39l
ENSMUSG00000033227	40.9937	2.24247	0.261682	8.56944	1.04e-17	1.63e-16	Wnt6
ENSMUSG00000097587	72.9237	2.24059	0.239371	9.36033	7.95e-21	1.55e-19	4930578M01Rik
ENSMUSG00000064346	2.93156	2.23981	0.926178	2.41833	0.0155917	0.0384775	NA
ENSMUSG00000120855	14.0022	2.23606	0.382409	5.84729	5e-09	3.6e-08	NA
ENSMUSG00000002266	23.37	2.23492	0.315388	7.08625	1.38e-12	1.43e-11	Zim1
ENSMUSG00000044816	302.169	2.23401	0.0935172	23.8888	4.01e-126	2.61e-123	D630023F18Rik
ENSMUSG00000099422	14.458	2.2331	0.491782	4.54085	5.6e-06	2.73e-05	NA
ENSMUSG00000120930	9.41762	2.23165	0.464964	4.79962	1.59e-06	8.38e-06	NA
ENSMUSG00000039377	7.10613	2.23153	0.484465	4.60617	4.1e-06	2.04e-05	Hlx
ENSMUSG00000121269	9.02152	2.23092	0.450172	4.9557	7.21e-07	3.99e-06	NA
ENSMUSG00000120213	2.64954	2.23045	0.944986	2.3603	0.0182603	0.044138	NA
ENSMUSG00000063905	23.2785	2.23003	0.440042	5.06776	4.03e-07	2.31e-06	NA
ENSMUSG00000090062	14.0584	2.22885	0.346088	6.44012	1.19e-10	1.02e-09	NA
ENSMUSG00000086978	2.08016	2.22632	0.918874	2.42288	0.015398	0.0380414	NA
ENSMUSG00000037005	86.1746	2.22558	0.260308	8.5498	1.23e-17	1.93e-16	Xpnpep2
ENSMUSG00000116413	11.6498	2.22219	0.562613	3.94978	7.82e-05	0.00031846	NA
ENSMUSG00000115436	3.66084	2.22129	0.766547	2.89779	0.00375802	0.010877	Gm8353
ENSMUSG00000085623	7.27304	2.22013	0.481881	4.60722	4.08e-06	2.03e-05	Gm16041
ENSMUSG00000121217	8.6581	2.21779	0.558566	3.9705	7.17e-05	0.00029412	NA
ENSMUSG00000115760	6.3843	2.21728	0.501249	4.42351	9.71e-06	4.57e-05	Gm18909
ENSMUSG00000120331	57.9336	2.21606	0.283824	7.80786	5.82e-15	7.38e-14	NA
ENSMUSG00000075602	493.619	2.21596	0.545463	4.06254	4.85e-05	0.0002044	Ly6a
ENSMUSG00000086348	8.17436	2.21589	0.486365	4.55603	5.21e-06	2.56e-05	1700017J07Rik
ENSMUSG00000087703	5.3301	2.21572	0.742219	2.98527	0.0028333	0.00846316	NA
ENSMUSG00000100760	3.39045	2.21489	0.785708	2.81897	0.0048178	0.0135645	NA
ENSMUSG00000114196	4.4101	2.21402	0.738551	2.99779	0.00271944	0.00816405	NA
[truncated: 12,127 more rows]

## Sheet: QKO (vs TKO)
Ensembl	baseMean	log2(basemean)	log2FoldChange	lfcSE	stat	pvalue	padj	SYMBOL
[truncated: 10,051 more rows]

[truncated: 1 more sheets: WT EpiLC vs ESC]
