# Supplementary material for: The nuclear periphery confers repression on H3K9me2-marked genes and transposons to shape cell fate
Source: bioRxiv. 2024 Jul 11:2024.07.08.602542. Preprint. [Version 1] doi: 10.1101/2024.07.08.602542 (PMC11257442; doi:10.1101/2024.07.08.602542)
Supplement: Supplement 10 — Table S9. GO analysis of genes differentially expressed in QKO vs TKO EpiLCs. [file media-10.xlsx]

## Sheet: summary
Table S9. GO analysis of genes differentially expressed in QKO EpiLCs
genes DE in QKO EpiLCs (versus TKO EpiLCs) with a minimum |log2FC| of 1
GO term analysis performed with gProfiler (https://biit.cs.ut.ee/gprofiler/gost), focused on GO:biological process
genes in dataset that intersect with each GO term are listed.

## Sheet: GO terms
term_id	Name	adjusted_p_value	negative_log10_of_adjusted_p_value	intersection_size	intersections
GO:0048856	anatomical structure development	1.80924e-46	45.7425	846	ENSMUSG00000021367,ENSMUSG00000043505,ENSMUSG00000034219,ENSMUSG00000047638,ENSMUSG00000074934,ENSMUSG00000039304,ENSMUSG00000032094,ENSMUSG00000001493,ENSMUSG00000039155,ENSMUSG00000044041,ENSMUSG00000031844,ENSMUSG00000047746,ENSMUSG00000093336,ENSMUSG00000033715,ENSMUSG00000000120,ENSMUSG00000070645,ENSMUSG00000021994,ENSMUSG00000010505,ENSMUSG00000021795,ENSMUSG00000019122,ENSMUSG00000026904,…
GO:0032502	developmental process	3.27219e-46	45.4852	904	ENSMUSG00000021367,ENSMUSG00000043505,ENSMUSG00000078508,ENSMUSG00000034219,ENSMUSG00000047638,ENSMUSG00000074934,ENSMUSG00000039304,ENSMUSG00000032094,ENSMUSG00000001493,ENSMUSG00000039155,ENSMUSG00000044041,ENSMUSG00000031844,ENSMUSG00000047746,ENSMUSG00000093336,ENSMUSG00000033715,ENSMUSG00000000120,ENSMUSG00000070645,ENSMUSG00000021994,ENSMUSG00000010505,ENSMUSG00000021795,ENSMUSG00000019122,…
GO:0048731	system development	1.84248e-45	44.7346	617	ENSMUSG00000021367,ENSMUSG00000034219,ENSMUSG00000074934,ENSMUSG00000039304,ENSMUSG00000093336,ENSMUSG00000033715,ENSMUSG00000000120,ENSMUSG00000070645,ENSMUSG00000021994,ENSMUSG00000010505,ENSMUSG00000021795,ENSMUSG00000026904,ENSMUSG00000044017,ENSMUSG00000024471,ENSMUSG00000015340,ENSMUSG00000024659,ENSMUSG00000041445,ENSMUSG00000012520,ENSMUSG00000024366,ENSMUSG00000026668,ENSMUSG00000060188,…
GO:0007275	multicellular organism development	4.47325e-45	44.3494	697	ENSMUSG00000021367,ENSMUSG00000043505,ENSMUSG00000034219,ENSMUSG00000074934,ENSMUSG00000039304,ENSMUSG00000001493,ENSMUSG00000031844,ENSMUSG00000093336,ENSMUSG00000033715,ENSMUSG00000000120,ENSMUSG00000070645,ENSMUSG00000021994,ENSMUSG00000010505,ENSMUSG00000021795,ENSMUSG00000019122,ENSMUSG00000026904,ENSMUSG00000017950,ENSMUSG00000097545,ENSMUSG00000044017,ENSMUSG00000024471,ENSMUSG00000015340,…
GO:0009653	anatomical structure morphogenesis	6.20816e-40	39.207	454	ENSMUSG00000021367,ENSMUSG00000074934,ENSMUSG00000001493,ENSMUSG00000039155,ENSMUSG00000044041,ENSMUSG00000000120,ENSMUSG00000021994,ENSMUSG00000026904,ENSMUSG00000017950,ENSMUSG00000024471,ENSMUSG00000015340,ENSMUSG00000024659,ENSMUSG00000041445,ENSMUSG00000012520,ENSMUSG00000024366,ENSMUSG00000060188,ENSMUSG00000067242,ENSMUSG00000000093,ENSMUSG00000036264,ENSMUSG00000027077,ENSMUSG00000035910,…
GO:0048513	animal organ development	1.37227e-37	36.8626	505	ENSMUSG00000021367,ENSMUSG00000047638,ENSMUSG00000074934,ENSMUSG00000039304,ENSMUSG00000001493,ENSMUSG00000044041,ENSMUSG00000031844,ENSMUSG00000093336,ENSMUSG00000033715,ENSMUSG00000000120,ENSMUSG00000070645,ENSMUSG00000021994,ENSMUSG00000010505,ENSMUSG00000021795,ENSMUSG00000026904,ENSMUSG00000024659,ENSMUSG00000012520,ENSMUSG00000000093,ENSMUSG00000027077,ENSMUSG00000039883,ENSMUSG00000019913,…
GO:0030154	cell differentiation	2.3588e-36	35.6273	659	ENSMUSG00000021367,ENSMUSG00000043505,ENSMUSG00000078508,ENSMUSG00000034219,ENSMUSG00000047638,ENSMUSG00000074934,ENSMUSG00000032094,ENSMUSG00000001493,ENSMUSG00000044041,ENSMUSG00000047746,ENSMUSG00000000120,ENSMUSG00000070645,ENSMUSG00000021994,ENSMUSG00000010505,ENSMUSG00000019122,ENSMUSG00000026904,ENSMUSG00000017950,ENSMUSG00000044017,ENSMUSG00000024471,ENSMUSG00000024659,ENSMUSG00000000103,…
GO:0048869	cellular developmental process	2.53193e-36	35.5965	659	ENSMUSG00000021367,ENSMUSG00000043505,ENSMUSG00000078508,ENSMUSG00000034219,ENSMUSG00000047638,ENSMUSG00000074934,ENSMUSG00000032094,ENSMUSG00000001493,ENSMUSG00000044041,ENSMUSG00000047746,ENSMUSG00000000120,ENSMUSG00000070645,ENSMUSG00000021994,ENSMUSG00000010505,ENSMUSG00000019122,ENSMUSG00000026904,ENSMUSG00000017950,ENSMUSG00000044017,ENSMUSG00000024471,ENSMUSG00000024659,ENSMUSG00000000103,…
GO:0051239	regulation of multicellular organismal process	3.45319e-36	35.4618	489	ENSMUSG00000021367,ENSMUSG00000043505,ENSMUSG00000047638,ENSMUSG00000074934,ENSMUSG00000032372,ENSMUSG00000051998,ENSMUSG00000028749,ENSMUSG00000036446,ENSMUSG00000000120,ENSMUSG00000070645,ENSMUSG00000021994,ENSMUSG00000021795,ENSMUSG00000019122,ENSMUSG00000017950,ENSMUSG00000015340,ENSMUSG00000024659,ENSMUSG00000041445,ENSMUSG00000075122,ENSMUSG00000012520,ENSMUSG00000060188,ENSMUSG00000026770,…
GO:0009888	tissue development	1.83552e-34	33.7362	360	ENSMUSG00000021367,ENSMUSG00000047638,ENSMUSG00000074934,ENSMUSG00000001493,ENSMUSG00000044041,ENSMUSG00000000120,ENSMUSG00000021994,ENSMUSG00000024659,ENSMUSG00000041445,ENSMUSG00000012520,ENSMUSG00000000093,ENSMUSG00000012350,ENSMUSG00000039883,ENSMUSG00000019913,ENSMUSG00000032487,ENSMUSG00000022306,ENSMUSG00000026167,ENSMUSG00000090698,ENSMUSG00000051747,ENSMUSG00000027434,ENSMUSG00000037188,…
GO:0007166	cell surface receptor signaling pathway	6.30177e-27	26.2005	413	ENSMUSG00000021367,ENSMUSG00000047638,ENSMUSG00000074934,ENSMUSG00000032372,ENSMUSG00000039304,ENSMUSG00000051998,ENSMUSG00000032094,ENSMUSG00000000120,ENSMUSG00000021994,ENSMUSG00000019122,ENSMUSG00000017950,ENSMUSG00000044017,ENSMUSG00000024659,ENSMUSG00000024731,ENSMUSG00000033740,ENSMUSG00000042306,ENSMUSG00000041445,ENSMUSG00000075122,ENSMUSG00000024366,ENSMUSG00000109713,ENSMUSG00000026668,…
GO:0009887	animal organ morphogenesis	3.49635e-25	24.4564	209	ENSMUSG00000021367,ENSMUSG00000074934,ENSMUSG00000044041,ENSMUSG00000000120,ENSMUSG00000021994,ENSMUSG00000026904,ENSMUSG00000000093,ENSMUSG00000027077,ENSMUSG00000022306,ENSMUSG00000026167,ENSMUSG00000051747,ENSMUSG00000037188,ENSMUSG00000041911,ENSMUSG00000059562,ENSMUSG00000039116,ENSMUSG00000026114,ENSMUSG00000005836,ENSMUSG00000018698,ENSMUSG00000022479,ENSMUSG00000062960,ENSMUSG00000051910,…
GO:0040012	regulation of locomotion	7.17233e-25	24.1443	208	ENSMUSG00000021367,ENSMUSG00000074934,ENSMUSG00000000120,ENSMUSG00000021994,ENSMUSG00000017950,ENSMUSG00000057719,ENSMUSG00000024659,ENSMUSG00000042306,ENSMUSG00000041445,ENSMUSG00000060188,ENSMUSG00000032487,ENSMUSG00000023913,ENSMUSG00000030220,ENSMUSG00000032068,ENSMUSG00000052353,ENSMUSG00000026463,ENSMUSG00000053062,ENSMUSG00000027200,ENSMUSG00000038756,ENSMUSG00000032135,ENSMUSG00000021750,…
GO:0032501	multicellular organismal process	2.67271e-24	23.573	1033	ENSMUSG00000021367,ENSMUSG00000062546,ENSMUSG00000043505,ENSMUSG00000034219,ENSMUSG00000024029,ENSMUSG00000047638,ENSMUSG00000074934,ENSMUSG00000032372,ENSMUSG00000039304,ENSMUSG00000096209,ENSMUSG00000051998,ENSMUSG00000032094,ENSMUSG00000074947,ENSMUSG00000060816,ENSMUSG00000028749,ENSMUSG00000001493,ENSMUSG00000039155,ENSMUSG00000090129,ENSMUSG00000031844,ENSMUSG00000036446,ENSMUSG00000093336,…
GO:0040011	locomotion	3.01774e-24	23.5203	230	ENSMUSG00000021367,ENSMUSG00000074934,ENSMUSG00000000120,ENSMUSG00000021994,ENSMUSG00000019122,ENSMUSG00000017950,ENSMUSG00000057719,ENSMUSG00000024659,ENSMUSG00000042306,ENSMUSG00000041445,ENSMUSG00000060188,ENSMUSG00000032487,ENSMUSG00000023913,ENSMUSG00000051747,ENSMUSG00000030220,ENSMUSG00000032068,ENSMUSG00000052353,ENSMUSG00000026463,ENSMUSG00000053062,ENSMUSG00000027200,ENSMUSG00000038756,…
GO:0048518	positive regulation of biological process	4.3728e-24	23.3592	800	ENSMUSG00000021367,ENSMUSG00000043505,ENSMUSG00000078508,ENSMUSG00000047638,ENSMUSG00000074934,ENSMUSG00000032372,ENSMUSG00000039304,ENSMUSG00000051998,ENSMUSG00000001493,ENSMUSG00000036446,ENSMUSG00000000120,ENSMUSG00000021994,ENSMUSG00000010505,ENSMUSG00000021795,ENSMUSG00000019122,ENSMUSG00000017950,ENSMUSG00000097545,ENSMUSG00000015340,ENSMUSG00000057719,ENSMUSG00000024659,ENSMUSG00000010476,…
GO:0065007	biological regulation	2.75858e-23	22.5593	1438	ENSMUSG00000021367,ENSMUSG00000031118,ENSMUSG00000062546,ENSMUSG00000043505,ENSMUSG00000078508,ENSMUSG00000024029,ENSMUSG00000047638,ENSMUSG00000074934,ENSMUSG00000079350,ENSMUSG00000032372,ENSMUSG00000039304,ENSMUSG00000078949,ENSMUSG00000096209,ENSMUSG00000051998,ENSMUSG00000051079,ENSMUSG00000032094,ENSMUSG00000074947,ENSMUSG00000084796,ENSMUSG00000060816,ENSMUSG00000028749,ENSMUSG00000055746,…
GO:0048583	regulation of response to stimulus	4.77548e-23	22.321	529	ENSMUSG00000021367,ENSMUSG00000043505,ENSMUSG00000047638,ENSMUSG00000074934,ENSMUSG00000032372,ENSMUSG00000039304,ENSMUSG00000051998,ENSMUSG00000051079,ENSMUSG00000000120,ENSMUSG00000070645,ENSMUSG00000021994,ENSMUSG00000019122,ENSMUSG00000017950,ENSMUSG00000051839,ENSMUSG00000057719,ENSMUSG00000024659,ENSMUSG00000042306,ENSMUSG00000041445,ENSMUSG00000075122,ENSMUSG00000109713,ENSMUSG00000026668,…
GO:2000026	regulation of multicellular organismal development	7.70764e-23	22.1131	260	ENSMUSG00000021367,ENSMUSG00000043505,ENSMUSG00000074934,ENSMUSG00000000120,ENSMUSG00000021994,ENSMUSG00000019122,ENSMUSG00000017950,ENSMUSG00000015340,ENSMUSG00000024659,ENSMUSG00000041445,ENSMUSG00000026770,ENSMUSG00000000093,ENSMUSG00000036264,ENSMUSG00000039883,ENSMUSG00000022306,ENSMUSG00000090698,ENSMUSG00000027434,ENSMUSG00000041911,ENSMUSG00000046186,ENSMUSG00000000290,ENSMUSG00000026463,…
GO:0030334	regulation of cell migration	8.91679e-23	22.0498	189	ENSMUSG00000021367,ENSMUSG00000074934,ENSMUSG00000000120,ENSMUSG00000021994,ENSMUSG00000017950,ENSMUSG00000057719,ENSMUSG00000024659,ENSMUSG00000042306,ENSMUSG00000041445,ENSMUSG00000060188,ENSMUSG00000032487,ENSMUSG00000023913,ENSMUSG00000030220,ENSMUSG00000032068,ENSMUSG00000052353,ENSMUSG00000026463,ENSMUSG00000053062,ENSMUSG00000027200,ENSMUSG00000032135,ENSMUSG00000021750,ENSMUSG00000000731,…
GO:0050793	regulation of developmental process	2.35346e-22	21.6283	392	ENSMUSG00000021367,ENSMUSG00000043505,ENSMUSG00000078508,ENSMUSG00000047638,ENSMUSG00000074934,ENSMUSG00000000120,ENSMUSG00000021994,ENSMUSG00000019122,ENSMUSG00000017950,ENSMUSG00000015340,ENSMUSG00000024659,ENSMUSG00000041445,ENSMUSG00000012520,ENSMUSG00000078509,ENSMUSG00000026668,ENSMUSG00000026770,ENSMUSG00000000093,ENSMUSG00000036264,ENSMUSG00000039883,ENSMUSG00000032487,ENSMUSG00000022306,…
GO:0048522	positive regulation of cellular process	2.61169e-22	21.5831	741	ENSMUSG00000021367,ENSMUSG00000043505,ENSMUSG00000078508,ENSMUSG00000047638,ENSMUSG00000074934,ENSMUSG00000032372,ENSMUSG00000039304,ENSMUSG00000001493,ENSMUSG00000036446,ENSMUSG00000000120,ENSMUSG00000021994,ENSMUSG00000010505,ENSMUSG00000021795,ENSMUSG00000019122,ENSMUSG00000017950,ENSMUSG00000097545,ENSMUSG00000015340,ENSMUSG00000057719,ENSMUSG00000024659,ENSMUSG00000010476,ENSMUSG00000034057,…
GO:0051241	negative regulation of multicellular organismal process	2.85129e-22	21.545	218	ENSMUSG00000043505,ENSMUSG00000047638,ENSMUSG00000074934,ENSMUSG00000051998,ENSMUSG00000028749,ENSMUSG00000000120,ENSMUSG00000021994,ENSMUSG00000021795,ENSMUSG00000024659,ENSMUSG00000041445,ENSMUSG00000026770,ENSMUSG00000036264,ENSMUSG00000039883,ENSMUSG00000020227,ENSMUSG00000032487,ENSMUSG00000022306,ENSMUSG00000028581,ENSMUSG00000000244,ENSMUSG00000041911,ENSMUSG00000030220,ENSMUSG00000026463,…
GO:0051240	positive regulation of multicellular organismal process	3.41098e-22	21.4671	289	ENSMUSG00000021367,ENSMUSG00000043505,ENSMUSG00000047638,ENSMUSG00000074934,ENSMUSG00000036446,ENSMUSG00000000120,ENSMUSG00000021994,ENSMUSG00000019122,ENSMUSG00000015340,ENSMUSG00000024659,ENSMUSG00000041445,ENSMUSG00000075122,ENSMUSG00000012520,ENSMUSG00000060188,ENSMUSG00000026770,ENSMUSG00000000093,ENSMUSG00000058755,ENSMUSG00000027077,ENSMUSG00000042349,ENSMUSG00000020227,ENSMUSG00000032487,…
GO:0050789	regulation of biological process	5.61408e-22	21.2507	1396	ENSMUSG00000021367,ENSMUSG00000031118,ENSMUSG00000062546,ENSMUSG00000043505,ENSMUSG00000078508,ENSMUSG00000024029,ENSMUSG00000047638,ENSMUSG00000074934,ENSMUSG00000079350,ENSMUSG00000032372,ENSMUSG00000039304,ENSMUSG00000078949,ENSMUSG00000096209,ENSMUSG00000051998,ENSMUSG00000051079,ENSMUSG00000032094,ENSMUSG00000074947,ENSMUSG00000084796,ENSMUSG00000060816,ENSMUSG00000028749,ENSMUSG00000055746,…
GO:0048870	cell motility	2.72287e-21	20.565	277	ENSMUSG00000021367,ENSMUSG00000034219,ENSMUSG00000074934,ENSMUSG00000000120,ENSMUSG00000021994,ENSMUSG00000019122,ENSMUSG00000017950,ENSMUSG00000057719,ENSMUSG00000024659,ENSMUSG00000042306,ENSMUSG00000041445,ENSMUSG00000012520,ENSMUSG00000024366,ENSMUSG00000060188,ENSMUSG00000070280,ENSMUSG00000035910,ENSMUSG00000032487,ENSMUSG00000023913,ENSMUSG00000030220,ENSMUSG00000032068,ENSMUSG00000052353,…
GO:0035295	tube development	3.19681e-21	20.4953	211	ENSMUSG00000021367,ENSMUSG00000074934,ENSMUSG00000000120,ENSMUSG00000021994,ENSMUSG00000021795,ENSMUSG00000015340,ENSMUSG00000024659,ENSMUSG00000041445,ENSMUSG00000060188,ENSMUSG00000000093,ENSMUSG00000019913,ENSMUSG00000032487,ENSMUSG00000022306,ENSMUSG00000090698,ENSMUSG00000027434,ENSMUSG00000037188,ENSMUSG00000000290,ENSMUSG00000026463,ENSMUSG00000005836,ENSMUSG00000050296,ENSMUSG00000020598,…
GO:0007155	cell adhesion	4.12959e-21	20.3841	244	ENSMUSG00000043505,ENSMUSG00000036960,ENSMUSG00000074934,ENSMUSG00000051998,ENSMUSG00000028749,ENSMUSG00000039155,ENSMUSG00000046240,ENSMUSG00000063011,ENSMUSG00000021994,ENSMUSG00000021795,ENSMUSG00000024471,ENSMUSG00000024659,ENSMUSG00000041445,ENSMUSG00000075122,ENSMUSG00000026770,ENSMUSG00000047230,ENSMUSG00000050468,ENSMUSG00000051747,ENSMUSG00000028581,ENSMUSG00000000244,ENSMUSG00000055632,…
GO:0007399	nervous system development	4.84473e-21	20.3147	367	ENSMUSG00000021367,ENSMUSG00000034219,ENSMUSG00000033715,ENSMUSG00000000120,ENSMUSG00000021994,ENSMUSG00000010505,ENSMUSG00000026904,ENSMUSG00000044017,ENSMUSG00000024471,ENSMUSG00000024659,ENSMUSG00000012520,ENSMUSG00000024366,ENSMUSG00000067242,ENSMUSG00000000093,ENSMUSG00000036264,ENSMUSG00000058755,ENSMUSG00000035910,ENSMUSG00000019913,ENSMUSG00000027748,ENSMUSG00000026167,ENSMUSG00000000223,…
GO:0006810	transport	1.05649e-20	19.9761	580	ENSMUSG00000021367,ENSMUSG00000043505,ENSMUSG00000036960,ENSMUSG00000047638,ENSMUSG00000074934,ENSMUSG00000032372,ENSMUSG00000028749,ENSMUSG00000042532,ENSMUSG00000000120,ENSMUSG00000040723,ENSMUSG00000070645,ENSMUSG00000021994,ENSMUSG00000010505,ENSMUSG00000021795,ENSMUSG00000026904,ENSMUSG00000017950,ENSMUSG00000015340,ENSMUSG00000024659,ENSMUSG00000021950,ENSMUSG00000004110,ENSMUSG00000063975,…
GO:0016477	cell migration	1.1506e-20	19.9391	252	ENSMUSG00000021367,ENSMUSG00000034219,ENSMUSG00000074934,ENSMUSG00000000120,ENSMUSG00000021994,ENSMUSG00000019122,ENSMUSG00000017950,ENSMUSG00000057719,ENSMUSG00000024659,ENSMUSG00000042306,ENSMUSG00000041445,ENSMUSG00000012520,ENSMUSG00000024366,ENSMUSG00000060188,ENSMUSG00000035910,ENSMUSG00000032487,ENSMUSG00000023913,ENSMUSG00000030220,ENSMUSG00000032068,ENSMUSG00000052353,ENSMUSG00000000290,…
GO:0051179	localization	1.18224e-20	19.9273	664	ENSMUSG00000021367,ENSMUSG00000043505,ENSMUSG00000036960,ENSMUSG00000034219,ENSMUSG00000047638,ENSMUSG00000074934,ENSMUSG00000032372,ENSMUSG00000028749,ENSMUSG00000046240,ENSMUSG00000042532,ENSMUSG00000000120,ENSMUSG00000040723,ENSMUSG00000070645,ENSMUSG00000021994,ENSMUSG00000010505,ENSMUSG00000021795,ENSMUSG00000026904,ENSMUSG00000017950,ENSMUSG00000015340,ENSMUSG00000024659,ENSMUSG00000021950,…
GO:0060429	epithelium development	4.23357e-20	19.3733	224	ENSMUSG00000021367,ENSMUSG00000074934,ENSMUSG00000001493,ENSMUSG00000044041,ENSMUSG00000000120,ENSMUSG00000021994,ENSMUSG00000024659,ENSMUSG00000041445,ENSMUSG00000000093,ENSMUSG00000012350,ENSMUSG00000019913,ENSMUSG00000032487,ENSMUSG00000026167,ENSMUSG00000090698,ENSMUSG00000051747,ENSMUSG00000027434,ENSMUSG00000037188,ENSMUSG00000032068,ENSMUSG00000046186,ENSMUSG00000005836,ENSMUSG00000043286,…
GO:0072359	circulatory system development	4.36096e-20	19.3604	212	ENSMUSG00000021367,ENSMUSG00000074934,ENSMUSG00000093336,ENSMUSG00000000120,ENSMUSG00000021994,ENSMUSG00000015340,ENSMUSG00000024659,ENSMUSG00000041445,ENSMUSG00000060188,ENSMUSG00000000093,ENSMUSG00000032487,ENSMUSG00000022306,ENSMUSG00000090698,ENSMUSG00000051747,ENSMUSG00000039116,ENSMUSG00000000290,ENSMUSG00000026463,ENSMUSG00000005836,ENSMUSG00000020598,ENSMUSG00000032135,ENSMUSG00000037754,…
GO:0065008	regulation of biological quality	8.39998e-20	19.0757	435	ENSMUSG00000021367,ENSMUSG00000043505,ENSMUSG00000047638,ENSMUSG00000032372,ENSMUSG00000031844,ENSMUSG00000093336,ENSMUSG00000033715,ENSMUSG00000000120,ENSMUSG00000070645,ENSMUSG00000021994,ENSMUSG00000010505,ENSMUSG00000026904,ENSMUSG00000017950,ENSMUSG00000097545,ENSMUSG00000031886,ENSMUSG00000024659,ENSMUSG00000021950,ENSMUSG00000012520,ENSMUSG00000060188,ENSMUSG00000067242,ENSMUSG00000046182,…
GO:0051049	regulation of transport	3.6572e-19	18.4369	294	ENSMUSG00000021367,ENSMUSG00000043505,ENSMUSG00000047638,ENSMUSG00000074934,ENSMUSG00000070645,ENSMUSG00000021994,ENSMUSG00000010505,ENSMUSG00000021795,ENSMUSG00000017950,ENSMUSG00000015340,ENSMUSG00000024659,ENSMUSG00000004110,ENSMUSG00000046182,ENSMUSG00000058755,ENSMUSG00000027748,ENSMUSG00000028214,ENSMUSG00000032487,ENSMUSG00000051747,ENSMUSG00000040265,ENSMUSG00000055197,ENSMUSG00000052353,…
GO:0010646	regulation of cell communication	3.9302e-19	18.4056	475	ENSMUSG00000021367,ENSMUSG00000047638,ENSMUSG00000074934,ENSMUSG00000032372,ENSMUSG00000039304,ENSMUSG00000051998,ENSMUSG00000051079,ENSMUSG00000000120,ENSMUSG00000070645,ENSMUSG00000021994,ENSMUSG00000010505,ENSMUSG00000019122,ENSMUSG00000026904,ENSMUSG00000017950,ENSMUSG00000097545,ENSMUSG00000057719,ENSMUSG00000024659,ENSMUSG00000041445,ENSMUSG00000109713,ENSMUSG00000026668,ENSMUSG00000060188,…
GO:0050794	regulation of cellular process	8.00756e-19	18.0965	1328	ENSMUSG00000021367,ENSMUSG00000031118,ENSMUSG00000062546,ENSMUSG00000043505,ENSMUSG00000078508,ENSMUSG00000047638,ENSMUSG00000074934,ENSMUSG00000079350,ENSMUSG00000032372,ENSMUSG00000039304,ENSMUSG00000096209,ENSMUSG00000051998,ENSMUSG00000051079,ENSMUSG00000032094,ENSMUSG00000074947,ENSMUSG00000084796,ENSMUSG00000060816,ENSMUSG00000028749,ENSMUSG00000055746,ENSMUSG00000032257,ENSMUSG00000047907,…
GO:0023051	regulation of signaling	1.00916e-18	17.996	473	ENSMUSG00000021367,ENSMUSG00000047638,ENSMUSG00000074934,ENSMUSG00000032372,ENSMUSG00000039304,ENSMUSG00000051998,ENSMUSG00000051079,ENSMUSG00000000120,ENSMUSG00000070645,ENSMUSG00000021994,ENSMUSG00000010505,ENSMUSG00000019122,ENSMUSG00000026904,ENSMUSG00000017950,ENSMUSG00000097545,ENSMUSG00000057719,ENSMUSG00000024659,ENSMUSG00000041445,ENSMUSG00000109713,ENSMUSG00000026668,ENSMUSG00000060188,…
GO:0048519	negative regulation of biological process	1.154e-18	17.9378	718	ENSMUSG00000021367,ENSMUSG00000031118,ENSMUSG00000043505,ENSMUSG00000078508,ENSMUSG00000047638,ENSMUSG00000074934,ENSMUSG00000079350,ENSMUSG00000078949,ENSMUSG00000051998,ENSMUSG00000051079,ENSMUSG00000084796,ENSMUSG00000028749,ENSMUSG00000055746,ENSMUSG00000043453,ENSMUSG00000000120,ENSMUSG00000021994,ENSMUSG00000010505,ENSMUSG00000021795,ENSMUSG00000019122,ENSMUSG00000018986,ENSMUSG00000017950,…
GO:0048646	anatomical structure formation involved in morphogenesis	3.97871e-18	17.4003	207	ENSMUSG00000021367,ENSMUSG00000074934,ENSMUSG00000001493,ENSMUSG00000000120,ENSMUSG00000021994,ENSMUSG00000015340,ENSMUSG00000024659,ENSMUSG00000041445,ENSMUSG00000060188,ENSMUSG00000000093,ENSMUSG00000032487,ENSMUSG00000022306,ENSMUSG00000090698,ENSMUSG00000051747,ENSMUSG00000037188,ENSMUSG00000039116,ENSMUSG00000046186,ENSMUSG00000000290,ENSMUSG00000026463,ENSMUSG00000053062,ENSMUSG00000005836,…
GO:0022008	neurogenesis	6.92193e-18	17.1598	285	ENSMUSG00000021367,ENSMUSG00000034219,ENSMUSG00000000120,ENSMUSG00000021994,ENSMUSG00000026904,ENSMUSG00000044017,ENSMUSG00000024471,ENSMUSG00000024659,ENSMUSG00000012520,ENSMUSG00000024366,ENSMUSG00000067242,ENSMUSG00000000093,ENSMUSG00000036264,ENSMUSG00000035910,ENSMUSG00000027748,ENSMUSG00000026167,ENSMUSG00000051747,ENSMUSG00000027434,ENSMUSG00000041911,ENSMUSG00000055632,ENSMUSG00000039116,…
GO:0051094	positive regulation of developmental process	1.59333e-17	16.7977	236	ENSMUSG00000021367,ENSMUSG00000043505,ENSMUSG00000047638,ENSMUSG00000074934,ENSMUSG00000000120,ENSMUSG00000021994,ENSMUSG00000019122,ENSMUSG00000015340,ENSMUSG00000024659,ENSMUSG00000041445,ENSMUSG00000012520,ENSMUSG00000026770,ENSMUSG00000000093,ENSMUSG00000032487,ENSMUSG00000022306,ENSMUSG00000027434,ENSMUSG00000041911,ENSMUSG00000000290,ENSMUSG00000005836,ENSMUSG00000018698,ENSMUSG00000022479,…
GO:0042127	regulation of cell population proliferation	2.04858e-17	16.6885	335	ENSMUSG00000021367,ENSMUSG00000078508,ENSMUSG00000074934,ENSMUSG00000028749,ENSMUSG00000000120,ENSMUSG00000021994,ENSMUSG00000021795,ENSMUSG00000018986,ENSMUSG00000017950,ENSMUSG00000024659,ENSMUSG00000033740,ENSMUSG00000041445,ENSMUSG00000075122,ENSMUSG00000012520,ENSMUSG00000078509,ENSMUSG00000026770,ENSMUSG00000000093,ENSMUSG00000036264,ENSMUSG00000058755,ENSMUSG00000035910,ENSMUSG00000032487,…
GO:0008283	cell population proliferation	2.41937e-17	16.6163	449	ENSMUSG00000021367,ENSMUSG00000078508,ENSMUSG00000074934,ENSMUSG00000028749,ENSMUSG00000000120,ENSMUSG00000021994,ENSMUSG00000021795,ENSMUSG00000018986,ENSMUSG00000017950,ENSMUSG00000024471,ENSMUSG00000024659,ENSMUSG00000033740,ENSMUSG00000041445,ENSMUSG00000075122,ENSMUSG00000012520,ENSMUSG00000078509,ENSMUSG00000024366,ENSMUSG00000067242,ENSMUSG00000021624,ENSMUSG00000026770,ENSMUSG00000000093,…
GO:0007267	cell-cell signaling	2.57058e-17	16.59	267	ENSMUSG00000021367,ENSMUSG00000047638,ENSMUSG00000074934,ENSMUSG00000000120,ENSMUSG00000070645,ENSMUSG00000021994,ENSMUSG00000010505,ENSMUSG00000026904,ENSMUSG00000017950,ENSMUSG00000097545,ENSMUSG00000024659,ENSMUSG00000067242,ENSMUSG00000058755,ENSMUSG00000035910,ENSMUSG00000032487,ENSMUSG00000026167,ENSMUSG00000000223,ENSMUSG00000075602,ENSMUSG00000037188,ENSMUSG00000005836,ENSMUSG00000050296,…
GO:0009605	response to external stimulus	4.69378e-17	16.3285	403	ENSMUSG00000021367,ENSMUSG00000043505,ENSMUSG00000047638,ENSMUSG00000074934,ENSMUSG00000032372,ENSMUSG00000028749,ENSMUSG00000000120,ENSMUSG00000070645,ENSMUSG00000021994,ENSMUSG00000021795,ENSMUSG00000019122,ENSMUSG00000015340,ENSMUSG00000024659,ENSMUSG00000042306,ENSMUSG00000041445,ENSMUSG00000075122,ENSMUSG00000060188,ENSMUSG00000021624,ENSMUSG00000026770,ENSMUSG00000054763,ENSMUSG00000058755,…
GO:0055085	transmembrane transport	6.52037e-17	16.1857	250	ENSMUSG00000021367,ENSMUSG00000043505,ENSMUSG00000036960,ENSMUSG00000026904,ENSMUSG00000015340,ENSMUSG00000004110,ENSMUSG00000063975,ENSMUSG00000046182,ENSMUSG00000070280,ENSMUSG00000027748,ENSMUSG00000028214,ENSMUSG00000011034,ENSMUSG00000052026,ENSMUSG00000052387,ENSMUSG00000025194,ENSMUSG00000057378,ENSMUSG00000096764,ENSMUSG00000026114,ENSMUSG00000052353,ENSMUSG00000026463,ENSMUSG00000009378,…
GO:0048523	negative regulation of cellular process	9.21735e-17	16.0354	665	ENSMUSG00000021367,ENSMUSG00000031118,ENSMUSG00000043505,ENSMUSG00000078508,ENSMUSG00000047638,ENSMUSG00000074934,ENSMUSG00000079350,ENSMUSG00000051998,ENSMUSG00000051079,ENSMUSG00000084796,ENSMUSG00000028749,ENSMUSG00000055746,ENSMUSG00000043453,ENSMUSG00000000120,ENSMUSG00000021994,ENSMUSG00000010505,ENSMUSG00000021795,ENSMUSG00000019122,ENSMUSG00000018986,ENSMUSG00000017950,ENSMUSG00000097545,…
GO:0045597	positive regulation of cell differentiation	1.01938e-16	15.9917	172	ENSMUSG00000021367,ENSMUSG00000043505,ENSMUSG00000000120,ENSMUSG00000021994,ENSMUSG00000019122,ENSMUSG00000024659,ENSMUSG00000012520,ENSMUSG00000026770,ENSMUSG00000032487,ENSMUSG00000027434,ENSMUSG00000041911,ENSMUSG00000018698,ENSMUSG00000022479,ENSMUSG00000062960,ENSMUSG00000051910,ENSMUSG00000050830,ENSMUSG00000052336,ENSMUSG00000031520,ENSMUSG00000024238,ENSMUSG00000021108,ENSMUSG00000029765,…
GO:0032879	regulation of localization	1.40134e-16	15.8535	326	ENSMUSG00000021367,ENSMUSG00000043505,ENSMUSG00000047638,ENSMUSG00000074934,ENSMUSG00000000120,ENSMUSG00000070645,ENSMUSG00000021994,ENSMUSG00000010505,ENSMUSG00000021795,ENSMUSG00000017950,ENSMUSG00000015340,ENSMUSG00000024659,ENSMUSG00000004110,ENSMUSG00000046182,ENSMUSG00000058755,ENSMUSG00000027748,ENSMUSG00000028214,ENSMUSG00000042349,ENSMUSG00000032487,ENSMUSG00000051747,ENSMUSG00000057378,…
GO:0006811	monoatomic ion transport	2.91738e-16	15.535	212	ENSMUSG00000021367,ENSMUSG00000043505,ENSMUSG00000036960,ENSMUSG00000026904,ENSMUSG00000015340,ENSMUSG00000004110,ENSMUSG00000063975,ENSMUSG00000027748,ENSMUSG00000028214,ENSMUSG00000011034,ENSMUSG00000052026,ENSMUSG00000052387,ENSMUSG00000032487,ENSMUSG00000025194,ENSMUSG00000057378,ENSMUSG00000096764,ENSMUSG00000026114,ENSMUSG00000052353,ENSMUSG00000026463,ENSMUSG00000037578,ENSMUSG00000007107,…
GO:0035239	tube morphogenesis	3.25625e-16	15.4873	166	ENSMUSG00000021367,ENSMUSG00000074934,ENSMUSG00000000120,ENSMUSG00000021994,ENSMUSG00000015340,ENSMUSG00000024659,ENSMUSG00000041445,ENSMUSG00000060188,ENSMUSG00000000093,ENSMUSG00000032487,ENSMUSG00000022306,ENSMUSG00000090698,ENSMUSG00000037188,ENSMUSG00000000290,ENSMUSG00000026463,ENSMUSG00000005836,ENSMUSG00000020598,ENSMUSG00000032135,ENSMUSG00000037754,ENSMUSG00000018698,ENSMUSG00000022479,…
GO:0001568	blood vessel development	4.09019e-16	15.3883	144	ENSMUSG00000021367,ENSMUSG00000074934,ENSMUSG00000000120,ENSMUSG00000021994,ENSMUSG00000015340,ENSMUSG00000024659,ENSMUSG00000041445,ENSMUSG00000060188,ENSMUSG00000000093,ENSMUSG00000032487,ENSMUSG00000022306,ENSMUSG00000090698,ENSMUSG00000000290,ENSMUSG00000026463,ENSMUSG00000005836,ENSMUSG00000020598,ENSMUSG00000032135,ENSMUSG00000037754,ENSMUSG00000062960,ENSMUSG00000052336,ENSMUSG00000031520,…
GO:0032101	regulation of response to external stimulus	3.433e-15	14.4643	185	ENSMUSG00000021367,ENSMUSG00000043505,ENSMUSG00000047638,ENSMUSG00000074934,ENSMUSG00000021994,ENSMUSG00000024659,ENSMUSG00000042306,ENSMUSG00000041445,ENSMUSG00000060188,ENSMUSG00000021624,ENSMUSG00000026770,ENSMUSG00000058755,ENSMUSG00000017311,ENSMUSG00000042349,ENSMUSG00000020227,ENSMUSG00000032487,ENSMUSG00000023913,ENSMUSG00000079164,ENSMUSG00000000244,ENSMUSG00000118670,ENSMUSG00000046186,…
GO:0009966	regulation of signal transduction	4.56911e-15	14.3402	395	ENSMUSG00000021367,ENSMUSG00000047638,ENSMUSG00000074934,ENSMUSG00000032372,ENSMUSG00000039304,ENSMUSG00000051998,ENSMUSG00000051079,ENSMUSG00000000120,ENSMUSG00000070645,ENSMUSG00000021994,ENSMUSG00000019122,ENSMUSG00000017950,ENSMUSG00000057719,ENSMUSG00000041445,ENSMUSG00000109713,ENSMUSG00000026668,ENSMUSG00000060188,ENSMUSG00000046182,ENSMUSG00000021624,ENSMUSG00000056673,ENSMUSG00000036264,…
GO:0022603	regulation of anatomical structure morphogenesis	2.36923e-14	13.6254	161	ENSMUSG00000021367,ENSMUSG00000074934,ENSMUSG00000000120,ENSMUSG00000021994,ENSMUSG00000017950,ENSMUSG00000015340,ENSMUSG00000024659,ENSMUSG00000041445,ENSMUSG00000000093,ENSMUSG00000036264,ENSMUSG00000026167,ENSMUSG00000037188,ENSMUSG00000040265,ENSMUSG00000000290,ENSMUSG00000026463,ENSMUSG00000027200,ENSMUSG00000005836,ENSMUSG00000037754,ENSMUSG00000018698,ENSMUSG00000062960,ENSMUSG00000054150,…
GO:0008285	negative regulation of cell population proliferation	1.2899e-13	12.8894	154	ENSMUSG00000074934,ENSMUSG00000028749,ENSMUSG00000000120,ENSMUSG00000021994,ENSMUSG00000021795,ENSMUSG00000018986,ENSMUSG00000017950,ENSMUSG00000033740,ENSMUSG00000041445,ENSMUSG00000012520,ENSMUSG00000026770,ENSMUSG00000036264,ENSMUSG00000032487,ENSMUSG00000028581,ENSMUSG00000000244,ENSMUSG00000040265,ENSMUSG00000046186,ENSMUSG00000027200,ENSMUSG00000005836,ENSMUSG00000109564,ENSMUSG00000022479,…
GO:0007154	cell communication	2.14464e-13	12.6686	833	ENSMUSG00000021367,ENSMUSG00000062546,ENSMUSG00000047638,ENSMUSG00000074934,ENSMUSG00000032372,ENSMUSG00000039304,ENSMUSG00000096209,ENSMUSG00000051998,ENSMUSG00000051079,ENSMUSG00000032094,ENSMUSG00000074947,ENSMUSG00000060816,ENSMUSG00000090129,ENSMUSG00000000120,ENSMUSG00000029917,ENSMUSG00000070645,ENSMUSG00000021994,ENSMUSG00000010505,ENSMUSG00000043430,ENSMUSG00000019122,ENSMUSG00000026904,…
GO:0009719	response to endogenous stimulus	2.22511e-13	12.6526	276	ENSMUSG00000021367,ENSMUSG00000047638,ENSMUSG00000074934,ENSMUSG00000039304,ENSMUSG00000000120,ENSMUSG00000029917,ENSMUSG00000070645,ENSMUSG00000021994,ENSMUSG00000015340,ENSMUSG00000024659,ENSMUSG00000041445,ENSMUSG00000012520,ENSMUSG00000056673,ENSMUSG00000000093,ENSMUSG00000036264,ENSMUSG00000032487,ENSMUSG00000026167,ENSMUSG00000025194,ENSMUSG00000057378,ENSMUSG00000027434,ENSMUSG00000075602,…
GO:0050896	response to stimulus	2.79122e-13	12.5542	1094	ENSMUSG00000021367,ENSMUSG00000062546,ENSMUSG00000043505,ENSMUSG00000047638,ENSMUSG00000074934,ENSMUSG00000032372,ENSMUSG00000039304,ENSMUSG00000096209,ENSMUSG00000051998,ENSMUSG00000051079,ENSMUSG00000032094,ENSMUSG00000074947,ENSMUSG00000060816,ENSMUSG00000028749,ENSMUSG00000090129,ENSMUSG00000044041,ENSMUSG00000031844,ENSMUSG00000093336,ENSMUSG00000000120,ENSMUSG00000040723,ENSMUSG00000029917,…
GO:0001501	skeletal system development	2.82976e-13	12.5483	107	ENSMUSG00000021367,ENSMUSG00000074934,ENSMUSG00000021994,ENSMUSG00000026668,ENSMUSG00000039883,ENSMUSG00000041911,ENSMUSG00000059562,ENSMUSG00000018698,ENSMUSG00000022479,ENSMUSG00000062960,ENSMUSG00000051910,ENSMUSG00000020875,ENSMUSG00000029231,ENSMUSG00000024238,ENSMUSG00000001661,ENSMUSG00000019947,ENSMUSG00000032231,ENSMUSG00000048616,ENSMUSG00000015619,ENSMUSG00000003436,ENSMUSG00000044177,…
GO:0048585	negative regulation of response to stimulus	3.41522e-13	12.4666	249	ENSMUSG00000047638,ENSMUSG00000074934,ENSMUSG00000051998,ENSMUSG00000051079,ENSMUSG00000000120,ENSMUSG00000021994,ENSMUSG00000017950,ENSMUSG00000057719,ENSMUSG00000024659,ENSMUSG00000041445,ENSMUSG00000075122,ENSMUSG00000109713,ENSMUSG00000026668,ENSMUSG00000060188,ENSMUSG00000026770,ENSMUSG00000036264,ENSMUSG00000017311,ENSMUSG00000020227,ENSMUSG00000032487,ENSMUSG00000028581,ENSMUSG00000041911,…
GO:0023052	signaling	4.55387e-13	12.3416	820	ENSMUSG00000021367,ENSMUSG00000062546,ENSMUSG00000047638,ENSMUSG00000074934,ENSMUSG00000032372,ENSMUSG00000039304,ENSMUSG00000096209,ENSMUSG00000051998,ENSMUSG00000051079,ENSMUSG00000032094,ENSMUSG00000074947,ENSMUSG00000060816,ENSMUSG00000090129,ENSMUSG00000000120,ENSMUSG00000029917,ENSMUSG00000070645,ENSMUSG00000021994,ENSMUSG00000010505,ENSMUSG00000043430,ENSMUSG00000019122,ENSMUSG00000026904,…
GO:0044057	regulation of system process	5.7695e-13	12.2389	122	ENSMUSG00000021367,ENSMUSG00000000120,ENSMUSG00000070645,ENSMUSG00000012520,ENSMUSG00000000093,ENSMUSG00000027077,ENSMUSG00000032487,ENSMUSG00000051747,ENSMUSG00000026463,ENSMUSG00000053062,ENSMUSG00000049281,ENSMUSG00000022479,ENSMUSG00000027861,ENSMUSG00000059003,ENSMUSG00000019789,ENSMUSG00000020681,ENSMUSG00000034701,ENSMUSG00000021732,ENSMUSG00000022358,ENSMUSG00000013936,ENSMUSG00000003476,…
GO:0048729	tissue morphogenesis	1.38469e-12	11.8586	123	ENSMUSG00000021367,ENSMUSG00000074934,ENSMUSG00000000120,ENSMUSG00000021994,ENSMUSG00000041445,ENSMUSG00000000093,ENSMUSG00000022306,ENSMUSG00000026167,ENSMUSG00000051747,ENSMUSG00000037188,ENSMUSG00000032068,ENSMUSG00000000731,ENSMUSG00000018698,ENSMUSG00000022479,ENSMUSG00000062960,ENSMUSG00000031520,ENSMUSG00000029231,ENSMUSG00000019789,ENSMUSG00000025473,ENSMUSG00000048616,ENSMUSG00000021732,…
GO:0034220	monoatomic ion transmembrane transport	1.54725e-12	11.8104	171	ENSMUSG00000021367,ENSMUSG00000043505,ENSMUSG00000036960,ENSMUSG00000026904,ENSMUSG00000015340,ENSMUSG00000004110,ENSMUSG00000027748,ENSMUSG00000028214,ENSMUSG00000011034,ENSMUSG00000052026,ENSMUSG00000052387,ENSMUSG00000025194,ENSMUSG00000057378,ENSMUSG00000096764,ENSMUSG00000026114,ENSMUSG00000052353,ENSMUSG00000026463,ENSMUSG00000037578,ENSMUSG00000007107,ENSMUSG00000049281,ENSMUSG00000045053,…
GO:0007423	sensory organ development	3.22232e-12	11.4918	120	ENSMUSG00000021367,ENSMUSG00000044041,ENSMUSG00000021994,ENSMUSG00000012520,ENSMUSG00000000093,ENSMUSG00000026167,ENSMUSG00000037188,ENSMUSG00000041911,ENSMUSG00000026114,ENSMUSG00000026463,ENSMUSG00000018698,ENSMUSG00000062960,ENSMUSG00000021255,ENSMUSG00000029231,ENSMUSG00000024238,ENSMUSG00000019789,ENSMUSG00000034701,ENSMUSG00000048616,ENSMUSG00000021732,ENSMUSG00000015619,ENSMUSG00000032060,…
GO:0031325	positive regulation of cellular metabolic process	3.34079e-12	11.4762	437	ENSMUSG00000021367,ENSMUSG00000043505,ENSMUSG00000047638,ENSMUSG00000074934,ENSMUSG00000032372,ENSMUSG00000001493,ENSMUSG00000036446,ENSMUSG00000000120,ENSMUSG00000021994,ENSMUSG00000010505,ENSMUSG00000017950,ENSMUSG00000015340,ENSMUSG00000024659,ENSMUSG00000010476,ENSMUSG00000034057,ENSMUSG00000033740,ENSMUSG00000075122,ENSMUSG00000012520,ENSMUSG00000060188,ENSMUSG00000000093,ENSMUSG00000012350,…
GO:0030155	regulation of cell adhesion	7.06819e-12	11.1507	137	ENSMUSG00000043505,ENSMUSG00000074934,ENSMUSG00000051998,ENSMUSG00000028749,ENSMUSG00000021994,ENSMUSG00000021795,ENSMUSG00000024659,ENSMUSG00000075122,ENSMUSG00000026770,ENSMUSG00000028581,ENSMUSG00000000244,ENSMUSG00000032068,ENSMUSG00000053062,ENSMUSG00000050296,ENSMUSG00000021750,ENSMUSG00000022875,ENSMUSG00000062960,ENSMUSG00000050830,ENSMUSG00000034652,ENSMUSG00000031841,ENSMUSG00000029765,…
GO:0003013	circulatory system process	8.81763e-12	11.0546	107	ENSMUSG00000021367,ENSMUSG00000093336,ENSMUSG00000070645,ENSMUSG00000000093,ENSMUSG00000027077,ENSMUSG00000011034,ENSMUSG00000032487,ENSMUSG00000051747,ENSMUSG00000025194,ENSMUSG00000063903,ENSMUSG00000026463,ENSMUSG00000005836,ENSMUSG00000022875,ENSMUSG00000049281,ENSMUSG00000062960,ENSMUSG00000027861,ENSMUSG00000031520,ENSMUSG00000031257,ENSMUSG00000019789,ENSMUSG00000020681,ENSMUSG00000013936,…
GO:0010557	positive regulation of macromolecule biosynthetic process	9.44229e-12	11.0249	347	ENSMUSG00000021367,ENSMUSG00000043505,ENSMUSG00000047638,ENSMUSG00000074934,ENSMUSG00000032372,ENSMUSG00000001493,ENSMUSG00000036446,ENSMUSG00000000120,ENSMUSG00000021994,ENSMUSG00000010505,ENSMUSG00000017950,ENSMUSG00000015340,ENSMUSG00000024659,ENSMUSG00000010476,ENSMUSG00000034057,ENSMUSG00000033740,ENSMUSG00000012520,ENSMUSG00000060188,ENSMUSG00000000093,ENSMUSG00000012350,ENSMUSG00000058755,…
GO:0042592	homeostatic process	9.57201e-12	11.019	257	ENSMUSG00000021367,ENSMUSG00000043505,ENSMUSG00000024029,ENSMUSG00000047638,ENSMUSG00000000120,ENSMUSG00000021994,ENSMUSG00000010505,ENSMUSG00000021795,ENSMUSG00000026904,ENSMUSG00000017950,ENSMUSG00000024659,ENSMUSG00000012520,ENSMUSG00000026770,ENSMUSG00000028132,ENSMUSG00000027748,ENSMUSG00000032487,ENSMUSG00000025194,ENSMUSG00000057378,ENSMUSG00000059562,ENSMUSG00000074240,ENSMUSG00000052353,…
GO:0009893	positive regulation of metabolic process	1.10956e-11	10.9548	473	ENSMUSG00000021367,ENSMUSG00000043505,ENSMUSG00000047638,ENSMUSG00000074934,ENSMUSG00000032372,ENSMUSG00000039304,ENSMUSG00000001493,ENSMUSG00000036446,ENSMUSG00000000120,ENSMUSG00000021994,ENSMUSG00000010505,ENSMUSG00000017950,ENSMUSG00000015340,ENSMUSG00000057719,ENSMUSG00000024659,ENSMUSG00000010476,ENSMUSG00000034057,ENSMUSG00000033740,ENSMUSG00000031384,ENSMUSG00000075122,ENSMUSG00000012520,…
GO:0009891	positive regulation of biosynthetic process	1.19264e-11	10.9235	360	ENSMUSG00000021367,ENSMUSG00000043505,ENSMUSG00000047638,ENSMUSG00000074934,ENSMUSG00000032372,ENSMUSG00000001493,ENSMUSG00000036446,ENSMUSG00000000120,ENSMUSG00000021994,ENSMUSG00000010505,ENSMUSG00000017950,ENSMUSG00000015340,ENSMUSG00000024659,ENSMUSG00000010476,ENSMUSG00000034057,ENSMUSG00000033740,ENSMUSG00000012520,ENSMUSG00000060188,ENSMUSG00000000093,ENSMUSG00000012350,ENSMUSG00000058755,…
GO:0051093	negative regulation of developmental process	1.29467e-11	10.8878	171	ENSMUSG00000078508,ENSMUSG00000074934,ENSMUSG00000000120,ENSMUSG00000021994,ENSMUSG00000019122,ENSMUSG00000024659,ENSMUSG00000012520,ENSMUSG00000078509,ENSMUSG00000026668,ENSMUSG00000000093,ENSMUSG00000036264,ENSMUSG00000039883,ENSMUSG00000022306,ENSMUSG00000027434,ENSMUSG00000028581,ENSMUSG00000041911,ENSMUSG00000040265,ENSMUSG00000026463,ENSMUSG00000027200,ENSMUSG00000037940,ENSMUSG00000022479,…
GO:0061061	muscle structure development	1.31351e-11	10.8816	129	ENSMUSG00000021367,ENSMUSG00000074934,ENSMUSG00000047746,ENSMUSG00000021994,ENSMUSG00000010505,ENSMUSG00000019122,ENSMUSG00000012520,ENSMUSG00000000093,ENSMUSG00000027077,ENSMUSG00000022306,ENSMUSG00000051747,ENSMUSG00000053062,ENSMUSG00000005836,ENSMUSG00000027861,ENSMUSG00000051910,ENSMUSG00000029231,ENSMUSG00000024238,ENSMUSG00000019789,ENSMUSG00000002007,ENSMUSG00000048612,ENSMUSG00000060187,…
GO:0007389	pattern specification process	1.69502e-11	10.7708	93	ENSMUSG00000021367,ENSMUSG00000074934,ENSMUSG00000001493,ENSMUSG00000021994,ENSMUSG00000000093,ENSMUSG00000051747,ENSMUSG00000027434,ENSMUSG00000037188,ENSMUSG00000041911,ENSMUSG00000059246,ENSMUSG00000018698,ENSMUSG00000058665,ENSMUSG00000020875,ENSMUSG00000024238,ENSMUSG00000019789,ENSMUSG00000001661,ENSMUSG00000034701,ENSMUSG00000048616,ENSMUSG00000021732,ENSMUSG00000003436,ENSMUSG00000036585,…
GO:0098609	cell-cell adhesion	2.28517e-11	10.6411	151	ENSMUSG00000043505,ENSMUSG00000051998,ENSMUSG00000028749,ENSMUSG00000039155,ENSMUSG00000021994,ENSMUSG00000021795,ENSMUSG00000024471,ENSMUSG00000024659,ENSMUSG00000075122,ENSMUSG00000026770,ENSMUSG00000047230,ENSMUSG00000028581,ENSMUSG00000000244,ENSMUSG00000055632,ENSMUSG00000000290,ENSMUSG00000053062,ENSMUSG00000050296,ENSMUSG00000020598,ENSMUSG00000032135,ENSMUSG00000022132,ENSMUSG00000052336,…
GO:0043269	regulation of monoatomic ion transport	3.02834e-11	10.5188	113	ENSMUSG00000021367,ENSMUSG00000043505,ENSMUSG00000015340,ENSMUSG00000004110,ENSMUSG00000027748,ENSMUSG00000028214,ENSMUSG00000032487,ENSMUSG00000052353,ENSMUSG00000026463,ENSMUSG00000049281,ENSMUSG00000045053,ENSMUSG00000022479,ENSMUSG00000027861,ENSMUSG00000022132,ENSMUSG00000069833,ENSMUSG00000059003,ENSMUSG00000034652,ENSMUSG00000020681,ENSMUSG00000050335,ENSMUSG00000023274,ENSMUSG00000003476,…
GO:0040007	growth	4.61905e-11	10.3354	165	ENSMUSG00000021367,ENSMUSG00000074934,ENSMUSG00000021994,ENSMUSG00000026904,ENSMUSG00000017950,ENSMUSG00000024659,ENSMUSG00000067242,ENSMUSG00000000093,ENSMUSG00000036264,ENSMUSG00000022306,ENSMUSG00000051747,ENSMUSG00000027200,ENSMUSG00000005836,ENSMUSG00000021750,ENSMUSG00000073399,ENSMUSG00000018698,ENSMUSG00000062960,ENSMUSG00000058665,ENSMUSG00000021255,ENSMUSG00000029231,ENSMUSG00000019789,…
GO:0070887	cellular response to chemical stimulus	5.88411e-11	10.2303	393	ENSMUSG00000021367,ENSMUSG00000047638,ENSMUSG00000074934,ENSMUSG00000032372,ENSMUSG00000044041,ENSMUSG00000000120,ENSMUSG00000040723,ENSMUSG00000029917,ENSMUSG00000070645,ENSMUSG00000021994,ENSMUSG00000010505,ENSMUSG00000019122,ENSMUSG00000017950,ENSMUSG00000015340,ENSMUSG00000004344,ENSMUSG00000024659,ENSMUSG00000033740,ENSMUSG00000042306,ENSMUSG00000064294,ENSMUSG00000075122,ENSMUSG00000012520,…
GO:0065009	regulation of molecular function	1.19209e-10	9.92369	328	ENSMUSG00000021367,ENSMUSG00000047638,ENSMUSG00000074934,ENSMUSG00000039304,ENSMUSG00000078949,ENSMUSG00000051998,ENSMUSG00000000120,ENSMUSG00000021994,ENSMUSG00000019122,ENSMUSG00000017950,ENSMUSG00000024659,ENSMUSG00000033740,ENSMUSG00000021950,ENSMUSG00000046182,ENSMUSG00000028214,ENSMUSG00000042349,ENSMUSG00000020227,ENSMUSG00000032487,ENSMUSG00000051747,ENSMUSG00000028581,ENSMUSG00000037188,…
GO:0008015	blood circulation	1.37923e-10	9.86036	100	ENSMUSG00000021367,ENSMUSG00000093336,ENSMUSG00000070645,ENSMUSG00000000093,ENSMUSG00000027077,ENSMUSG00000032487,ENSMUSG00000051747,ENSMUSG00000063903,ENSMUSG00000026463,ENSMUSG00000005836,ENSMUSG00000022875,ENSMUSG00000049281,ENSMUSG00000062960,ENSMUSG00000027861,ENSMUSG00000031520,ENSMUSG00000031257,ENSMUSG00000019789,ENSMUSG00000020681,ENSMUSG00000013936,ENSMUSG00000003476,ENSMUSG00000005220,…
GO:0034330	cell junction organization	1.7489e-10	9.75724	136	ENSMUSG00000047638,ENSMUSG00000074934,ENSMUSG00000039155,ENSMUSG00000021994,ENSMUSG00000017950,ENSMUSG00000047230,ENSMUSG00000000223,ENSMUSG00000055632,ENSMUSG00000040265,ENSMUSG00000020598,ENSMUSG00000021750,ENSMUSG00000020524,ENSMUSG00000020077,ENSMUSG00000030310,ENSMUSG00000062960,ENSMUSG00000022132,ENSMUSG00000052336,ENSMUSG00000084902,ENSMUSG00000059003,ENSMUSG00000021108,ENSMUSG00000031841,…
GO:0010648	negative regulation of cell communication	1.87029e-10	9.72809	210	ENSMUSG00000021367,ENSMUSG00000047638,ENSMUSG00000074934,ENSMUSG00000051998,ENSMUSG00000051079,ENSMUSG00000000120,ENSMUSG00000021994,ENSMUSG00000017950,ENSMUSG00000057719,ENSMUSG00000041445,ENSMUSG00000109713,ENSMUSG00000026668,ENSMUSG00000036264,ENSMUSG00000058755,ENSMUSG00000020227,ENSMUSG00000032487,ENSMUSG00000028581,ENSMUSG00000041911,ENSMUSG00000021768,ENSMUSG00000046186,ENSMUSG00000026564,…
GO:0003002	regionalization	3.50022e-10	9.4559	84	ENSMUSG00000021367,ENSMUSG00000074934,ENSMUSG00000001493,ENSMUSG00000021994,ENSMUSG00000000093,ENSMUSG00000051747,ENSMUSG00000027434,ENSMUSG00000041911,ENSMUSG00000059246,ENSMUSG00000018698,ENSMUSG00000058665,ENSMUSG00000020875,ENSMUSG00000019789,ENSMUSG00000001661,ENSMUSG00000034701,ENSMUSG00000048616,ENSMUSG00000021732,ENSMUSG00000003436,ENSMUSG00000036585,ENSMUSG00000026976,ENSMUSG00000022510,…
GO:0023057	negative regulation of signaling	5.24153e-10	9.28054	208	ENSMUSG00000021367,ENSMUSG00000047638,ENSMUSG00000074934,ENSMUSG00000051998,ENSMUSG00000051079,ENSMUSG00000000120,ENSMUSG00000021994,ENSMUSG00000017950,ENSMUSG00000057719,ENSMUSG00000041445,ENSMUSG00000109713,ENSMUSG00000026668,ENSMUSG00000036264,ENSMUSG00000058755,ENSMUSG00000020227,ENSMUSG00000032487,ENSMUSG00000028581,ENSMUSG00000041911,ENSMUSG00000021768,ENSMUSG00000046186,ENSMUSG00000026564,…
GO:0000902	cell morphogenesis	5.29837e-10	9.27586	161	ENSMUSG00000021367,ENSMUSG00000074934,ENSMUSG00000039155,ENSMUSG00000000120,ENSMUSG00000021994,ENSMUSG00000024471,ENSMUSG00000024659,ENSMUSG00000012520,ENSMUSG00000024366,ENSMUSG00000067242,ENSMUSG00000036264,ENSMUSG00000035910,ENSMUSG00000051747,ENSMUSG00000055632,ENSMUSG00000040265,ENSMUSG00000027200,ENSMUSG00000020598,ENSMUSG00000059246,ENSMUSG00000018698,ENSMUSG00000022479,ENSMUSG00000062960,…
GO:0048568	embryonic organ development	6.35294e-10	9.19703	96	ENSMUSG00000021367,ENSMUSG00000021994,ENSMUSG00000000093,ENSMUSG00000022306,ENSMUSG00000037188,ENSMUSG00000018698,ENSMUSG00000062960,ENSMUSG00000058665,ENSMUSG00000021255,ENSMUSG00000020875,ENSMUSG00000029231,ENSMUSG00000024238,ENSMUSG00000019789,ENSMUSG00000029765,ENSMUSG00000039329,ENSMUSG00000034701,ENSMUSG00000020911,ENSMUSG00000048616,ENSMUSG00000021732,ENSMUSG00000015619,ENSMUSG00000026976,…
GO:0042391	regulation of membrane potential	7.89556e-10	9.10262	93	ENSMUSG00000021367,ENSMUSG00000043505,ENSMUSG00000000120,ENSMUSG00000012520,ENSMUSG00000035910,ENSMUSG00000027748,ENSMUSG00000020598,ENSMUSG00000007107,ENSMUSG00000049281,ENSMUSG00000020524,ENSMUSG00000062960,ENSMUSG00000027861,ENSMUSG00000059003,ENSMUSG00000005950,ENSMUSG00000021313,ENSMUSG00000057182,ENSMUSG00000041359,ENSMUSG00000061601,ENSMUSG00000021701,ENSMUSG00000034792,ENSMUSG00000036923,…
GO:0010628	positive regulation of gene expression	8.33557e-10	9.07906	186	ENSMUSG00000043505,ENSMUSG00000047638,ENSMUSG00000036446,ENSMUSG00000021994,ENSMUSG00000010505,ENSMUSG00000017950,ENSMUSG00000015340,ENSMUSG00000024659,ENSMUSG00000060188,ENSMUSG00000058755,ENSMUSG00000057068,ENSMUSG00000042349,ENSMUSG00000020227,ENSMUSG00000032487,ENSMUSG00000026167,ENSMUSG00000079164,ENSMUSG00000050468,ENSMUSG00000051747,ENSMUSG00000027434,ENSMUSG00000028581,ENSMUSG00000037188,…
GO:0046903	secretion	1.01106e-09	8.99522	166	ENSMUSG00000021367,ENSMUSG00000047638,ENSMUSG00000028749,ENSMUSG00000070645,ENSMUSG00000010505,ENSMUSG00000017950,ENSMUSG00000024659,ENSMUSG00000058755,ENSMUSG00000027748,ENSMUSG00000032487,ENSMUSG00000051747,ENSMUSG00000025194,ENSMUSG00000050296,ENSMUSG00000059246,ENSMUSG00000022479,ENSMUSG00000030310,ENSMUSG00000031520,ENSMUSG00000034652,ENSMUSG00000064147,ENSMUSG00000043251,ENSMUSG00000020681,…
GO:0034762	regulation of transmembrane transport	1.14615e-09	8.94076	109	ENSMUSG00000021367,ENSMUSG00000043505,ENSMUSG00000015340,ENSMUSG00000004110,ENSMUSG00000046182,ENSMUSG00000028214,ENSMUSG00000052353,ENSMUSG00000026463,ENSMUSG00000049281,ENSMUSG00000045053,ENSMUSG00000027861,ENSMUSG00000069833,ENSMUSG00000059003,ENSMUSG00000020681,ENSMUSG00000023274,ENSMUSG00000060332,ENSMUSG00000000617,ENSMUSG00000048070,ENSMUSG00000005950,ENSMUSG00000028584,ENSMUSG00000043673,…
GO:0070848	response to growth factor	1.73581e-09	8.7605	126	ENSMUSG00000021367,ENSMUSG00000074934,ENSMUSG00000000120,ENSMUSG00000021994,ENSMUSG00000024659,ENSMUSG00000041445,ENSMUSG00000012520,ENSMUSG00000000093,ENSMUSG00000036264,ENSMUSG00000026167,ENSMUSG00000041911,ENSMUSG00000046186,ENSMUSG00000026463,ENSMUSG00000005836,ENSMUSG00000020524,ENSMUSG00000018698,ENSMUSG00000062960,ENSMUSG00000051910,ENSMUSG00000050830,ENSMUSG00000052336,ENSMUSG00000031520,…
GO:0001503	ossification	2.4787e-09	8.60578	83	ENSMUSG00000074934,ENSMUSG00000021994,ENSMUSG00000026668,ENSMUSG00000039883,ENSMUSG00000032487,ENSMUSG00000059562,ENSMUSG00000022479,ENSMUSG00000020077,ENSMUSG00000031520,ENSMUSG00000048616,ENSMUSG00000006386,ENSMUSG00000022510,ENSMUSG00000042988,ENSMUSG00000005124,ENSMUSG00000022868,ENSMUSG00000023000,ENSMUSG00000007279,ENSMUSG00000053475,ENSMUSG00000001911,ENSMUSG00000029304,ENSMUSG00000040533,…
GO:0007167	enzyme-linked receptor protein signaling pathway	3.80878e-09	8.41921	150	ENSMUSG00000047638,ENSMUSG00000074934,ENSMUSG00000000120,ENSMUSG00000021994,ENSMUSG00000017950,ENSMUSG00000041445,ENSMUSG00000024366,ENSMUSG00000026668,ENSMUSG00000000093,ENSMUSG00000036264,ENSMUSG00000041911,ENSMUSG00000046186,ENSMUSG00000005836,ENSMUSG00000055523,ENSMUSG00000062960,ENSMUSG00000050830,ENSMUSG00000031520,ENSMUSG00000029231,ENSMUSG00000024238,ENSMUSG00000031841,ENSMUSG00000048612,…
GO:0048666	neuron development	6.09291e-09	8.21517	185	ENSMUSG00000021367,ENSMUSG00000000120,ENSMUSG00000021994,ENSMUSG00000026904,ENSMUSG00000024471,ENSMUSG00000012520,ENSMUSG00000024366,ENSMUSG00000067242,ENSMUSG00000036264,ENSMUSG00000035910,ENSMUSG00000051747,ENSMUSG00000055632,ENSMUSG00000040265,ENSMUSG00000055197,ENSMUSG00000026114,ENSMUSG00000027200,ENSMUSG00000020598,ENSMUSG00000059246,ENSMUSG00000018698,ENSMUSG00000062960,ENSMUSG00000058665,…
GO:0045165	cell fate commitment	6.38443e-09	8.19488	64	ENSMUSG00000021367,ENSMUSG00000021994,ENSMUSG00000000093,ENSMUSG00000026167,ENSMUSG00000027434,ENSMUSG00000041911,ENSMUSG00000055197,ENSMUSG00000005836,ENSMUSG00000062960,ENSMUSG00000051910,ENSMUSG00000019789,ENSMUSG00000034701,ENSMUSG00000022053,ENSMUSG00000021732,ENSMUSG00000015619,ENSMUSG00000003436,ENSMUSG00000041272,ENSMUSG00000013936,ENSMUSG00000021239,ENSMUSG00000033227,ENSMUSG00000051457,…
GO:0045229	external encapsulating structure organization	7.56475e-09	8.12121	66	ENSMUSG00000074934,ENSMUSG00000029231,ENSMUSG00000021998,ENSMUSG00000031257,ENSMUSG00000000402,ENSMUSG00000032231,ENSMUSG00000005320,ENSMUSG00000026814,ENSMUSG00000035493,ENSMUSG00000039239,ENSMUSG00000032796,ENSMUSG00000020019,ENSMUSG00000040533,ENSMUSG00000035000,ENSMUSG00000043631,ENSMUSG00000021223,ENSMUSG00000027401,ENSMUSG00000025355,ENSMUSG00000058806,ENSMUSG00000072662,ENSMUSG00000002603,…
GO:0043062	extracellular structure organization	8.84382e-09	8.05336	66	ENSMUSG00000074934,ENSMUSG00000029231,ENSMUSG00000021998,ENSMUSG00000031257,ENSMUSG00000000402,ENSMUSG00000032231,ENSMUSG00000010342,ENSMUSG00000005320,ENSMUSG00000026814,ENSMUSG00000035493,ENSMUSG00000039239,ENSMUSG00000032796,ENSMUSG00000020019,ENSMUSG00000040533,ENSMUSG00000035000,ENSMUSG00000043631,ENSMUSG00000021223,ENSMUSG00000025355,ENSMUSG00000058806,ENSMUSG00000072662,ENSMUSG00000002603,…
GO:0035556	intracellular signal transduction	9.78388e-09	8.00949	321	ENSMUSG00000021367,ENSMUSG00000047638,ENSMUSG00000074934,ENSMUSG00000039304,ENSMUSG00000051998,ENSMUSG00000000120,ENSMUSG00000070645,ENSMUSG00000021994,ENSMUSG00000019122,ENSMUSG00000017950,ENSMUSG00000057719,ENSMUSG00000000103,ENSMUSG00000031384,ENSMUSG00000026668,ENSMUSG00000060188,ENSMUSG00000058755,ENSMUSG00000035910,ENSMUSG00000042349,ENSMUSG00000020227,ENSMUSG00000032487,ENSMUSG00000051747,…
GO:0007165	signal transduction	1.02265e-08	7.99027	740	ENSMUSG00000021367,ENSMUSG00000062546,ENSMUSG00000047638,ENSMUSG00000074934,ENSMUSG00000032372,ENSMUSG00000039304,ENSMUSG00000096209,ENSMUSG00000051998,ENSMUSG00000051079,ENSMUSG00000032094,ENSMUSG00000074947,ENSMUSG00000060816,ENSMUSG00000090129,ENSMUSG00000000120,ENSMUSG00000029917,ENSMUSG00000070645,ENSMUSG00000021994,ENSMUSG00000043430,ENSMUSG00000019122,ENSMUSG00000017950,ENSMUSG00000044017,…
GO:0009790	embryo development	1.0286e-08	7.98775	180	ENSMUSG00000021367,ENSMUSG00000074934,ENSMUSG00000001493,ENSMUSG00000031844,ENSMUSG00000021994,ENSMUSG00000017950,ENSMUSG00000026668,ENSMUSG00000000093,ENSMUSG00000004359,ENSMUSG00000022306,ENSMUSG00000051747,ENSMUSG00000037188,ENSMUSG00000041911,ENSMUSG00000068859,ENSMUSG00000005836,ENSMUSG00000059246,ENSMUSG00000018698,ENSMUSG00000062960,ENSMUSG00000058665,ENSMUSG00000051910,ENSMUSG00000021255,…
GO:0090596	sensory organ morphogenesis	1.03298e-08	7.98591	66	ENSMUSG00000021367,ENSMUSG00000044041,ENSMUSG00000021994,ENSMUSG00000000093,ENSMUSG00000037188,ENSMUSG00000026114,ENSMUSG00000018698,ENSMUSG00000062960,ENSMUSG00000024238,ENSMUSG00000048616,ENSMUSG00000021732,ENSMUSG00000015619,ENSMUSG00000026976,ENSMUSG00000021239,ENSMUSG00000046982,ENSMUSG00000030523,ENSMUSG00000001655,ENSMUSG00000020160,ENSMUSG00000063415,ENSMUSG00000006445,ENSMUSG00000018604,…
GO:0000165	MAPK cascade	1.07605e-08	7.96817	130	ENSMUSG00000021367,ENSMUSG00000051998,ENSMUSG00000000120,ENSMUSG00000070645,ENSMUSG00000021994,ENSMUSG00000019122,ENSMUSG00000057719,ENSMUSG00000060188,ENSMUSG00000058755,ENSMUSG00000020227,ENSMUSG00000028581,ENSMUSG00000021768,ENSMUSG00000026564,ENSMUSG00000058216,ENSMUSG00000062960,ENSMUSG00000029231,ENSMUSG00000031257,ENSMUSG00000034652,ENSMUSG00000025473,ENSMUSG00000021732,ENSMUSG00000054385,…
GO:0030029	actin filament-based process	1.10188e-08	7.95787	123	ENSMUSG00000021367,ENSMUSG00000027077,ENSMUSG00000051747,ENSMUSG00000037188,ENSMUSG00000079243,ENSMUSG00000021750,ENSMUSG00000049281,ENSMUSG00000027861,ENSMUSG00000031165,ENSMUSG00000034930,ENSMUSG00000029231,ENSMUSG00000021998,ENSMUSG00000020911,ENSMUSG00000039376,ENSMUSG00000013936,ENSMUSG00000037736,ENSMUSG00000003476,ENSMUSG00000017009,ENSMUSG00000033220,ENSMUSG00000038729,ENSMUSG00000039239,…
GO:0140352	export from cell	1.17679e-08	7.9293	150	ENSMUSG00000021367,ENSMUSG00000047638,ENSMUSG00000070645,ENSMUSG00000010505,ENSMUSG00000017950,ENSMUSG00000024659,ENSMUSG00000058755,ENSMUSG00000032487,ENSMUSG00000051747,ENSMUSG00000025194,ENSMUSG00000050296,ENSMUSG00000007107,ENSMUSG00000022479,ENSMUSG00000031520,ENSMUSG00000034652,ENSMUSG00000064147,ENSMUSG00000043251,ENSMUSG00000034701,ENSMUSG00000032231,ENSMUSG00000021732,ENSMUSG00000029644,…
GO:0042692	muscle cell differentiation	1.23835e-08	7.90716	84	ENSMUSG00000021367,ENSMUSG00000074934,ENSMUSG00000047746,ENSMUSG00000000093,ENSMUSG00000051747,ENSMUSG00000053062,ENSMUSG00000005836,ENSMUSG00000027861,ENSMUSG00000051910,ENSMUSG00000029231,ENSMUSG00000024238,ENSMUSG00000019789,ENSMUSG00000048612,ENSMUSG00000060187,ENSMUSG00000020911,ENSMUSG00000021732,ENSMUSG00000044177,ENSMUSG00000039376,ENSMUSG00000013936,ENSMUSG00000026814,ENSMUSG00000055027,…
GO:0071363	cellular response to growth factor stimulus	1.29923e-08	7.88631	120	ENSMUSG00000021367,ENSMUSG00000074934,ENSMUSG00000000120,ENSMUSG00000021994,ENSMUSG00000024659,ENSMUSG00000041445,ENSMUSG00000012520,ENSMUSG00000000093,ENSMUSG00000036264,ENSMUSG00000026167,ENSMUSG00000041911,ENSMUSG00000046186,ENSMUSG00000026463,ENSMUSG00000005836,ENSMUSG00000020524,ENSMUSG00000018698,ENSMUSG00000062960,ENSMUSG00000051910,ENSMUSG00000050830,ENSMUSG00000052336,ENSMUSG00000031520,…
GO:1901342	regulation of vasculature development	1.40552e-08	7.85216	66	ENSMUSG00000074934,ENSMUSG00000000120,ENSMUSG00000021994,ENSMUSG00000015340,ENSMUSG00000000290,ENSMUSG00000026463,ENSMUSG00000005836,ENSMUSG00000037754,ENSMUSG00000062960,ENSMUSG00000052336,ENSMUSG00000031520,ENSMUSG00000036585,ENSMUSG00000006386,ENSMUSG00000003476,ENSMUSG00000026814,ENSMUSG00000000530,ENSMUSG00000039239,ENSMUSG00000051136,ENSMUSG00000021701,ENSMUSG00000026104,ENSMUSG00000006445,…
GO:0048584	positive regulation of response to stimulus	1.46132e-08	7.83526	293	ENSMUSG00000021367,ENSMUSG00000043505,ENSMUSG00000047638,ENSMUSG00000074934,ENSMUSG00000032372,ENSMUSG00000039304,ENSMUSG00000051998,ENSMUSG00000000120,ENSMUSG00000021994,ENSMUSG00000019122,ENSMUSG00000017950,ENSMUSG00000057719,ENSMUSG00000024659,ENSMUSG00000042306,ENSMUSG00000041445,ENSMUSG00000109713,ENSMUSG00000060188,ENSMUSG00000021624,ENSMUSG00000058755,ENSMUSG00000064308,ENSMUSG00000035910,…
GO:0007162	negative regulation of cell adhesion	1.65313e-08	7.78169	65	ENSMUSG00000043505,ENSMUSG00000051998,ENSMUSG00000028749,ENSMUSG00000021795,ENSMUSG00000024659,ENSMUSG00000026770,ENSMUSG00000028581,ENSMUSG00000000244,ENSMUSG00000032068,ENSMUSG00000053062,ENSMUSG00000050296,ENSMUSG00000021750,ENSMUSG00000022875,ENSMUSG00000034652,ENSMUSG00000031841,ENSMUSG00000029765,ENSMUSG00000025473,ENSMUSG00000022548,ENSMUSG00000090958,ENSMUSG00000028364,ENSMUSG00000051457,…
GO:0030198	extracellular matrix organization	1.92805e-08	7.71488	65	ENSMUSG00000074934,ENSMUSG00000029231,ENSMUSG00000021998,ENSMUSG00000031257,ENSMUSG00000000402,ENSMUSG00000032231,ENSMUSG00000005320,ENSMUSG00000026814,ENSMUSG00000035493,ENSMUSG00000039239,ENSMUSG00000032796,ENSMUSG00000020019,ENSMUSG00000040533,ENSMUSG00000035000,ENSMUSG00000043631,ENSMUSG00000021223,ENSMUSG00000025355,ENSMUSG00000058806,ENSMUSG00000072662,ENSMUSG00000002603,ENSMUSG00000028989,…
GO:0098657	import into cell	1.99064e-08	7.70101	144	ENSMUSG00000074934,ENSMUSG00000021994,ENSMUSG00000021795,ENSMUSG00000024659,ENSMUSG00000046182,ENSMUSG00000032268,ENSMUSG00000011034,ENSMUSG00000040265,ENSMUSG00000055197,ENSMUSG00000026114,ENSMUSG00000000290,ENSMUSG00000051735,ENSMUSG00000007107,ENSMUSG00000020524,ENSMUSG00000030310,ENSMUSG00000034652,ENSMUSG00000031841,ENSMUSG00000032231,ENSMUSG00000054385,ENSMUSG00000037379,ENSMUSG00000054753,…
GO:0048589	developmental growth	2.08145e-08	7.68163	126	ENSMUSG00000021367,ENSMUSG00000021994,ENSMUSG00000026904,ENSMUSG00000024659,ENSMUSG00000000093,ENSMUSG00000036264,ENSMUSG00000022306,ENSMUSG00000051747,ENSMUSG00000027200,ENSMUSG00000005836,ENSMUSG00000018698,ENSMUSG00000062960,ENSMUSG00000058665,ENSMUSG00000021255,ENSMUSG00000029231,ENSMUSG00000019789,ENSMUSG00000029765,ENSMUSG00000039329,ENSMUSG00000019947,ENSMUSG00000048616,ENSMUSG00000021732,…
GO:0001816	cytokine production	2.24281e-08	7.64921	129	ENSMUSG00000043505,ENSMUSG00000047638,ENSMUSG00000036446,ENSMUSG00000021994,ENSMUSG00000021795,ENSMUSG00000015340,ENSMUSG00000024659,ENSMUSG00000060188,ENSMUSG00000058755,ENSMUSG00000042349,ENSMUSG00000020227,ENSMUSG00000032487,ENSMUSG00000079164,ENSMUSG00000028581,ENSMUSG00000005836,ENSMUSG00000109564,ENSMUSG00000000731,ENSMUSG00000020077,ENSMUSG00000058216,ENSMUSG00000052336,ENSMUSG00000031257,…
GO:0045765	regulation of angiogenesis	2.24668e-08	7.64846	65	ENSMUSG00000074934,ENSMUSG00000000120,ENSMUSG00000021994,ENSMUSG00000015340,ENSMUSG00000000290,ENSMUSG00000026463,ENSMUSG00000005836,ENSMUSG00000037754,ENSMUSG00000062960,ENSMUSG00000052336,ENSMUSG00000031520,ENSMUSG00000036585,ENSMUSG00000006386,ENSMUSG00000003476,ENSMUSG00000026814,ENSMUSG00000000530,ENSMUSG00000039239,ENSMUSG00000051136,ENSMUSG00000021701,ENSMUSG00000026104,ENSMUSG00000006445,…
GO:0034765	regulation of monoatomic ion transmembrane transport	2.3886e-08	7.62186	88	ENSMUSG00000021367,ENSMUSG00000043505,ENSMUSG00000015340,ENSMUSG00000004110,ENSMUSG00000028214,ENSMUSG00000052353,ENSMUSG00000026463,ENSMUSG00000049281,ENSMUSG00000045053,ENSMUSG00000027861,ENSMUSG00000069833,ENSMUSG00000059003,ENSMUSG00000023274,ENSMUSG00000060332,ENSMUSG00000000617,ENSMUSG00000048070,ENSMUSG00000005950,ENSMUSG00000028584,ENSMUSG00000043673,ENSMUSG00000039239,ENSMUSG00000021313,…
GO:0006950	response to stress	3.19213e-08	7.49592	467	ENSMUSG00000021367,ENSMUSG00000043505,ENSMUSG00000047638,ENSMUSG00000028749,ENSMUSG00000044041,ENSMUSG00000000120,ENSMUSG00000040723,ENSMUSG00000070645,ENSMUSG00000021994,ENSMUSG00000021795,ENSMUSG00000019122,ENSMUSG00000017950,ENSMUSG00000015340,ENSMUSG00000004344,ENSMUSG00000051839,ENSMUSG00000057719,ENSMUSG00000024659,ENSMUSG00000042306,ENSMUSG00000021950,ENSMUSG00000092274,ENSMUSG00000041445,…
GO:0048732	gland development	3.39889e-08	7.46866	93	ENSMUSG00000021367,ENSMUSG00000021994,ENSMUSG00000024659,ENSMUSG00000000093,ENSMUSG00000026167,ENSMUSG00000118670,ENSMUSG00000005836,ENSMUSG00000059246,ENSMUSG00000000731,ENSMUSG00000022479,ENSMUSG00000020875,ENSMUSG00000029231,ENSMUSG00000019947,ENSMUSG00000048616,ENSMUSG00000021732,ENSMUSG00000029644,ENSMUSG00000054385,ENSMUSG00000015619,ENSMUSG00000036585,ENSMUSG00000031594,ENSMUSG00000026976,…
GO:0032989	cellular component morphogenesis	4.13367e-08	7.38366	133	ENSMUSG00000021367,ENSMUSG00000000120,ENSMUSG00000021994,ENSMUSG00000024471,ENSMUSG00000012520,ENSMUSG00000024366,ENSMUSG00000067242,ENSMUSG00000036264,ENSMUSG00000035910,ENSMUSG00000051747,ENSMUSG00000055632,ENSMUSG00000040265,ENSMUSG00000027200,ENSMUSG00000020598,ENSMUSG00000059246,ENSMUSG00000018698,ENSMUSG00000062960,ENSMUSG00000027861,ENSMUSG00000029231,ENSMUSG00000029765,ENSMUSG00000038608,…
GO:0048562	embryonic organ morphogenesis	4.6529e-08	7.33228	66	ENSMUSG00000021367,ENSMUSG00000021994,ENSMUSG00000000093,ENSMUSG00000037188,ENSMUSG00000018698,ENSMUSG00000020875,ENSMUSG00000029231,ENSMUSG00000024238,ENSMUSG00000034701,ENSMUSG00000048616,ENSMUSG00000021732,ENSMUSG00000015619,ENSMUSG00000026976,ENSMUSG00000026814,ENSMUSG00000046982,ENSMUSG00000039239,ENSMUSG00000075394,ENSMUSG00000021313,ENSMUSG00000039377,ENSMUSG00000006445,ENSMUSG00000018604,…
GO:0001817	regulation of cytokine production	5.70241e-08	7.24394	127	ENSMUSG00000043505,ENSMUSG00000047638,ENSMUSG00000036446,ENSMUSG00000021994,ENSMUSG00000021795,ENSMUSG00000015340,ENSMUSG00000024659,ENSMUSG00000060188,ENSMUSG00000058755,ENSMUSG00000042349,ENSMUSG00000020227,ENSMUSG00000032487,ENSMUSG00000079164,ENSMUSG00000028581,ENSMUSG00000005836,ENSMUSG00000109564,ENSMUSG00000000731,ENSMUSG00000020077,ENSMUSG00000058216,ENSMUSG00000052336,ENSMUSG00000031257,…
GO:0002009	morphogenesis of an epithelium	6.69486e-08	7.17426	96	ENSMUSG00000021367,ENSMUSG00000074934,ENSMUSG00000000120,ENSMUSG00000021994,ENSMUSG00000041445,ENSMUSG00000000093,ENSMUSG00000026167,ENSMUSG00000037188,ENSMUSG00000032068,ENSMUSG00000000731,ENSMUSG00000018698,ENSMUSG00000022479,ENSMUSG00000062960,ENSMUSG00000031520,ENSMUSG00000029231,ENSMUSG00000048616,ENSMUSG00000021732,ENSMUSG00000029644,ENSMUSG00000015619,ENSMUSG00000036585,ENSMUSG00000006386,…
GO:0010033	response to organic substance	6.92743e-08	7.15943	417	ENSMUSG00000021367,ENSMUSG00000062546,ENSMUSG00000047638,ENSMUSG00000032372,ENSMUSG00000039304,ENSMUSG00000060816,ENSMUSG00000044041,ENSMUSG00000031844,ENSMUSG00000093336,ENSMUSG00000000120,ENSMUSG00000029917,ENSMUSG00000070645,ENSMUSG00000021994,ENSMUSG00000010505,ENSMUSG00000019122,ENSMUSG00000017950,ENSMUSG00000015340,ENSMUSG00000024659,ENSMUSG00000033740,ENSMUSG00000042306,ENSMUSG00000075122,…
GO:1901700	response to oxygen-containing compound	1.12056e-07	6.95057	275	ENSMUSG00000021367,ENSMUSG00000047638,ENSMUSG00000032372,ENSMUSG00000039304,ENSMUSG00000044041,ENSMUSG00000031844,ENSMUSG00000000120,ENSMUSG00000070645,ENSMUSG00000021994,ENSMUSG00000010505,ENSMUSG00000017950,ENSMUSG00000015340,ENSMUSG00000024659,ENSMUSG00000042306,ENSMUSG00000075122,ENSMUSG00000012520,ENSMUSG00000021624,ENSMUSG00000000093,ENSMUSG00000020227,ENSMUSG00000032487,ENSMUSG00000079164,…
GO:0009628	response to abiotic stimulus	1.31511e-07	6.88104	183	ENSMUSG00000021367,ENSMUSG00000000120,ENSMUSG00000040723,ENSMUSG00000026904,ENSMUSG00000015340,ENSMUSG00000051839,ENSMUSG00000024659,ENSMUSG00000030399,ENSMUSG00000058755,ENSMUSG00000035910,ENSMUSG00000032487,ENSMUSG00000032503,ENSMUSG00000051747,ENSMUSG00000026463,ENSMUSG00000005836,ENSMUSG00000037578,ENSMUSG00000059246,ENSMUSG00000020524,ENSMUSG00000062960,ENSMUSG00000031520,ENSMUSG00000059003,…
GO:0009968	negative regulation of signal transduction	1.31511e-07	6.88104	183	ENSMUSG00000047638,ENSMUSG00000074934,ENSMUSG00000051998,ENSMUSG00000051079,ENSMUSG00000000120,ENSMUSG00000021994,ENSMUSG00000017950,ENSMUSG00000057719,ENSMUSG00000041445,ENSMUSG00000109713,ENSMUSG00000026668,ENSMUSG00000036264,ENSMUSG00000020227,ENSMUSG00000032487,ENSMUSG00000028581,ENSMUSG00000041911,ENSMUSG00000021768,ENSMUSG00000046186,ENSMUSG00000026564,ENSMUSG00000026463,ENSMUSG00000058216,…
GO:0080134	regulation of response to stress	1.75967e-07	6.75457	200	ENSMUSG00000043505,ENSMUSG00000047638,ENSMUSG00000021994,ENSMUSG00000051839,ENSMUSG00000057719,ENSMUSG00000024659,ENSMUSG00000042306,ENSMUSG00000041445,ENSMUSG00000060188,ENSMUSG00000026770,ENSMUSG00000058755,ENSMUSG00000042349,ENSMUSG00000020227,ENSMUSG00000032487,ENSMUSG00000079164,ENSMUSG00000000244,ENSMUSG00000118670,ENSMUSG00000046186,ENSMUSG00000026463,ENSMUSG00000005836,ENSMUSG00000022875,…
GO:0006935	chemotaxis	1.844e-07	6.73424	83	ENSMUSG00000021367,ENSMUSG00000074934,ENSMUSG00000021994,ENSMUSG00000019122,ENSMUSG00000024659,ENSMUSG00000042306,ENSMUSG00000060188,ENSMUSG00000023913,ENSMUSG00000027200,ENSMUSG00000062960,ENSMUSG00000020875,ENSMUSG00000052336,ENSMUSG00000031520,ENSMUSG00000029231,ENSMUSG00000031841,ENSMUSG00000029765,ENSMUSG00000025473,ENSMUSG00000021732,ENSMUSG00000040759,ENSMUSG00000050335,ENSMUSG00000036585,…
GO:0007610	behavior	2.15984e-07	6.66558	121	ENSMUSG00000070645,ENSMUSG00000026904,ENSMUSG00000058755,ENSMUSG00000017311,ENSMUSG00000035910,ENSMUSG00000032487,ENSMUSG00000059246,ENSMUSG00000020524,ENSMUSG00000030310,ENSMUSG00000058665,ENSMUSG00000052336,ENSMUSG00000059003,ENSMUSG00000020681,ENSMUSG00000048616,ENSMUSG00000054385,ENSMUSG00000022652,ENSMUSG00000003476,ENSMUSG00000000617,ENSMUSG00000023064,ENSMUSG00000048070,ENSMUSG00000027820,…
GO:0048878	chemical homeostasis	2.17679e-07	6.66218	160	ENSMUSG00000021367,ENSMUSG00000047638,ENSMUSG00000000120,ENSMUSG00000021994,ENSMUSG00000010505,ENSMUSG00000021795,ENSMUSG00000026904,ENSMUSG00000017950,ENSMUSG00000028132,ENSMUSG00000027748,ENSMUSG00000025194,ENSMUSG00000057378,ENSMUSG00000074240,ENSMUSG00000052353,ENSMUSG00000026463,ENSMUSG00000043286,ENSMUSG00000050296,ENSMUSG00000007107,ENSMUSG00000037940,ENSMUSG00000020524,ENSMUSG00000022479,…
GO:0072001	renal system development	2.67722e-07	6.57232	70	ENSMUSG00000074934,ENSMUSG00000070645,ENSMUSG00000021994,ENSMUSG00000019913,ENSMUSG00000018698,ENSMUSG00000029231,ENSMUSG00000020681,ENSMUSG00000019947,ENSMUSG00000048616,ENSMUSG00000021732,ENSMUSG00000015619,ENSMUSG00000078597,ENSMUSG00000027684,ENSMUSG00000036585,ENSMUSG00000006386,ENSMUSG00000026976,ENSMUSG00000033227,ENSMUSG00000017009,ENSMUSG00000025934,ENSMUSG00000027820,ENSMUSG00000029026,…
GO:0014070	response to organic cyclic compound	3.10038e-07	6.50858	162	ENSMUSG00000021367,ENSMUSG00000047638,ENSMUSG00000070645,ENSMUSG00000017950,ENSMUSG00000015340,ENSMUSG00000024659,ENSMUSG00000056673,ENSMUSG00000020227,ENSMUSG00000032487,ENSMUSG00000057378,ENSMUSG00000027434,ENSMUSG00000026114,ENSMUSG00000026463,ENSMUSG00000005836,ENSMUSG00000021750,ENSMUSG00000020524,ENSMUSG00000022479,ENSMUSG00000030310,ENSMUSG00000058665,ENSMUSG00000027861,ENSMUSG00000021255,…
GO:0030036	actin cytoskeleton organization	3.317e-07	6.47926	108	ENSMUSG00000021367,ENSMUSG00000027077,ENSMUSG00000051747,ENSMUSG00000037188,ENSMUSG00000079243,ENSMUSG00000021750,ENSMUSG00000027861,ENSMUSG00000031165,ENSMUSG00000034930,ENSMUSG00000029231,ENSMUSG00000021998,ENSMUSG00000020911,ENSMUSG00000039376,ENSMUSG00000013936,ENSMUSG00000037736,ENSMUSG00000003476,ENSMUSG00000017009,ENSMUSG00000033220,ENSMUSG00000038729,ENSMUSG00000039239,ENSMUSG00000038668,…
GO:0061458	reproductive system development	3.69031e-07	6.43294	71	ENSMUSG00000039304,ENSMUSG00000070645,ENSMUSG00000021994,ENSMUSG00000024659,ENSMUSG00000022306,ENSMUSG00000079164,ENSMUSG00000005836,ENSMUSG00000018698,ENSMUSG00000039337,ENSMUSG00000062960,ENSMUSG00000029231,ENSMUSG00000039329,ENSMUSG00000020681,ENSMUSG00000019947,ENSMUSG00000048616,ENSMUSG00000021732,ENSMUSG00000015619,ENSMUSG00000022510,ENSMUSG00000027794,ENSMUSG00000025056,ENSMUSG00000028364,…
GO:0060537	muscle tissue development	3.7898e-07	6.42138	86	ENSMUSG00000021367,ENSMUSG00000074934,ENSMUSG00000021994,ENSMUSG00000012520,ENSMUSG00000000093,ENSMUSG00000022306,ENSMUSG00000051747,ENSMUSG00000005836,ENSMUSG00000051910,ENSMUSG00000029231,ENSMUSG00000019789,ENSMUSG00000002007,ENSMUSG00000060187,ENSMUSG00000048616,ENSMUSG00000008658,ENSMUSG00000036585,ENSMUSG00000013936,ENSMUSG00000003476,ENSMUSG00000026814,ENSMUSG00000055027,ENSMUSG00000005124,…
GO:0010035	response to inorganic substance	3.82665e-07	6.41718	106	ENSMUSG00000021367,ENSMUSG00000021994,ENSMUSG00000015340,ENSMUSG00000024659,ENSMUSG00000012520,ENSMUSG00000011034,ENSMUSG00000032487,ENSMUSG00000051747,ENSMUSG00000025194,ENSMUSG00000057378,ENSMUSG00000026114,ENSMUSG00000026463,ENSMUSG00000037578,ENSMUSG00000020524,ENSMUSG00000026567,ENSMUSG00000030310,ENSMUSG00000062960,ENSMUSG00000065546,ENSMUSG00000059003,ENSMUSG00000029644,ENSMUSG00000032060,…
GO:0010038	response to metal ion	3.83178e-07	6.4166	74	ENSMUSG00000021367,ENSMUSG00000021994,ENSMUSG00000015340,ENSMUSG00000032487,ENSMUSG00000051747,ENSMUSG00000025194,ENSMUSG00000057378,ENSMUSG00000026114,ENSMUSG00000020524,ENSMUSG00000030310,ENSMUSG00000059003,ENSMUSG00000029644,ENSMUSG00000069805,ENSMUSG00000034361,ENSMUSG00000005950,ENSMUSG00000024778,ENSMUSG00000010660,ENSMUSG00000021313,ENSMUSG00000091898,ENSMUSG00000031762,ENSMUSG00000031574,…
GO:0043408	regulation of MAPK cascade	4.50214e-07	6.34658	115	ENSMUSG00000021367,ENSMUSG00000051998,ENSMUSG00000000120,ENSMUSG00000070645,ENSMUSG00000021994,ENSMUSG00000019122,ENSMUSG00000057719,ENSMUSG00000060188,ENSMUSG00000058755,ENSMUSG00000020227,ENSMUSG00000028581,ENSMUSG00000021768,ENSMUSG00000026564,ENSMUSG00000058216,ENSMUSG00000062960,ENSMUSG00000029231,ENSMUSG00000031257,ENSMUSG00000034652,ENSMUSG00000025473,ENSMUSG00000021732,ENSMUSG00000054385,…
GO:0002682	regulation of immune system process	4.79411e-07	6.31929	207	ENSMUSG00000021367,ENSMUSG00000043505,ENSMUSG00000047638,ENSMUSG00000074934,ENSMUSG00000032372,ENSMUSG00000051998,ENSMUSG00000028749,ENSMUSG00000021994,ENSMUSG00000021795,ENSMUSG00000019122,ENSMUSG00000024659,ENSMUSG00000042306,ENSMUSG00000075122,ENSMUSG00000109713,ENSMUSG00000060188,ENSMUSG00000026770,ENSMUSG00000064308,ENSMUSG00000039883,ENSMUSG00000042349,ENSMUSG00000020227,ENSMUSG00000023913,…
GO:0048608	reproductive structure development	5.07555e-07	6.29452	70	ENSMUSG00000039304,ENSMUSG00000070645,ENSMUSG00000021994,ENSMUSG00000024659,ENSMUSG00000022306,ENSMUSG00000079164,ENSMUSG00000005836,ENSMUSG00000018698,ENSMUSG00000039337,ENSMUSG00000062960,ENSMUSG00000029231,ENSMUSG00000039329,ENSMUSG00000020681,ENSMUSG00000019947,ENSMUSG00000048616,ENSMUSG00000021732,ENSMUSG00000015619,ENSMUSG00000022510,ENSMUSG00000027794,ENSMUSG00000025056,ENSMUSG00000028364,…
GO:0050673	epithelial cell proliferation	5.22563e-07	6.28186	86	ENSMUSG00000000120,ENSMUSG00000021994,ENSMUSG00000041445,ENSMUSG00000012520,ENSMUSG00000000093,ENSMUSG00000046186,ENSMUSG00000109564,ENSMUSG00000037754,ENSMUSG00000022479,ENSMUSG00000062960,ENSMUSG00000031520,ENSMUSG00000024238,ENSMUSG00000031841,ENSMUSG00000048616,ENSMUSG00000021732,ENSMUSG00000029644,ENSMUSG00000058669,ENSMUSG00000054385,ENSMUSG00000015619,ENSMUSG00000036585,ENSMUSG00000006386,…
GO:0048705	skeletal system morphogenesis	5.26732e-07	6.27841	54	ENSMUSG00000074934,ENSMUSG00000018698,ENSMUSG00000022479,ENSMUSG00000051910,ENSMUSG00000020875,ENSMUSG00000029231,ENSMUSG00000024238,ENSMUSG00000019947,ENSMUSG00000048616,ENSMUSG00000006386,ENSMUSG00000007279,ENSMUSG00000039239,ENSMUSG00000075394,ENSMUSG00000001911,ENSMUSG00000040533,ENSMUSG00000063415,ENSMUSG00000025489,ENSMUSG00000000094,ENSMUSG00000074733,ENSMUSG00000058806,ENSMUSG00000039910,…
GO:1902074	response to salt	5.95343e-07	6.22523	76	ENSMUSG00000021367,ENSMUSG00000021994,ENSMUSG00000032487,ENSMUSG00000051747,ENSMUSG00000057378,ENSMUSG00000075602,ENSMUSG00000026463,ENSMUSG00000037578,ENSMUSG00000020524,ENSMUSG00000079018,ENSMUSG00000030310,ENSMUSG00000058665,ENSMUSG00000029644,ENSMUSG00000034361,ENSMUSG00000005950,ENSMUSG00000024778,ENSMUSG00000010660,ENSMUSG00000021313,ENSMUSG00000051136,ENSMUSG00000064368,ENSMUSG00000031574,…
GO:0006915	apoptotic process	6.60044e-07	6.18043	260	ENSMUSG00000021367,ENSMUSG00000043505,ENSMUSG00000078508,ENSMUSG00000047638,ENSMUSG00000074934,ENSMUSG00000032372,ENSMUSG00000039304,ENSMUSG00000000120,ENSMUSG00000021994,ENSMUSG00000057719,ENSMUSG00000024659,ENSMUSG00000042306,ENSMUSG00000078509,ENSMUSG00000026770,ENSMUSG00000000093,ENSMUSG00000058755,ENSMUSG00000042349,ENSMUSG00000020227,ENSMUSG00000032487,ENSMUSG00000070034,ENSMUSG00000027016,…
GO:0032940	secretion by cell	6.61601e-07	6.1794	136	ENSMUSG00000021367,ENSMUSG00000047638,ENSMUSG00000070645,ENSMUSG00000010505,ENSMUSG00000017950,ENSMUSG00000024659,ENSMUSG00000058755,ENSMUSG00000032487,ENSMUSG00000051747,ENSMUSG00000050296,ENSMUSG00000022479,ENSMUSG00000031520,ENSMUSG00000034652,ENSMUSG00000064147,ENSMUSG00000043251,ENSMUSG00000034701,ENSMUSG00000032231,ENSMUSG00000021732,ENSMUSG00000029644,ENSMUSG00000015619,ENSMUSG00000000486,…
GO:0009914	hormone transport	7.26539e-07	6.13874	75	ENSMUSG00000021367,ENSMUSG00000047638,ENSMUSG00000070645,ENSMUSG00000010505,ENSMUSG00000017950,ENSMUSG00000024659,ENSMUSG00000058755,ENSMUSG00000025194,ENSMUSG00000050296,ENSMUSG00000022479,ENSMUSG00000030235,ENSMUSG00000064147,ENSMUSG00000043251,ENSMUSG00000034701,ENSMUSG00000029644,ENSMUSG00000015619,ENSMUSG00000026976,ENSMUSG00000003476,ENSMUSG00000022829,ENSMUSG00000058914,ENSMUSG00000051136,…
GO:0006954	inflammatory response	7.29415e-07	6.13703	125	ENSMUSG00000047638,ENSMUSG00000021994,ENSMUSG00000019122,ENSMUSG00000015340,ENSMUSG00000024659,ENSMUSG00000040017,ENSMUSG00000060188,ENSMUSG00000021624,ENSMUSG00000026770,ENSMUSG00000058755,ENSMUSG00000032487,ENSMUSG00000023913,ENSMUSG00000079164,ENSMUSG00000118670,ENSMUSG00000000290,ENSMUSG00000046908,ENSMUSG00000040432,ENSMUSG00000022875,ENSMUSG00000073418,ENSMUSG00000005951,ENSMUSG00000052336,…
GO:0008219	cell death	7.5835e-07	6.12013	268	ENSMUSG00000021367,ENSMUSG00000043505,ENSMUSG00000078508,ENSMUSG00000047638,ENSMUSG00000074934,ENSMUSG00000032372,ENSMUSG00000039304,ENSMUSG00000000120,ENSMUSG00000021994,ENSMUSG00000057719,ENSMUSG00000024659,ENSMUSG00000042306,ENSMUSG00000078509,ENSMUSG00000026770,ENSMUSG00000000093,ENSMUSG00000058755,ENSMUSG00000042349,ENSMUSG00000020227,ENSMUSG00000032487,ENSMUSG00000070034,ENSMUSG00000028581,…
GO:0071702	organic substance transport	7.87562e-07	6.10372	342	ENSMUSG00000021367,ENSMUSG00000043505,ENSMUSG00000047638,ENSMUSG00000032372,ENSMUSG00000028749,ENSMUSG00000042532,ENSMUSG00000000120,ENSMUSG00000070645,ENSMUSG00000010505,ENSMUSG00000026904,ENSMUSG00000017950,ENSMUSG00000024659,ENSMUSG00000004110,ENSMUSG00000016982,ENSMUSG00000070280,ENSMUSG00000027748,ENSMUSG00000028214,ENSMUSG00000011034,ENSMUSG00000052026,ENSMUSG00000052387,ENSMUSG00000032487,…
GO:0006952	defense response	8.91855e-07	6.04971	231	ENSMUSG00000021367,ENSMUSG00000043505,ENSMUSG00000047638,ENSMUSG00000028749,ENSMUSG00000021994,ENSMUSG00000021795,ENSMUSG00000019122,ENSMUSG00000015340,ENSMUSG00000024659,ENSMUSG00000042306,ENSMUSG00000041445,ENSMUSG00000040017,ENSMUSG00000060188,ENSMUSG00000021624,ENSMUSG00000026770,ENSMUSG00000054763,ENSMUSG00000058755,ENSMUSG00000076861,ENSMUSG00000078922,ENSMUSG00000042349,ENSMUSG00000020227,…
GO:0050678	regulation of epithelial cell proliferation	1.03078e-06	5.98683	75	ENSMUSG00000000120,ENSMUSG00000021994,ENSMUSG00000041445,ENSMUSG00000012520,ENSMUSG00000046186,ENSMUSG00000109564,ENSMUSG00000037754,ENSMUSG00000022479,ENSMUSG00000062960,ENSMUSG00000031520,ENSMUSG00000024238,ENSMUSG00000031841,ENSMUSG00000048616,ENSMUSG00000021732,ENSMUSG00000029644,ENSMUSG00000058669,ENSMUSG00000054385,ENSMUSG00000015619,ENSMUSG00000036585,ENSMUSG00000006386,ENSMUSG00000022510,…
GO:0043542	endothelial cell migration	1.14766e-06	5.94019	51	ENSMUSG00000074934,ENSMUSG00000021994,ENSMUSG00000024659,ENSMUSG00000041445,ENSMUSG00000032487,ENSMUSG00000000290,ENSMUSG00000026463,ENSMUSG00000062960,ENSMUSG00000031520,ENSMUSG00000031841,ENSMUSG00000025473,ENSMUSG00000015619,ENSMUSG00000036585,ENSMUSG00000006386,ENSMUSG00000000530,ENSMUSG00000032125,ENSMUSG00000021701,ENSMUSG00000035000,ENSMUSG00000006445,ENSMUSG00000059895,ENSMUSG00000029484,…
GO:0051716	cellular response to stimulus	1.17414e-06	5.93028	899	ENSMUSG00000021367,ENSMUSG00000062546,ENSMUSG00000047638,ENSMUSG00000074934,ENSMUSG00000032372,ENSMUSG00000039304,ENSMUSG00000096209,ENSMUSG00000051998,ENSMUSG00000051079,ENSMUSG00000032094,ENSMUSG00000074947,ENSMUSG00000060816,ENSMUSG00000090129,ENSMUSG00000044041,ENSMUSG00000000120,ENSMUSG00000040723,ENSMUSG00000029917,ENSMUSG00000070645,ENSMUSG00000021994,ENSMUSG00000010505,ENSMUSG00000043430,…
GO:0001819	positive regulation of cytokine production	1.33547e-06	5.87437	87	ENSMUSG00000043505,ENSMUSG00000047638,ENSMUSG00000036446,ENSMUSG00000021994,ENSMUSG00000015340,ENSMUSG00000024659,ENSMUSG00000060188,ENSMUSG00000058755,ENSMUSG00000042349,ENSMUSG00000020227,ENSMUSG00000032487,ENSMUSG00000079164,ENSMUSG00000028581,ENSMUSG00000005836,ENSMUSG00000000731,ENSMUSG00000031257,ENSMUSG00000039193,ENSMUSG00000025473,ENSMUSG00000027863,ENSMUSG00000015619,ENSMUSG00000037379,…
GO:0010817	regulation of hormone levels	1.75264e-06	5.75631	103	ENSMUSG00000021367,ENSMUSG00000047638,ENSMUSG00000031844,ENSMUSG00000033715,ENSMUSG00000070645,ENSMUSG00000010505,ENSMUSG00000017950,ENSMUSG00000031886,ENSMUSG00000024659,ENSMUSG00000058755,ENSMUSG00000025194,ENSMUSG00000025955,ENSMUSG00000050296,ENSMUSG00000022479,ENSMUSG00000030235,ENSMUSG00000029231,ENSMUSG00000064147,ENSMUSG00000043251,ENSMUSG00000020681,ENSMUSG00000034701,ENSMUSG00000029644,…
GO:0007548	sex differentiation	2.02041e-06	5.69456	68	ENSMUSG00000039304,ENSMUSG00000070645,ENSMUSG00000021994,ENSMUSG00000017950,ENSMUSG00000097545,ENSMUSG00000022306,ENSMUSG00000079164,ENSMUSG00000005836,ENSMUSG00000018698,ENSMUSG00000039337,ENSMUSG00000062960,ENSMUSG00000029231,ENSMUSG00000039329,ENSMUSG00000020681,ENSMUSG00000019947,ENSMUSG00000021732,ENSMUSG00000015619,ENSMUSG00000022510,ENSMUSG00000027794,ENSMUSG00000025056,ENSMUSG00000022868,…
GO:0051046	regulation of secretion	2.06356e-06	5.68538	118	ENSMUSG00000021367,ENSMUSG00000047638,ENSMUSG00000070645,ENSMUSG00000010505,ENSMUSG00000017950,ENSMUSG00000024659,ENSMUSG00000058755,ENSMUSG00000051747,ENSMUSG00000050296,ENSMUSG00000022479,ENSMUSG00000030310,ENSMUSG00000031520,ENSMUSG00000034652,ENSMUSG00000020681,ENSMUSG00000032231,ENSMUSG00000021732,ENSMUSG00000029644,ENSMUSG00000000486,ENSMUSG00000078597,ENSMUSG00000026976,ENSMUSG00000003476,…
GO:0001822	kidney development	2.63862e-06	5.57862	66	ENSMUSG00000074934,ENSMUSG00000070645,ENSMUSG00000021994,ENSMUSG00000019913,ENSMUSG00000018698,ENSMUSG00000029231,ENSMUSG00000020681,ENSMUSG00000019947,ENSMUSG00000048616,ENSMUSG00000021732,ENSMUSG00000015619,ENSMUSG00000078597,ENSMUSG00000036585,ENSMUSG00000006386,ENSMUSG00000026976,ENSMUSG00000033227,ENSMUSG00000017009,ENSMUSG00000025934,ENSMUSG00000027820,ENSMUSG00000029026,ENSMUSG00000039239,…
GO:0002521	leukocyte differentiation	2.89919e-06	5.53772	106	ENSMUSG00000043505,ENSMUSG00000032094,ENSMUSG00000019122,ENSMUSG00000024659,ENSMUSG00000026770,ENSMUSG00000039883,ENSMUSG00000028581,ENSMUSG00000046186,ENSMUSG00000000731,ENSMUSG00000037940,ENSMUSG00000024238,ENSMUSG00000025473,ENSMUSG00000038608,ENSMUSG00000032231,ENSMUSG00000015619,ENSMUSG00000065589,ENSMUSG00000041272,ENSMUSG00000037849,ENSMUSG00000006362,ENSMUSG00000023274,ENSMUSG00000042993,…
GO:1901615	organic hydroxy compound metabolic process	3.20139e-06	5.49466	94	ENSMUSG00000047638,ENSMUSG00000024292,ENSMUSG00000033715,ENSMUSG00000021994,ENSMUSG00000031886,ENSMUSG00000025955,ENSMUSG00000055197,ENSMUSG00000030235,ENSMUSG00000005951,ENSMUSG00000059003,ENSMUSG00000048612,ENSMUSG00000015619,ENSMUSG00000078597,ENSMUSG00000036585,ENSMUSG00000026976,ENSMUSG00000003476,ENSMUSG00000005320,ENSMUSG00000071047,ENSMUSG00000010660,ENSMUSG00000046008,ENSMUSG00000039239,…
GO:0043067	regulation of programmed cell death	3.46673e-06	5.46008	220	ENSMUSG00000021367,ENSMUSG00000043505,ENSMUSG00000078508,ENSMUSG00000047638,ENSMUSG00000074934,ENSMUSG00000039304,ENSMUSG00000000120,ENSMUSG00000021994,ENSMUSG00000057719,ENSMUSG00000024659,ENSMUSG00000078509,ENSMUSG00000058755,ENSMUSG00000020227,ENSMUSG00000032487,ENSMUSG00000070034,ENSMUSG00000028581,ENSMUSG00000041911,ENSMUSG00000044165,ENSMUSG00000005836,ENSMUSG00000059246,ENSMUSG00000061356,…
GO:0051051	negative regulation of transport	3.65445e-06	5.43718	86	ENSMUSG00000021367,ENSMUSG00000021795,ENSMUSG00000017950,ENSMUSG00000024659,ENSMUSG00000058755,ENSMUSG00000028214,ENSMUSG00000032487,ENSMUSG00000027861,ENSMUSG00000034652,ENSMUSG00000020681,ENSMUSG00000032231,ENSMUSG00000032060,ENSMUSG00000050335,ENSMUSG00000022548,ENSMUSG00000003476,ENSMUSG00000027546,ENSMUSG00000022829,ENSMUSG00000039239,ENSMUSG00000051136,ENSMUSG00000075420,ENSMUSG00000027827,…
GO:0009725	response to hormone	3.68628e-06	5.43341	142	ENSMUSG00000021367,ENSMUSG00000047638,ENSMUSG00000039304,ENSMUSG00000029917,ENSMUSG00000070645,ENSMUSG00000015340,ENSMUSG00000024659,ENSMUSG00000056673,ENSMUSG00000032487,ENSMUSG00000025194,ENSMUSG00000027434,ENSMUSG00000005836,ENSMUSG00000021750,ENSMUSG00000020524,ENSMUSG00000021255,ENSMUSG00000020681,ENSMUSG00000020911,ENSMUSG00000029644,ENSMUSG00000054385,ENSMUSG00000015619,ENSMUSG00000022358,…
GO:0060541	respiratory system development	6.0035e-06	5.2216	53	ENSMUSG00000021994,ENSMUSG00000010505,ENSMUSG00000021795,ENSMUSG00000012520,ENSMUSG00000000093,ENSMUSG00000022306,ENSMUSG00000005836,ENSMUSG00000050296,ENSMUSG00000062960,ENSMUSG00000029231,ENSMUSG00000020681,ENSMUSG00000048616,ENSMUSG00000021732,ENSMUSG00000058669,ENSMUSG00000036585,ENSMUSG00000028364,ENSMUSG00000027820,ENSMUSG00000029026,ENSMUSG00000032796,ENSMUSG00000034227,ENSMUSG00000024140,…
GO:0090130	tissue migration	7.34502e-06	5.13401	62	ENSMUSG00000074934,ENSMUSG00000021994,ENSMUSG00000024659,ENSMUSG00000041445,ENSMUSG00000032487,ENSMUSG00000000290,ENSMUSG00000026463,ENSMUSG00000040432,ENSMUSG00000062960,ENSMUSG00000031520,ENSMUSG00000031841,ENSMUSG00000025473,ENSMUSG00000021732,ENSMUSG00000015619,ENSMUSG00000036585,ENSMUSG00000006386,ENSMUSG00000000530,ENSMUSG00000032125,ENSMUSG00000039239,ENSMUSG00000021701,ENSMUSG00000035000,…
GO:0060485	mesenchyme development	8.32485e-06	5.07962	58	ENSMUSG00000021367,ENSMUSG00000074934,ENSMUSG00000001493,ENSMUSG00000021994,ENSMUSG00000012520,ENSMUSG00000000093,ENSMUSG00000026167,ENSMUSG00000027200,ENSMUSG00000039238,ENSMUSG00000019789,ENSMUSG00000025473,ENSMUSG00000048616,ENSMUSG00000021732,ENSMUSG00000015619,ENSMUSG00000003436,ENSMUSG00000026814,ENSMUSG00000000530,ENSMUSG00000028487,ENSMUSG00000039239,ENSMUSG00000032446,ENSMUSG00000018604,…
GO:0002376	immune system process	9.61081e-06	5.01724	316	ENSMUSG00000021367,ENSMUSG00000043505,ENSMUSG00000047638,ENSMUSG00000074934,ENSMUSG00000032372,ENSMUSG00000039304,ENSMUSG00000051998,ENSMUSG00000032094,ENSMUSG00000028749,ENSMUSG00000039155,ENSMUSG00000021994,ENSMUSG00000021795,ENSMUSG00000019122,ENSMUSG00000015340,ENSMUSG00000024659,ENSMUSG00000042306,ENSMUSG00000075122,ENSMUSG00000109713,ENSMUSG00000060188,ENSMUSG00000021624,ENSMUSG00000056673,…
GO:0080090	regulation of primary metabolic process	9.92589e-06	5.00323	624	ENSMUSG00000021367,ENSMUSG00000031118,ENSMUSG00000043505,ENSMUSG00000078508,ENSMUSG00000024029,ENSMUSG00000047638,ENSMUSG00000074934,ENSMUSG00000079350,ENSMUSG00000032372,ENSMUSG00000039304,ENSMUSG00000078949,ENSMUSG00000051998,ENSMUSG00000055746,ENSMUSG00000047907,ENSMUSG00000001493,ENSMUSG00000043453,ENSMUSG00000044041,ENSMUSG00000036446,ENSMUSG00000000120,ENSMUSG00000021994,ENSMUSG00000010505,…
GO:0090287	regulation of cellular response to growth factor stimulus	1.0806e-05	4.96634	60	ENSMUSG00000074934,ENSMUSG00000000120,ENSMUSG00000021994,ENSMUSG00000041445,ENSMUSG00000036264,ENSMUSG00000041911,ENSMUSG00000046186,ENSMUSG00000026463,ENSMUSG00000005836,ENSMUSG00000062960,ENSMUSG00000050830,ENSMUSG00000031520,ENSMUSG00000024238,ENSMUSG00000048612,ENSMUSG00000048616,ENSMUSG00000021732,ENSMUSG00000015619,ENSMUSG00000044177,ENSMUSG00000036585,ENSMUSG00000006386,ENSMUSG00000026814,…
GO:0048880	sensory system development	1.42406e-05	4.84647	76	ENSMUSG00000012520,ENSMUSG00000000093,ENSMUSG00000037188,ENSMUSG00000041911,ENSMUSG00000026114,ENSMUSG00000026463,ENSMUSG00000018698,ENSMUSG00000062960,ENSMUSG00000029231,ENSMUSG00000024238,ENSMUSG00000034701,ENSMUSG00000021732,ENSMUSG00000015619,ENSMUSG00000032060,ENSMUSG00000021239,ENSMUSG00000000617,ENSMUSG00000032556,ENSMUSG00000000530,ENSMUSG00000030523,ENSMUSG00000037325,ENSMUSG00000039239,…
GO:0019222	regulation of metabolic process	1.5907e-05	4.79841	747	ENSMUSG00000021367,ENSMUSG00000031118,ENSMUSG00000043505,ENSMUSG00000078508,ENSMUSG00000024029,ENSMUSG00000047638,ENSMUSG00000074934,ENSMUSG00000079350,ENSMUSG00000032372,ENSMUSG00000039304,ENSMUSG00000078949,ENSMUSG00000051998,ENSMUSG00000084796,ENSMUSG00000055746,ENSMUSG00000047907,ENSMUSG00000001493,ENSMUSG00000043453,ENSMUSG00000044041,ENSMUSG00000036446,ENSMUSG00000000120,ENSMUSG00000021994,…
GO:0023056	positive regulation of signaling	1.82213e-05	4.73942	241	ENSMUSG00000021367,ENSMUSG00000047638,ENSMUSG00000074934,ENSMUSG00000039304,ENSMUSG00000000120,ENSMUSG00000021994,ENSMUSG00000019122,ENSMUSG00000017950,ENSMUSG00000097545,ENSMUSG00000057719,ENSMUSG00000060188,ENSMUSG00000067242,ENSMUSG00000021624,ENSMUSG00000058755,ENSMUSG00000035910,ENSMUSG00000042349,ENSMUSG00000032487,ENSMUSG00000028581,ENSMUSG00000005836,ENSMUSG00000021750,ENSMUSG00000020524,…
GO:0040008	regulation of growth	2.27059e-05	4.64386	102	ENSMUSG00000021367,ENSMUSG00000074934,ENSMUSG00000021994,ENSMUSG00000017950,ENSMUSG00000067242,ENSMUSG00000000093,ENSMUSG00000036264,ENSMUSG00000022306,ENSMUSG00000027200,ENSMUSG00000005836,ENSMUSG00000021750,ENSMUSG00000073399,ENSMUSG00000019789,ENSMUSG00000029765,ENSMUSG00000034918,ENSMUSG00000048616,ENSMUSG00000054385,ENSMUSG00000032060,ENSMUSG00000069805,ENSMUSG00000013936,ENSMUSG00000028364,…
GO:0097435	supramolecular fiber organization	2.54908e-05	4.59362	115	ENSMUSG00000021367,ENSMUSG00000074934,ENSMUSG00000044041,ENSMUSG00000051747,ENSMUSG00000079243,ENSMUSG00000021750,ENSMUSG00000027861,ENSMUSG00000031165,ENSMUSG00000029231,ENSMUSG00000079235,ENSMUSG00000021998,ENSMUSG00000020911,ENSMUSG00000032231,ENSMUSG00000032060,ENSMUSG00000039376,ENSMUSG00000013936,ENSMUSG00000037736,ENSMUSG00000003476,ENSMUSG00000032556,ENSMUSG00000017009,ENSMUSG00000039518,…
GO:0009410	response to xenobiotic stimulus	2.59334e-05	4.58614	83	ENSMUSG00000021367,ENSMUSG00000047638,ENSMUSG00000070645,ENSMUSG00000017950,ENSMUSG00000015340,ENSMUSG00000064294,ENSMUSG00000027077,ENSMUSG00000032487,ENSMUSG00000025194,ENSMUSG00000005836,ENSMUSG00000020524,ENSMUSG00000058216,ENSMUSG00000062960,ENSMUSG00000031520,ENSMUSG00000059003,ENSMUSG00000020681,ENSMUSG00000034701,ENSMUSG00000092008,ENSMUSG00000029644,ENSMUSG00000038242,ENSMUSG00000015619,…
GO:0009636	response to toxic substance	2.64791e-05	4.5771	51	ENSMUSG00000004344,ENSMUSG00000032487,ENSMUSG00000025194,ENSMUSG00000005836,ENSMUSG00000020524,ENSMUSG00000058216,ENSMUSG00000030310,ENSMUSG00000004341,ENSMUSG00000024778,ENSMUSG00000025934,ENSMUSG00000057182,ENSMUSG00000028970,ENSMUSG00000009356,ENSMUSG00000038155,ENSMUSG00000058135,ENSMUSG00000018339,ENSMUSG00000031762,ENSMUSG00000031574,ENSMUSG00000028211,ENSMUSG00000040584,ENSMUSG00000028756,…
GO:0030030	cell projection organization	2.82165e-05	4.5495	214	ENSMUSG00000021367,ENSMUSG00000000120,ENSMUSG00000021994,ENSMUSG00000017950,ENSMUSG00000024471,ENSMUSG00000012520,ENSMUSG00000024366,ENSMUSG00000067242,ENSMUSG00000036264,ENSMUSG00000035910,ENSMUSG00000051747,ENSMUSG00000055632,ENSMUSG00000040265,ENSMUSG00000030208,ENSMUSG00000027200,ENSMUSG00000020598,ENSMUSG00000059246,ENSMUSG00000037754,ENSMUSG00000018698,ENSMUSG00000062960,ENSMUSG00000031165,…
GO:0010647	positive regulation of cell communication	2.9564e-05	4.52924	240	ENSMUSG00000021367,ENSMUSG00000047638,ENSMUSG00000074934,ENSMUSG00000039304,ENSMUSG00000000120,ENSMUSG00000021994,ENSMUSG00000019122,ENSMUSG00000017950,ENSMUSG00000097545,ENSMUSG00000057719,ENSMUSG00000060188,ENSMUSG00000067242,ENSMUSG00000021624,ENSMUSG00000058755,ENSMUSG00000035910,ENSMUSG00000042349,ENSMUSG00000032487,ENSMUSG00000028581,ENSMUSG00000005836,ENSMUSG00000021750,ENSMUSG00000020524,…
GO:0032409	regulation of transporter activity	2.96399e-05	4.52812	58	ENSMUSG00000021367,ENSMUSG00000046182,ENSMUSG00000028214,ENSMUSG00000049281,ENSMUSG00000027861,ENSMUSG00000069833,ENSMUSG00000059003,ENSMUSG00000048070,ENSMUSG00000028584,ENSMUSG00000021313,ENSMUSG00000028970,ENSMUSG00000045730,ENSMUSG00000021591,ENSMUSG00000040584,ENSMUSG00000075420,ENSMUSG00000028756,ENSMUSG00000027827,ENSMUSG00000026271,ENSMUSG00000024842,ENSMUSG00000046168,ENSMUSG00000034110,…
GO:0006357	regulation of transcription by RNA polymerase II	3.06032e-05	4.51423	282	ENSMUSG00000021367,ENSMUSG00000031118,ENSMUSG00000047638,ENSMUSG00000074934,ENSMUSG00000079350,ENSMUSG00000032372,ENSMUSG00000055746,ENSMUSG00000047907,ENSMUSG00000001493,ENSMUSG00000043453,ENSMUSG00000036446,ENSMUSG00000021994,ENSMUSG00000010505,ENSMUSG00000017950,ENSMUSG00000010476,ENSMUSG00000000103,ENSMUSG00000046180,ENSMUSG00000033740,ENSMUSG00000033343,ENSMUSG00000012520,ENSMUSG00000000093,…
GO:0030097	hemopoiesis	3.1485e-05	4.5019	144	ENSMUSG00000043505,ENSMUSG00000032094,ENSMUSG00000001493,ENSMUSG00000021994,ENSMUSG00000019122,ENSMUSG00000024659,ENSMUSG00000026770,ENSMUSG00000039883,ENSMUSG00000028581,ENSMUSG00000118670,ENSMUSG00000046186,ENSMUSG00000000731,ENSMUSG00000037940,ENSMUSG00000062960,ENSMUSG00000051910,ENSMUSG00000029231,ENSMUSG00000024238,ENSMUSG00000025473,ENSMUSG00000038608,ENSMUSG00000020681,ENSMUSG00000023216,…
GO:0015850	organic hydroxy compound transport	3.51105e-05	4.45456	59	ENSMUSG00000047638,ENSMUSG00000070645,ENSMUSG00000025194,ENSMUSG00000055197,ENSMUSG00000050296,ENSMUSG00000030235,ENSMUSG00000034652,ENSMUSG00000032231,ENSMUSG00000054385,ENSMUSG00000084927,ENSMUSG00000020062,ENSMUSG00000003476,ENSMUSG00000023064,ENSMUSG00000071047,ENSMUSG00000010660,ENSMUSG00000046008,ENSMUSG00000021135,ENSMUSG00000051136,ENSMUSG00000029304,ENSMUSG00000031574,ENSMUSG00000028756,…
GO:0009611	response to wounding	3.77058e-05	4.42359	89	ENSMUSG00000000120,ENSMUSG00000021994,ENSMUSG00000017950,ENSMUSG00000024659,ENSMUSG00000021950,ENSMUSG00000092274,ENSMUSG00000037188,ENSMUSG00000000244,ENSMUSG00000032068,ENSMUSG00000046186,ENSMUSG00000032135,ENSMUSG00000022875,ENSMUSG00000109564,ENSMUSG00000062960,ENSMUSG00000069833,ENSMUSG00000029231,ENSMUSG00000059003,ENSMUSG00000021998,ENSMUSG00000048612,ENSMUSG00000032231,ENSMUSG00000048616,…
GO:0000003	reproduction	4.0122e-05	4.39662	226	ENSMUSG00000021367,ENSMUSG00000034219,ENSMUSG00000039304,ENSMUSG00000070645,ENSMUSG00000021994,ENSMUSG00000017950,ENSMUSG00000097545,ENSMUSG00000024659,ENSMUSG00000000103,ENSMUSG00000058755,ENSMUSG00000070280,ENSMUSG00000033949,ENSMUSG00000032487,ENSMUSG00000022306,ENSMUSG00000079164,ENSMUSG00000050468,ENSMUSG00000044664,ENSMUSG00000094845,ENSMUSG00000030220,ENSMUSG00000026463,ENSMUSG00000053062,…
GO:0071310	cellular response to organic substance	4.1525e-05	4.38169	290	ENSMUSG00000021367,ENSMUSG00000047638,ENSMUSG00000032372,ENSMUSG00000044041,ENSMUSG00000000120,ENSMUSG00000029917,ENSMUSG00000070645,ENSMUSG00000021994,ENSMUSG00000010505,ENSMUSG00000019122,ENSMUSG00000015340,ENSMUSG00000024659,ENSMUSG00000033740,ENSMUSG00000075122,ENSMUSG00000060188,ENSMUSG00000021624,ENSMUSG00000056673,ENSMUSG00000026770,ENSMUSG00000058755,ENSMUSG00000078922,ENSMUSG00000042349,…
GO:0050865	regulation of cell activation	4.33528e-05	4.36298	100	ENSMUSG00000043505,ENSMUSG00000032372,ENSMUSG00000051998,ENSMUSG00000028749,ENSMUSG00000021994,ENSMUSG00000021795,ENSMUSG00000024659,ENSMUSG00000075122,ENSMUSG00000026770,ENSMUSG00000028581,ENSMUSG00000000244,ENSMUSG00000005951,ENSMUSG00000029231,ENSMUSG00000024238,ENSMUSG00000034652,ENSMUSG00000025473,ENSMUSG00000021732,ENSMUSG00000015619,ENSMUSG00000065589,ENSMUSG00000050335,ENSMUSG00000041272,…
GO:0034329	cell junction assembly	4.55824e-05	4.3412	78	ENSMUSG00000047638,ENSMUSG00000074934,ENSMUSG00000039155,ENSMUSG00000021994,ENSMUSG00000047230,ENSMUSG00000040265,ENSMUSG00000021750,ENSMUSG00000020524,ENSMUSG00000062960,ENSMUSG00000022132,ENSMUSG00000084902,ENSMUSG00000021108,ENSMUSG00000031841,ENSMUSG00000043557,ENSMUSG00000020681,ENSMUSG00000006386,ENSMUSG00000050840,ENSMUSG00000022548,ENSMUSG00000037736,ENSMUSG00000017009,ENSMUSG00000000530,…
GO:1903530	regulation of secretion by cell	5.82005e-05	4.23507	102	ENSMUSG00000021367,ENSMUSG00000047638,ENSMUSG00000070645,ENSMUSG00000010505,ENSMUSG00000017950,ENSMUSG00000024659,ENSMUSG00000058755,ENSMUSG00000051747,ENSMUSG00000050296,ENSMUSG00000022479,ENSMUSG00000031520,ENSMUSG00000034652,ENSMUSG00000032231,ENSMUSG00000029644,ENSMUSG00000000486,ENSMUSG00000026976,ENSMUSG00000003476,ENSMUSG00000027546,ENSMUSG00000020486,ENSMUSG00000022829,ENSMUSG00000023064,…
GO:0006897	endocytosis	9.46645e-05	4.02381	107	ENSMUSG00000074934,ENSMUSG00000021994,ENSMUSG00000021795,ENSMUSG00000024659,ENSMUSG00000046182,ENSMUSG00000032268,ENSMUSG00000040265,ENSMUSG00000000290,ENSMUSG00000051735,ENSMUSG00000020524,ENSMUSG00000034652,ENSMUSG00000031841,ENSMUSG00000032231,ENSMUSG00000054385,ENSMUSG00000037379,ENSMUSG00000025468,ENSMUSG00000050335,ENSMUSG00000035279,ENSMUSG00000027546,ENSMUSG00000005220,ENSMUSG00000023064,…
GO:0003012	muscle system process	9.72797e-05	4.01198	72	ENSMUSG00000021367,ENSMUSG00000040723,ENSMUSG00000000093,ENSMUSG00000032487,ENSMUSG00000051747,ENSMUSG00000057378,ENSMUSG00000026463,ENSMUSG00000005836,ENSMUSG00000049281,ENSMUSG00000027861,ENSMUSG00000038670,ENSMUSG00000019789,ENSMUSG00000022358,ENSMUSG00000013936,ENSMUSG00000005124,ENSMUSG00000030672,ENSMUSG00000021313,ENSMUSG00000051136,ENSMUSG00000020160,ENSMUSG00000091898,ENSMUSG00000018604,…
GO:0043069	negative regulation of programmed cell death	0.000103209	3.98628	146	ENSMUSG00000021367,ENSMUSG00000043505,ENSMUSG00000078508,ENSMUSG00000047638,ENSMUSG00000074934,ENSMUSG00000000120,ENSMUSG00000021994,ENSMUSG00000057719,ENSMUSG00000078509,ENSMUSG00000032487,ENSMUSG00000028581,ENSMUSG00000041911,ENSMUSG00000005836,ENSMUSG00000059246,ENSMUSG00000061356,ENSMUSG00000021403,ENSMUSG00000058216,ENSMUSG00000062960,ENSMUSG00000058665,ENSMUSG00000052336,ENSMUSG00000019789,…
GO:0016310	phosphorylation	0.000124547	3.90467	223	ENSMUSG00000021367,ENSMUSG00000074934,ENSMUSG00000051998,ENSMUSG00000032257,ENSMUSG00000021994,ENSMUSG00000017950,ENSMUSG00000075122,ENSMUSG00000030399,ENSMUSG00000058755,ENSMUSG00000027077,ENSMUSG00000042349,ENSMUSG00000020227,ENSMUSG00000032487,ENSMUSG00000051747,ENSMUSG00000046186,ENSMUSG00000052353,ENSMUSG00000026463,ENSMUSG00000055523,ENSMUSG00000058216,ENSMUSG00000062960,ENSMUSG00000005951,…
GO:0043410	positive regulation of MAPK cascade	0.000129718	3.887	83	ENSMUSG00000021367,ENSMUSG00000000120,ENSMUSG00000021994,ENSMUSG00000019122,ENSMUSG00000057719,ENSMUSG00000060188,ENSMUSG00000058755,ENSMUSG00000028581,ENSMUSG00000062960,ENSMUSG00000029231,ENSMUSG00000031257,ENSMUSG00000025473,ENSMUSG00000021732,ENSMUSG00000036585,ENSMUSG00000006386,ENSMUSG00000023274,ENSMUSG00000003476,ENSMUSG00000005320,ENSMUSG00000058914,ENSMUSG00000018927,ENSMUSG00000031750,…
GO:0061448	connective tissue development	0.000145632	3.83674	56	ENSMUSG00000021367,ENSMUSG00000047638,ENSMUSG00000074934,ENSMUSG00000021994,ENSMUSG00000051910,ENSMUSG00000024238,ENSMUSG00000022053,ENSMUSG00000019947,ENSMUSG00000048616,ENSMUSG00000015619,ENSMUSG00000005124,ENSMUSG00000035493,ENSMUSG00000007279,ENSMUSG00000039239,ENSMUSG00000075394,ENSMUSG00000020647,ENSMUSG00000040533,ENSMUSG00000021390,ENSMUSG00000060675,ENSMUSG00000002603,ENSMUSG00000101970,…
GO:0006793	phosphorus metabolic process	0.000150346	3.82291	318	ENSMUSG00000021367,ENSMUSG00000047638,ENSMUSG00000074934,ENSMUSG00000051998,ENSMUSG00000028749,ENSMUSG00000032257,ENSMUSG00000021994,ENSMUSG00000017950,ENSMUSG00000075122,ENSMUSG00000030399,ENSMUSG00000058755,ENSMUSG00000027077,ENSMUSG00000042349,ENSMUSG00000020227,ENSMUSG00000032487,ENSMUSG00000023913,ENSMUSG00000051747,ENSMUSG00000021768,ENSMUSG00000046186,ENSMUSG00000052353,ENSMUSG00000026564,…
GO:0006366	transcription by RNA polymerase II	0.000154533	3.81098	285	ENSMUSG00000021367,ENSMUSG00000031118,ENSMUSG00000047638,ENSMUSG00000074934,ENSMUSG00000079350,ENSMUSG00000032372,ENSMUSG00000055746,ENSMUSG00000047907,ENSMUSG00000001493,ENSMUSG00000043453,ENSMUSG00000036446,ENSMUSG00000021994,ENSMUSG00000010505,ENSMUSG00000017950,ENSMUSG00000057534,ENSMUSG00000010476,ENSMUSG00000000103,ENSMUSG00000046180,ENSMUSG00000033740,ENSMUSG00000033343,ENSMUSG00000012520,…
GO:0001894	tissue homeostasis	0.000167013	3.77725	51	ENSMUSG00000024029,ENSMUSG00000032487,ENSMUSG00000059562,ENSMUSG00000021255,ENSMUSG00000025473,ENSMUSG00000034701,ENSMUSG00000026609,ENSMUSG00000022868,ENSMUSG00000044244,ENSMUSG00000033220,ENSMUSG00000001911,ENSMUSG00000029304,ENSMUSG00000041378,ENSMUSG00000045730,ENSMUSG00000030834,ENSMUSG00000040584,ENSMUSG00000032554,ENSMUSG00000020422,ENSMUSG00000074272,ENSMUSG00000026288,ENSMUSG00000017697,…
GO:0032102	negative regulation of response to external stimulus	0.000195541	3.70876	75	ENSMUSG00000047638,ENSMUSG00000074934,ENSMUSG00000021994,ENSMUSG00000060188,ENSMUSG00000026770,ENSMUSG00000017311,ENSMUSG00000020227,ENSMUSG00000118670,ENSMUSG00000046186,ENSMUSG00000027200,ENSMUSG00000022875,ENSMUSG00000109564,ENSMUSG00000021403,ENSMUSG00000052336,ENSMUSG00000029231,ENSMUSG00000032231,ENSMUSG00000015619,ENSMUSG00000037849,ENSMUSG00000051457,ENSMUSG00000058914,ENSMUSG00000044244,…
GO:0007611	learning or memory	0.000215993	3.66556	58	ENSMUSG00000035910,ENSMUSG00000032487,ENSMUSG00000059246,ENSMUSG00000020524,ENSMUSG00000030310,ENSMUSG00000058665,ENSMUSG00000052336,ENSMUSG00000059003,ENSMUSG00000048616,ENSMUSG00000027820,ENSMUSG00000051136,ENSMUSG00000001911,ENSMUSG00000021701,ENSMUSG00000045730,ENSMUSG00000027827,ENSMUSG00000002997,ENSMUSG00000022619,ENSMUSG00000025905,ENSMUSG00000039419,ENSMUSG00000044288,ENSMUSG00000027199,…
GO:0002697	regulation of immune effector process	0.000229185	3.63981	72	ENSMUSG00000043505,ENSMUSG00000021994,ENSMUSG00000024659,ENSMUSG00000075122,ENSMUSG00000064308,ENSMUSG00000020227,ENSMUSG00000024459,ENSMUSG00000028581,ENSMUSG00000021403,ENSMUSG00000031165,ENSMUSG00000052336,ENSMUSG00000034652,ENSMUSG00000015619,ENSMUSG00000065589,ENSMUSG00000037379,ENSMUSG00000006386,ENSMUSG00000026399,ENSMUSG00000051457,ENSMUSG00000044244,ENSMUSG00000033220,ENSMUSG00000028979,…
GO:0051960	regulation of nervous system development	0.000255341	3.59288	87	ENSMUSG00000000120,ENSMUSG00000021994,ENSMUSG00000036264,ENSMUSG00000027434,ENSMUSG00000041911,ENSMUSG00000053062,ENSMUSG00000027200,ENSMUSG00000062960,ENSMUSG00000052336,ENSMUSG00000031520,ENSMUSG00000019789,ENSMUSG00000021108,ENSMUSG00000029765,ENSMUSG00000043557,ENSMUSG00000020681,ENSMUSG00000032231,ENSMUSG00000048616,ENSMUSG00000003436,ENSMUSG00000021239,ENSMUSG00000020774,ENSMUSG00000031750,…
GO:1902531	regulation of intracellular signal transduction	0.000269623	3.56924	204	ENSMUSG00000021367,ENSMUSG00000047638,ENSMUSG00000074934,ENSMUSG00000039304,ENSMUSG00000051998,ENSMUSG00000000120,ENSMUSG00000070645,ENSMUSG00000021994,ENSMUSG00000019122,ENSMUSG00000057719,ENSMUSG00000026668,ENSMUSG00000060188,ENSMUSG00000058755,ENSMUSG00000042349,ENSMUSG00000020227,ENSMUSG00000032487,ENSMUSG00000028581,ENSMUSG00000030220,ENSMUSG00000021768,ENSMUSG00000026564,ENSMUSG00000026463,…
GO:0002460	adaptive immune response based on somatic recombination of immune receptors built from immunoglobulin superfamily domains	0.000273117	3.56365	59	ENSMUSG00000043505,ENSMUSG00000024659,ENSMUSG00000075122,ENSMUSG00000056673,ENSMUSG00000064308,ENSMUSG00000024459,ENSMUSG00000000731,ENSMUSG00000021403,ENSMUSG00000073418,ENSMUSG00000031165,ENSMUSG00000015619,ENSMUSG00000065589,ENSMUSG00000026399,ENSMUSG00000023274,ENSMUSG00000051457,ENSMUSG00000044244,ENSMUSG00000024778,ENSMUSG00000028979,ENSMUSG00000078452,ENSMUSG00000034227,ENSMUSG00000079685,…
GO:0060255	regulation of macromolecule metabolic process	0.000283617	3.54727	691	ENSMUSG00000021367,ENSMUSG00000031118,ENSMUSG00000043505,ENSMUSG00000078508,ENSMUSG00000047638,ENSMUSG00000074934,ENSMUSG00000079350,ENSMUSG00000032372,ENSMUSG00000039304,ENSMUSG00000078949,ENSMUSG00000051998,ENSMUSG00000084796,ENSMUSG00000055746,ENSMUSG00000047907,ENSMUSG00000001493,ENSMUSG00000043453,ENSMUSG00000044041,ENSMUSG00000036446,ENSMUSG00000000120,ENSMUSG00000021994,ENSMUSG00000010505,…
GO:0007268	chemical synaptic transmission	0.000286841	3.54236	123	ENSMUSG00000021367,ENSMUSG00000000120,ENSMUSG00000021994,ENSMUSG00000026904,ENSMUSG00000097545,ENSMUSG00000067242,ENSMUSG00000035910,ENSMUSG00000032487,ENSMUSG00000021750,ENSMUSG00000020524,ENSMUSG00000020077,ENSMUSG00000030310,ENSMUSG00000062960,ENSMUSG00000052336,ENSMUSG00000084902,ENSMUSG00000059003,ENSMUSG00000020681,ENSMUSG00000048616,ENSMUSG00000003476,ENSMUSG00000000617,ENSMUSG00000022829,…
GO:0050890	cognition	0.00034293	3.46479	62	ENSMUSG00000035910,ENSMUSG00000032487,ENSMUSG00000059246,ENSMUSG00000021750,ENSMUSG00000020524,ENSMUSG00000030310,ENSMUSG00000058665,ENSMUSG00000052336,ENSMUSG00000059003,ENSMUSG00000048616,ENSMUSG00000027820,ENSMUSG00000051136,ENSMUSG00000001911,ENSMUSG00000021701,ENSMUSG00000045730,ENSMUSG00000038248,ENSMUSG00000027827,ENSMUSG00000002997,ENSMUSG00000022619,ENSMUSG00000025905,ENSMUSG00000039419,…
GO:0006468	protein phosphorylation	0.000348281	3.45807	197	ENSMUSG00000021367,ENSMUSG00000074934,ENSMUSG00000051998,ENSMUSG00000032257,ENSMUSG00000021994,ENSMUSG00000017950,ENSMUSG00000075122,ENSMUSG00000058755,ENSMUSG00000027077,ENSMUSG00000042349,ENSMUSG00000020227,ENSMUSG00000032487,ENSMUSG00000051747,ENSMUSG00000046186,ENSMUSG00000052353,ENSMUSG00000026463,ENSMUSG00000055523,ENSMUSG00000058216,ENSMUSG00000062960,ENSMUSG00000052336,ENSMUSG00000031520,…
GO:0051171	regulation of nitrogen compound metabolic process	0.000362868	3.44025	593	ENSMUSG00000021367,ENSMUSG00000031118,ENSMUSG00000043505,ENSMUSG00000078508,ENSMUSG00000047638,ENSMUSG00000074934,ENSMUSG00000079350,ENSMUSG00000032372,ENSMUSG00000039304,ENSMUSG00000078949,ENSMUSG00000051998,ENSMUSG00000055746,ENSMUSG00000047907,ENSMUSG00000001493,ENSMUSG00000043453,ENSMUSG00000044041,ENSMUSG00000036446,ENSMUSG00000000120,ENSMUSG00000021994,ENSMUSG00000010505,ENSMUSG00000017950,…
GO:0042060	wound healing	0.000406937	3.39047	66	ENSMUSG00000021994,ENSMUSG00000017950,ENSMUSG00000024659,ENSMUSG00000021950,ENSMUSG00000037188,ENSMUSG00000000244,ENSMUSG00000032068,ENSMUSG00000046186,ENSMUSG00000032135,ENSMUSG00000022875,ENSMUSG00000109564,ENSMUSG00000062960,ENSMUSG00000069833,ENSMUSG00000029231,ENSMUSG00000048612,ENSMUSG00000032231,ENSMUSG00000048616,ENSMUSG00000021732,ENSMUSG00000036585,ENSMUSG00000026814,ENSMUSG00000005124,…
GO:0002252	immune effector process	0.000434159	3.36235	99	ENSMUSG00000043505,ENSMUSG00000021994,ENSMUSG00000021795,ENSMUSG00000024659,ENSMUSG00000075122,ENSMUSG00000021624,ENSMUSG00000056673,ENSMUSG00000064308,ENSMUSG00000020227,ENSMUSG00000024459,ENSMUSG00000028581,ENSMUSG00000000731,ENSMUSG00000021403,ENSMUSG00000073418,ENSMUSG00000031165,ENSMUSG00000052336,ENSMUSG00000021998,ENSMUSG00000034652,ENSMUSG00000064147,ENSMUSG00000038608,ENSMUSG00000027863,…
GO:0031347	regulation of defense response	0.000451775	3.34508	112	ENSMUSG00000043505,ENSMUSG00000047638,ENSMUSG00000021994,ENSMUSG00000024659,ENSMUSG00000042306,ENSMUSG00000041445,ENSMUSG00000060188,ENSMUSG00000026770,ENSMUSG00000058755,ENSMUSG00000042349,ENSMUSG00000020227,ENSMUSG00000032487,ENSMUSG00000079164,ENSMUSG00000000244,ENSMUSG00000118670,ENSMUSG00000005836,ENSMUSG00000021403,ENSMUSG00000005951,ENSMUSG00000052336,ENSMUSG00000034652,ENSMUSG00000039193,…
GO:0048545	response to steroid hormone	0.000571197	3.24321	61	ENSMUSG00000021367,ENSMUSG00000015340,ENSMUSG00000024659,ENSMUSG00000056673,ENSMUSG00000032487,ENSMUSG00000027434,ENSMUSG00000021750,ENSMUSG00000021255,ENSMUSG00000020681,ENSMUSG00000029644,ENSMUSG00000022358,ENSMUSG00000022510,ENSMUSG00000025056,ENSMUSG00000024778,ENSMUSG00000039239,ENSMUSG00000051136,ENSMUSG00000029304,ENSMUSG00000020647,ENSMUSG00000031891,ENSMUSG00000031574,ENSMUSG00000032744,…
GO:0002683	negative regulation of immune system process	0.000579634	3.23685	81	ENSMUSG00000043505,ENSMUSG00000074934,ENSMUSG00000051998,ENSMUSG00000028749,ENSMUSG00000021795,ENSMUSG00000024659,ENSMUSG00000075122,ENSMUSG00000109713,ENSMUSG00000026770,ENSMUSG00000039883,ENSMUSG00000020227,ENSMUSG00000028581,ENSMUSG00000000244,ENSMUSG00000037940,ENSMUSG00000021403,ENSMUSG00000052336,ENSMUSG00000034652,ENSMUSG00000018774,ENSMUSG00000037849,ENSMUSG00000022548,ENSMUSG00000040247,…
GO:0001775	cell activation	0.000588185	3.23049	149	ENSMUSG00000043505,ENSMUSG00000032372,ENSMUSG00000051998,ENSMUSG00000032094,ENSMUSG00000028749,ENSMUSG00000039155,ENSMUSG00000021994,ENSMUSG00000021795,ENSMUSG00000024659,ENSMUSG00000075122,ENSMUSG00000021624,ENSMUSG00000026770,ENSMUSG00000050468,ENSMUSG00000028581,ENSMUSG00000000244,ENSMUSG00000000731,ENSMUSG00000005951,ENSMUSG00000031165,ENSMUSG00000052336,ENSMUSG00000029231,ENSMUSG00000024238,…
GO:0051128	regulation of cellular component organization	0.000631486	3.19964	295	ENSMUSG00000021367,ENSMUSG00000047638,ENSMUSG00000074934,ENSMUSG00000039304,ENSMUSG00000000120,ENSMUSG00000021994,ENSMUSG00000021795,ENSMUSG00000017950,ENSMUSG00000024659,ENSMUSG00000000103,ENSMUSG00000067242,ENSMUSG00000046182,ENSMUSG00000036264,ENSMUSG00000058755,ENSMUSG00000033949,ENSMUSG00000035910,ENSMUSG00000042349,ENSMUSG00000020227,ENSMUSG00000037188,ENSMUSG00000040265,ENSMUSG00000027200,…
GO:0048863	stem cell differentiation	0.000682083	3.16616	50	ENSMUSG00000021367,ENSMUSG00000074934,ENSMUSG00000001493,ENSMUSG00000012520,ENSMUSG00000000093,ENSMUSG00000026167,ENSMUSG00000027200,ENSMUSG00000005836,ENSMUSG00000051910,ENSMUSG00000021255,ENSMUSG00000029231,ENSMUSG00000048616,ENSMUSG00000029644,ENSMUSG00000022510,ENSMUSG00000039239,ENSMUSG00000032446,ENSMUSG00000018604,ENSMUSG00000000730,ENSMUSG00000039910,ENSMUSG00000074796,ENSMUSG00000061517,…
GO:0060322	head development	0.000710106	3.14868	111	ENSMUSG00000033715,ENSMUSG00000021994,ENSMUSG00000026904,ENSMUSG00000012520,ENSMUSG00000051747,ENSMUSG00000041911,ENSMUSG00000026463,ENSMUSG00000027200,ENSMUSG00000059246,ENSMUSG00000020524,ENSMUSG00000018698,ENSMUSG00000058665,ENSMUSG00000051910,ENSMUSG00000052336,ENSMUSG00000029231,ENSMUSG00000024238,ENSMUSG00000029765,ENSMUSG00000043557,ENSMUSG00000034701,ENSMUSG00000019947,ENSMUSG00000048616,…
GO:0007178	transmembrane receptor protein serine/threonine kinase signaling pathway	0.000790346	3.10218	66	ENSMUSG00000074934,ENSMUSG00000021994,ENSMUSG00000017950,ENSMUSG00000026668,ENSMUSG00000036264,ENSMUSG00000041911,ENSMUSG00000046186,ENSMUSG00000005836,ENSMUSG00000062960,ENSMUSG00000050830,ENSMUSG00000024238,ENSMUSG00000048616,ENSMUSG00000021732,ENSMUSG00000044177,ENSMUSG00000090958,ENSMUSG00000026814,ENSMUSG00000000530,ENSMUSG00000038729,ENSMUSG00000053475,ENSMUSG00000039239,ENSMUSG00000039410,…
GO:0010876	lipid localization	0.000799789	3.09702	81	ENSMUSG00000021367,ENSMUSG00000047638,ENSMUSG00000032372,ENSMUSG00000028749,ENSMUSG00000070645,ENSMUSG00000024659,ENSMUSG00000042349,ENSMUSG00000032487,ENSMUSG00000090698,ENSMUSG00000025194,ENSMUSG00000050296,ENSMUSG00000030235,ENSMUSG00000033576,ENSMUSG00000020681,ENSMUSG00000032231,ENSMUSG00000054385,ENSMUSG00000022753,ENSMUSG00000084927,ENSMUSG00000078597,ENSMUSG00000020062,ENSMUSG00000022548,…
GO:0006869	lipid transport	0.000824402	3.08386	74	ENSMUSG00000021367,ENSMUSG00000047638,ENSMUSG00000032372,ENSMUSG00000028749,ENSMUSG00000070645,ENSMUSG00000024659,ENSMUSG00000032487,ENSMUSG00000090698,ENSMUSG00000025194,ENSMUSG00000050296,ENSMUSG00000030235,ENSMUSG00000033576,ENSMUSG00000020681,ENSMUSG00000032231,ENSMUSG00000054385,ENSMUSG00000022753,ENSMUSG00000084927,ENSMUSG00000078597,ENSMUSG00000020062,ENSMUSG00000022548,ENSMUSG00000041797,…
GO:0031323	regulation of cellular metabolic process	0.000911153	3.04041	676	ENSMUSG00000021367,ENSMUSG00000031118,ENSMUSG00000043505,ENSMUSG00000078508,ENSMUSG00000047638,ENSMUSG00000074934,ENSMUSG00000079350,ENSMUSG00000032372,ENSMUSG00000051998,ENSMUSG00000084796,ENSMUSG00000055746,ENSMUSG00000047907,ENSMUSG00000001493,ENSMUSG00000043453,ENSMUSG00000044041,ENSMUSG00000036446,ENSMUSG00000000120,ENSMUSG00000021994,ENSMUSG00000010505,ENSMUSG00000021795,ENSMUSG00000017950,…
GO:0042886	amide transport	0.00096561	3.0152	69	ENSMUSG00000021367,ENSMUSG00000047638,ENSMUSG00000010505,ENSMUSG00000017950,ENSMUSG00000024659,ENSMUSG00000050296,ENSMUSG00000043251,ENSMUSG00000034701,ENSMUSG00000029644,ENSMUSG00000022899,ENSMUSG00000026976,ENSMUSG00000003476,ENSMUSG00000022829,ENSMUSG00000028970,ENSMUSG00000051136,ENSMUSG00000004902,ENSMUSG00000061601,ENSMUSG00000030500,ENSMUSG00000027010,ENSMUSG00000040584,ENSMUSG00000022938,…
